# Supplementary material for: Unraveling the Specific Ischemic Core and Penumbra Transcriptome in the Permanent Middle Cerebral Artery Occlusion Mouse Model Brain Treated with the Neuropeptide PACAP38
Source: Microarrays (Basel). 2015 Jan 21;4(1):2–24. doi: 10.3390/microarrays4010002 (PMC4996388; doi:10.3390/microarrays4010002)
Supplement: Supplementary File 1 [file microarrays-04-00002-s001.zip]

Archive with 16 entries (16 files):
- SUPP DATA/Suppl Table 1.xlsx
- SUPP DATA/Suppl Table 10.xlsx
- SUPP DATA/Suppl Table 11.xlsx
- SUPP DATA/Suppl Table 12.xlsx
- SUPP DATA/Suppl Table 2.xlsx
- SUPP DATA/Suppl Table 3.xlsx
- SUPP DATA/Suppl Table 4.xlsx
- SUPP DATA/Suppl Table 5.xlsx
- SUPP DATA/Suppl Table 6.xlsx
- SUPP DATA/Suppl Table 7.xlsx
- SUPP DATA/Suppl Table 8.xlsx
- SUPP DATA/Suppl Table 9.xlsx
- SUPP DATA/Supplementary Figure 1.pptx
- SUPP DATA/Supplementary Figure 2.pptx
- SUPP DATA/Supplementary Figure 3.pptx
- SUPP DATA/Supplementary Figure 4.pptx
