# Supplementary material for: Unraveling the Specific Ischemic Core and Penumbra Transcriptome in the Permanent Middle Cerebral Artery Occlusion Mouse Model Brain Treated with the Neuropeptide PACAP38
Source: Microarrays (Basel). 2015 Jan 21;4(1):2–24. doi: 10.3390/microarrays4010002 (PMC4996388; doi:10.3390/microarrays4010002)
Supplement: Supplementary File 1 [file microarrays-04-00002-s001.zip › SUPP DATA/Suppl Table 1.xlsx]

## Sheet: Supp Table 1
Supplementary Table 1. Ischemic core (IC) PACAP38 6 h up-regulated genes.
Gene Count(s):654
Gene Name	Description	Average fold
Camp	ref|Mus musculus cathelicidin antimicrobial peptide (Camp), mRNA [NM_009921]	20.8364
Ahsp	ref|Mus musculus alpha hemoglobin stabilizing protein (Ahsp), mRNA [NM_133245]	13.9727
Cntnap4	gb|Mus musculus 7 days neonate cerebellum cDNA, RIKEN full-length enriched library, clone:A730010C01 product:cell recognition protein CASPR4, full insert sequence. [AK042607]	5.00474
NAP052236-1	Unknown	3.71213
Ltf	ref|Mus musculus lactotransferrin (Ltf), mRNA [NM_008522]	3.58966
AK079900	gb|Mus musculus 0 day neonate thymus cDNA, RIKEN full-length enriched library, clone:A430108F07 product:unclassifiable, full insert sequence. [AK079900]	3.51265
AK037332	gb|Mus musculus 16 days neonate thymus cDNA, RIKEN full-length enriched library, clone:A130007E24 product:unclassifiable, full insert sequence. [AK037332]	3.40044
AK035808	gb|Mus musculus 16 days neonate cerebellum cDNA, RIKEN full-length enriched library, clone:9630006A19 product:unclassifiable, full insert sequence. [AK035808]	3.38082
Ngp	ref|Mus musculus neutrophilic granule protein (Ngp), mRNA [NM_008694]	3.32158
Cdhr2	ref|Mus musculus cadherin-related family member 2 (Cdhr2), mRNA [NM_001033364]	3.28861
5330426P16Rik	gb|Mus musculus 12 days embryo embryonic body between diaphragm region and neck cDNA, RIKEN full-length enriched library, clone:9430078P04 product:unclassifiable, full insert sequence. [AK035047]	3.15673
AK084088	gb|Mus musculus 12 days embryo spinal ganglion cDNA, RIKEN full-length enriched library, clone:D130085P11 product:unclassifiable, full insert sequence. [AK084088]	3.14387
AK085813	gb|Mus musculus 16 days neonate heart cDNA, RIKEN full-length enriched library, clone:D830013H20 product:unclassifiable, full insert sequence. [AK085813]	3.11199
AK040215	gb|Mus musculus 0 day neonate thymus cDNA, RIKEN full-length enriched library, clone:A430077O10 product:unclassifiable, full insert sequence. [AK040215]	3.08521
ENSMUST00000112580	ens|Nanog homeobox Gene [Source:MGI (curated);Acc:MGI:1919200] [ENSMUST00000112580]	3.04579
Nkx2-1	ref|Mus musculus NK2 homeobox 1 (Nkx2-1), transcript variant 1, mRNA [NM_009385]	2.98921
Olfr851	ref|Mus musculus olfactory receptor 851 (Olfr851), mRNA [NM_146905]	2.94824
AK089240	gb|Mus musculus NOD-derived CD11c +ve dendritic cells cDNA, RIKEN full-length enriched library, clone:F630101L04 product:unclassifiable, full insert sequence. [AK089240]	2.91107
AK051244	gb|Mus musculus 12 days embryo spinal ganglion cDNA, RIKEN full-length enriched library, clone:D130020N17 product:unclassifiable, full insert sequence. [AK051244]	2.81766
AK083603	gb|Mus musculus 9 days embryo whole body cDNA, RIKEN full-length enriched library, clone:D030053E17 product:unclassifiable, full insert sequence. [AK083603]	2.71953
Cxcl10	ref|Mus musculus chemokine (C-X-C motif) ligand 10 (Cxcl10), mRNA [NM_021274]	2.68559
Zfyve26	gb|Mus musculus zinc finger, FYVE domain containing 26, mRNA (cDNA clone IMAGE:5036022), complete cds. [BC048379]	2.66632
Magix	ref|Mus musculus MAGI family member, X-linked (Magix), mRNA [NM_018832]	2.66461
AK080490	gb|Mus musculus 7 days neonate cerebellum cDNA, RIKEN full-length enriched library, clone:A730053P05 product:unclassifiable, full insert sequence. [AK080490]	2.6644
Ltf	ref|Mus musculus lactotransferrin (Ltf), mRNA [NM_008522]	2.61174
Wdr52	ref|Mus musculus WD repeat domain 52 (Wdr52), mRNA [NM_001033247]	2.57391
AK086271	gb|Mus musculus 15 days embryo head cDNA, RIKEN full-length enriched library, clone:D930017K02 product:unclassifiable, full insert sequence. [AK086271]	2.57219
D030074K08Rik	gb|Mus musculus 9 days embryo whole body cDNA, RIKEN full-length enriched library, clone:D030074K08 product:unclassifiable, full insert sequence. [AK083749]	2.55348
AK040236	gb|Mus musculus 0 day neonate thymus cDNA, RIKEN full-length enriched library, clone:A430080A19 product:unclassifiable, full insert sequence. [AK040236]	2.54441
LOC629091	gb|Mus musculus activated spleen cDNA, RIKEN full-length enriched library, clone:F830221E13 product:unclassifiable, full insert sequence. [AK157531]	2.50806
Khdrbs1	gb|Mus musculus 16 days neonate thymus cDNA, RIKEN full-length enriched library, clone:A130015L03 product:src associated in mitosis, 68 kDa, full insert sequence. [AK037411]	2.50563
Gm5087	gb|Mus musculus 10 days neonate cerebellum cDNA, RIKEN full-length enriched library, clone:B930092G10 product:unclassifiable, full insert sequence. [AK081144]	2.49269
Nkx2-1	ref|Mus musculus NK2 homeobox 1 (Nkx2-1), transcript variant 1, mRNA [NM_009385]	2.48802
ENSMUST00000119509	ens|sacsin Gene [Source:MGI (curated);Acc:MGI:1354724] [ENSMUST00000119509]	2.48501
Nav3	gb|Mus musculus 16 days neonate cerebellum cDNA, RIKEN full-length enriched library, clone:9630020C08 product:unclassifiable, full insert sequence. [AK035945]	2.48309
Tmem212	ref|Mus musculus transmembrane protein 212 (Tmem212), mRNA [NM_001164437]	2.47686
AW551984	ref|Mus musculus expressed sequence AW551984 (AW551984), mRNA [NM_178737]	2.47575
Retnla	ref|Mus musculus resistin like alpha (Retnla), mRNA [NM_020509]	2.47287
AK087042	gb|Mus musculus 0 day neonate lung cDNA, RIKEN full-length enriched library, clone:E030022G20 product:unclassifiable, full insert sequence. [AK087042]	2.43344
Tnf	ref|Mus musculus tumor necrosis factor (Tnf), mRNA [NM_013693]	2.43255
Tnf	ref|Mus musculus tumor necrosis factor (Tnf), mRNA [NM_013693]	2.43168
Adad2	ref|Mus musculus adenosine deaminase domain containing 2 (Adad2), mRNA [NM_029428]	2.42961
AK082597	gb|Mus musculus 0 day neonate cerebellum cDNA, RIKEN full-length enriched library, clone:C230067M14 product:unclassifiable, full insert sequence. [AK082597]	2.41926
Nkx2-1	ref|Mus musculus NK2 homeobox 1 (Nkx2-1), transcript variant 1, mRNA [NM_009385]	2.40275
Pex12	ref|Mus musculus peroxisomal biogenesis factor 12 (Pex12), mRNA [NM_134025]	2.37755
Rpgrip1l	gb|Mus musculus adult male bone cDNA, RIKEN full-length enriched library, clone:9830133D01 product:KIAA1005 PROTEIN (FRAGMENT) homolog [Homo sapiens], full insert sequence. [AK036554]	2.37734
Palmd	gb|Mus musculus 10 days neonate cortex cDNA, RIKEN full-length enriched library, clone:A830021E16 product:unclassifiable, full insert sequence. [AK043695]	2.37468
AK038030	gb|Mus musculus 16 days neonate thymus cDNA, RIKEN full-length enriched library, clone:A130072N04 product:unclassifiable, full insert sequence. [AK038030]	2.36581
Fam185a	gb|Mus musculus 0 day neonate skin cDNA, RIKEN full-length enriched library, clone:4631428I10 product:hypothetical protein, full insert sequence. [AK076256]	2.34861
Acap1	ref|Mus musculus ArfGAP with coiled-coil, ankyrin repeat and PH domains 1 (Acap1), mRNA [NM_153788]	2.33823
Cpa3	ref|Mus musculus carboxypeptidase A3, mast cell (Cpa3), mRNA [NM_007753]	2.33361
Erbb3	ref|Mus musculus v-erb-b2 erythroblastic leukemia viral oncogene homolog 3 (avian) (Erbb3), mRNA [NM_010153]	2.32439
Jarid2	gb|Mus musculus 9.5 days embryo parthenogenote cDNA, RIKEN full-length enriched library, clone:B130010D11 product:jumonji, full insert sequence. [AK044888]	2.31538
AK034481	gb|Mus musculus adult male diencephalon cDNA, RIKEN full-length enriched library, clone:9330198J08 product:pyruvate dehydrogenase kinase 4, full insert sequence. [AK034481]	2.30636
4932414J04Rik	ref|Mus musculus RIKEN cDNA 4932414J04 gene (4932414J04Rik), non-coding RNA [NR_028259]	2.29257
AK037636	gb|Mus musculus 16 days neonate thymus cDNA, RIKEN full-length enriched library, clone:A130032E17 product:unclassifiable, full insert sequence. [AK037636]	2.28707
AK086497	gb|Mus musculus 15 days embryo head cDNA, RIKEN full-length enriched library, clone:D930032I22 product:unclassifiable, full insert sequence. [AK086497]	2.28168
AK082394	gb|Mus musculus 0 day neonate cerebellum cDNA, RIKEN full-length enriched library, clone:C230046B06 product:unclassifiable, full insert sequence. [AK082394]	2.27765
AK083646	gb|Mus musculus 9 days embryo whole body cDNA, RIKEN full-length enriched library, clone:D030059C05 product:unclassifiable, full insert sequence. [AK083646]	2.27761
1700012B09Rik	ref|Mus musculus RIKEN cDNA 1700012B09 gene (1700012B09Rik), mRNA [NM_029306]	2.25887
5830434F19Rik	gb|Mus musculus adult male thymus cDNA, RIKEN full-length enriched library, clone:5830434F19 product:unclassifiable, full insert sequence. [AK017969]	2.25704
AK051263	gb|Mus musculus 12 days embryo spinal ganglion cDNA, RIKEN full-length enriched library, clone:D130026O10 product:unclassifiable, full insert sequence. [AK051263]	2.23428
AK044189	gb|Mus musculus 10 days neonate cortex cDNA, RIKEN full-length enriched library, clone:A830098F13 product:hypothetical TonB-dependent receptor protein containing protein, full insert sequence. [AK044189]	2.22977
Ppbp	ref|Mus musculus pro-platelet basic protein (Ppbp), mRNA [NM_023785]	2.22658
T2	ref|Mus musculus brachyury 2 (T2), mRNA [NM_001161832]	2.21572
Bglap	ref|Mus musculus bone gamma carboxyglutamate protein (Bglap), transcript variant 1, mRNA [NM_007541]	2.21404
Ccdc153	ref|Mus musculus coiled-coil domain containing 153 (Ccdc153), mRNA [NM_001081369]	2.20911
2010111I01Rik	gb|Mus musculus adult retina cDNA, RIKEN full-length enriched library, clone:A930015C19 product:similar to CDNA FLJ32888 FIS, CLONE TESTI2004295, WEAKLY SIMILAR TO AMINOPEPTIDASE B (EC 3.4.11.6) [Homo sapiens], full insert sequence. [AK044477]	2.20801
Es22	ref|Mus musculus esterase 22 (Es22), mRNA [NM_133660]	2.20517
ENSMUST00000125312	ens|exoribonuclease 3 Gene [Source:MGI (curated);Acc:MGI:2153887] [ENSMUST00000125312]	2.20233
AK049436	gb|Mus musculus 7 days embryo whole body cDNA, RIKEN full-length enriched library, clone:C430010C20 product:unclassifiable, full insert sequence. [AK049436]	2.19929
Tbx22	ref|Mus musculus T-box 22 (Tbx22), transcript variant 1, mRNA [NM_145224]	2.19198
B930063P07Rik	gb|Mus musculus 16 days embryo head cDNA, RIKEN full-length enriched library, clone:C130080E16 product:unclassifiable, full insert sequence. [AK048582]	2.18313
AK047503	gb|Mus musculus 10 days neonate cerebellum cDNA, RIKEN full-length enriched library, clone:B930079J23 product:DGCRK6 PROTEIN homolog [Homo sapiens], full insert sequence. [AK047503]	2.17552
Olfr763	ref|Mus musculus olfactory receptor 763 (Olfr763), mRNA [NM_146862]	2.16958
Pgap1	gb|Mus musculus 12 days embryo spinal ganglion cDNA, RIKEN full-length enriched library, clone:D130039I04 product:hypothetical protein, full insert sequence. [AK051360]	2.16377
Fhl2	gb|Mus musculus 16 days embryo head cDNA, RIKEN full-length enriched library, clone:C130075G22 product:unclassifiable, full insert sequence. [AK081770]	2.15901
Nkx2-1	ref|Mus musculus NK2 homeobox 1 (Nkx2-1), transcript variant 1, mRNA [NM_009385]	2.15827
Nek5	ref|Mus musculus NIMA (never in mitosis gene a)-related expressed kinase 5 (Nek5), mRNA [NM_177898]	2.15552
D030059C06Rik	gb|Mus musculus 9 days embryo whole body cDNA, RIKEN full-length enriched library, clone:D030059C06 product:unclassifiable, full insert sequence. [AK083647]	2.15501
5330430C04Rik	gb|Mus musculus adult male pituitary gland cDNA, RIKEN full-length enriched library, clone:5330430C04 product:hypothetical protein, full insert sequence. [AK019921]	2.15481
TC1718678	tc|THEX1_MOUSE (Q7TMF2) 3' histone mRNA exonuclease 1 (3'-5' exonuclease ERI1) (Eri-1 homolog) , partial (11%) [TC1718678]	2.15087
D19Ertd652e	ens|Putative uncharacterized protein [Source:UniProtKB/TrEMBL;Acc:Q9D669] [ENSMUST00000099350]	2.14903
Arhgap12	gb|Mus musculus 16 days neonate thymus cDNA, RIKEN full-length enriched library, clone:A130049L03 product:inferred: hypothetical protein {Macaca fascicularis}, full insert sequence. [AK037784]	2.14686
AF065991	gb|Mus musculus unknown mRNA. [AF065991]	2.14606
Dnahc3	ens|dynein, axonemal, heavy chain 3 Gene [Source:MGI Symbol;Acc:MGI:2683040] [ENSMUST00000046993]	2.14104
Sez6	gb|Mus musculus adult male olfactory brain cDNA, RIKEN full-length enriched library, clone:6430514K24 product:seizure related gene 6, full insert sequence. [AK032277]	2.1397
Tnf	ref|Mus musculus tumor necrosis factor (Tnf), mRNA [NM_013693]	2.13577
Akr1b7	ref|Mus musculus aldo-keto reductase family 1, member B7 (Akr1b7), mRNA [NM_009731]	2.13568
Syce1	ref|Mus musculus synaptonemal complex central element protein 1 (Syce1), mRNA [NM_001143765]	2.13415
AK084422	gb|Mus musculus 12 days embryo eyeball cDNA, RIKEN full-length enriched library, clone:D230043N13 product:unclassifiable, full insert sequence. [AK084422]	2.13332
AB069910	gb|Mus musculus V303-D-J-C mu mRNA, partial cds, sequence:R2-10. [AB069910]	2.13263
Slc35d3	ref|Mus musculus solute carrier family 35, member D3 (Slc35d3), mRNA [NM_029529]	2.13029
Rapgef6	gb|Mus musculus 0 day neonate thymus cDNA, RIKEN full-length enriched library, clone:A430042L02 product:unclassifiable, full insert sequence. [AK040007]	2.12727
1500002K03Rik	gb|Mus musculus adult male cerebellum cDNA, RIKEN full-length enriched library, clone:1500002K03 product:similar to ORF2 PROTEIN [Rattus norvegicus], full insert sequence. [AK005121]	2.11576
Raver2	gb|Mus musculus adult male hypothalamus cDNA, RIKEN full-length enriched library, clone:A230092L08 product:weakly similar to KIAA1579 PROTEIN (FRAGMENT) [Homo sapiens], full insert sequence. [AK039072]	2.11555
Lhx8	ref|Mus musculus LIM homeobox protein 8 (Lhx8), mRNA [NM_010713]	2.11245
Auts2	gb|Mus musculus 13 days embryo lung cDNA, RIKEN full-length enriched library, clone:D430013F04 product:inferred: HH0712 cDNA clone for KIAA0442 has a 574-bp insertion at position 1474 of the sequence of KIAA0442., full insert sequence. [AK052418]	2.11188
AK080997	gb|Mus musculus 10 days neonate cerebellum cDNA, RIKEN full-length enriched library, clone:B930007O10 product:glutamate receptor, ionotropic, NMDA2A (epsilon 1), full insert sequence. [AK080997]	2.11118
AK086440	gb|Mus musculus 15 days embryo head cDNA, RIKEN full-length enriched library, clone:D930028P13 product:unclassifiable, full insert sequence. [AK086440]	2.10795
Nfam1	ref|Mus musculus Nfat activating molecule with ITAM motif 1 (Nfam1), mRNA [NM_028728]	2.10184
AK085881	gb|Mus musculus 16 days neonate heart cDNA, RIKEN full-length enriched library, clone:D830023G23 product:unclassifiable, full insert sequence. [AK085881]	2.09778
Nkx2-1	ref|Mus musculus NK2 homeobox 1 (Nkx2-1), transcript variant 1, mRNA [NM_009385]	2.09396
4921508M14Rik	ref|PREDICTED: Mus musculus RIKEN cDNA 4921508M14 gene (4921508M14Rik), mRNA [XM_001480797]	2.09312
AK085216	gb|Mus musculus 13 days embryo stomach cDNA, RIKEN full-length enriched library, clone:D530020G24 product:unclassifiable, full insert sequence. [AK085216]	2.09013
AK034743	gb|Mus musculus 12 days embryo embryonic body between diaphragm region and neck cDNA, RIKEN full-length enriched library, clone:9430031C02 product:unclassifiable, full insert sequence. [AK034743]	2.07879
Trdn	ens|triadin Gene [Source:MGI Symbol;Acc:MGI:1924007] [ENSMUST00000050626]	2.07731
Defb14	ref|Mus musculus defensin beta 14 (Defb14), mRNA [NM_183026]	2.07656
Ercc6	gb|Mus musculus 10 days neonate skin cDNA, RIKEN full-length enriched library, clone:4732403I04 product:weakly similar to DNA repair helicase ERCC6 [Homo sapiens], full insert sequence. [AK028576]	2.0764
E030010N08Rik	ref|PREDICTED: Mus musculus RIKEN cDNA E030010N08 gene (E030010N08Rik), mRNA [XM_001474855]	2.07391
Gk5	gb|Mus musculus 0 day neonate cortex cDNA, RIKEN full-length enriched library, clone:G630024A14 product:unclassifiable, full insert sequence. [AK090238]	2.07375
AK053596	gb|Mus musculus 0 day neonate eyeball cDNA, RIKEN full-length enriched library, clone:E130112N23 product:hypothetical protein, full insert sequence. [AK053596]	2.07248
AK040149	gb|Mus musculus 0 day neonate thymus cDNA, RIKEN full-length enriched library, clone:A430070C20 product:splicing factor 3b, subunit 1, full insert sequence. [AK040149]	2.063
AK046494	gb|Mus musculus adult male corpora quadrigemina cDNA, RIKEN full-length enriched library, clone:B230398J20 product:unclassifiable, full insert sequence. [AK046494]	2.05617
AK045479	gb|Mus musculus adult male corpora quadrigemina cDNA, RIKEN full-length enriched library, clone:B230206E10 product:unclassifiable, full insert sequence. [AK045479]	2.05043
AK036140	gb|Mus musculus 16 days neonate cerebellum cDNA, RIKEN full-length enriched library, clone:9630039A10 product:unclassifiable, full insert sequence. [AK036140]	2.04531
Psg19	ref|Mus musculus pregnancy specific glycoprotein 19 (Psg19), mRNA [NM_011964]	2.04515
AK041294	gb|Mus musculus adult male aorta and vein cDNA, RIKEN full-length enriched library, clone:A530097J09 product:origin of replication 3 homolog (S. cerevisiae), full insert sequence. [AK041294]	2.04246
Tnf	ref|Mus musculus tumor necrosis factor (Tnf), mRNA [NM_013693]	2.03884
AK087862	gb|Mus musculus 2 days pregnant adult female ovary cDNA, RIKEN full-length enriched library, clone:E330032G17 product:unclassifiable, full insert sequence. [AK087862]	2.03796
E330037M01Rik	gb|Mus musculus 15 days embryo male testis cDNA, RIKEN full-length enriched library, clone:8030490B12 product:unclassifiable, full insert sequence. [AK033305]	2.03788
AK041529	gb|Mus musculus 3 days neonate thymus cDNA, RIKEN full-length enriched library, clone:A630019H08 product:unclassifiable, full insert sequence. [AK041529]	2.03079
Negr1	ref|Mus musculus neuronal growth regulator 1 (Negr1), transcript variant 2, mRNA [NM_177274]	2.02769
AK045163	gb|Mus musculus 9.5 days embryo parthenogenote cDNA, RIKEN full-length enriched library, clone:B130042G09 product:unclassifiable, full insert sequence. [AK045163]	2.02561
AK079051	gb|Mus musculus adult male diencephalon cDNA, RIKEN full-length enriched library, clone:9330104H16 product:unclassifiable, full insert sequence. [AK079051]	2.02535
AK031292	gb|Mus musculus 13 days embryo male testis cDNA, RIKEN full-length enriched library, clone:6030402O13 product:unclassifiable, full insert sequence. [AK031292]	2.02494
BC057602	gb|Mus musculus cDNA clone MGC:67258 IMAGE:6413648, complete cds. [BC057602]	2.02408
Gja3	gb|Mus musculus 0 day neonate eyeball cDNA, RIKEN full-length enriched library, clone:E130314M22 product:unclassifiable, full insert sequence. [AK053849]	2.02271
Tnf	ref|Mus musculus tumor necrosis factor (Tnf), mRNA [NM_013693]	2.0188
Ptprv	ref|Mus musculus protein tyrosine phosphatase, receptor type, V (Ptprv), mRNA [NM_007955]	2.01829
ENSMUST00000110203	ens|estrogen related receptor, beta Gene [Source:MGI (curated);Acc:MGI:1346832] [ENSMUST00000110203]	2.01611
AK082734	gb|Mus musculus 0 day neonate cerebellum cDNA, RIKEN full-length enriched library, clone:C230098N23 product:unclassifiable, full insert sequence. [AK082734]	2.01032
AK048117	gb|Mus musculus 16 days embryo head cDNA, RIKEN full-length enriched library, clone:C130035O18 product:unclassifiable, full insert sequence. [AK048117]	2.00773
Slit2	gb|Mus musculus 0 day neonate lung cDNA, RIKEN full-length enriched library, clone:E030015M03 product:slit homolog 2 (Drosophila), full insert sequence. [AK053145]	2.00703
D130062J21Rik	gb|Mus musculus 12 days embryo spinal ganglion cDNA, RIKEN full-length enriched library, clone:D130062J21 product:hypothetical protein, full insert sequence. [AK051661]	2.00298
AK054099	gb|Mus musculus 2 days pregnant adult female oviduct cDNA, RIKEN full-length enriched library, clone:E230017O17 product:unclassifiable, full insert sequence. [AK054099]	2.00187
Hecw2	ref|Mus musculus HECT, C2 and WW domain containing E3 ubiquitin protein ligase 2 (Hecw2), transcript variant 2, mRNA [NM_172655]	2.00103
Ano2	ref|Mus musculus anoctamin 2 (Ano2), mRNA [NM_153589]	1.99954
5330430B06Rik	gb|Mus musculus adult male pituitary gland cDNA, RIKEN full-length enriched library, clone:5330430B06 product:unclassifiable, full insert sequence. [AK019920]	1.99785
Slc38a5	ref|Mus musculus solute carrier family 38, member 5 (Slc38a5), mRNA [NM_172479]	1.99547
AK087404	gb|Mus musculus 0 day neonate eyeball cDNA, RIKEN full-length enriched library, clone:E130008D02 product:unclassifiable, full insert sequence. [AK087404]	1.99331
Slc12a6	gb|Mus musculus adult male urinary bladder cDNA, RIKEN full-length enriched library, clone:9530023I19 product:unclassifiable, full insert sequence. [AK020568]	1.99316
ENSMUST00000061823	ens|RIKEN cDNA 4933440M02 gene Gene [Source:MGI Symbol;Acc:MGI:1918458] [ENSMUST00000061823]	1.98946
Jakmip1	gb|Mus musculus ES cells cDNA, RIKEN full-length enriched library, clone:C330021K24 product:CDNA FLJ31564 FIS, CLONE NT2RI2001450, WEAKLY SIMILAR TO TRICHOHYALIN homolog [Homo sapiens], full insert sequence. [AK021217]	1.98712
Slc16a4	ref|Mus musculus solute carrier family 16 (monocarboxylic acid transporters), member 4 (Slc16a4), mRNA [NM_146136]	1.98447
BC016579	ref|Mus musculus cDNA sequence, BC016579 (BC016579), mRNA [NM_145389]	1.98416
Sh3rf2	ref|Mus musculus SH3 domain containing ring finger 2 (Sh3rf2), transcript variant 2, mRNA [NM_172966]	1.98238
Slamf7	ref|Mus musculus SLAM family member 7 (Slamf7), mRNA [NM_144539]	1.97375
AK048184	gb|Mus musculus 16 days embryo head cDNA, RIKEN full-length enriched library, clone:C130039D10 product:unclassifiable, full insert sequence. [AK048184]	1.97217
9130401L11Rik	gb|Mus musculus adult male bone cDNA, RIKEN full-length enriched library, clone:9830143H05 product:unclassifiable, full insert sequence. [AK036628]	1.9707
Cdhr4	ref|Mus musculus cadherin-related family member 4 (Cdhr4), mRNA [NM_001122635]	1.96103
F830004M19Rik	gb|Mus musculus 15 days embryo head cDNA, RIKEN full-length enriched library, clone:D930017O22 product:unclassifiable, full insert sequence. [AK086277]	1.95796
Nkx2-1	ref|Mus musculus NK2 homeobox 1 (Nkx2-1), transcript variant 1, mRNA [NM_009385]	1.95732
Tnf	ref|Mus musculus tumor necrosis factor (Tnf), mRNA [NM_013693]	1.94401
4833428M15Rik	gb|Mus musculus 0 day neonate head cDNA, RIKEN full-length enriched library, clone:4833428M15 product:unclassifiable, full insert sequence. [AK014787]	1.94215
Ddx23	gb|Mus musculus DEAD (Asp-Glu-Ala-Asp) box polypeptide 23, mRNA (cDNA clone IMAGE:5321607), with apparent retained intron. [BC049928]	1.94032
Baiap3	ref|Mus musculus BAI1-associated protein 3 (Baiap3), mRNA [NM_001163270]	1.93882
Tm4sf20	ref|Mus musculus transmembrane 4 L six family member 20 (Tm4sf20), mRNA [NM_025453]	1.93873
Wdr69	ref|Mus musculus WD repeat domain 69 (Wdr69), transcript variant 1, mRNA [NM_027725]	1.93739
AK039493	gb|Mus musculus adult male spinal cord cDNA, RIKEN full-length enriched library, clone:A330050D14 product:unclassifiable, full insert sequence. [AK039493]	1.93727
Anxa6	gb|Mus musculus 13 days embryo forelimb cDNA, RIKEN full-length enriched library, clone:5930413M14 product:annexin A6, full insert sequence. [AK077843]	1.93603
AK089137	gb|Mus musculus 10 days neonate olfactory brain cDNA, RIKEN full-length enriched library, clone:E530013F23 product:EMI domain containing 2, full insert sequence. [AK089137]	1.93473
Vmn1r212	ref|Mus musculus vomeronasal 1 receptor 212 (Vmn1r212), mRNA [NM_134241]	1.93432
Prickle1	ref|Mus musculus prickle homolog 1 (Drosophila) (Prickle1), mRNA [NM_001033217]	1.93009
ENSMUST00000147333	ens|a disintegrin and metallopeptidase domain 33 Gene [Source:MGI (curated);Acc:MGI:1341813] [ENSMUST00000147333]	1.92832
Cyct	ref|Mus musculus cytochrome c, testis (Cyct), nuclear gene encoding mitochondrial protein, mRNA [NM_009989]	1.92817
Wfikkn1	ref|Mus musculus WAP, FS, Ig, KU, and NTR-containing protein 1 (Wfikkn1), mRNA [NM_001100454]	1.92508
Gm10404	gb|Mus musculus 8 days embryo whole body cDNA, RIKEN full-length enriched library, clone:5730437O09 product:hypothetical protein, full insert sequence. [AK077526]	1.92444
A530058N18Rik	gb|Mus musculus adult retina cDNA, RIKEN full-length enriched library, clone:A930038M08 product:unclassifiable, full insert sequence. [AK044743]	1.92428
AK084936	gb|Mus musculus 13 days embryo lung cDNA, RIKEN full-length enriched library, clone:D430015D21 product:hypothetical protein, full insert sequence. [AK084936]	1.92269
Hoxd1	ref|Mus musculus homeobox D1 (Hoxd1), mRNA [NM_010467]	1.92112
Pla2g4e	gb|Mus musculus 0 day neonate cerebellum cDNA, RIKEN full-length enriched library, clone:C230096D22 product:hypothetical Lysophospholipase catalytic domain containing protein, full insert sequence. [AK049063]	1.92019
4930512B01Rik	ref|Mus musculus RIKEN cDNA 4930512B01 gene (4930512B01Rik), non-coding RNA [NR_033573]	1.91989
Egr4	ref|Mus musculus early growth response 4 (Egr4), mRNA [NM_020596]	1.91986
Gm3560	gb|Mus musculus 7 days neonate cerebellum cDNA, RIKEN full-length enriched library, clone:A730006P06 product:unclassifiable, full insert sequence. [AK042572]	1.91972
Sox5	gb|Mus musculus 16 days embryo head cDNA, RIKEN full-length enriched library, clone:C130078G23 product:SRY-box containing gene 5, full insert sequence. [AK081802]	1.91544
Chi3l3	ref|Mus musculus chitinase 3-like 3 (Chi3l3), mRNA [NM_009892]	1.91461
Cyp3a13	ref|Mus musculus cytochrome P450, family 3, subfamily a, polypeptide 13 (Cyp3a13), mRNA [NM_007819]	1.91164
AK039229	gb|Mus musculus adult male spinal cord cDNA, RIKEN full-length enriched library, clone:A330001K16 product:unclassifiable, full insert sequence. [AK039229]	1.90524
Ttc36	ref|Mus musculus tetratricopeptide repeat domain 36 (Ttc36), mRNA [NM_138951]	1.90384
NAP054776-1	Unknown	1.89912
ENSMUST00000105157	ens|RIKEN cDNA 4933409K07 gene Gene [Source:MGI Symbol;Acc:MGI:1918429] [ENSMUST00000105157]	1.89673
AK038363	gb|Mus musculus 16 days neonate thymus cDNA, RIKEN full-length enriched library, clone:A130098P10 product:DNA polymerase alpha 1, 180 kDa, full insert sequence. [AK038363]	1.89567
TC1655445	tc|Q8VEL1_MOUSE (Q8VEL1) Erythroid differentiation regulator 1, partial (19%) [TC1655445]	1.89449
AK047993	gb|Mus musculus 16 days embryo head cDNA, RIKEN full-length enriched library, clone:C130028F09 product:unclassifiable, full insert sequence. [AK047993]	1.89426
AK032526	gb|Mus musculus adult male olfactory brain cDNA, RIKEN full-length enriched library, clone:6430581H11 product:retinoblastoma binding protein 2, full insert sequence. [AK032526]	1.89336
LOC100045515	ref|PREDICTED: Mus musculus hypothetical protein LOC100045515 (LOC100045515), mRNA [XM_001474431]	1.88866
Tpcn1	gb|Mus musculus 8 days embryo whole body cDNA, RIKEN full-length enriched library, clone:5730403B01 product:two pore channel 1, full insert sequence. [AK077411]	1.88842
Fosb	ref|Mus musculus FBJ osteosarcoma oncogene B (Fosb), mRNA [NM_008036]	1.88503
Gm5577	ref|Mus musculus predicted gene 5577 (Gm5577), non-coding RNA [NR_026990]	1.8827
Tnf	ref|Mus musculus tumor necrosis factor (Tnf), mRNA [NM_013693]	1.88185
Alox12	ref|Mus musculus arachidonate 12-lipoxygenase (Alox12), mRNA [NM_007440]	1.87971
E330037M01Rik	gb|Mus musculus 15 days embryo male testis cDNA, RIKEN full-length enriched library, clone:8030490B12 product:unclassifiable, full insert sequence. [AK033305]	1.87717
40969	gb|Mus musculus 12 days embryo head cDNA, RIKEN full-length enriched library, clone:3010011O16 product:hypothetical protein, full insert sequence. [AK160684]	1.87527
Dstyk	gb|Mus musculus 7 days neonate cerebellum cDNA, RIKEN full-length enriched library, clone:A730069A04 product:HDCMD38P homolog [Homo sapiens], full insert sequence. [AK043199]	1.87339
Olfr102	ref|Mus musculus olfactory receptor 102 (Olfr102), mRNA [NM_001011721]	1.87271
AK086528	gb|Mus musculus 15 days embryo head cDNA, RIKEN full-length enriched library, clone:D930034N17 product:unclassifiable, full insert sequence. [AK086528]	1.86968
AK043186	gb|Mus musculus 7 days neonate cerebellum cDNA, RIKEN full-length enriched library, clone:A730065M21 product:unclassifiable, full insert sequence. [AK043186]	1.86803
AK084651	gb|Mus musculus 13 days embryo heart cDNA, RIKEN full-length enriched library, clone:D330025L05 product:unclassifiable, full insert sequence. [AK084651]	1.86711
AK085108	gb|Mus musculus 13 days embryo lung cDNA, RIKEN full-length enriched library, clone:D430037I24 product:unclassifiable, full insert sequence. [AK085108]	1.86581
Vit	gb|Mus musculus adult male testis cDNA, RIKEN full-length enriched library, clone:1700110E08 product:unclassifiable, full insert sequence. [AK018949]	1.86539
Anks4b	ref|Mus musculus ankyrin repeat and sterile alpha motif domain containing 4B (Anks4b), mRNA [NM_028085]	1.8641
Jakmip1	gb|Mus musculus 3 days neonate thymus cDNA, RIKEN full-length enriched library, clone:A630072I12 product:hypothetical protein, full insert sequence. [AK042223]	1.86202
Fxyd4	ref|Mus musculus FXYD domain-containing ion transport regulator 4 (Fxyd4), transcript variant 1, mRNA [NM_033648]	1.86087
Slc16a4	ref|Mus musculus solute carrier family 16 (monocarboxylic acid transporters), member 4 (Slc16a4), mRNA [NM_146136]	1.85842
Rhag	ref|Mus musculus Rhesus blood group-associated A glycoprotein (Rhag), mRNA [NM_011269]	1.85817
Nkx2-1	ref|Mus musculus NK2 homeobox 1 (Nkx2-1), transcript variant 1, mRNA [NM_009385]	1.85477
4833408G04Rik	gb|Mus musculus 0 day neonate head cDNA, RIKEN full-length enriched library, clone:4833408G04 product:unclassifiable, full insert sequence. [AK014666]	1.85437
5031426D15Rik	ref|Mus musculus RIKEN cDNA 5031426D15 gene (5031426D15Rik), non-coding RNA [NR_027890]	1.85342
Isl1	ref|Mus musculus ISL1 transcription factor, LIM/homeodomain (Isl1), mRNA [NM_021459]	1.85307
Gm10319	ref|Mus musculus predicted pseudogene 10319 (Gm10319), non-coding RNA [NR_003624]	1.85222
Leng8	ref|Mus musculus leukocyte receptor cluster (LRC) member 8 (Leng8), mRNA [NM_172736]	1.85122
Odf2	gb|Mus musculus 0 day neonate lung cDNA, RIKEN full-length enriched library, clone:E030004E15 product:unclassifiable, full insert sequence. [AK086843]	1.84919
Ino80d	gb|Mus musculus 15 days embryo head cDNA, RIKEN full-length enriched library, clone:D930028I16 product:unclassifiable, full insert sequence. [AK086434]	1.84849
AK045858	gb|Mus musculus adult male corpora quadrigemina cDNA, RIKEN full-length enriched library, clone:B230315D22 product:unclassifiable, full insert sequence. [AK045858]	1.84392
AK038046	gb|Mus musculus 16 days neonate thymus cDNA, RIKEN full-length enriched library, clone:A130073P21 product:unclassifiable, full insert sequence. [AK038046]	1.84232
AK053931	gb|Mus musculus 2 days pregnant adult female oviduct cDNA, RIKEN full-length enriched library, clone:E230002L23 product:cytosolic 5' nucleotidase, type 1A, full insert sequence. [AK053931]	1.84061
Accn1	gb|Mus musculus amiloride-sensitive cation channel 1, neuronal (degenerin), mRNA (cDNA clone IMAGE:5119213), with apparent retained intron. [BC038551]	1.8403
Grip1	gb|Mus musculus adult male spinal cord cDNA, RIKEN full-length enriched library, clone:A330083M20 product:GLUTAMATE RECEPTOR INTERACTING PROTEIN 1A-S, full insert sequence. [AK039673]	1.84011
AK033859	gb|Mus musculus adult male diencephalon cDNA, RIKEN full-length enriched library, clone:9330103F06 product:unclassifiable, full insert sequence. [AK033859]	1.83978
D830015G02Rik	ref|Mus musculus RIKEN cDNA D830015G02 gene (D830015G02Rik), non-coding RNA [NR_033497]	1.8385
AK042617	gb|Mus musculus 7 days neonate cerebellum cDNA, RIKEN full-length enriched library, clone:A730011C06 product:unclassifiable, full insert sequence. [AK042617]	1.83848
Slc10a4	ref|Mus musculus solute carrier family 10 (sodium/bile acid cotransporter family), member 4 (Slc10a4), mRNA [NM_173403]	1.83552
Foxe1	ref|Mus musculus forkhead box E1 (Foxe1), mRNA [NM_183298]	1.83483
Sgcb	gb|Mus musculus adult male tongue cDNA, RIKEN full-length enriched library, clone:2310001O14 product:unclassifiable, full insert sequence. [AK009080]	1.83438
Pyhin1	ref|Mus musculus pyrin and HIN domain family, member 1 (Pyhin1), mRNA [NM_175026]	1.83171
TC1705553	tc|Q9WU73_MOUSE (Q9WU73) CAMP protein, partial (31%) [TC1705553]	1.83061
Kdr	gb|Mus musculus 2 days pregnant adult female ovary cDNA, RIKEN full-length enriched library, clone:E330034B14 product:kinase insert domain protein receptor, full insert sequence. [AK054510]	1.82829
Cog5	gb|Mus musculus 3 days neonate thymus cDNA, RIKEN full-length enriched library, clone:A630038L12 product:unclassifiable, full insert sequence. [AK041796]	1.82809
ENSMUST00000117847	ens|coiled-coil domain containing 64 Gene [Source:MGI (curated);Acc:MGI:1922915] [ENSMUST00000117847]	1.82687
T	ref|Mus musculus brachyury (T), mRNA [NM_009309]	1.82651
AK045769	gb|Mus musculus adult male corpora quadrigemina cDNA, RIKEN full-length enriched library, clone:B230310H07 product:hypothetical protein, full insert sequence. [AK045769]	1.82306
D930015E06Rik	gb|Mus musculus 2 days neonate thymus thymic cells cDNA, RIKEN full-length enriched library, clone:E430020C19 product:hypothetical protein, full insert sequence. [AK153996]	1.82168
AK039599	gb|Mus musculus adult male spinal cord cDNA, RIKEN full-length enriched library, clone:A330069O07 product:unclassifiable, full insert sequence. [AK039599]	1.82101
Tnf	ref|Mus musculus tumor necrosis factor (Tnf), mRNA [NM_013693]	1.82081
Mtss1	gb|Mus musculus adult male thymus cDNA, RIKEN full-length enriched library, clone:5830444I24 product:unclassifiable, full insert sequence. [AK134122]	1.81914
A_52_P957260	Unknown	1.81748
AK053245	gb|Mus musculus 0 day neonate lung cDNA, RIKEN full-length enriched library, clone:E030050A11 product:hypothetical protein, full insert sequence. [AK053245]	1.81664
NAP030047-1	Unknown	1.81486
D230018H15Rik	gb|Mus musculus 12 days embryo eyeball cDNA, RIKEN full-length enriched library, clone:D230018H15 product:unclassifiable, full insert sequence. [AK084291]	1.81146
NAP042681-1	Unknown	1.80984
AK031518	gb|Mus musculus 13 days embryo male testis cDNA, RIKEN full-length enriched library, clone:6030446P15 product:unclassifiable, full insert sequence. [AK031518]	1.8092
ENSMUST00000103743	ens|Ig lambda-3 chain C region [Source:UniProtKB/Swiss-Prot;Acc:P01845] [ENSMUST00000103743]	1.80895
Il1b	ref|Mus musculus interleukin 1 beta (Il1b), mRNA [NM_008361]	1.80893
AK048289	gb|Mus musculus 16 days embryo head cDNA, RIKEN full-length enriched library, clone:C130046K23 product:unclassifiable, full insert sequence. [AK048289]	1.80781
AK082238	gb|Mus musculus 0 day neonate cerebellum cDNA, RIKEN full-length enriched library, clone:C230027G13 product:unclassifiable, full insert sequence. [AK082238]	1.80699
AK083869	gb|Mus musculus 12 days embryo spinal ganglion cDNA, RIKEN full-length enriched library, clone:D130032O11 product:unclassifiable, full insert sequence. [AK083869]	1.806
Dip2b	gb|Mus musculus 10 days neonate cerebellum cDNA, RIKEN full-length enriched library, clone:B930044A07 product:unclassifiable, full insert sequence. [AK047263]	1.8057
Ptprv	ref|Mus musculus protein tyrosine phosphatase, receptor type, V (Ptprv), mRNA [NM_007955]	1.80556
AK035753	gb|Mus musculus 16 days neonate cerebellum cDNA, RIKEN full-length enriched library, clone:9630001H01 product:unclassifiable, full insert sequence. [AK035753]	1.80464
2900056M20Rik	ref|PREDICTED: Mus musculus RIKEN cDNA 2900056M20 gene (2900056M20Rik), mRNA [XM_898625]	1.80301
Retnla	ref|Mus musculus resistin like alpha (Retnla), mRNA [NM_020509]	1.80242
AK038516	gb|Mus musculus adult male hypothalamus cDNA, RIKEN full-length enriched library, clone:A230021N08 product:unclassifiable, full insert sequence. [AK038516]	1.8019
Flnb	gb|Mus musculus adult male liver tumor cDNA, RIKEN full-length enriched library, clone:C730006K15 product:filamin, beta, full insert sequence. [AK050046]	1.80158
ENSMUST00000113491	ens|RIKEN cDNA 9430031J16 gene Gene [Source:MGI Symbol;Acc:MGI:2443135] [ENSMUST00000113491]	1.79854
Stra6	ref|Mus musculus stimulated by retinoic acid gene 6 (Stra6), transcript variant 2, mRNA [NM_009291]	1.79725
Cdhr1	ref|Mus musculus cadherin-related family member 1 (Cdhr1), mRNA [NM_130878]	1.79527
Srpk2	gb|Mus musculus 13 days embryo head cDNA, RIKEN full-length enriched library, clone:3110005M20 product:serine/arginine-rich protein specific kinase 2, full insert sequence. [AK014004]	1.79484
AK033925	gb|Mus musculus adult male diencephalon cDNA, RIKEN full-length enriched library, clone:9330117K19 product:unclassifiable, full insert sequence. [AK033925]	1.79362
TC1657059	Unknown	1.79299
AK081463	gb|Mus musculus 16 days embryo head cDNA, RIKEN full-length enriched library, clone:C130019H05 product:unclassifiable, full insert sequence. [AK081463]	1.79237
Stim1	gb|Mus musculus 15 days embryo head cDNA, RIKEN full-length enriched library, clone:D930039F22 product:stromal interaction molecule 1, full insert sequence. [AK086594]	1.79017
Tmcc1	gb|Mus musculus 0 day neonate lung cDNA, RIKEN full-length enriched library, clone:E030038D23 product:hypothetical protein, full insert sequence. [AK087243]	1.78823
AK048885	gb|Mus musculus 0 day neonate cerebellum cDNA, RIKEN full-length enriched library, clone:C230078N24 product:unclassifiable, full insert sequence. [AK048885]	1.78795
A830054O04Rik	gb|Mus musculus 10 days neonate cortex cDNA, RIKEN full-length enriched library, clone:A830054O04 product:hypothetical protein, full insert sequence. [AK043939]	1.78776
Itgb1bp2	ref|Mus musculus integrin beta 1 binding protein 2 (Itgb1bp2), mRNA [NM_013712]	1.78749
AK039770	gb|Mus musculus adult male spinal cord cDNA, RIKEN full-length enriched library, clone:A330105M11 product:hypothetical protein, full insert sequence. [AK039770]	1.78582
Gfod1	gb|Mus musculus 0 day neonate eyeball cDNA, RIKEN full-length enriched library, clone:E130012P04 product:CDNA FLJ20330 FIS, CLONE HEP10296 homolog [Homo sapiens], full insert sequence. [AK053379]	1.78362
TC1631866	Unknown	1.78253
Il1b	ref|Mus musculus interleukin 1 beta (Il1b), mRNA [NM_008361]	1.77999
Tmco1	ref|Mus musculus transmembrane and coiled-coil domains 1 (Tmco1), mRNA [NM_001039483]	1.77872
Chrm3	gb|Mus musculus 12 days embryo eyeball cDNA, RIKEN full-length enriched library, clone:D230008K23 product:unclassifiable, full insert sequence. [AK051841]	1.77782
1700109H08Rik	ref|Mus musculus RIKEN cDNA 1700109H08 gene (1700109H08Rik), mRNA [NM_029843]	1.77625
Olig2	ref|Mus musculus oligodendrocyte transcription factor 2 (Olig2), mRNA [NM_016967]	1.77522
Lman1	gb|Mus musculus adult retina cDNA, RIKEN full-length enriched library, clone:A930021B01 product:lectin, mannose-binding, 1, full insert sequence. [AK044539]	1.77451
Ror1	ref|Mus musculus receptor tyrosine kinase-like orphan receptor 1 (Ror1), mRNA [NM_013845]	1.77168
Lhx8	ref|Mus musculus LIM homeobox protein 8 (Lhx8), mRNA [NM_010713]	1.7708
4930439G18Rik	gb|Mus musculus adult male testis cDNA, RIKEN full-length enriched library, clone:4930439G18 product:unclassifiable, full insert sequence. [AK015342]	1.76809
Fcho1	ref|Mus musculus FCH domain only 1 (Fcho1), transcript variant 2, non-coding RNA [NR_028267]	1.76753
Isl1	ref|Mus musculus ISL1 transcription factor, LIM/homeodomain (Isl1), mRNA [NM_021459]	1.76602
AK038721	gb|Mus musculus adult male hypothalamus cDNA, RIKEN full-length enriched library, clone:A230057C02 product:unclassifiable, full insert sequence. [AK038721]	1.76568
Spna2	gb|Mus musculus 16 days neonate thymus cDNA, RIKEN full-length enriched library, clone:A130037F24 product:weakly similar to SPECTRIN ALPHA CHAIN, BRAIN (SPECTRIN, NON-ERYTHROID ALPHA CHAIN) (ALPHA-II SPECTRIN) (FODRIN ALPHA CHAIN) [Rattus norvegicus], ful	1.76558
AK085112	gb|Mus musculus 13 days embryo lung cDNA, RIKEN full-length enriched library, clone:D430038E18 product:unclassifiable, full insert sequence. [AK085112]	1.7648
AK044165	gb|Mus musculus 10 days neonate cortex cDNA, RIKEN full-length enriched library, clone:A830096O08 product:unclassifiable, full insert sequence. [AK044165]	1.76305
ENSMUST00000100875	ens|WSC domain containing 2 Gene [Source:MGI Symbol;Acc:MGI:2445030] [ENSMUST00000100875]	1.76302
AK039987	gb|Mus musculus 0 day neonate thymus cDNA, RIKEN full-length enriched library, clone:A430040A19 product:baculoviral IAP repeat-containing 6, full insert sequence. [AK039987]	1.76106
AI592835	gb|vr92d12.y1 Barstead mouse irradiated colon MPLRB7 Mus musculus cDNA clone IMAGE:1136183 5'. [AI592835]	1.76099
Mitf	ref|Mus musculus microphthalmia-associated transcription factor (Mitf), transcript variant 2, mRNA [NM_008601]	1.76053
L3mbtl2	ref|Mus musculus l(3)mbt-like 2 (Drosophila) (L3mbtl2), mRNA [NM_145993]	1.75995
Nkx2-1	ref|Mus musculus NK2 homeobox 1 (Nkx2-1), transcript variant 1, mRNA [NM_009385]	1.75949
AK086129	gb|Mus musculus 15 days embryo head cDNA, RIKEN full-length enriched library, clone:D930007H16 product:unclassifiable, full insert sequence. [AK086129]	1.75869
TC1654467	tc|Q8R4C3_CRIGR (Q8R4C3) Csr1, partial (40%) [TC1654467]	1.75816
Epyc	ref|Mus musculus epiphycan (Epyc), mRNA [NM_007884]	1.75778
E330019L11Rik	gb|Mus musculus 2 days pregnant adult female ovary cDNA, RIKEN full-length enriched library, clone:E330019L11 product:unclassifiable, full insert sequence. [AK054365]	1.75682
1600029I14Rik	ref|Mus musculus RIKEN cDNA 1600029I14 gene (1600029I14Rik), non-coding RNA [NR_028123]	1.75631
Il1b	ref|Mus musculus interleukin 1 beta (Il1b), mRNA [NM_008361]	1.75548
Pcdh15	gb|Mus musculus 7 days neonate cerebellum cDNA, RIKEN full-length enriched library, clone:A730032K02 product:protocadherin 15, full insert sequence. [AK042869]	1.7551
Ssx9	ref|Mus musculus synovial sarcoma, X breakpoint 9 (Ssx9), mRNA [NM_199063]	1.75334
AK047015	gb|Mus musculus 10 days neonate cerebellum cDNA, RIKEN full-length enriched library, clone:B930011I04 product:unclassifiable, full insert sequence. [AK047015]	1.75291
Plekha6	gb|Mus musculus adult male urinary bladder cDNA, RIKEN full-length enriched library, clone:9530076E24 product:unclassifiable, full insert sequence. [AK020645]	1.75286
AK051199	gb|Mus musculus 12 days embryo spinal ganglion cDNA, RIKEN full-length enriched library, clone:D130015G08 product:GRP1 (general receptor for phosphoinositides 1)-associated scaffold protein, full insert sequence. [AK051199]	1.75244
C1qtnf9	ref|Mus musculus C1q and tumor necrosis factor related protein 9 (C1qtnf9), mRNA [NM_183175]	1.75173
Fam154a	ref|Mus musculus family with sequence similarity 154, member A (Fam154a), mRNA [NM_001081096]	1.75153
Egr2	ref|Mus musculus early growth response 2 (Egr2), mRNA [NM_010118]	1.74982
AK089904	gb|Mus musculus activated spleen cDNA, RIKEN full-length enriched library, clone:F830048I15 product:hypothetical protein, full insert sequence. [AK089904]	1.74939
L3mbtl	gb|Mus musculus adult male hippocampus cDNA, RIKEN full-length enriched library, clone:C630004G01 product:similar to DJ138B7.3.1 (CONTINUED FROM DJ862K6.1 IN EM:AL031681) (FRAGMENT) [Homo sapiens], full insert sequence. [AK049859]	1.7486
A130009I22Rik	gb|Mus musculus 16 days neonate thymus cDNA, RIKEN full-length enriched library, clone:A130044I18 product:unclassifiable, full insert sequence. [AK037738]	1.74415
NAP032887-1	Unknown	1.74261
Grid2	gb|Mus musculus 16 days neonate cerebellum cDNA, RIKEN full-length enriched library, clone:9630045A19 product:glutamate receptor, ionotropic, delta 2, full insert sequence. [AK036192]	1.74163
TC1633545	tc|Q7TPY4_MOUSE (Q7TPY4) LOC384077 protein (Fragment), partial (5%) [TC1633545]	1.74101
Il1b	ref|Mus musculus interleukin 1 beta (Il1b), mRNA [NM_008361]	1.74096
TC1645840	tc|1701409A glycogen phosphorylase. {Homo sapiens} (exp=-1; wgp=0; cg=0), partial (6%) [TC1645840]	1.73972
C87977	ref|Mus musculus expressed sequence C87977 (C87977), mRNA [NM_001177542]	1.73933
AK047065	gb|Mus musculus 10 days neonate cerebellum cDNA, RIKEN full-length enriched library, clone:B930015J12 product:unclassifiable, full insert sequence. [AK047065]	1.73809
Ccl4	ref|Mus musculus chemokine (C-C motif) ligand 4 (Ccl4), mRNA [NM_013652]	1.73624
AK084043	gb|Mus musculus 12 days embryo spinal ganglion cDNA, RIKEN full-length enriched library, clone:D130079A10 product:hypothetical protein, full insert sequence. [AK084043]	1.73451
Myct1	ref|Mus musculus myc target 1 (Myct1), mRNA [NM_026793]	1.73427
Gm9693	ref|PREDICTED: Mus musculus hypothetical LOC676882 (LOC676882), mRNA [XM_001480929]	1.73377
Snx29	ref|Mus musculus sorting nexin 29 (Snx29), mRNA [NM_028964]	1.73364
AK042887	gb|Mus musculus 7 days neonate cerebellum cDNA, RIKEN full-length enriched library, clone:A730035E12 product:unclassifiable, full insert sequence. [AK042887]	1.73356
Dgkb	gb|Mus musculus adult male hippocampus cDNA, RIKEN full-length enriched library, clone:C630029D13 product:DIACYLGLYCEROL KINASE, BETA (EC 2.7.1.107) (DIGLYCERIDE KINASE) (DGK- BETA) (DAG KINASE BETA) (90 KDA DIACYLGLYCEROL KINASE) homolog [Rattus norvegic	1.73354
Il1b	ref|Mus musculus interleukin 1 beta (Il1b), mRNA [NM_008361]	1.73189
AK083797	gb|Mus musculus 12 days embryo spinal ganglion cDNA, RIKEN full-length enriched library, clone:D130011K04 product:unclassifiable, full insert sequence. [AK083797]	1.73124
Rnf214	gb|Mus musculus 2 days neonate thymus thymic cells cDNA, RIKEN full-length enriched library, clone:C920026L21 product:unclassifiable, full insert sequence. [AK050638]	1.73116
AK145625	gb|Mus musculus blastocyst blastocyst cDNA, RIKEN full-length enriched library, clone:I1C0023K09 product:hypothetical protein, full insert sequence. [AK145625]	1.72895
Egr2	ref|Mus musculus early growth response 2 (Egr2), mRNA [NM_010118]	1.72787
Csnk1g3	gb|Mus musculus 7 days neonate cerebellum cDNA, RIKEN full-length enriched library, clone:A730054O21 product:CASEIN KINASE I, GAMMA 3 ISOFORM (EC 2.7.1.-) (CKI-GAMMA 3) homolog [Rattus norvegicus], full insert sequence. [AK080491]	1.72683
Adora2a	ref|Mus musculus adenosine A2a receptor (Adora2a), mRNA [NM_009630]	1.72649
Negr1	ref|Mus musculus neuronal growth regulator 1 (Negr1), transcript variant 2, mRNA [NM_177274]	1.72573
Man2a2	ref|Mus musculus mannosidase 2, alpha 2 (Man2a2), mRNA [NM_172903]	1.72544
Egr2	ref|Mus musculus early growth response 2 (Egr2), mRNA [NM_010118]	1.72515
Slc10a4	ref|Mus musculus solute carrier family 10 (sodium/bile acid cotransporter family), member 4 (Slc10a4), mRNA [NM_173403]	1.72408
AK053453	gb|Mus musculus 0 day neonate eyeball cDNA, RIKEN full-length enriched library, clone:E130019A11 product:unclassifiable, full insert sequence. [AK053453]	1.72386
Ncam1	gb|Mus musculus 10 days embryo whole body cDNA, RIKEN full-length enriched library, clone:2610206P12 product:hypothetical protein, full insert sequence. [AK011905]	1.72193
Egr2	ref|Mus musculus early growth response 2 (Egr2), mRNA [NM_010118]	1.72106
Il1b	ref|Mus musculus interleukin 1 beta (Il1b), mRNA [NM_008361]	1.71996
Dclk1	gb|Mus musculus adult male cortex cDNA, RIKEN full-length enriched library, clone:B530045K18 product:unclassifiable, full insert sequence. [AK046743]	1.71949
AK078252	gb|Mus musculus adult male olfactory brain cDNA, RIKEN full-length enriched library, clone:6430540O04 product:unclassifiable, full insert sequence. [AK078252]	1.71914
Sybu	gb|Mus musculus 12 days embryo spinal ganglion cDNA, RIKEN full-length enriched library, clone:D130018P17 product:unclassifiable, full insert sequence. [AK051222]	1.71909
S100a8	ref|Mus musculus S100 calcium binding protein A8 (calgranulin A) (S100a8), mRNA [NM_013650]	1.71875
Phf8	ref|Mus musculus PHD finger protein 8 (Phf8), transcript variant 1, mRNA [NM_177201]	1.71732
AK048075	gb|Mus musculus 16 days embryo head cDNA, RIKEN full-length enriched library, clone:C130033C19 product:unclassifiable, full insert sequence. [AK048075]	1.71727
Gcn1l1	gb|Mus musculus 3 days neonate thymus cDNA, RIKEN full-length enriched library, clone:A630031O15 product:Translational activator GCN1 (Fragment) homolog [Homo sapiens], full insert sequence. [AK041717]	1.71715
AK036217	gb|Mus musculus 16 days neonate cerebellum cDNA, RIKEN full-length enriched library, clone:9630046G05 product:F-BOX PROTEIN FBL2 homolog [Rattus norvegicus], full insert sequence. [AK036217]	1.7157
C030015D19Rik	gb|Mus musculus adult male corpora quadrigemina cDNA, RIKEN full-length enriched library, clone:B230311O12 product:unclassifiable, full insert sequence. [AK045808]	1.71502
Il1b	ref|Mus musculus interleukin 1 beta (Il1b), mRNA [NM_008361]	1.71256
Rxfp1	gb|Mus musculus 2 days pregnant adult female oviduct cDNA, RIKEN full-length enriched library, clone:E230022G02 product:LEUCINE-RICH REPEAT-CONTAINING G PROTEIN-COUPLED RECEPTOR 7 homolog [Homo sapiens], full insert sequence. [AK054129]	1.71195
AK053501	gb|Mus musculus 0 day neonate eyeball cDNA, RIKEN full-length enriched library, clone:E130103H07 product:inferred: ADP-ribosylation factor-directed GTPase activating protein isoform b {Mus musculus}, full insert sequence. [AK053501]	1.71163
Isl1	ref|Mus musculus ISL1 transcription factor, LIM/homeodomain (Isl1), mRNA [NM_021459]	1.71138
AK032764	gb|Mus musculus 12 days embryo male wolffian duct includes surrounding region cDNA, RIKEN full-length enriched library, clone:6720430M22 product:unclassifiable, full insert sequence. [AK032764]	1.70967
AK031170	gb|Mus musculus 13 days embryo forelimb cDNA, RIKEN full-length enriched library, clone:5930420N08 product:unclassifiable, full insert sequence. [AK031170]	1.70802
Egr2	ref|Mus musculus early growth response 2 (Egr2), mRNA [NM_010118]	1.70765
TC1677116	tc|Q4QRG7_BRARE (Q4QRG7) Zgc:113884, partial (10%) [TC1677116]	1.70739
NAP027049-1	Unknown	1.70691
Slc22a8	ref|Mus musculus solute carrier family 22 (organic anion transporter), member 8 (Slc22a8), transcript variant 1, mRNA [NM_031194]	1.70678
Fam5b	gb|Mus musculus 16 days embryo head cDNA, RIKEN full-length enriched library, clone:C130002B21 product:unclassifiable, full insert sequence. [AK047824]	1.7061
Atp1a3	gb|Mus musculus 0 day neonate eyeball cDNA, RIKEN full-length enriched library, clone:E130306P09 product:ATPase, Na+/K+ transporting, alpha 3 polypeptide, full insert sequence. [AK053751]	1.70599
Fam20b	gb|Mus musculus adult male diencephalon cDNA, RIKEN full-length enriched library, clone:9330154M19 product:hypothetical protein, full insert sequence. [AK034081]	1.70584
Egr2	ref|Mus musculus early growth response 2 (Egr2), mRNA [NM_010118]	1.70571
Eomes	ref|Mus musculus eomesodermin homolog (Xenopus laevis) (Eomes), transcript variant 1, mRNA [NM_010136]	1.70305
Il1rn	ref|Mus musculus interleukin 1 receptor antagonist (Il1rn), transcript variant 2, mRNA [NM_001039701]	1.70228
Tanc2	gb|Mus musculus 13 days embryo heart cDNA, RIKEN full-length enriched library, clone:D330020N03 product:weakly similar to PUTATIVE ANKYRIN-REPEAT CONTAINING PROTEIN [Homo sapiens], full insert sequence. [AK084601]	1.70055
Pde4a	gb|Mus musculus B6-derived CD11 +ve dendritic cells cDNA, RIKEN full-length enriched library, clone:F730011P09 product:unclassifiable, full insert sequence. [AK089349]	1.70016
AK043005	gb|Mus musculus 7 days neonate cerebellum cDNA, RIKEN full-length enriched library, clone:A730047D17 product:unclassifiable, full insert sequence. [AK043005]	1.69873
AK046855	gb|Mus musculus 10 days neonate medulla oblongata cDNA, RIKEN full-length enriched library, clone:B830031J19 product:unclassifiable, full insert sequence. [AK046855]	1.69847
Fam135b	gb|Mus musculus 10 days neonate cortex cDNA, RIKEN full-length enriched library, clone:A830008O07 product:weakly similar to DJ198I9.1.1 (KIAA1411 (CONTAINS TRANSLATION OF CDNA PLACE1007843 (EM:AK002067)) (ISOFORM 1)) [Homo sapiens], full insert sequence.	1.69686
Fbxw14	ref|Mus musculus F-box and WD-40 domain protein 14 (Fbxw14), mRNA [NM_015793]	1.69441
Meg3	ref|Mus musculus maternally expressed 3 (Meg3), transcript variant 3, non-coding RNA [NR_027652]	1.69312
Plcz1	ref|Mus musculus phospholipase C, zeta 1 (Plcz1), mRNA [NM_054066]	1.69249
Tnf	ref|Mus musculus tumor necrosis factor (Tnf), mRNA [NM_013693]	1.69204
Memo1	gb|Mus musculus 15 days embryo male testis cDNA, RIKEN full-length enriched library, clone:8030469G02 product:similar to NITRIC OXIDE SYNTHASE [Rattus norvegicus], full insert sequence. [AK033228]	1.69143
AK049042	gb|Mus musculus 0 day neonate cerebellum cDNA, RIKEN full-length enriched library, clone:C230094L10 product:unclassifiable, full insert sequence. [AK049042]	1.69129
Egr2	ref|Mus musculus early growth response 2 (Egr2), mRNA [NM_010118]	1.69122
AK084051	gb|Mus musculus 12 days embryo spinal ganglion cDNA, RIKEN full-length enriched library, clone:D130079M20 product:unclassifiable, full insert sequence. [AK084051]	1.69095
Il1b	ref|Mus musculus interleukin 1 beta (Il1b), mRNA [NM_008361]	1.69086
Angpt4	ref|Mus musculus angiopoietin 4 (Angpt4), mRNA [NM_009641]	1.69074
Itgav	gb|Mus musculus 13 days embryo lung cDNA, RIKEN full-length enriched library, clone:D430040G12 product:hypothetical protein, full insert sequence. [AK052514]	1.68923
Slc17a4	ref|Mus musculus solute carrier family 17 (sodium phosphate), member 4 (Slc17a4), mRNA [NM_177016]	1.68922
Nat3	ref|Mus musculus N-acetyltransferase 3 (Nat3), mRNA [NM_008674]	1.68905
LOC100044228	ref|PREDICTED: Mus musculus hypothetical protein LOC100044228 (LOC100044228), mRNA [XM_001471920]	1.6887
Penk	ref|Mus musculus preproenkephalin (Penk), mRNA [NM_001002927]	1.68851
AK037319	gb|Mus musculus 16 days neonate thymus cDNA, RIKEN full-length enriched library, clone:A130006K16 product:unclassifiable, full insert sequence. [AK037319]	1.68848
AK034271	gb|Mus musculus adult male diencephalon cDNA, RIKEN full-length enriched library, clone:9330171B01 product:similar to ORF4 PROTEIN [Rattus norvegicus], full insert sequence. [AK034271]	1.68771
AK086155	gb|Mus musculus 15 days embryo head cDNA, RIKEN full-length enriched library, clone:D930008J19 product:unclassifiable, full insert sequence. [AK086155]	1.6868
Egr2	ref|Mus musculus early growth response 2 (Egr2), mRNA [NM_010118]	1.68588
Anks6	gb|Mus musculus 12 days embryo male wolffian duct includes surrounding region cDNA, RIKEN full-length enriched library, clone:6720486H14 product:unclassifiable, full insert sequence. [AK032990]	1.68508
ENSMUST00000068994	ens|rhotekin 2 Gene [Source:MGI (curated);Acc:MGI:2158417] [ENSMUST00000068994]	1.68376
Il1b	ref|Mus musculus interleukin 1 beta (Il1b), mRNA [NM_008361]	1.6821
Nfe2	ref|Mus musculus nuclear factor, erythroid derived 2 (Nfe2), mRNA [NM_008685]	1.67994
Usmg2	gb|Mus musculus mRNA for a stretch regulated skeletal muscle protein (Usmg2 gene). [AJ290944]	1.67989
Atxn2	gb|Mus musculus 16 days neonate cerebellum cDNA, RIKEN full-length enriched library, clone:9630045M23 product:spinocerebellar ataxia 2 homolog (human), full insert sequence. [AK036209]	1.67903
Egr2	ref|Mus musculus early growth response 2 (Egr2), mRNA [NM_010118]	1.67866
Siglec1	ref|Mus musculus sialic acid binding Ig-like lectin 1, sialoadhesin (Siglec1), mRNA [NM_011426]	1.67837
Ahdc1	gb|Mus musculus 13 days embryo male testis cDNA, RIKEN full-length enriched library, clone:6030447C22 product:hypothetical protein, full insert sequence. [AK134372]	1.67802
AK032599	gb|Mus musculus adult male olfactory brain cDNA, RIKEN full-length enriched library, clone:6430630B04 product:serine/arginine repetitive matrix 1, full insert sequence. [AK032599]	1.67649
Egr2	ref|Mus musculus early growth response 2 (Egr2), mRNA [NM_010118]	1.67562
Stambpl1	gb|Mus musculus 15 days embryo embryonic body below diaphragm cDNA, RIKEN full-length enriched library, clone:8230401J17 product:hypothetical protein, full insert sequence. [AK020229]	1.67529
Syne1	gb|Mus musculus 16 days neonate cerebellum cDNA, RIKEN full-length enriched library, clone:9630055K23 product:unclassifiable, full insert sequence. [AK036310]	1.67414
Trerf1	gb|Mus musculus 12 days embryo embryonic body between diaphragm region and neck cDNA, RIKEN full-length enriched library, clone:9430096I18 product:similar to ZINC FINGER TRANSCRIPTION FACTOR TREP-132 [Homo sapiens], full insert sequence. [AK035176]	1.67339
AK038328	gb|Mus musculus 16 days neonate thymus cDNA, RIKEN full-length enriched library, clone:A130096B12 product:unclassifiable, full insert sequence. [AK038328]	1.67266
AK079436	gb|Mus musculus adult female vagina cDNA, RIKEN full-length enriched library, clone:9930020G10 product:unclassifiable, full insert sequence. [AK079436]	1.67107
4930588G05Rik	gb|Mus musculus adult male testis cDNA, RIKEN full-length enriched library, clone:4930588G05 product:unclassifiable, full insert sequence. [AK019832]	1.66956
Defb37	ref|Mus musculus defensin beta 37 (Defb37), mRNA [NM_181683]	1.66799
AK008770	gb|Mus musculus adult male stomach cDNA, RIKEN full-length enriched library, clone:2210022J03 product:hypothetical protein, full insert sequence. [AK008770]	1.66589
Rundc3a	gb|Mus musculus adult male testis cDNA, RIKEN full-length enriched library, clone:1700086L13 product:unclassifiable, full insert sequence. [AK007019]	1.66551
Cul9	gb|Mus musculus cullin 9, mRNA (cDNA clone IMAGE:4487632), complete cds. [BC041674]	1.66537
AK083407	gb|Mus musculus 9 days embryo whole body cDNA, RIKEN full-length enriched library, clone:D030002H15 product:unclassifiable, full insert sequence. [AK083407]	1.6649
Gpat2	ref|Mus musculus glycerol-3-phosphate acyltransferase 2, mitochondrial (Gpat2), nuclear gene encoding mitochondrial protein, mRNA [NM_001081089]	1.66417
AK036026	gb|Mus musculus 16 days neonate cerebellum cDNA, RIKEN full-length enriched library, clone:9630027P11 product:unclassifiable, full insert sequence. [AK036026]	1.66165
AK082465	gb|Mus musculus 0 day neonate cerebellum cDNA, RIKEN full-length enriched library, clone:C230053D09 product:unclassifiable, full insert sequence. [AK082465]	1.66124
Slco1a4	ref|Mus musculus solute carrier organic anion transporter family, member 1a4 (Slco1a4), mRNA [NM_030687]	1.66082
AK084144	gb|Mus musculus 12 days embryo eyeball cDNA, RIKEN full-length enriched library, clone:D230003G10 product:unclassifiable, full insert sequence. [AK084144]	1.66075
TC1723067	Unknown	1.66074
Wdfy3	gb|Mus musculus 7 days embryo whole body cDNA, RIKEN full-length enriched library, clone:C430014K22 product:NEPRILYSIN-LIKE PEPTIDASE GAMMA homolog [Mus musculus], full insert sequence. [AK049456]	1.6605
AK039077	gb|Mus musculus adult male hypothalamus cDNA, RIKEN full-length enriched library, clone:A230093F05 product:unclassifiable, full insert sequence. [AK039077]	1.65836
A_52_P1053544	Unknown	1.6562
Meg3	ref|Mus musculus maternally expressed 3 (Meg3), transcript variant 1, non-coding RNA [NR_003633]	1.65571
Isl1	ref|Mus musculus ISL1 transcription factor, LIM/homeodomain (Isl1), mRNA [NM_021459]	1.65561
ENSMUST00000103600	ens|predicted gene 26 Gene [Source:MGI Symbol;Acc:MGI:2684872] [ENSMUST00000103600]	1.65406
AK038475	gb|Mus musculus adult male hypothalamus cDNA, RIKEN full-length enriched library, clone:A230018F20 product:unclassifiable, full insert sequence. [AK038475]	1.65375
AK089653	gb|Mus musculus activated spleen cDNA, RIKEN full-length enriched library, clone:F830007D12 product:unclassifiable, full insert sequence. [AK089653]	1.65326
AK082363	gb|Mus musculus 0 day neonate cerebellum cDNA, RIKEN full-length enriched library, clone:C230040K08 product:unclassifiable, full insert sequence. [AK082363]	1.65259
Ccdc94	gb|Mus musculus 12 days embryo female mullerian duct includes surrounding region cDNA, RIKEN full-length enriched library, clone:6820407D15 product:unclassifiable, full insert sequence. [AK078481]	1.65186
Oca2	ref|Mus musculus oculocutaneous albinism II (Oca2), mRNA [NM_021879]	1.65182
Wdr59	gb|Mus musculus 12 days embryo spinal cord cDNA, RIKEN full-length enriched library, clone:C530035E08 product:unclassifiable, full insert sequence. [AK083031]	1.65146
Olfr347	ref|Mus musculus olfactory receptor 347 (Olfr347), mRNA [NM_146943]	1.65128
Cacna2d1	gb|Mus musculus 10 days neonate cerebellum cDNA, RIKEN full-length enriched library, clone:B930007O16 product:calcium channel, voltage-dependent, alpha2/delta subunit 1, full insert sequence. [AK046959]	1.65063
Zfp282	gb|Mus musculus 16 days embryo head cDNA, RIKEN full-length enriched library, clone:C130082I06 product:hypothetical KRAB box containing protein, full insert sequence. [AK081854]	1.6499
Pinx1	ref|Mus musculus PIN2/TERF1 interacting, telomerase inhibitor 1 (Pinx1), mRNA [NM_028228]	1.64954
AK047975	gb|Mus musculus 16 days embryo head cDNA, RIKEN full-length enriched library, clone:C130025P08 product:unclassifiable, full insert sequence. [AK047975]	1.6465
Penk	ref|Mus musculus preproenkephalin (Penk), mRNA [NM_001002927]	1.64648
NAP057412-1	Unknown	1.64632
AK043001	gb|Mus musculus 7 days neonate cerebellum cDNA, RIKEN full-length enriched library, clone:A730047B05 product:unclassifiable, full insert sequence. [AK043001]	1.64561
Adh1	ref|Mus musculus alcohol dehydrogenase 1 (class I) (Adh1), mRNA [NM_007409]	1.64478
Serpina9	ref|Mus musculus serine (or cysteine) peptidase inhibitor, clade A (alpha-1 antiproteinase, antitrypsin), member 9 (Serpina9), mRNA [NM_027997]	1.64413
Zfp42	ref|Mus musculus zinc finger protein 42 (Zfp42), mRNA [NM_009556]	1.64384
Nkx2-1	ref|Mus musculus NK2 homeobox 1 (Nkx2-1), transcript variant 1, mRNA [NM_009385]	1.64266
Srpk3	ref|Mus musculus serine/arginine-rich protein specific kinase 3 (Srpk3), mRNA [NM_019684]	1.64169
Itsn2	gb|Mus musculus 16 days neonate thymus cDNA, RIKEN full-length enriched library, clone:A130080B19 product:protein phosphatase 1, regulatory (inhibitor) subunit 7, full insert sequence. [AK038116]	1.64105
AK086438	gb|Mus musculus 15 days embryo head cDNA, RIKEN full-length enriched library, clone:D930028M24 product:unclassifiable, full insert sequence. [AK086438]	1.63986
Rtn3	gb|Mus musculus 0 day neonate eyeball cDNA, RIKEN full-length enriched library, clone:E130012G11 product:unclassifiable, full insert sequence. [AK053372]	1.63937
Zfp385b	gb|Mus musculus adult male urinary bladder cDNA, RIKEN full-length enriched library, clone:9530027H21 product:unclassifiable, full insert sequence. [AK035378]	1.63923
3110037B15Rik	gb|Mus musculus 13 days embryo head cDNA, RIKEN full-length enriched library, clone:3110037B15 product:unclassifiable, full insert sequence. [AK014129]	1.63875
Isl1	ref|Mus musculus ISL1 transcription factor, LIM/homeodomain (Isl1), mRNA [NM_021459]	1.63828
Calca	ref|Mus musculus calcitonin/calcitonin-related polypeptide, alpha (Calca), transcript variant 2, mRNA [NM_001033954]	1.6377
AK040092	gb|Mus musculus 0 day neonate thymus cDNA, RIKEN full-length enriched library, clone:A430058L20 product:unclassifiable, full insert sequence. [AK040092]	1.63666
Rap2a	gb|Mus musculus adult male thymus cDNA, RIKEN full-length enriched library, clone:5830461H18 product:hypothetical Ras small GTPase, Rab type/Ras small GTPase, Ras type/Ras small GTPase, Rho type containing protein, full insert sequence. [AK018024]	1.63628
Snhg11	ref|Mus musculus small nucleolar RNA host gene 11 (non-protein coding) (Snhg11), mRNA [NM_175692]	1.63495
2010309G21Rik	gb|Mus musculus adult male small intestine cDNA, RIKEN full-length enriched library, clone:2010309G21 product:Mus musculus germline J and C regions of immuoglobulin lambda-2 and germline J and C regions of the immuoglobulin lambda-4 pseudo-gene, full inse	1.63393
Prickle2	gb|Mus musculus 12 days embryo male wolffian duct includes surrounding region cDNA, RIKEN full-length enriched library, clone:6720451F06 product:unclassifiable, full insert sequence. [AK020123]	1.63298
B230206H07Rik	ref|Mus musculus RIKEN cDNA B230206H07 gene (B230206H07Rik), non-coding RNA [NR_033532]	1.63256
AK077928	gb|Mus musculus 13 days embryo male testis cDNA, RIKEN full-length enriched library, clone:6030447G09 product:unclassifiable, full insert sequence. [AK077928]	1.63034
Tac4	ref|Mus musculus tachykinin 4 (Tac4), mRNA [NM_053093]	1.63032
Dsg1a	ref|Mus musculus desmoglein 1 alpha (Dsg1a), mRNA [NM_010079]	1.63028
Lrrc29	ref|Mus musculus leucine rich repeat containing 29 (Lrrc29), mRNA [NM_177449]	1.62905
Ulk2	gb|Mus musculus 0 day neonate lung cDNA, RIKEN full-length enriched library, clone:E030037L18 product:unclassifiable, full insert sequence. [AK087234]	1.62901
Sel1l	gb|Mus musculus adult female placenta cDNA, RIKEN full-length enriched library, clone:1600026C08 product:Sel1 (suppressor of lin-12) 1 homolog (C. elegans), full insert sequence. [AK005544]	1.62869
AK086300	gb|Mus musculus 15 days embryo head cDNA, RIKEN full-length enriched library, clone:D930019F20 product:unclassifiable, full insert sequence. [AK086300]	1.62732
2010001M09Rik	ref|Mus musculus RIKEN cDNA 2010001M09 gene (2010001M09Rik), mRNA [NM_027222]	1.62705
Slc25a24	ref|Mus musculus solute carrier family 25 (mitochondrial carrier, phosphate carrier), member 24 (Slc25a24), nuclear gene encoding mitochondrial protein, mRNA [NM_172685]	1.62632
AK040030	gb|Mus musculus 0 day neonate thymus cDNA, RIKEN full-length enriched library, clone:A430046O22 product:unclassifiable, full insert sequence. [AK040030]	1.62556
AK141415	gb|Mus musculus 12 days embryo spinal cord cDNA, RIKEN full-length enriched library, clone:C530009I05 product:calcium/calmodulin-dependent protein kinase ID, full insert sequence. [AK141415]	1.6253
AK038746	gb|Mus musculus adult male hypothalamus cDNA, RIKEN full-length enriched library, clone:A230059K20 product:hypothetical protein, full insert sequence. [AK038746]	1.62448
Tnrc6b	gb|Mus musculus 3 days neonate thymus cDNA, RIKEN full-length enriched library, clone:A630002G09 product:unclassifiable, full insert sequence. [AK041332]	1.62357
Gkn3	ref|Mus musculus gastrokine 3 (Gkn3), mRNA [NM_026860]	1.6235
Mgat5	gb|Mus musculus adult male bone cDNA, RIKEN full-length enriched library, clone:9830134K01 product:ALPHA-1,3(6)-MANNOSYLGLYCOPROTEIN BETA-1,6-N-ACETYL- GLUCOSAMINYLTRANSFERASE V (EC 2.4.1.155) (ALPHA-MANNOSIDE BETA-1,6-N-ACETYLGLUCOSAMINYLTRANSFERASE) (N-	1.62325
C230094B09Rik	gb|Mus musculus 0 day neonate cerebellum cDNA, RIKEN full-length enriched library, clone:C230094B09 product:unclassifiable, full insert sequence. [AK082713]	1.62241
Aif1l	ref|Mus musculus allograft inflammatory factor 1-like (Aif1l), mRNA [NM_145144]	1.62203
AK040413	gb|Mus musculus 0 day neonate thymus cDNA, RIKEN full-length enriched library, clone:A430092J05 product:syntrophin, basic 2, full insert sequence. [AK040413]	1.62082
AK089149	gb|Mus musculus 10 days neonate olfactory brain cDNA, RIKEN full-length enriched library, clone:E530016P10 product:weakly similar to ONCOGENE TLM [Mus musculus], full insert sequence. [AK089149]	1.62077
Isl1	ref|Mus musculus ISL1 transcription factor, LIM/homeodomain (Isl1), mRNA [NM_021459]	1.62036
Trpc1	gb|Mus musculus adult male hypothalamus cDNA, RIKEN full-length enriched library, clone:A230054C16 product:transient receptor potential cation channel, subfamily C, member 1, full insert sequence. [AK038676]	1.6202
NAP065340-1	Unknown	1.61969
AK054187	gb|Mus musculus 2 days pregnant adult female oviduct cDNA, RIKEN full-length enriched library, clone:E230026F12 product:unclassifiable, full insert sequence. [AK054187]	1.61938
Isl1	ref|Mus musculus ISL1 transcription factor, LIM/homeodomain (Isl1), mRNA [NM_021459]	1.61922
A130082M07Rik	gb|Mus musculus 16 days neonate thymus cDNA, RIKEN full-length enriched library, clone:A130082M07 product:T-cell receptor alpha chain V region (8/10-2) homolog [Mus musculus], full insert sequence. [AK038154]	1.61828
Unc80	gb|Mus musculus 0 day neonate cerebellum cDNA, RIKEN full-length enriched library, clone:C230061B10 product:unclassifiable, full insert sequence. [AK021165]	1.61794
ENSMUST00000114800	ens|RIKEN cDNA 1700003O11 gene Gene [Source:MGI Symbol;Acc:MGI:1922882] [ENSMUST00000114800]	1.61771
Hoxa4	ref|Mus musculus homeobox A4 (Hoxa4), mRNA [NM_008265]	1.61621
AK038909	gb|Mus musculus adult male hypothalamus cDNA, RIKEN full-length enriched library, clone:A230074D19 product:unclassifiable, full insert sequence. [AK038909]	1.61592
Foxred2	gb|Mus musculus 0 day neonate thymus cDNA, RIKEN full-length enriched library, clone:A430097D04 product:unclassifiable, full insert sequence. [AK079870]	1.61435
ENSMUST00000098977	ens|FAT tumor suppressor homolog 3 (Drosophila) Gene [Source:MGI Symbol;Acc:MGI:2444314] [ENSMUST00000098977]	1.61419
Isl1	ref|Mus musculus ISL1 transcription factor, LIM/homeodomain (Isl1), mRNA [NM_021459]	1.61382
Ing5	ref|Mus musculus inhibitor of growth family, member 5 (Ing5), mRNA [NM_025454]	1.61326
D19Ertd409e	gb|Mus musculus 0 day neonate thymus cDNA, RIKEN full-length enriched library, clone:A430069P09 product:meningioma expressed antigen 5 (hyaluronidase), full insert sequence. [AK163010]	1.61141
AK049026	gb|Mus musculus 0 day neonate cerebellum cDNA, RIKEN full-length enriched library, clone:C230092M11 product:unclassifiable, full insert sequence. [AK049026]	1.60941
AK053466	gb|Mus musculus 0 day neonate eyeball cDNA, RIKEN full-length enriched library, clone:E130019P11 product:unclassifiable, full insert sequence. [AK053466]	1.60824
Erbb2ip	gb|Mus musculus adult male spinal cord cDNA, RIKEN full-length enriched library, clone:A330090F21 product:unclassifiable, full insert sequence. [AK079640]	1.60753
AK089705	gb|Mus musculus activated spleen cDNA, RIKEN full-length enriched library, clone:F830009K24 product:unclassifiable, full insert sequence. [AK089705]	1.6074
Plat	gb|Mus musculus 0 day neonate eyeball cDNA, RIKEN full-length enriched library, clone:E130020K19 product:plasminogen activator, tissue, full insert sequence. [AK053476]	1.60678
Erdr1	ref|Mus musculus erythroid differentiation regulator 1 (Erdr1), mRNA [NM_133362]	1.60646
D430022A14Rik	gb|Mus musculus 13 days embryo lung cDNA, RIKEN full-length enriched library, clone:D430022A14 product:unclassifiable, full insert sequence. [AK084992]	1.6064
2900006A17Rik	gb|Mus musculus adult male hippocampus cDNA, RIKEN full-length enriched library, clone:2900006A17 product:unclassifiable, full insert sequence. [AK013487]	1.60417
AK048977	gb|Mus musculus 0 day neonate cerebellum cDNA, RIKEN full-length enriched library, clone:C230087J06 product:unclassifiable, full insert sequence. [AK048977]	1.60402
LOC100038947	ref|Mus musculus signal-regulatory protein beta 1-like (LOC100038947), mRNA [NM_001173459]	1.60232
Isl1	ref|Mus musculus ISL1 transcription factor, LIM/homeodomain (Isl1), mRNA [NM_021459]	1.60163
AK043783	gb|Mus musculus 10 days neonate cortex cDNA, RIKEN full-length enriched library, clone:A830032J04 product:unclassifiable, full insert sequence. [AK043783]	1.60163
Oprm1	ref|Mus musculus opioid receptor, mu 1 (Oprm1), mRNA [NM_001039652]	1.60073
AK036293	gb|Mus musculus 16 days neonate cerebellum cDNA, RIKEN full-length enriched library, clone:9630054E03 product:unclassifiable, full insert sequence. [AK036293]	1.60039
Snhg11	ref|Mus musculus small nucleolar RNA host gene 11 (non-protein coding) (Snhg11), mRNA [NM_175692]	1.60001
X12807	gb|Mouse Sp6 mRNA containing period repeat. [X12807]	1.59959
Ctsg	ref|Mus musculus cathepsin G (Ctsg), mRNA [NM_007800]	1.59947
AK049918	gb|Mus musculus adult male hippocampus cDNA, RIKEN full-length enriched library, clone:C630010O08 product:unclassifiable, full insert sequence. [AK049918]	1.59926
AK051623	gb|Mus musculus 12 days embryo spinal ganglion cDNA, RIKEN full-length enriched library, clone:D130060L11 product:weakly similar to ELECTRON TRANSFER FLAVOPROTEIN ALPHA-SUBUNIT, MITOCHONDRIAL PRECURSOR (ALPHA-ETF) [Rattus norvegicus], full insert sequence	1.59885
Tbx5	ref|Mus musculus T-box 5 (Tbx5), mRNA [NM_011537]	1.59865
Rai14	gb|Mus musculus adult male corpora quadrigemina cDNA, RIKEN full-length enriched library, clone:B230308H11 product:unclassifiable, full insert sequence. [AK045733]	1.59861
Mpo	ref|Mus musculus myeloperoxidase (Mpo), nuclear gene encoding mitochondrial protein, mRNA [NM_010824]	1.59836
Caskin1	gb|Mus musculus 17 days embryo head cDNA, RIKEN full-length enriched library, clone:3300002N10 product:CASK-INTERACTING PROTEIN 1 homolog [Rattus norvegicus], full insert sequence. [AK014376]	1.59826
E130309F12Rik	ref|Mus musculus RIKEN cDNA E130309F12 gene (E130309F12Rik), mRNA [NM_178756]	1.59784
CK787377	gb|AGENCOURT_18671901 NIH_MGC_189 Mus musculus cDNA clone IMAGE:30844098 5', mRNA sequence [CK787377]	1.59747
Gm8810	ref|PREDICTED: Mus musculus similar to HLA-G protein (LOC667782), misc RNA [XR_034939]	1.59624
TC1656815	Unknown	1.59575
TC1652198	tc|Q4KM71_RAT (Q4KM71) NonO/p54nrb homolog, partial (41%) [TC1652198]	1.59463
Sh3rf1	gb|Mus musculus 2 days neonate thymus thymic cells cDNA, RIKEN full-length enriched library, clone:E430002B12 product:plenty of SH3 domains, full insert sequence. [AK088003]	1.59359
Heatr5a	gb|Mus musculus 3 days neonate thymus cDNA, RIKEN full-length enriched library, clone:A630022N19 product:unclassifiable, full insert sequence. [AK080280]	1.5916
Fyco1	gb|Mus musculus 10, 11 days embryo whole body cDNA, RIKEN full-length enriched library, clone:2810409M01 product:FYVE and coiled-coil domain containing 1, full insert sequence. [AK013060]	1.59132
D10Bwg1070e	gb|Mus musculus 8 days embryo whole body cDNA, RIKEN full-length enriched library, clone:5730421K10 product:unclassifiable, full insert sequence. [AK017596]	1.59106
AK082628	gb|Mus musculus 0 day neonate cerebellum cDNA, RIKEN full-length enriched library, clone:C230071F15 product:unclassifiable, full insert sequence. [AK082628]	1.59061
AK045275	gb|Mus musculus 9.5 days embryo parthenogenote cDNA, RIKEN full-length enriched library, clone:B130054P17 product:hypothetical protein, full insert sequence. [AK045275]	1.59045
Cubn	ref|Mus musculus cubilin (intrinsic factor-cobalamin receptor) (Cubn), mRNA [NM_001081084]	1.58884
Rev1	ref|Mus musculus REV1 homolog (S. cerevisiae) (Rev1), mRNA [NM_019570]	1.58747
AK043711	gb|Mus musculus 10 days neonate cortex cDNA, RIKEN full-length enriched library, clone:A830022P07 product:unclassifiable, full insert sequence. [AK043711]	1.58741
Arhgef15	gb|Mus musculus 12 days embryo spinal ganglion cDNA, RIKEN full-length enriched library, clone:D130071N09 product:hypothetical Dbl domain (dbl/cdc24 rhoGEF family) containing protein, full insert sequence. [AK051749]	1.58679
Nfat5	gb|Mus musculus 12 days embryo spinal ganglion cDNA, RIKEN full-length enriched library, clone:D130051E08 product:unclassifiable, full insert sequence. [AK051469]	1.5859
Osbp2	gb|Mus musculus adult male hippocampus cDNA, RIKEN full-length enriched library, clone:C630001G20 product:similar to OSBP-RELATED PROTEIN 4 [Homo sapiens], full insert sequence. [AK049816]	1.58583
Uevld	gb|Mus musculus 16 days embryo lung cDNA, RIKEN full-length enriched library, clone:8430408E05 product:unclassifiable, full insert sequence. [AK018394]	1.5858
AK035967	gb|Mus musculus 16 days neonate cerebellum cDNA, RIKEN full-length enriched library, clone:9630022C18 product:unclassifiable, full insert sequence. [AK035967]	1.58541
NAP026474-1	Unknown	1.58538
Wdr16	ref|Mus musculus WD repeat domain 16 (Wdr16), mRNA [NM_027963]	1.58444
AK148683	gb|Mus musculus 2 days neonate sympathetic ganglion cDNA, RIKEN full-length enriched library, clone:7120434I09 product:hypothetical protein, full insert sequence. [AK148683]	1.58346
AK054284	gb|Mus musculus 2 days pregnant adult female ovary cDNA, RIKEN full-length enriched library, clone:E330010G20 product:unclassifiable, full insert sequence. [AK054284]	1.58206
Dgkh	gb|Mus musculus 13 days embryo forelimb cDNA, RIKEN full-length enriched library, clone:5930402B05 product:DIACYLGLYCEROL KINASE, DELTA (EC 2.7.1.107) (DIGLYCERIDE KINASE) (DGK- DELTA) (DAG KINASE DELTA) (130 KDA DIACYLGLYCEROL KINASE) (DIACYLGLYCEROL KIN	1.5811
Ccl3	ref|Mus musculus chemokine (C-C motif) ligand 3 (Ccl3), mRNA [NM_011337]	1.58016
Gm4651	gb|Mus musculus 13 days embryo lung cDNA, RIKEN full-length enriched library, clone:D430021H21 product:hypothetical protein, full insert sequence. [AK084982]	1.57907
2900041H08Rik	gb|Mus musculus adult male hippocampus cDNA, RIKEN full-length enriched library, clone:2900041H08 product:unclassifiable, full insert sequence. [AK019331]	1.57833
9630010G10Rik	gb|Mus musculus 16 days neonate cerebellum cDNA, RIKEN full-length enriched library, clone:9630010G10 product:unclassifiable, full insert sequence. [AK035845]	1.5756
TC1723055	Unknown	1.57409
Epha10	ref|Mus musculus Eph receptor A10 (Epha10), mRNA [NM_177671]	1.57278
AK051089	gb|Mus musculus 9 days embryo whole body cDNA, RIKEN full-length enriched library, clone:D030068F07 product:unclassifiable, full insert sequence. [AK051089]	1.57249
AK038508	gb|Mus musculus adult male hypothalamus cDNA, RIKEN full-length enriched library, clone:A230021C02 product:unclassifiable, full insert sequence. [AK038508]	1.57191
Bcl11a	gb|Mus musculus mRNA for mKIAA1809 protein. [AK122557]	1.57183
AK081832	gb|Mus musculus 16 days embryo head cDNA, RIKEN full-length enriched library, clone:C130080M19 product:unclassifiable, full insert sequence. [AK081832]	1.57133
AK080560	gb|Mus musculus 7 days neonate cerebellum cDNA, RIKEN full-length enriched library, clone:A730089M08 product:unclassifiable, full insert sequence. [AK080560]	1.56975
Galntl4	gb|Mus musculus 13 days embryo heart cDNA, RIKEN full-length enriched library, clone:D330027L06 product:hypothetical protein, full insert sequence. [AK084671]	1.56914
AK037434	gb|Mus musculus 16 days neonate thymus cDNA, RIKEN full-length enriched library, clone:A130018N09 product:unclassifiable, full insert sequence. [AK037434]	1.56913
2210404J11Rik	gb|Mus musculus activated spleen cDNA, RIKEN full-length enriched library, clone:F830034K24 product:hypothetical protein, full insert sequence. [AK089867]	1.56871
AK083553	gb|Mus musculus 9 days embryo whole body cDNA, RIKEN full-length enriched library, clone:D030044A08 product:unclassifiable, full insert sequence. [AK083553]	1.56656
AK049439	gb|Mus musculus 7 days embryo whole body cDNA, RIKEN full-length enriched library, clone:C430011G05 product:unclassifiable, full insert sequence. [AK049439]	1.5659
Dync2h1	gb|Mus musculus 9.5 days embryo parthenogenote cDNA, RIKEN full-length enriched library, clone:B130054H15 product:unclassifiable, full insert sequence. [AK045270]	1.56572
Bglap-rs1	ref|Mus musculus bone gamma-carboxyglutamate protein, related sequence 1 (Bglap-rs1), mRNA [NM_031368]	1.56554
BC012698	gb|Mus musculus, clone IMAGE:4006890, mRNA, partial cds. [BC012698]	1.56329
Baz2a	gb|Mus musculus adult male urinary bladder cDNA, RIKEN full-length enriched library, clone:9530031H04 product:bromodomain adjacent to zinc finger domain, 2A, full insert sequence. [AK035400]	1.56319
Cntn5	gb|Mus musculus 12 days embryo spinal ganglion cDNA, RIKEN full-length enriched library, clone:D130069P19 product:unclassifiable, full insert sequence. [AK083961]	1.56229
Uspl1	gb|Mus musculus 16 days neonate thymus cDNA, RIKEN full-length enriched library, clone:A130036I23 product:unclassifiable, full insert sequence. [AK037675]	1.56075
TC1720786	tc|Q9QUI2_MOUSE (Q9QUI2) ORF2, partial (7%) [TC1720786]	1.56003
NAP043554-1	Unknown	1.55983
Skiv2l2	gb|Mus musculus 13 days embryo male testis cDNA, RIKEN full-length enriched library, clone:6030446B09 product:hypothetical P-loop containing nucleotide triphosphate hydrolases structure containing protein, full insert sequence. [AK077924]	1.55879
Krit1	gb|Mus musculus adult male corpora quadrigemina cDNA, RIKEN full-length enriched library, clone:B230327A05 product:cerebral cavernous malformations 1, full insert sequence. [AK045956]	1.55849
2610027H17Rik	gb|Mus musculus 10 days embryo whole body cDNA, RIKEN full-length enriched library, clone:2610027H17 product:unclassifiable, full insert sequence. [AK011567]	1.55662
AK047526	gb|Mus musculus 10 days neonate cerebellum cDNA, RIKEN full-length enriched library, clone:B930083E23 product:weakly similar to H-2 class I histocompatibility antigen T15 (fragment) [Mus musculus], full insert sequence. [AK047526]	1.55599
Psmd7	gb|Mus musculus adult inner ear cDNA, RIKEN full-length enriched library, clone:F930111J18 product:proteasome (prosome, macropain) 26S subunit, non-ATPase, 7, full insert sequence. [AK158379]	1.55364
Fam166b	ref|Mus musculus family with sequence similarity 166, member B (Fam166b), transcript variant 1, mRNA [NM_177377]	1.55294
AK082532	gb|Mus musculus 0 day neonate cerebellum cDNA, RIKEN full-length enriched library, clone:C230059K22 product:unclassifiable, full insert sequence. [AK082532]	1.55287
Rgs9	ref|Mus musculus regulator of G-protein signaling 9 (Rgs9), transcript variant 1, mRNA [NM_011268]	1.55033
Dnahc11	ref|Mus musculus dynein, axonemal, heavy chain 11 (Dnahc11), mRNA [NM_010060]	1.54913
4930417G10Rik	ref|Mus musculus RIKEN cDNA 4930417G10 gene (4930417G10Rik), mRNA [NM_029107]	1.54863
Synj2bp	gb|Mus musculus activin receptor-interacting protein 2b (Arip2b) mRNA, complete cds, alternatively spliced. [AY071903]	1.54786
Alox12e	ref|Mus musculus arachidonate lipoxygenase, epidermal (Alox12e), mRNA [NM_145684]	1.54758
Smox	gb|Mus musculus 0 day neonate eyeball cDNA, RIKEN full-length enriched library, clone:E130115D16 product:POLYAMINE OXIDASE ISOFORM-3 homolog [Homo sapiens], full insert sequence. [AK087437]	1.54734
TC1708996	tc|Q5RJI0_MOUSE (Q5RJI0) Rnpc2 protein (17 days pregnant adult female amnion cDNA, RIKEN full-length enriched library, clone:I920097M07 product:RNA-binding region (RNP1, RRM) containing 2, full insert sequence), partial (15%) [TC1708996]	1.54715
Pou5f2	ref|Mus musculus POU domain class 5, transcription factor 2 (Pou5f2), mRNA [NM_029315]	1.54705
Sap25	ref|Mus musculus sin3 associated polypeptide (Sap25), mRNA [NM_001081962]	1.54588
Sap30bp	gb|Mus musculus 16 days embryo head cDNA, RIKEN full-length enriched library, clone:C130002B14 product:unclassifiable, full insert sequence. [AK047823]	1.54586
Nfib	gb|Mus musculus 12 days embryo embryonic body between diaphragm region and neck cDNA, RIKEN full-length enriched library, clone:9430039I15 product:nuclear factor I/B, full insert sequence. [AK034793]	1.54566
Isl1	ref|Mus musculus ISL1 transcription factor, LIM/homeodomain (Isl1), mRNA [NM_021459]	1.54392
AK085907	gb|Mus musculus 16 days neonate heart cDNA, RIKEN full-length enriched library, clone:D830027H14 product:unclassifiable, full insert sequence. [AK085907]	1.5421
Ctnnb1	gb|Mus musculus adult male thymus cDNA, RIKEN full-length enriched library, clone:5830416C23 product:catenin beta, full insert sequence. [AK020013]	1.54135
ENSMUST00000030613	ens|serine/arginine repetitive matrix 1 Gene [Source:MGI (curated);Acc:MGI:1858303] [ENSMUST00000030613]	1.54027
Arhgap6	ref|Mus musculus Rho GTPase activating protein 6 (Arhgap6), transcript variant 1, mRNA [NM_009707]	1.54026
Slpi	ref|Mus musculus secretory leukocyte peptidase inhibitor (Slpi), mRNA [NM_011414]	1.53961
AK031960	gb|Mus musculus adult male medulla oblongata cDNA, RIKEN full-length enriched library, clone:6330512I01 product:unclassifiable, full insert sequence. [AK031960]	1.5386
Otof	ref|Mus musculus otoferlin (Otof), transcript variant 2, mRNA [NM_031875]	1.53843
XM_001473184	ref|PREDICTED: Mus musculus hypothetical protein LOC100039607 (LOC100039607), mRNA [XM_001473184]	1.53807
AK043660	gb|Mus musculus 10 days neonate cortex cDNA, RIKEN full-length enriched library, clone:A830016G09 product:similar to TYROSINE-PROTEIN KINASE JAK3 (EC 2.7.1.112) (JANUS KINASE 3) (JAK-3) [Mus musculus], full insert sequence. [AK043660]	1.53679
Akr1c14	ref|Mus musculus aldo-keto reductase family 1, member C14 (Akr1c14), mRNA [NM_134072]	1.53571
Aspa	ref|Mus musculus aspartoacylase (Aspa), mRNA [NM_023113]	1.5351
AK085328	gb|Mus musculus 0 day neonate kidney cDNA, RIKEN full-length enriched library, clone:D630012D24 product:unclassifiable, full insert sequence. [AK085328]	1.53507
Rnf111	ref|Mus musculus ring finger 111 (Rnf111), mRNA [NM_033604]	1.53486
Ntrk1	ref|Mus musculus neurotrophic tyrosine kinase, receptor, type 1 (Ntrk1), mRNA [NM_001033124]	1.53452
AK032216	gb|Mus musculus adult male olfactory brain cDNA, RIKEN full-length enriched library, clone:6430502M14 product:unclassifiable, full insert sequence. [AK032216]	1.53445
AK052021	gb|Mus musculus 12 days embryo eyeball cDNA, RIKEN full-length enriched library, clone:D230036D05 product:unclassifiable, full insert sequence. [AK052021]	1.53427
5730564C23Rik	gb|Mus musculus 8 days embryo whole body cDNA, RIKEN full-length enriched library, clone:5730564C23 product:unclassifiable, full insert sequence. [AK019973]	1.53386
Ccl24	ref|Mus musculus chemokine (C-C motif) ligand 24 (Ccl24), mRNA [NM_019577]	1.53371
AK051478	gb|Mus musculus 12 days embryo spinal ganglion cDNA, RIKEN full-length enriched library, clone:D130051P22 product:unclassifiable, full insert sequence. [AK051478]	1.53318
AK051559	gb|Mus musculus 12 days embryo spinal ganglion cDNA, RIKEN full-length enriched library, clone:D130056N13 product:unclassifiable, full insert sequence. [AK051559]	1.53237
Agap1	gb|Mus musculus adult male hippocampus cDNA, RIKEN full-length enriched library, clone:C630030A18 product:hypothetical protein, full insert sequence. [AK083235]	1.53113
AK038604	gb|Mus musculus adult male hypothalamus cDNA, RIKEN full-length enriched library, clone:A230049L23 product:unclassifiable, full insert sequence. [AK038604]	1.53073
Ryr3	gb|Mus musculus ryanodine receptor 3, mRNA (cDNA clone IMAGE:40126059), complete cds. [BC116740]	1.53055
AK041593	gb|Mus musculus 3 days neonate thymus cDNA, RIKEN full-length enriched library, clone:A630023J10 product:unclassifiable, full insert sequence. [AK041593]	1.53041
Nisch	gb|Mus musculus 2 days neonate thymus thymic cells cDNA, RIKEN full-length enriched library, clone:E430014E16 product:unclassifiable, full insert sequence. [AK088377]	1.53004
LOC100045187	ref|PREDICTED: Mus musculus hypothetical protein LOC100045187 (LOC100045187), mRNA [XM_001473817]	1.52948
Cdk8	ref|Mus musculus cyclin-dependent kinase 8 (Cdk8), mRNA [NM_153599]	1.52946
C130079B09Rik	gb|Mus musculus 16 days embryo head cDNA, RIKEN full-length enriched library, clone:C130079B09 product:unclassifiable, full insert sequence. [AK048576]	1.52875
AK087549	gb|Mus musculus 0 day neonate eyeball cDNA, RIKEN full-length enriched library, clone:E130318F19 product:unclassifiable, full insert sequence. [AK087549]	1.5282
Ccl24	ref|Mus musculus chemokine (C-C motif) ligand 24 (Ccl24), mRNA [NM_019577]	1.52809
AK083893	gb|Mus musculus 12 days embryo spinal ganglion cDNA, RIKEN full-length enriched library, clone:D130052E13 product:unclassifiable, full insert sequence. [AK083893]	1.52566
Polr3a	gb|Mus musculus adult male spinal cord cDNA, RIKEN full-length enriched library, clone:A330043C08 product:hypothetical protein, full insert sequence. [AK039440]	1.52512
Chia	ref|Mus musculus chitinase, acidic (Chia), mRNA [NM_023186]	1.52365
AK047888	gb|Mus musculus 16 days embryo head cDNA, RIKEN full-length enriched library, clone:C130020D17 product:unclassifiable, full insert sequence. [AK047888]	1.52225
2810405F15Rik	ref|Mus musculus RIKEN cDNA 2810405F15 gene (2810405F15Rik), non-coding RNA [NR_033447]	1.52162
Dcc	gb|Mus musculus 11 days embryo spinal cord cDNA, RIKEN full-length enriched library, clone:G630068L10 product:deleted in colorectal carcinoma, full insert sequence. [AK090377]	1.52159
Arhgef10l	ref|Mus musculus Rho guanine nucleotide exchange factor (GEF) 10-like (Arhgef10l), transcript variant 1, mRNA [NM_172415]	1.52139
AK043743	gb|Mus musculus 10 days neonate cortex cDNA, RIKEN full-length enriched library, clone:A830027F20 product:unclassifiable, full insert sequence. [AK043743]	1.51943
Mapk10	gb|Mus musculus 0 day neonate cerebellum cDNA, RIKEN full-length enriched library, clone:C230027O20 product:mitogen activated protein kinase 10, full insert sequence. [AK082242]	1.51938
TC1669112	Unknown	1.51916
Atp8b1	ref|Mus musculus ATPase, class I, type 8B, member 1 (Atp8b1), mRNA [NM_001001488]	1.51673
Gle1	gb|Mus musculus 0 day neonate head cDNA, RIKEN full-length enriched library, clone:4833429F02 product:RIKEN cDNA 4933405K21 gene, full insert sequence. [AK029395]	1.51603
Gpatch8	gb|Mus musculus 12 days embryo female mullerian duct includes surrounding region cDNA, RIKEN full-length enriched library, clone:6820415O06 product:hypothetical protein, full insert sequence. [AK135410]	1.51467
AK086430	gb|Mus musculus 15 days embryo head cDNA, RIKEN full-length enriched library, clone:D930028D22 product:unclassifiable, full insert sequence. [AK086430]	1.51461
Pde1c	ref|Mus musculus phosphodiesterase 1C (Pde1c), transcript variant 1, mRNA [NM_011054]	1.51436
Fryl	gb|Mus musculus adult male tongue cDNA, RIKEN full-length enriched library, clone:2310004H21 product:hypothetical protein, full insert sequence. [AK009138]	1.51264
Vmn2r1	ref|Mus musculus vomeronasal 2, receptor 1 (Vmn2r1), mRNA [NM_019918]	1.51238
Nop56	gb|Mus musculus 2 days neonate thymus thymic cells cDNA, RIKEN full-length enriched library, clone:E430025A07 product:nucleolar protein 5A, full insert sequence. [AK154024]	1.51236
Sh3gl2	gb|Mus musculus 10 days neonate cerebellum cDNA, RIKEN full-length enriched library, clone:B930049H17 product:unclassifiable, full insert sequence. [AK047324]	1.51137
Ece1	gb|Mus musculus 10 days neonate cerebellum cDNA, RIKEN full-length enriched library, clone:B930053B19 product:unclassifiable, full insert sequence. [AK047359]	1.51072
Malat1	ref|Mus musculus metastasis associated lung adenocarcinoma transcript 1 (non-coding RNA) (Malat1), non-coding RNA [NR_002847]	1.50987
Bcl9	gb|Mus musculus 8 days embryo whole body cDNA, RIKEN full-length enriched library, clone:5730407F21 product:hypothetical protein, full insert sequence. [AK133757]	1.50918
AK042543	gb|Mus musculus 7 days neonate cerebellum cDNA, RIKEN full-length enriched library, clone:A730003G23 product:unclassifiable, full insert sequence. [AK042543]	1.50903
Drd2	ens|dopamine receptor 2 Gene [Source:MGI Symbol;Acc:MGI:94924] [ENSMUST00000075764]	1.50827
Col6a1	ref|Mus musculus collagen, type VI, alpha 1 (Col6a1), mRNA [NM_009933]	1.50805
Celf2	gb|Mus musculus 7 days neonate cerebellum cDNA, RIKEN full-length enriched library, clone:A730020N04 product:unclassifiable, full insert sequence. [AK042749]	1.50766
Sorbs2	gb|Mus musculus 0 day neonate cerebellum cDNA, RIKEN full-length enriched library, clone:C230093F19 product:similar to ARG/ABL-INTERACTING PROTEIN ARGBP2A [Homo sapiens], full insert sequence. [AK049030]	1.50526
AK051565	gb|Mus musculus 12 days embryo spinal ganglion cDNA, RIKEN full-length enriched library, clone:D130057H08 product:unclassifiable, full insert sequence. [AK051565]	1.50523
Agphd1	gb|Mus musculus adult male hippocampus cDNA, RIKEN full-length enriched library, clone:C630028N24 product:unclassifiable, full insert sequence. [AK083218]	1.5051
ENSMUST00000112597	ens|polycomb group ring finger 3 Gene [Source:MGI (curated);Acc:MGI:1916837] [ENSMUST00000112597]	1.50504
Ak7	ref|Mus musculus adenylate kinase 7 (Ak7), mRNA [NM_030187]	1.50469
AK042909	gb|Mus musculus 7 days neonate cerebellum cDNA, RIKEN full-length enriched library, clone:A730038D11 product:unclassifiable, full insert sequence. [AK042909]	1.5043
AK048889	gb|Mus musculus 0 day neonate cerebellum cDNA, RIKEN full-length enriched library, clone:C230078P05 product:carbonic anhydrase 5a, mitochondrial, full insert sequence. [AK048889]	1.50422
Gm13103	ref|Mus musculus predicted gene 13103 (Gm13103), mRNA [NM_177571]	1.50356
AK084716	gb|Mus musculus 13 days embryo heart cDNA, RIKEN full-length enriched library, clone:D330035F15 product:unclassifiable, full insert sequence. [AK084716]	1.50348
Gm3626	gb|Mus musculus 16 days embryo head cDNA, RIKEN full-length enriched library, clone:C130039D07 product:unclassifiable, full insert sequence. [AK140834]	1.50333
Apex2	ref|Mus musculus apurinic/apyrimidinic endonuclease 2 (Apex2), mRNA [NM_029943]	1.50191
Ints3	gb|Mus musculus 0 day neonate thymus cDNA, RIKEN full-length enriched library, clone:A430070A22 product:hypothetical Glycine-rich region containing protein, full insert sequence. [AK040147]	1.50075
AK036057	gb|Mus musculus 16 days neonate cerebellum cDNA, RIKEN full-length enriched library, clone:9630031E18 product:unclassifiable, full insert sequence. [AK036057]	1.50021
4833414E09Rik	gb|Mus musculus 0 day neonate head cDNA, RIKEN full-length enriched library, clone:4833414E09 product:unclassifiable, full insert sequence. [AK014695]	1.4999
ENSMUST00000090806	ens|retinoic acid induced 1 Gene [Source:MGI (curated);Acc:MGI:103291] [ENSMUST00000090806]	1.49897
Fam24a	ref|Mus musculus family with sequence similarity 24, member A (Fam24a), mRNA [NM_183272]	1.49886
Trpc4ap	gb|Mus musculus 16 days neonate thymus cDNA, RIKEN full-length enriched library, clone:A130022E05 product:transient receptor protein 4, associated protein, full insert sequence. [AK037501]	1.49656
AK043181	gb|Mus musculus 7 days neonate cerebellum cDNA, RIKEN full-length enriched library, clone:A730065B01 product:unclassifiable, full insert sequence. [AK043181]	1.49567
Apaf1	ref|Mus musculus apoptotic peptidase activating factor 1 (Apaf1), transcript variant 1, mRNA [NM_001042558]	1.49473
AK037381	gb|Mus musculus 16 days neonate thymus cDNA, RIKEN full-length enriched library, clone:A130012N23 product:unclassifiable, full insert sequence. [AK037381]	1.49428
AK047604	gb|Mus musculus 10 days neonate cerebellum cDNA, RIKEN full-length enriched library, clone:B930097J01 product:hypothetical protein, full insert sequence. [AK047604]	1.49391
Igf1r	gb|Mus musculus 9.5 days embryo parthenogenote cDNA, RIKEN full-length enriched library, clone:B130017I18 product:insulin-like growth factor I receptor, full insert sequence. [AK044980]	1.49343
LOC320062	gb|Mus musculus adult male corpora quadrigemina cDNA, RIKEN full-length enriched library, clone:B230339C16 product:similar to L1 REPEAT, TF SUBFAMILY, MEMBER 30 [Mus musculus], full insert sequence. [AK046061]	1.49297
TC1685107	Unknown	1.49127
Cxcl12	ref|Mus musculus chemokine (C-X-C motif) ligand 12 (Cxcl12), transcript variant 3, mRNA [NM_001012477]	1.48873
NAP112463-1	Unknown	1.48817
TC1671899	Unknown	1.48693
AK037648	gb|Mus musculus 16 days neonate thymus cDNA, RIKEN full-length enriched library, clone:A130033E23 product:unclassifiable, full insert sequence. [AK037648]	1.48663
Adam23	gb|Mus musculus 9 days embryo whole body cDNA, RIKEN full-length enriched library, clone:D030020C12 product:a disintegrin and metalloprotease domain 23, full insert sequence. [AK083458]	1.48633
Il6	ref|Mus musculus interleukin 6 (Il6), mRNA [NM_031168]	1.48569
BG083441	gb|H3089B12-5 NIA Mouse 15K cDNA Clone Set Mus musculus cDNA clone H3089B12 5', mRNA sequence [BG083441]	1.48471
AK035003	gb|Mus musculus 12 days embryo embryonic body between diaphragm region and neck cDNA, RIKEN full-length enriched library, clone:9430072L09 product:unclassifiable, full insert sequence. [AK035003]	1.48428
AK047189	gb|Mus musculus 10 days neonate cerebellum cDNA, RIKEN full-length enriched library, clone:B930033A05 product:unclassifiable, full insert sequence. [AK047189]	1.48377
AK083952	gb|Mus musculus 12 days embryo spinal ganglion cDNA, RIKEN full-length enriched library, clone:D130069E17 product:unclassifiable, full insert sequence. [AK083952]	1.48329
41158	gb|Mus musculus 2 days neonate thymus thymic cells cDNA, RIKEN full-length enriched library, clone:C920001C06 product:hypothetical protein, full insert sequence. [AK083302]	1.48286
NAP054284-1	Unknown	1.48273
Ido1	ref|Mus musculus indoleamine 2,3-dioxygenase 1 (Ido1), mRNA [NM_008324]	1.48122
A630006J10Rik	gb|Mus musculus 15 days embryo head cDNA, RIKEN full-length enriched library, clone:D930009J20 product:unclassifiable, full insert sequence. [AK052993]	1.48099
Trem1	ref|Mus musculus triggering receptor expressed on myeloid cells 1 (Trem1), mRNA [NM_021406]	1.48039
Nexn	ref|Mus musculus nexilin (Nexn), mRNA [NM_199465]	1.47573
6720462K09Rik	gb|Mus musculus 12 days embryo male wolffian duct includes surrounding region cDNA, RIKEN full-length enriched library, clone:6720462K09 product:unclassifiable, full insert sequence. [AK032850]	1.47492
AK034355	gb|Mus musculus adult male diencephalon cDNA, RIKEN full-length enriched library, clone:9330181K24 product:unclassifiable, full insert sequence. [AK034355]	1.47443
AK039199	gb|Mus musculus adult male hypothalamus cDNA, RIKEN full-length enriched library, clone:A230106P21 product:unclassifiable, full insert sequence. [AK039199]	1.47364
AK043448	gb|Mus musculus 7 days neonate cerebellum cDNA, RIKEN full-length enriched library, clone:A730096G18 product:unclassifiable, full insert sequence. [AK043448]	1.47115
Pcdh7	ref|Mus musculus protocadherin 7 (Pcdh7), transcript variant 2, mRNA [NM_018764]	1.46998
Txndc15	gb|Mus musculus adult male corpora quadrigemina cDNA, RIKEN full-length enriched library, clone:B230339P17 product:Hypothetical thioredoxin containing protein, full insert sequence. [AK046071]	1.46855
Ryr1	ref|Mus musculus ryanodine receptor 1, skeletal muscle (Ryr1), mRNA [NM_009109]	1.46849
2310021P13Rik	gb|Mus musculus 0 day neonate head cDNA, RIKEN full-length enriched library, clone:4832404P21 product:hypothetical ATP/GTP-binding site motif A (P-loop) containing protein, full insert sequence. [AK029263]	1.46654
Pld5	gb|Mus musculus adult male corpora quadrigemina cDNA, RIKEN full-length enriched library, clone:B230365F16 product:hypothetical Phospholipase D/nuclease structure containing protein, full insert sequence. [AK046294]	1.46643
Zbtb20	gb|Mus musculus 12 days embryo embryonic body between diaphragm region and neck cDNA, RIKEN full-length enriched library, clone:9430009A01 product:zinc finger protein 288, full insert sequence. [AK034574]	1.46618
AK078857	gb|Mus musculus adult male colon cDNA, RIKEN full-length enriched library, clone:9030208A05 product:unclassifiable, full insert sequence. [AK078857]	1.46391
C530043K16Rik	gb|Mus musculus 13 days embryo lung cDNA, RIKEN full-length enriched library, clone:D430012G20 product:hypothetical protein, full insert sequence. [AK084923]	1.46367
AK052047	gb|Mus musculus 12 days embryo eyeball cDNA, RIKEN full-length enriched library, clone:D230039L18 product:unclassifiable, full insert sequence. [AK052047]	1.46352
AK034770	gb|Mus musculus 12 days embryo embryonic body between diaphragm region and neck cDNA, RIKEN full-length enriched library, clone:9430035C17 product:unclassifiable, full insert sequence. [AK034770]	1.46298
Zbed4	ref|Mus musculus zinc finger, BED domain containing 4 (Zbed4), mRNA [NM_181412]	1.46048
AK032087	gb|Mus musculus adult male medulla oblongata cDNA, RIKEN full-length enriched library, clone:6330579M01 product:unclassifiable, full insert sequence. [AK032087]	1.45824
Nono	gb|Mus musculus 10, 11 days embryo whole body cDNA, RIKEN full-length enriched library, clone:2810486E17 product:non-POU-domain-containing, octamer binding protein, full insert sequence. [AK013444]	1.45703
Snap91	gb|Mus musculus 12 days embryo spinal ganglion cDNA, RIKEN full-length enriched library, clone:D130011L12 product:synaptosomal-associated protein, 91 kDa, full insert sequence. [AK051176]	1.45648
Rptor	gb|Mus musculus 0 day neonate head cDNA, RIKEN full-length enriched library, clone:4832440O09 product:Hypothetical ARM repeat structure containing protein, full insert sequence. [AK029341]	1.45642
Samhd1	gb|Mus musculus cDNA fis, clone TRACH3010757, highly similar to Interferon-gamma inducible protein MG11. [AK128954]	1.45576
Ucn	ref|Mus musculus urocortin (Ucn), mRNA [NM_021290]	1.45543
AK087708	gb|Mus musculus 2 days pregnant adult female ovary cDNA, RIKEN full-length enriched library, clone:E330009M13 product:unclassifiable, full insert sequence. [AK087708]	1.45412
Rnf150	gb|Mus musculus 12 days embryo male wolffian duct includes surrounding region cDNA, RIKEN full-length enriched library, clone:6720416N22 product:ring finger protein 150, full insert sequence. [AK032722]	1.45301
3100002H09Rik	gb|Mus musculus 13 days embryo head cDNA, RIKEN full-length enriched library, clone:3100002H09 product:hypothetical protein, full insert sequence. [AK013916]	1.45006
Zfp692-ps	ref|Mus musculus zinc finger protein 692, pseudogene (Zfp692-ps), transcript variant 1, mRNA [NM_182996]	1.44664
App	gb|Mus musculus adult male pituitary gland cDNA, RIKEN full-length enriched library, clone:5330435A13 product:unclassifiable, full insert sequence. [AK030583]	1.44298
AK053534	gb|Mus musculus 0 day neonate eyeball cDNA, RIKEN full-length enriched library, clone:E130106I15 product:unclassifiable, full insert sequence. [AK053534]	1.44003
Ptprb	gb|Mus musculus 0 day neonate lung cDNA, RIKEN full-length enriched library, clone:E030031A10 product:similar to Protein-tyrosine phosphatase beta precursor (EC 3.1.3.48) (R-PTP- beta) [Homo sapiens], full insert sequence. [AK087168]	1.43995
AK035292	gb|Mus musculus adult male urinary bladder cDNA, RIKEN full-length enriched library, clone:9530010N18 product:WDR9 PROTEIN, FORM B homolog [Homo sapiens], full insert sequence. [AK035292]	1.43904
AK036244	gb|Mus musculus 16 days neonate cerebellum cDNA, RIKEN full-length enriched library, clone:9630048C11 product:unclassifiable, full insert sequence. [AK036244]	1.43896
TC1704781	Unknown	1.43619
AK156187	gb|Mus musculus activated spleen cDNA, RIKEN full-length enriched library, clone:F830011C06 product:unclassifiable, full insert sequence. [AK156187]	1.43618
Lypd1	ref|Mus musculus Ly6/Plaur domain containing 1 (Lypd1), mRNA [NM_145100]	1.43589
Lrba	ref|Mus musculus LPS-responsive beige-like anchor (Lrba), transcript variant 2, mRNA [NM_001077688]	1.43512
Eif2ak4	ref|Mus musculus eukaryotic translation initiation factor 2 alpha kinase 4 (Eif2ak4), transcript variant 1, mRNA [NM_013719]	1.43505
Sbf2	gb|Mus musculus 4 days neonate male adipose cDNA, RIKEN full-length enriched library, clone:B430219L04 product:hypothetical Gram-positive cocci surface protein 'anchoring' hexapeptide/dDENN domain/uDENN domain/Serine phosphorylation site in HPr protein/DE	1.43503
TC1677218	Unknown	1.43373
Klk6	ref|Mus musculus kallikrein related-peptidase 6 (Klk6), transcript variant 1, mRNA [NM_011177]	1.42675
