# Supplementary material for: Unraveling the Specific Ischemic Core and Penumbra Transcriptome in the Permanent Middle Cerebral Artery Occlusion Mouse Model Brain Treated with the Neuropeptide PACAP38
Source: Microarrays (Basel). 2015 Jan 21;4(1):2–24. doi: 10.3390/microarrays4010002 (PMC4996388; doi:10.3390/microarrays4010002)
Supplement: Supplementary File 1 [file microarrays-04-00002-s001.zip › SUPP DATA/Suppl Table 10.xlsx]

## Sheet: Suppl Table 10
Supplementary Table 10. Common ischemic core (IC) down-regulated genes at 6 h.
		Ischemia Core PACAP 6h Down		Penumbra PACAP 6h Down
GeneName	Description	ProbeName	Average Fold	ProbeName	Average Fold
Cdh1	ref|Mus musculus cadherin 1 (Cdh1), mRNA [NM_009864]	A_51_P137336	0.606849	A_51_P137336	0.547836
	ref|Mus musculus cadherin 1 (Cdh1), mRNA [NM_009864]	A_51_P137336	0.571469	A_51_P137336	0.539925
	ref|Mus musculus cadherin 1 (Cdh1), mRNA [NM_009864]			A_51_P137336	0.464053
	ref|Mus musculus cadherin 1 (Cdh1), mRNA [NM_009864]			A_51_P137336	0.523424
	ref|Mus musculus cadherin 1 (Cdh1), mRNA [NM_009864]			A_51_P137336	0.573566
Dnajb1	ref|Mus musculus DnaJ (Hsp40) homolog, subfamily B, member 1 (Dnajb1), mRNA [NM_018808]	A_51_P153486	0.619569	A_51_P153486	0.432423
	ref|Mus musculus DnaJ (Hsp40) homolog, subfamily B, member 1 (Dnajb1), mRNA [NM_018808]			A_52_P171663	0.485053
Fbln5	gb|Mus musculus RCB-0545 OHTA cDNA, RIKEN full-length enriched library, clone:G431002M01 product:fibulin 5, full insert sequence. [AK090129]	A_51_P186703	0.547996	A_51_P186703	0.69915
	ref|Mus musculus fibulin 5 (Fbln5), mRNA [NM_011812]	A_52_P278336	0.309158
Serpinb5	ref|Mus musculus serine (or cysteine) peptidase inhibitor, clade B, member 5 (Serpinb5), mRNA [NM_009257]	A_51_P187602	0.456388	A_51_P187602	0.544419
2310015B20Rik	ens|RIKEN cDNA 2310015B20 gene Gene [Source:MGI Symbol;Acc:MGI:1916813] [ENSMUST00000020090]	A_51_P199352	0.613796	A_51_P199352	0.671977
Ncapd3	gb|Mus musculus 0 day neonate skin cDNA, RIKEN full-length enriched library, clone:4632407J06 product:hypothetical protein, full insert sequence. [AK014555]	A_51_P203706	0.592556	A_51_P203706	0.422791
Terc	gb|Mus musculus 13 days embryo lung cDNA, RIKEN full-length enriched library, clone:D430035J07 product:Mus musculus telomerase RNA component (Terc) on chromosome 3, full insert sequence. [AK085092]	A_51_P248935	0.324293	A_51_P248935	0.481111
Prg4	ref|Mus musculus proteoglycan 4 (megakaryocyte stimulating factor, articular superficial zone protein) (Prg4), transcript variant 1, mRNA [NM_021400]	A_51_P280455	0.546953	A_51_P280455	0.624295
Adamtsl3	ref|Mus musculus ADAMTS-like 3 (Adamtsl3), mRNA [NM_001190374]	A_51_P295621	0.503494	A_51_P295621	0.584012
1700123L14Rik	ref|Mus musculus RIKEN cDNA 1700123L14 gene (1700123L14Rik), non-coding RNA [NR_003643]	A_51_P295663	0.500814	A_51_P295663	0.57491
Lox	gb|Mus musculus 13 days embryo stomach cDNA, RIKEN full-length enriched library, clone:D530004C15 product:lysyl oxidase, full insert sequence. [AK164634]	A_51_P300493	0.469784	A_51_P300493	0.422484
Tlr4	ref|Mus musculus toll-like receptor 4 (Tlr4), mRNA [NM_021297]	A_51_P300806	0.592268	A_51_P300806	0.64896
	ref|Mus musculus toll-like receptor 4 (Tlr4), mRNA [NM_021297]	A_51_P300806	0.588024
	ref|Mus musculus toll-like receptor 4 (Tlr4), mRNA [NM_021297]	A_51_P300806	0.623068
	ref|Mus musculus toll-like receptor 4 (Tlr4), mRNA [NM_021297]	A_51_P300806	0.659756
	ref|Mus musculus toll-like receptor 4 (Tlr4), mRNA [NM_021297]	A_51_P300806	0.565376
Itk	ref|Mus musculus IL2-inducible T-cell kinase (Itk), mRNA [NM_010583]	A_51_P342688	0.533429	A_51_P342688	0.519906
Lao1	ref|Mus musculus L-amino acid oxidase 1 (Lao1), mRNA [NM_133892]	A_51_P349652	0.529194	A_51_P349652	0.601439
2610028H24Rik	ref|Mus musculus RIKEN cDNA 2610028H24 gene (2610028H24Rik), mRNA [NM_029816]	A_51_P360122	0.405295	A_51_P360122	0.504395
Fkbp5	ref|Mus musculus FK506 binding protein 5 (Fkbp5), mRNA [NM_010220]	A_51_P383689	0.627458	A_52_P337899	0.683744
	ref|Mus musculus FK506 binding protein 5 (Fkbp5), mRNA [NM_010220]	A_52_P337899	0.6577
Has3	ref|Mus musculus hyaluronan synthase 3 (Has3), mRNA [NM_008217]	A_51_P398868	0.602489	A_51_P398868	0.333644
Mum1l1	ref|Mus musculus melanoma associated antigen (mutated) 1-like 1 (Mum1l1), transcript variant 5, mRNA [NM_175541]	A_51_P418029	0.62889	A_51_P418029	0.682857
Klk1b16	ref|Mus musculus kallikrein 1-related peptidase b16 (Klk1b16), mRNA [NM_008454]	A_51_P443902	0.248163	A_51_P443902	0.6101
1700030C10Rik	ref|Mus musculus RIKEN cDNA 1700030C10 gene (1700030C10Rik), non-coding RNA [NR_015521]	A_51_P447189	0.580636	A_52_P549881	0.333828
	ref|Mus musculus RIKEN cDNA 1700030C10 gene (1700030C10Rik), non-coding RNA [NR_015521]	A_52_P549881	0.623168
Tslp	ref|Mus musculus thymic stromal lymphopoietin (Tslp), transcript variant 1, mRNA [NM_021367]	A_51_P463003	0.620593	A_51_P463003	0.521763
Hist1h1d	ref|Mus musculus histone cluster 1, H1d (Hist1h1d), mRNA [NM_145713]	A_51_P501260	0.409	A_51_P501260	0.26459
Arc	ref|Mus musculus activity regulated cytoskeletal-associated protein (Arc), mRNA [NM_018790]	A_51_P503494	0.672588	A_51_P503494	0.624735
Adig	ref|Mus musculus adipogenin (Adig), mRNA [NM_145635]	A_51_P505738	0.582096	A_51_P505738	0.683901
A330032P22Rik	gb|Mus musculus adult male spinal cord cDNA, RIKEN full-length enriched library, clone:A330032P22 product:unclassifiable, full insert sequence. [AK039367]	A_52_P1075797	0.364013	A_52_P1075797	0.489557
AK086261	gb|Mus musculus 15 days embryo head cDNA, RIKEN full-length enriched library, clone:D930017B02 product:unclassifiable, full insert sequence. [AK086261]	A_52_P1132445	0.622845	A_52_P1132445	0.604579
Dmrta1	ref|Mus musculus doublesex and mab-3 related transcription factor like family A1 (Dmrta1), mRNA [NM_175647]	A_52_P122649	0.585163	A_52_P122649	0.50548
Esr2	ref|Mus musculus estrogen receptor 2 (beta) (Esr2), transcript variant 1, mRNA [NM_207707]	A_52_P156314	0.336127	A_52_P156314	0.584523
	ref|Mus musculus estrogen receptor 2 (beta) (Esr2), transcript variant 1, mRNA [NM_207707]	A_52_P156314	0.476403	A_52_P156314	0.467013
	ref|Mus musculus estrogen receptor 2 (beta) (Esr2), transcript variant 1, mRNA [NM_207707]	A_52_P156314	0.520206
NAP053724-1	Unknown	A_52_P157101	0.573962	A_52_P157101	0.695006
D630039A03Rik	ref|Mus musculus RIKEN cDNA D630039A03 gene (D630039A03Rik), mRNA [NM_178727]	A_52_P204331	0.484042	A_52_P204331	0.654879
Fgl2	ref|Mus musculus fibrinogen-like protein 2 (Fgl2), mRNA [NM_008013]	A_52_P266132	0.628418	A_52_P266132	0.66678
NAP042167-1	Unknown	A_52_P269704	0.569513	A_52_P269704	0.445724
Card6	ref|Mus musculus caspase recruitment domain family, member 6 (Card6), mRNA [NM_001163138]	A_52_P303904	0.63026	A_52_P303904	0.624924
Tktl2	gb|Mus musculus adult male testis cDNA, RIKEN full-length enriched library, clone:4931419A11 product:TRANSKETOLASE (FRAGMENT) homolog [Mus musculus], full insert sequence. [AK029871]	A_52_P309183	0.606029	A_52_P309183	0.582747
Tnc	gb|Mus musculus 0 day neonate cerebellum cDNA, RIKEN full-length enriched library, clone:C230053B09 product:tenascin C, full insert sequence. [AK048765]	A_52_P355169	0.567982	A_51_P324992	0.393032
Xlr5a	ref|Mus musculus X-linked lymphocyte-regulated 5A (Xlr5a), mRNA [NM_001045539]	A_52_P439509	0.427045	A_52_P439509	0.611102
Zfp820	ref|Mus musculus zinc finger protein 820 (Zfp820), mRNA [NM_029281]	A_52_P448236	0.481729	A_52_P65077	0.642999
	ref|Mus musculus zinc finger protein 820 (Zfp820), mRNA [NM_029281]	A_52_P65077	0.532875
9330121J05Rik	gb|Mus musculus adult male diencephalon cDNA, RIKEN full-length enriched library, clone:9330121J05 product:hypothetical protein, full insert sequence. [AK033940]	A_52_P471482	0.310552	A_52_P471482	0.584443
Tcfcp2l1	ref|Mus musculus transcription factor CP2-like 1 (Tcfcp2l1), mRNA [NM_023755]	A_52_P516473	0.564247	A_52_P516473	0.662355
Trim63	ref|Mus musculus tripartite motif-containing 63 (Trim63), mRNA [NM_001039048]	A_52_P517224	0.339853	A_52_P517224	0.593401
Slc44a4	ref|Mus musculus solute carrier family 44, member 4 (Slc44a4), mRNA [NM_023557]	A_52_P517762	0.629187	A_51_P107652	0.436089
Ankrd22	ref|Mus musculus ankyrin repeat domain 22 (Ankrd22), mRNA [NM_024204]	A_52_P520607	0.451666	A_52_P520607	0.285493
Gm13646	ref|Mus musculus predicted gene 13646 (Gm13646), mRNA [NM_001097979]	A_52_P559748	0.656683	A_52_P559748	0.635823
Ccr5	ref|Mus musculus chemokine (C-C motif) receptor 5 (Ccr5), mRNA [NM_009917]	A_52_P578732	0.59206	A_52_P578732	0.631312
Glycam1	ref|Mus musculus glycosylation dependent cell adhesion molecule 1 (Glycam1), mRNA [NM_008134]	A_52_P602847	0.350034	A_52_P602847	0.457707
Wt1	ref|Mus musculus Wilms tumor 1 homolog (Wt1), mRNA [NM_144783]	A_52_P673458	0.49238	A_52_P673458	0.566546
	ref|Mus musculus Wilms tumor 1 homolog (Wt1), mRNA [NM_144783]	A_52_P673458	0.644565
	ref|Mus musculus Wilms tumor 1 homolog (Wt1), mRNA [NM_144783]	A_52_P673458	0.613606
	ref|Mus musculus Wilms tumor 1 homolog (Wt1), mRNA [NM_144783]	A_52_P673458	0.627703
Hspa1a	ref|Mus musculus heat shock protein 1A (Hspa1a), mRNA [NM_010479]	A_52_P82741	0.685068	A_51_P117952	0.550233
	ref|Mus musculus heat shock protein 1A (Hspa1a), mRNA [NM_010479]			A_52_P82741	0.559141
AK040871	gb|Mus musculus adult male aorta and vein cDNA, RIKEN full-length enriched library, clone:A530032D04 product:unclassifiable, full insert sequence. [AK040871]	A_52_P843185	0.443856	A_52_P843185	0.409958
ENSMUST00000138774	ens|RIKEN cDNA 4930529M08 gene Gene [Source:MGI Symbol;Acc:MGI:1926024] [ENSMUST00000138774]	A_52_P87826	0.469425	A_52_P87826	0.513745
a	ref|Mus musculus nonagouti (a), mRNA [NM_015770]	A_52_P90577	0.654406	A_52_P90577	0.628083
	ref|Mus musculus nonagouti (a), mRNA [NM_015770]	A_52_P90577	0.460337
	ref|Mus musculus nonagouti (a), mRNA [NM_015770]	A_52_P90577	0.503589
	ref|Mus musculus nonagouti (a), mRNA [NM_015770]	A_52_P90577	0.549961
