# Supplementary material for: Unraveling the Specific Ischemic Core and Penumbra Transcriptome in the Permanent Middle Cerebral Artery Occlusion Mouse Model Brain Treated with the Neuropeptide PACAP38
Source: Microarrays (Basel). 2015 Jan 21;4(1):2–24. doi: 10.3390/microarrays4010002 (PMC4996388; doi:10.3390/microarrays4010002)
Supplement: Supplementary File 1 [file microarrays-04-00002-s001.zip › SUPP DATA/Suppl Table 11.xlsx]

## Sheet: Suppl Table 11
Supplementary Table 11. Common penumbr (P) up-regulated genes at 24 h.
		Ischemia Core PACAP 24h Up		Penumbra PACAP 24h Up
GeneName	Description	ProbeName	Average Fold	ProbeName	Average Fold
Ldlr	ref|Mus musculus low density lipoprotein receptor (Ldlr), mRNA [NM_010700]	A_52_P427024	2.24802	A_52_P427024	1.77219
	ref|Mus musculus low density lipoprotein receptor (Ldlr), mRNA [NM_010700]	A_52_P427024	2.29754	A_52_P427024	1.836
	ref|Mus musculus low density lipoprotein receptor (Ldlr), mRNA [NM_010700]	A_52_P427024	2.1538	A_52_P427024	1.86716
	ref|Mus musculus low density lipoprotein receptor (Ldlr), mRNA [NM_010700]	A_52_P427024	2.19428	A_52_P427024	1.84595
	ref|Mus musculus low density lipoprotein receptor (Ldlr), mRNA [NM_010700]	A_52_P427024	2.19593	A_52_P427024	1.82918
	ref|Mus musculus low density lipoprotein receptor (Ldlr), mRNA [NM_010700]	A_52_P427024	2.18787	A_52_P427024	1.86217
	ref|Mus musculus low density lipoprotein receptor (Ldlr), mRNA [NM_010700]	A_52_P427024	2.12662	A_52_P427024	1.864
	ref|Mus musculus low density lipoprotein receptor (Ldlr), mRNA [NM_010700]	A_52_P427024	2.28208	A_52_P427024	1.85096
	ref|Mus musculus low density lipoprotein receptor (Ldlr), mRNA [NM_010700]	A_52_P427024	2.14544	A_52_P427024	1.86003
	ref|Mus musculus low density lipoprotein receptor (Ldlr), mRNA [NM_010700]	A_52_P427024	2.14947	A_52_P427024	1.90679
NAP103812-1	Unknown	A_52_P103628	2.36119	A_52_P103628	1.98224
Mocos	ref|Mus musculus molybdenum cofactor sulfurase (Mocos), mRNA [NM_026779]	A_51_P140321	1.91198	A_51_P140321	1.90133
	ref|Mus musculus molybdenum cofactor sulfurase (Mocos), mRNA [NM_026779]	A_52_P86935	1.74317	A_52_P86935	1.63565
Relb	ref|Mus musculus avian reticuloendotheliosis viral (v-rel) oncogene related B (Relb), mRNA [NM_009046]	A_51_P389751	2.70272	A_51_P389751	1.93239
Btg2	ref|Mus musculus B-cell translocation gene 2, anti-proliferative (Btg2), mRNA [NM_007570]	A_52_P925197	2.96063	A_52_P925197	2.42009
	ref|Mus musculus B-cell translocation gene 2, anti-proliferative (Btg2), mRNA [NM_007570]	A_52_P35217	3.81903	A_52_P35217	2.69004
	ref|Mus musculus B-cell translocation gene 2, anti-proliferative (Btg2), mRNA [NM_007570]	A_52_P31543	2.98238	A_52_P31543	2.0733
Zfp36	ref|Mus musculus zinc finger protein 36 (Zfp36), mRNA [NM_011756]	A_51_P158538	5.2937	A_51_P158538	3.52978
	ref|Mus musculus zinc finger protein 36 (Zfp36), mRNA [NM_011756]	A_52_P80944	4.1806	A_52_P80944	2.947
Lgals3	ref|Mus musculus lectin, galactose binding, soluble 3 (Lgals3), transcript variant 2, mRNA [NM_010705]	A_51_P101929	5.7169	A_51_P101929	3.20998
Wdfy3	gb|Mus musculus 7 days embryo whole body cDNA, RIKEN full-length enriched library, clone:C430014K22 product:NEPRILYSIN-LIKE PEPTIDASE GAMMA homolog [Mus musculus], full insert sequence. [AK049456]	A_52_P987564	1.63004	A_52_P987564	1.60507
BC013561	gb|Mus musculus cDNA clone IMAGE:3492058, **** WARNING: chimeric clone ****. [BC013561]	A_51_P516125	2.86669	A_51_P516125	2.03355
4930473A06Rik	ref|Mus musculus RIKEN cDNA 4930473A06 gene (4930473A06Rik), mRNA [NM_001081012]	A_52_P201106	2.02964	A_52_P201106	1.99615
Pibf1	ref|Mus musculus progesterone immunomodulatory binding factor 1 (Pibf1), transcript variant 2, mRNA [NM_029454]	A_52_P560722	1.49813	A_52_P560722	1.52961
	gb|Mus musculus 9.5 days embryo parthenogenote cDNA, RIKEN full-length enriched library, clone:B130039D17 product:BA555G22.2 (PIBF1 PROTEIN) (FRAGMENT) homolog [Homo sapiens], full insert sequence. [AK045133]			A_52_P540002	1.49515
Gm8995	ref|PREDICTED: Mus musculus predicted gene, EG668139 (EG668139), misc RNA [XR_035350]	A_52_P764477	2.42276	A_52_P764477	1.74926
	ref|PREDICTED: Mus musculus predicted gene, EG668139 (EG668139), misc RNA [XR_001627]	A_52_P666442	3.19341	A_52_P666442	1.73348
	ref|PREDICTED: Mus musculus predicted gene, EG668139 (EG668139), misc RNA [XR_001627]	A_51_P175681	2.96027	A_51_P175681	2.56308
Lepr	ref|Mus musculus leptin receptor (Lepr), transcript variant 2, mRNA [NM_010704]	A_51_P396045	1.73757	A_51_P396045	1.46459
	ref|Mus musculus leptin receptor (Lepr), transcript variant 2, mRNA [NM_010704]	A_51_P396045	1.61703
	ref|Mus musculus leptin receptor (Lepr), transcript variant 2, mRNA [NM_010704]	A_51_P396045	1.70101
	ref|Mus musculus leptin receptor (Lepr), transcript variant 2, mRNA [NM_010704]	A_51_P396045	1.78944
	ref|Mus musculus leptin receptor (Lepr), transcript variant 2, mRNA [NM_010704]	A_51_P396045	1.54326
	ref|Mus musculus leptin receptor (Lepr), transcript variant 2, mRNA [NM_010704]	A_51_P396045	1.6232
	ref|Mus musculus leptin receptor (Lepr), transcript variant 2, mRNA [NM_010704]	A_51_P396045	1.67233
	ref|Mus musculus leptin receptor (Lepr), transcript variant 2, mRNA [NM_010704]	A_51_P396045	1.75404
Ifi27l2a	ref|Mus musculus interferon, alpha-inducible protein 27 like 2A (Ifi27l2a), mRNA [NM_029803]	A_52_P90363	2.51587	A_52_P90363	2.05514
	gb|Mus musculus adult male tongue cDNA, RIKEN full-length enriched library, clone:2310061N23 product:similar to ALPHA-INTERFERON INDUCIBLE PROTEIN (FRAGMENT) [Mesocricetus auratus], full insert sequence. [AK010014]	A_51_P358233	2.56998	A_51_P358233	2.12498
	ref|Mus musculus interferon, alpha-inducible protein 27 like 2A (Ifi27l2a), mRNA [NM_029803]	A_52_P90364	1.92489	A_52_P90364	1.70513
Hmox1	ref|Mus musculus heme oxygenase (decycling) 1 (Hmox1), mRNA [NM_010442]	A_51_P263965	6.14576	A_51_P263965	4.31534
Flnb	gb|Mus musculus adult male liver tumor cDNA, RIKEN full-length enriched library, clone:C730006K15 product:filamin, beta, full insert sequence. [AK050046]	A_51_P446856	2.06271	A_51_P446856	1.89914
Hba-a1	ref|Mus musculus hemoglobin alpha, adult chain 1 (Hba-a1), mRNA [NM_008218]	A_52_P278538	3.46099	A_52_P278538	3.00678
Fam101a	ref|Mus musculus family with sequence similarity 101, member A (Fam101a), mRNA [NM_028443]	A_51_P368285	1.97355	A_51_P368285	1.61231
Il6	ref|Mus musculus interleukin 6 (Il6), mRNA [NM_031168]	A_51_P217218	106.295	A_51_P217218	26.6627
	ref|Mus musculus interleukin 6 (Il6), mRNA [NM_031168]	A_51_P217218	138.782	A_51_P217218	22.7581
	ref|Mus musculus interleukin 6 (Il6), mRNA [NM_031168]	A_51_P217218	198.525	A_51_P217218	36.2139
	ref|Mus musculus interleukin 6 (Il6), mRNA [NM_031168]	A_51_P217218	164.392	A_51_P217218	27.3161
	ref|Mus musculus interleukin 6 (Il6), mRNA [NM_031168]	A_51_P217218	226.834	A_51_P217218	24.1373
	ref|Mus musculus interleukin 6 (Il6), mRNA [NM_031168]	A_51_P217218	211.082	A_51_P217218	25.7688
	ref|Mus musculus interleukin 6 (Il6), mRNA [NM_031168]	A_51_P217218	199.275	A_51_P217218	31.0053
	ref|Mus musculus interleukin 6 (Il6), mRNA [NM_031168]	A_51_P217218	195.483	A_51_P217218	32.0244
	ref|Mus musculus interleukin 6 (Il6), mRNA [NM_031168]	A_51_P217218	140.793	A_51_P217218	24.603
	ref|Mus musculus interleukin 6 (Il6), mRNA [NM_031168]	A_51_P217218	128.319	A_51_P217218	31.6764
Mmp9	ref|Mus musculus matrix metallopeptidase 9 (Mmp9), mRNA [NM_013599]	A_51_P401797	3.27424	A_51_P401797	3.57012
	ref|Mus musculus matrix metallopeptidase 9 (Mmp9), mRNA [NM_013599]	A_52_P507214	1.55178	A_52_P507214	2.17569
	ref|Mus musculus matrix metallopeptidase 9 (Mmp9), mRNA [NM_013599]	A_52_P507214	2.0309	A_52_P507214	2.24933
	ref|Mus musculus matrix metallopeptidase 9 (Mmp9), mRNA [NM_013599]	A_52_P507214	1.94058	A_52_P507214	1.9704
	ref|Mus musculus matrix metallopeptidase 9 (Mmp9), mRNA [NM_013599]	A_52_P507214	1.76016	A_52_P507214	2.12004
	ref|Mus musculus matrix metallopeptidase 9 (Mmp9), mRNA [NM_013599]	A_52_P507214	1.91371	A_52_P507214	2.26155
	ref|Mus musculus matrix metallopeptidase 9 (Mmp9), mRNA [NM_013599]	A_52_P507214	2.10994	A_52_P507214	2.09207
	ref|Mus musculus matrix metallopeptidase 9 (Mmp9), mRNA [NM_013599]	A_52_P507214	1.84718	A_52_P507214	2.20026
	ref|Mus musculus matrix metallopeptidase 9 (Mmp9), mRNA [NM_013599]	A_52_P507214	1.99603	A_52_P507214	2.18863
	ref|Mus musculus matrix metallopeptidase 9 (Mmp9), mRNA [NM_013599]	A_52_P507214	1.76441	A_52_P507214	2.48514
	ref|Mus musculus matrix metallopeptidase 9 (Mmp9), mRNA [NM_013599]	A_52_P507214	1.74008	A_52_P507214	1.96974
Nfkb1	gb|Mouse transcription factor NF-kappa-B DNA binding subunit mRNA, complete cds. [M57999]	A_51_P283759	1.9451	A_51_P283759	1.48695
	gb|Mouse transcription factor NF-kappa-B DNA binding subunit mRNA, complete cds. [M57999]	A_51_P283759	1.96165	A_51_P283759	1.48415
	gb|Mouse transcription factor NF-kappa-B DNA binding subunit mRNA, complete cds. [M57999]	A_51_P283759	1.99029	A_51_P283759	1.48932
	gb|Mouse transcription factor NF-kappa-B DNA binding subunit mRNA, complete cds. [M57999]	A_51_P283759	1.97288	A_51_P283759	1.49285
	gb|Mouse transcription factor NF-kappa-B DNA binding subunit mRNA, complete cds. [M57999]	A_51_P283759	1.9443	A_51_P283759	1.51472
	gb|Mus musculus adult female vagina cDNA, RIKEN full-length enriched library, clone:9930016G07 product:unclassifiable, full insert sequence. [AK036827]	A_51_P283759	1.97065	A_52_P32733	1.72861
	gb|Mouse transcription factor NF-kappa-B DNA binding subunit mRNA, complete cds. [M57999]	A_51_P283759	1.88955
	gb|Mus musculus 16 days embryo head cDNA, RIKEN full-length enriched library, clone:C130067K17 product:inferred: nuclear factor of kappa light chain gene enhancer in B-cells 1, p105, full insert sequence. [AK048506]	A_52_P569539	1.76456
	gb|Mouse transcription factor NF-kappa-B DNA binding subunit mRNA, complete cds. [M57999]	A_51_P283759	1.94535
	gb|Mus musculus adult female vagina cDNA, RIKEN full-length enriched library, clone:9930016G07 product:unclassifiable, full insert sequence. [AK036827]	A_52_P32733	2.12037
	gb|Mouse transcription factor NF-kappa-B DNA binding subunit mRNA, complete cds. [M57999]	A_51_P283759	1.91936
	gb|Mus musculus nuclear factor of kappa light polypeptide gene enhancer in B-cells 1, p105, mRNA (cDNA clone IMAGE:6392793), complete cds. [BC050841]	A_52_P582969	2.17258
	gb|Mouse transcription factor NF-kappa-B DNA binding subunit mRNA, complete cds. [M57999]	A_51_P283759	1.85115
Cxcl10	ref|Mus musculus chemokine (C-X-C motif) ligand 10 (Cxcl10), mRNA [NM_021274]	A_51_P432641	30.0964	A_51_P432641	25.2418
Zranb2	ref|Mus musculus zinc finger, RAN-binding domain containing 2 (Zranb2), mRNA [NM_017381]	A_51_P322550	1.63492	A_51_P322550	1.50509
St18	ref|Mus musculus suppression of tumorigenicity 18 (St18), mRNA [NM_173868]	A_51_P308279	2.59602	A_51_P308279	1.85
	ref|Mus musculus suppression of tumorigenicity 18 (St18), mRNA [NM_173868]	A_52_P610965	2.29156
Mt1	ref|Mus musculus metallothionein 1 (Mt1), mRNA [NM_013602]	A_51_P294979	1.69689	A_51_P294979	1.59423
	ref|Mus musculus metallothionein 1 (Mt1), mRNA [NM_013602]	A_51_P294979	1.66648	A_51_P294979	1.5779
	ref|Mus musculus metallothionein 1 (Mt1), mRNA [NM_013602]	A_51_P294979	1.69178	A_51_P294979	1.58398
	ref|Mus musculus metallothionein 1 (Mt1), mRNA [NM_013602]	A_51_P294979	1.65387	A_51_P294979	1.61547
	ref|Mus musculus metallothionein 1 (Mt1), mRNA [NM_013602]	A_51_P294979	1.58359	A_51_P294979	1.60522
	ref|Mus musculus metallothionein 1 (Mt1), mRNA [NM_013602]	A_51_P294979	1.63228	A_51_P294979	1.60063
	ref|Mus musculus metallothionein 1 (Mt1), mRNA [NM_013602]	A_51_P294979	1.70064	A_51_P294979	1.61096
	ref|Mus musculus metallothionein 1 (Mt1), mRNA [NM_013602]	A_51_P294979	1.68619	A_51_P294979	1.54005
	ref|Mus musculus metallothionein 1 (Mt1), mRNA [NM_013602]	A_51_P294979	1.6894	A_51_P294979	1.56226
	ref|Mus musculus metallothionein 1 (Mt1), mRNA [NM_013602]	A_51_P294979	1.71885	A_51_P294979	1.64592
AK085055	gb|Mus musculus 13 days embryo lung cDNA, RIKEN full-length enriched library, clone:D430030L13 product:chloride intracellular channel 4 (mitochondrial), full insert sequence. [AK085055]	A_52_P682299	2.44	A_52_P682299	1.7923
TC1673862	tc|Q70US4_DIRIM (Q70US4) NADH dehydrogenase 6, partial (9%) [TC1710338]	A_52_P981587	2.15526	A_52_P981587	1.76567
Spna2	gb|Mus musculus 16 days neonate thymus cDNA, RIKEN full-length enriched library, clone:A130037F24 product:weakly similar to SPECTRIN ALPHA CHAIN, BRAIN (SPECTRIN, NON-ERYTHROID ALPHA CHAIN) (ALPHA-II SPECTRIN) (FODRIN ALPHA CHAIN) [Rattus norvegicus], ful	A_51_P140000	2.20354	A_51_P140000	2.12782
Piga	ref|Mus musculus phosphatidylinositol glycan anchor biosynthesis, class A (Piga), mRNA [NM_011081]	A_51_P458839	1.48248	A_51_P458839	1.48014
	ref|Mus musculus phosphatidylinositol glycan anchor biosynthesis, class A (Piga), mRNA [NM_011081]	A_52_P405465	1.76087
Mobp	gb|Mus musculus adult male hippocampus cDNA, RIKEN full-length enriched library, clone:C630014L05 product:myelin-associated oligodendrocytic basic protein, full insert sequence. [AK083103]	A_52_P384465	3.51173	A_52_P384465	2.31812
	ref|Mus musculus myelin-associated oligodendrocytic basic protein (Mobp), transcript variant 3, mRNA [NM_001039365]	A_51_P291224	1.5675
Tlr2	ref|Mus musculus toll-like receptor 2 (Tlr2), mRNA [NM_011905]	A_51_P452629	7.93433	A_51_P452629	2.85897
	ref|Mus musculus toll-like receptor 2 (Tlr2), mRNA [NM_011905]	A_51_P452629	8.28891	A_51_P452629	2.84315
	ref|Mus musculus toll-like receptor 2 (Tlr2), mRNA [NM_011905]	A_51_P452629	8.33638	A_51_P452629	2.88862
	ref|Mus musculus toll-like receptor 2 (Tlr2), mRNA [NM_011905]	A_51_P452629	8.3987	A_51_P452629	2.84374
	ref|Mus musculus toll-like receptor 2 (Tlr2), mRNA [NM_011905]	A_51_P452629	8.23151	A_51_P452629	2.74561
	ref|Mus musculus toll-like receptor 2 (Tlr2), mRNA [NM_011905]	A_51_P452629	8.58656	A_51_P452629	2.8553
	ref|Mus musculus toll-like receptor 2 (Tlr2), mRNA [NM_011905]	A_51_P452629	8.24974	A_51_P452629	2.88028
	ref|Mus musculus toll-like receptor 2 (Tlr2), mRNA [NM_011905]	A_51_P452629	8.5981	A_51_P452629	2.84962
	ref|Mus musculus toll-like receptor 2 (Tlr2), mRNA [NM_011905]	A_51_P452629	8.766	A_51_P452629	2.90355
	ref|Mus musculus toll-like receptor 2 (Tlr2), mRNA [NM_011905]	A_51_P452629	7.844	A_51_P452629	2.79542
Ccdc153	ref|Mus musculus coiled-coil domain containing 153 (Ccdc153), mRNA [NM_001081369]	A_52_P352735	2.28791	A_52_P352735	1.70326
Med14	gb|Mus musculus adult female vagina cDNA, RIKEN full-length enriched library, clone:9930001L01 product:cofactor required for Sp1 transcriptional activation subunit 2 (150 kDa), full insert sequence. [AK036758]	A_52_P574685	1.89048	A_52_P574685	1.49716
Mbd1	gb|Mus musculus 10 day old male pancreas cDNA, RIKEN full-length enriched library, clone:1810008C20 product:methyl-CpG binding domain protein 1, full insert sequence. [AK007371]	A_52_P131423	4.36956	A_52_P131423	2.89327
	ref|Mus musculus methyl-CpG binding domain protein 1 (Mbd1), mRNA [NM_013594]	A_51_P143224	1.70237	A_51_P143224	1.53455
Cntn2	ref|Mus musculus contactin 2 (Cntn2), mRNA [NM_177129]	A_52_P365732	1.55414	A_52_P365732	1.54308
Baz1a	ref|Mus musculus bromodomain adjacent to zinc finger domain 1A (Baz1a), mRNA [NM_013815]	A_51_P374651	3.49453	A_51_P374651	1.79115
	ref|Mus musculus bromodomain adjacent to zinc finger domain 1A (Baz1a), mRNA [NM_013815]	A_52_P1061446	3.31844	A_52_P1061446	1.72647
	ref|Mus musculus bromodomain adjacent to zinc finger domain 1A (Baz1a), mRNA [NM_013815]	A_51_P280761	3.58811	A_51_P280761	2.27732
Rai14	gb|Mus musculus adult male corpora quadrigemina cDNA, RIKEN full-length enriched library, clone:B230308H11 product:unclassifiable, full insert sequence. [AK045733]	A_52_P470211	2.27691	A_52_P470211	1.83708
	ref|Mus musculus retinoic acid induced 14 (Rai14), transcript variant 1, mRNA [NM_030690]	A_52_P430229	1.97695	A_51_P274789	2.12485
	ref|Mus musculus retinoic acid induced 14 (Rai14), transcript variant 1, mRNA [NM_030690]	A_51_P274789	3.69893
	ref|Mus musculus retinoic acid induced 14 (Rai14), transcript variant 1, mRNA [NM_030690]	A_52_P385229	1.98286
Nfkbie	ref|Mus musculus nuclear factor of kappa light polypeptide gene enhancer in B-cells inhibitor, epsilon (Nfkbie), mRNA [NM_008690]	A_51_P235123	2.15797	A_51_P235123	1.49323
Trem1	ref|Mus musculus triggering receptor expressed on myeloid cells 1 (Trem1), mRNA [NM_021406]	A_52_P415116	7.006	A_52_P415116	2.31004
	ref|Mus musculus triggering receptor expressed on myeloid cells 1 (Trem1), mRNA [NM_021406]	A_51_P398491	6.00176	A_51_P398491	3.44232
BC031426	gb|Mus musculus, clone IMAGE:4010479, mRNA, partial cds. [BC031426]	A_52_P525307	3.61438	A_52_P525307	2.23397
Pfkfb3	ref|Mus musculus 6-phosphofructo-2-kinase/fructose-2,6-biphosphatase 3 (Pfkfb3), transcript variant 6, mRNA [NM_133232]	A_52_P138126	2.36799	A_52_P138126	1.97572
	ref|Mus musculus 6-phosphofructo-2-kinase/fructose-2,6-biphosphatase 3 (Pfkfb3), transcript variant 6, mRNA [NM_133232]	A_51_P212491	2.76953	A_51_P212491	1.93302
	ref|Mus musculus 6-phosphofructo-2-kinase/fructose-2,6-biphosphatase 3 (Pfkfb3), transcript variant 6, mRNA [NM_133232]	A_52_P362917	2.30925	A_52_P362917	2.19851
TC1708996	tc|Q5RJI0_MOUSE (Q5RJI0) Rnpc2 protein (17 days pregnant adult female amnion cDNA, RIKEN full-length enriched library, clone:I920097M07 product:RNA-binding region (RNP1, RRM) containing 2, full insert sequence), partial (15%) [TC1708996]	A_52_P232346	1.75971	A_52_P232346	1.51494
Socs1	ref|Mus musculus suppressor of cytokine signaling 1 (Socs1), mRNA [NM_009896]	A_51_P279606	1.81233	A_51_P279606	2.1585
Klhl6	ref|Mus musculus kelch-like 6 (Drosophila) (Klhl6), mRNA [NM_183390]	A_51_P433615	2.14468	A_51_P433615	1.60968
	ref|Mus musculus kelch-like 6 (Drosophila) (Klhl6), mRNA [NM_183390]			A_52_P595476	1.68468
Fosl2	ref|Mus musculus fos-like antigen 2 (Fosl2), mRNA [NM_008037]	A_52_P484903	2.04218	A_52_P484903	1.96624
Tlr4	ref|Mus musculus toll-like receptor 4 (Tlr4), mRNA [NM_021297]	A_51_P300806	2.20528	A_51_P300806	1.65934
	ref|Mus musculus toll-like receptor 4 (Tlr4), mRNA [NM_021297]	A_51_P300806	2.34752	A_51_P300806	1.49851
	ref|Mus musculus toll-like receptor 4 (Tlr4), mRNA [NM_021297]	A_51_P300806	2.21212	A_51_P300806	1.55948
	ref|Mus musculus toll-like receptor 4 (Tlr4), mRNA [NM_021297]	A_51_P300806	2.18671	A_51_P300806	1.65026
	ref|Mus musculus toll-like receptor 4 (Tlr4), mRNA [NM_021297]	A_51_P300806	1.89977
	ref|Mus musculus toll-like receptor 4 (Tlr4), mRNA [NM_021297]	A_51_P300806	1.89727
	ref|Mus musculus toll-like receptor 4 (Tlr4), mRNA [NM_021297]	A_51_P300806	2.06247
	ref|Mus musculus toll-like receptor 4 (Tlr4), mRNA [NM_021297]	A_51_P300806	1.98689
	ref|Mus musculus toll-like receptor 4 (Tlr4), mRNA [NM_021297]	A_51_P300806	2.13418
	ref|Mus musculus toll-like receptor 4 (Tlr4), mRNA [NM_021297]	A_51_P300806	1.95485
Pde4b	gb|Mus musculus activated spleen cDNA, RIKEN full-length enriched library, clone:F830005J09 product:phosphodiesterase 4B, cAMP specific, full insert sequence. [AK171700]	A_52_P370274	6.85585	A_52_P370274	3.47181
	ref|Mus musculus phosphodiesterase 4B, cAMP specific (Pde4b), transcript variant 1, mRNA [NM_019840]	A_52_P149801	2.11959	A_52_P149801	1.99435
Ms4a6c	ref|Mus musculus membrane-spanning 4-domains, subfamily A, member 6C (Ms4a6c), transcript variant 1, mRNA [NM_028595]	A_51_P193146	2.08265	A_51_P193146	1.98952
H2-Q7	ref|Mus musculus histocompatibility 2, Q region locus 7 (H2-Q7), mRNA [NM_010394]	A_51_P262079	1.66842	A_51_P262079	1.635
	ref|Mus musculus histocompatibility 2, Q region locus 7 (H2-Q7), mRNA [NM_010394]	A_51_P262079	1.67226	A_51_P262079	1.63341
	ref|Mus musculus histocompatibility 2, Q region locus 7 (H2-Q7), mRNA [NM_010394]	A_51_P262079	1.6411	A_51_P262079	1.64815
	ref|Mus musculus histocompatibility 2, Q region locus 7 (H2-Q7), mRNA [NM_010394]	A_51_P262079	1.67663	A_51_P262079	1.61269
	ref|Mus musculus histocompatibility 2, Q region locus 7 (H2-Q7), mRNA [NM_010394]	A_51_P262079	1.64267	A_51_P262079	1.65615
	ref|Mus musculus histocompatibility 2, Q region locus 7 (H2-Q7), mRNA [NM_010394]	A_51_P262079	1.65038	A_51_P262079	1.62386
	ref|Mus musculus histocompatibility 2, Q region locus 7 (H2-Q7), mRNA [NM_010394]	A_51_P262079	1.61981	A_51_P262079	1.63972
	ref|Mus musculus histocompatibility 2, Q region locus 7 (H2-Q7), mRNA [NM_010394]	A_51_P262079	1.67844	A_51_P262079	1.59117
	ref|Mus musculus histocompatibility 2, Q region locus 7 (H2-Q7), mRNA [NM_010394]	A_51_P262079	1.68421	A_51_P262079	1.62624
	ref|Mus musculus histocompatibility 2, Q region locus 7 (H2-Q7), mRNA [NM_010394]	A_51_P262079	1.68576	A_51_P262079	1.63014
Akr1b7	ref|Mus musculus aldo-keto reductase family 1, member B7 (Akr1b7), mRNA [NM_009731]	A_51_P331288	4.57923	A_51_P331288	2.40134
B2m	ref|Mus musculus beta-2 microglobulin (B2m), mRNA [NM_009735]	A_51_P129006	1.42216	A_51_P129006	1.47091
	ref|Mus musculus beta-2 microglobulin (B2m), mRNA [NM_009735]	A_51_P129006	1.48072	A_51_P129006	1.4759
	ref|Mus musculus beta-2 microglobulin (B2m), mRNA [NM_009735]	A_51_P129006	1.47149	A_51_P129006	1.50005
	ref|Mus musculus beta-2 microglobulin (B2m), mRNA [NM_009735]	A_51_P129006	1.49777	A_51_P129006	1.4768
	ref|Mus musculus beta-2 microglobulin (B2m), mRNA [NM_009735]	A_51_P129006	1.46516	A_51_P129006	1.48976
	ref|Mus musculus beta-2 microglobulin (B2m), mRNA [NM_009735]	A_51_P129006	1.43965	A_51_P129006	1.46481
	ref|Mus musculus beta-2 microglobulin (B2m), mRNA [NM_009735]	A_51_P129006	1.47136	A_51_P129006	1.48508
	ref|Mus musculus beta-2 microglobulin (B2m), mRNA [NM_009735]	A_51_P129006	1.45797	A_51_P129006	1.43385
	ref|Mus musculus beta-2 microglobulin (B2m), mRNA [NM_009735]	A_52_P105594	2.11769	A_51_P129006	1.46944
	ref|Mus musculus beta-2 microglobulin (B2m), mRNA [NM_009735]			A_51_P129006	1.46277
	gb|Mus musculus 15 days embryo head cDNA, RIKEN full-length enriched library, clone:D930011D03 product:unclassifiable, full insert sequence. [AK086184]			A_52_P105594	1.86226
Nes	ref|Mus musculus nestin (Nes), mRNA [NM_016701]	A_51_P452323	2.04408	A_51_P452323	2.1789
	ref|Mus musculus nestin (Nes), mRNA [NM_016701]	A_51_P452323	2.23063	A_51_P452323	2.24779
	ref|Mus musculus nestin (Nes), mRNA [NM_016701]	A_51_P452323	2.34436	A_51_P452323	2.33342
	ref|Mus musculus nestin (Nes), mRNA [NM_016701]	A_51_P452323	2.31809	A_51_P452323	2.34481
	ref|Mus musculus nestin (Nes), mRNA [NM_016701]	A_51_P452323	2.30325	A_51_P452323	2.28206
	ref|Mus musculus nestin (Nes), mRNA [NM_016701]	A_51_P452323	2.33633	A_51_P452323	2.20224
	ref|Mus musculus nestin (Nes), mRNA [NM_016701]	A_51_P452323	2.29507	A_51_P452323	2.34013
	ref|Mus musculus nestin (Nes), mRNA [NM_016701]	A_51_P452323	2.15287	A_51_P452323	2.16818
	ref|Mus musculus nestin (Nes), mRNA [NM_016701]	A_51_P452323	2.2154	A_51_P452323	2.22729
	ref|Mus musculus nestin (Nes), mRNA [NM_016701]	A_51_P452323	2.09931	A_51_P452323	2.16879
Ptprc	ref|Mus musculus protein tyrosine phosphatase, receptor type, C (Ptprc), transcript variant 2, mRNA [NM_011210]	A_52_P677117	4.30003	A_52_P677117	2.01199
	ref|Mus musculus protein tyrosine phosphatase, receptor type, C (Ptprc), transcript variant 2, mRNA [NM_011210]	A_52_P677117	4.45913	A_52_P677117	2.04524
	ref|Mus musculus protein tyrosine phosphatase, receptor type, C (Ptprc), transcript variant 2, mRNA [NM_011210]	A_52_P677117	4.43195	A_52_P677117	1.91641
	ref|Mus musculus protein tyrosine phosphatase, receptor type, C (Ptprc), transcript variant 2, mRNA [NM_011210]	A_52_P677117	4.36516	A_52_P677117	1.9682
	ref|Mus musculus protein tyrosine phosphatase, receptor type, C (Ptprc), transcript variant 2, mRNA [NM_011210]	A_52_P677117	4.26928	A_52_P677117	1.97671
	ref|Mus musculus protein tyrosine phosphatase, receptor type, C (Ptprc), transcript variant 2, mRNA [NM_011210]	A_52_P677117	4.69411	A_52_P677117	1.9356
	ref|Mus musculus protein tyrosine phosphatase, receptor type, C (Ptprc), transcript variant 2, mRNA [NM_011210]	A_52_P677117	4.28584	A_52_P677117	2.08837
	ref|Mus musculus protein tyrosine phosphatase, receptor type, C (Ptprc), transcript variant 2, mRNA [NM_011210]	A_52_P11901	3.27587	A_52_P11901	1.80221
	ref|Mus musculus protein tyrosine phosphatase, receptor type, C (Ptprc), transcript variant 2, mRNA [NM_011210]	A_52_P239834	2.55257	A_52_P239834	1.88613
	ref|Mus musculus protein tyrosine phosphatase, receptor type, C (Ptprc), transcript variant 2, mRNA [NM_011210]	A_52_P677117	4.45669	A_52_P677117	2.01029
	ref|Mus musculus protein tyrosine phosphatase, receptor type, C (Ptprc), transcript variant 2, mRNA [NM_011210]	A_52_P677117	4.18819	A_52_P677117	1.9889
	ref|Mus musculus protein tyrosine phosphatase, receptor type, C (Ptprc), transcript variant 2, mRNA [NM_011210]	A_52_P677117	4.39137	A_52_P677117	2.03381
Pecam1	gb|Mus musculus 13 days embryo male testis cDNA, RIKEN full-length enriched library, clone:6030418F13 product:a disintegrin and metalloprotease domain 28, full insert sequence. [AK031380]	A_51_P400868	1.7336	A_52_P349070	1.49738
	ref|Mus musculus platelet/endothelial cell adhesion molecule 1 (Pecam1), transcript variant 2, mRNA [NM_001032378]	A_51_P400868	1.78935
	ref|Mus musculus platelet/endothelial cell adhesion molecule 1 (Pecam1), transcript variant 2, mRNA [NM_001032378]	A_51_P400868	1.80072
	ref|Mus musculus platelet/endothelial cell adhesion molecule 1 (Pecam1), transcript variant 2, mRNA [NM_001032378]	A_51_P400868	1.82546
	ref|Mus musculus platelet/endothelial cell adhesion molecule 1 (Pecam1), transcript variant 2, mRNA [NM_001032378]	A_51_P400868	1.81873
	ref|Mus musculus platelet/endothelial cell adhesion molecule 1 (Pecam1), transcript variant 2, mRNA [NM_001032378]	A_51_P400868	1.81176
	gb|Mus musculus 13 days embryo male testis cDNA, RIKEN full-length enriched library, clone:6030418F13 product:a disintegrin and metalloprotease domain 28, full insert sequence. [AK031380]	A_52_P349070	3.13123
	ref|Mus musculus platelet/endothelial cell adhesion molecule 1 (Pecam1), transcript variant 2, mRNA [NM_001032378]	A_51_P400868	1.77329
	ref|Mus musculus platelet/endothelial cell adhesion molecule 1 (Pecam1), transcript variant 2, mRNA [NM_001032378]	A_51_P400868	1.70362
	ref|Mus musculus platelet/endothelial cell adhesion molecule 1 (Pecam1), transcript variant 2, mRNA [NM_001032378]	A_51_P400868	1.65232
	ref|Mus musculus platelet/endothelial cell adhesion molecule 1 (Pecam1), transcript variant 2, mRNA [NM_001032378]	A_51_P400868	1.75239
Aim1	ref|Mus musculus absent in melanoma 1 (Aim1), mRNA [NM_172393]	A_51_P144052	2.87944	A_51_P144052	2.19552
Grrp1	ref|Mus musculus glycine/arginine rich protein 1 (Grrp1), mRNA [NM_001099296]	A_51_P128463	1.71355	A_51_P128463	1.63559
Expi	ref|Mus musculus extracellular proteinase inhibitor (Expi), mRNA [NM_007969]	A_51_P246166	2.24804	A_51_P246166	1.53596
	ref|Mus musculus extracellular proteinase inhibitor (Expi), mRNA [NM_007969]	A_52_P329207	2.31349	A_52_P329207	1.55483
Iqgap1	ref|Mus musculus IQ motif containing GTPase activating protein 1 (Iqgap1), mRNA [NM_016721]	A_52_P630828	1.6456	A_52_P630828	1.43913
	ref|Mus musculus IQ motif containing GTPase activating protein 1 (Iqgap1), mRNA [NM_016721]	A_51_P341130	2.0806	A_51_P341130	1.62801
Dusp16	gb|Mus musculus adult male urinary bladder cDNA, RIKEN full-length enriched library, clone:9530081F05 product:dual specificity phosphatase 16, full insert sequence. [AK035652]	A_52_P374825	2.93439	A_52_P374825	1.72832
	ref|Mus musculus dual specificity phosphatase 16 (Dusp16), transcript variant A1, mRNA [NM_130447]			A_52_P492081	1.61289
Fpr1	ref|Mus musculus formyl peptide receptor 1 (Fpr1), mRNA [NM_013521]	A_51_P312485	2.71015	A_51_P312485	1.79825
AK038228	gb|Mus musculus 16 days neonate thymus cDNA, RIKEN full-length enriched library, clone:A130088F22 product:unclassifiable, full insert sequence. [AK038228]	A_51_P320626	4.01353	A_51_P320626	2.01389
Spp1	ref|Mus musculus secreted phosphoprotein 1 (Spp1), mRNA [NM_009263]	A_51_P358765	6.31608	A_51_P358765	4.6996
	ref|Mus musculus secreted phosphoprotein 1 (Spp1), mRNA [NM_009263]	A_51_P358765	6.1893	A_51_P358765	4.65276
	ref|Mus musculus secreted phosphoprotein 1 (Spp1), mRNA [NM_009263]	A_51_P358765	6.31738	A_51_P358765	4.73976
	ref|Mus musculus secreted phosphoprotein 1 (Spp1), mRNA [NM_009263]	A_51_P358765	6.38093	A_51_P358765	4.61785
	ref|Mus musculus secreted phosphoprotein 1 (Spp1), mRNA [NM_009263]	A_51_P358765	6.27208	A_51_P358765	4.66486
	ref|Mus musculus secreted phosphoprotein 1 (Spp1), mRNA [NM_009263]	A_51_P358765	6.36431	A_51_P358765	4.64612
	ref|Mus musculus secreted phosphoprotein 1 (Spp1), mRNA [NM_009263]	A_51_P358765	6.15602	A_51_P358765	4.76361
	ref|Mus musculus secreted phosphoprotein 1 (Spp1), mRNA [NM_009263]	A_51_P358765	6.22397	A_51_P358765	4.63012
	ref|Mus musculus secreted phosphoprotein 1 (Spp1), mRNA [NM_009263]	A_51_P358765	6.31605	A_51_P358765	4.71176
	ref|Mus musculus secreted phosphoprotein 1 (Spp1), mRNA [NM_009263]	A_51_P358765	6.56992	A_51_P358765	4.67563
Calca	ref|Mus musculus calcitonin/calcitonin-related polypeptide, alpha (Calca), transcript variant 1, mRNA [NM_007587]	A_51_P290826	1.69964	A_51_P290826	2.0196
Slfn5	ref|Mus musculus schlafen 5 (Slfn5), mRNA [NM_183201]	A_51_P413359	2.02166	A_51_P364694	1.85446
	ref|Mus musculus schlafen 5 (Slfn5), mRNA [NM_183201]	A_51_P364694	2.84977
Fas	ref|Mus musculus Fas (TNF receptor superfamily member 6) (Fas), transcript variant 1, mRNA [NM_007987]	A_51_P345393	2.98354	A_51_P345393	2.13883
	ref|Mus musculus Fas (TNF receptor superfamily member 6) (Fas), transcript variant 1, mRNA [NM_007987]	A_51_P345393	3.20255	A_51_P345393	2.1429
	ref|Mus musculus Fas (TNF receptor superfamily member 6) (Fas), transcript variant 2, mRNA [NM_001146708]	A_52_P73385	7.73257	A_52_P73385	3.66715
	ref|Mus musculus Fas (TNF receptor superfamily member 6) (Fas), transcript variant 1, mRNA [NM_007987]	A_51_P345393	3.03519	A_51_P345393	2.1456
	ref|Mus musculus Fas (TNF receptor superfamily member 6) (Fas), transcript variant 1, mRNA [NM_007987]	A_51_P345393	3.18453	A_51_P345393	2.07053
	ref|Mus musculus Fas (TNF receptor superfamily member 6) (Fas), transcript variant 1, mRNA [NM_007987]	A_51_P345393	3.06753	A_51_P345393	2.10196
	ref|Mus musculus Fas (TNF receptor superfamily member 6) (Fas), transcript variant 1, mRNA [NM_007987]	A_51_P345393	3.01275	A_51_P345393	2.10922
	ref|Mus musculus Fas (TNF receptor superfamily member 6) (Fas), transcript variant 1, mRNA [NM_007987]	A_51_P345393	2.94681	A_51_P345393	2.0933
	ref|Mus musculus Fas (TNF receptor superfamily member 6) (Fas), transcript variant 1, mRNA [NM_007987]	A_51_P345393	3.09476	A_51_P345393	2.1642
	ref|Mus musculus Fas (TNF receptor superfamily member 6) (Fas), transcript variant 1, mRNA [NM_007987]	A_51_P345393	3.01729	A_51_P345393	2.01571
	ref|Mus musculus Fas (TNF receptor superfamily member 6) (Fas), transcript variant 1, mRNA [NM_007987]	A_51_P345393	3.13074	A_51_P345393	2.04517
Gfap	ref|Mus musculus glial fibrillary acidic protein (Gfap), transcript variant 1, mRNA [NM_001131020]	A_52_P52303	1.83259	A_52_P52303	2.00021
	ref|Mus musculus glial fibrillary acidic protein (Gfap), transcript variant 2, mRNA [NM_010277]			A_52_P540991	1.4551
Cdc42ep1	ref|Mus musculus CDC42 effector protein (Rho GTPase binding) 1 (Cdc42ep1), mRNA [NM_027219]	A_52_P573255	1.67036	A_52_P573255	1.68626
Il20rb	ref|Mus musculus interleukin 20 receptor beta (Il20rb), mRNA [NM_001033543]	A_52_P301935	2.24336	A_52_P301935	2.24444
	gb|Mus musculus 10 days neonate skin cDNA, RIKEN full-length enriched library, clone:4732496H22 product:unclassifiable, full insert sequence. [AK076401]			A_52_P447064	1.50429
Dot1l	ref|Mus musculus DOT1-like, histone H3 methyltransferase (S. cerevisiae) (Dot1l), mRNA [NM_199322]	A_52_P324965	1.7655	A_52_P324965	1.49124
	ref|Mus musculus DOT1-like, histone H3 methyltransferase (S. cerevisiae) (Dot1l), mRNA [NM_199322]	A_51_P256369	1.78754
Tnfrsf1a	ref|Mus musculus tumor necrosis factor receptor superfamily, member 1a (Tnfrsf1a), mRNA [NM_011609]	A_52_P192426	3.03098	A_52_P192426	2.35526
	ref|Mus musculus tumor necrosis factor receptor superfamily, member 1a (Tnfrsf1a), mRNA [NM_011609]	A_52_P192426	3.04099	A_52_P192426	2.31201
	ref|Mus musculus tumor necrosis factor receptor superfamily, member 1a (Tnfrsf1a), mRNA [NM_011609]	A_52_P192426	3.02922	A_52_P192426	2.34356
	ref|Mus musculus tumor necrosis factor receptor superfamily, member 1a (Tnfrsf1a), mRNA [NM_011609]	A_52_P192426	3.02725	A_52_P192426	2.35289
	ref|Mus musculus tumor necrosis factor receptor superfamily, member 1a (Tnfrsf1a), mRNA [NM_011609]	A_52_P192426	2.9595	A_52_P192426	2.31694
	ref|Mus musculus tumor necrosis factor receptor superfamily, member 1a (Tnfrsf1a), mRNA [NM_011609]	A_52_P192426	2.99107	A_52_P192426	2.34587
	ref|Mus musculus tumor necrosis factor receptor superfamily, member 1a (Tnfrsf1a), mRNA [NM_011609]	A_52_P192426	2.99518	A_52_P192426	2.29939
	ref|Mus musculus tumor necrosis factor receptor superfamily, member 1a (Tnfrsf1a), mRNA [NM_011609]	A_52_P192426	2.98123	A_52_P192426	2.33862
	ref|Mus musculus tumor necrosis factor receptor superfamily, member 1a (Tnfrsf1a), mRNA [NM_011609]	A_52_P192426	2.93345	A_52_P192426	2.32452
	ref|Mus musculus tumor necrosis factor receptor superfamily, member 1a (Tnfrsf1a), mRNA [NM_011609]	A_52_P192426	2.92913	A_52_P192426	2.33328
Nhlh1	ref|Mus musculus nescient helix loop helix 1 (Nhlh1), mRNA [NM_010916]	A_51_P388724	2.31025	A_51_P388724	2.40835
Klf6	ref|Mus musculus Kruppel-like factor 6 (Klf6), mRNA [NM_011803]	A_51_P503162	1.67194	A_51_P451346	1.47026
	ref|Mus musculus Kruppel-like factor 6 (Klf6), mRNA [NM_011803]	A_51_P451346	1.57334
Icam1	ens|intercellular adhesion molecule 1 Gene [Source:MGI Symbol;Acc:MGI:96392] [ENSMUST00000086399]	A_51_P408506	10.5959	A_51_P408506	5.04334
	ref|Mus musculus intercellular adhesion molecule 1 (Icam1), mRNA [NM_010493]	A_52_P613241	6.25582	A_52_P613241	3.71986
	ens|intercellular adhesion molecule 1 Gene [Source:MGI Symbol;Acc:MGI:96392] [ENSMUST00000086399]	A_51_P408506	10.9703	A_51_P408506	5.03161
	ens|intercellular adhesion molecule 1 Gene [Source:MGI Symbol;Acc:MGI:96392] [ENSMUST00000086399]	A_51_P408506	10.8754	A_51_P408506	5.00195
	ens|intercellular adhesion molecule 1 Gene [Source:MGI Symbol;Acc:MGI:96392] [ENSMUST00000086399]	A_51_P408506	11.122	A_51_P408506	5.13416
	ens|intercellular adhesion molecule 1 Gene [Source:MGI Symbol;Acc:MGI:96392] [ENSMUST00000086399]	A_51_P408506	11.1551	A_51_P408506	5.21343
	ens|intercellular adhesion molecule 1 Gene [Source:MGI Symbol;Acc:MGI:96392] [ENSMUST00000086399]	A_51_P408506	11.0703	A_51_P408506	5.28215
	ens|intercellular adhesion molecule 1 Gene [Source:MGI Symbol;Acc:MGI:96392] [ENSMUST00000086399]	A_51_P408506	11.3912	A_51_P408506	5.12995
	ens|intercellular adhesion molecule 1 Gene [Source:MGI Symbol;Acc:MGI:96392] [ENSMUST00000086399]	A_51_P408506	11.6616	A_51_P408506	5.0968
	ens|intercellular adhesion molecule 1 Gene [Source:MGI Symbol;Acc:MGI:96392] [ENSMUST00000086399]	A_51_P408506	10.3832	A_51_P408506	4.94714
	ens|intercellular adhesion molecule 1 Gene [Source:MGI Symbol;Acc:MGI:96392] [ENSMUST00000086399]	A_51_P408506	10.1733	A_51_P408506	4.95294
Tnfrsf25	ref|Mus musculus tumor necrosis factor receptor superfamily, member 25 (Tnfrsf25), mRNA [NM_033042]	A_52_P460584	2.75233	A_52_P460584	2.33373
Itgax	ref|Mus musculus integrin alpha X (Itgax), mRNA [NM_021334]	A_51_P303424	4.23564	A_51_P303424	1.87733
Tmem128	ref|Mus musculus transmembrane protein 128 (Tmem128), mRNA [NM_025480]	A_51_P464158	1.73519	A_52_P135175	1.63172
	ref|Mus musculus transmembrane protein 128 (Tmem128), mRNA [NM_025480]	A_52_P135175	1.76401
Slfn4	ref|Mus musculus schlafen 4 (Slfn4), mRNA [NM_011410]	A_51_P183812	14.7761	A_51_P183812	12.4897
Odc1	ref|Mus musculus ornithine decarboxylase, structural 1 (Odc1), mRNA [NM_013614]	A_52_P436238	1.95249	A_52_P436238	1.92554
	ref|Mus musculus ornithine decarboxylase, structural 1 (Odc1), mRNA [NM_013614]	A_51_P291347	3.04632	A_51_P291347	2.50226
Ppp4r2	ref|Mus musculus protein phosphatase 4, regulatory subunit 2 (Ppp4r2), mRNA [NM_182939]	A_52_P212887	1.83763	A_52_P212887	1.46083
Cdh5	ref|Mus musculus cadherin 5 (Cdh5), mRNA [NM_009868]	A_52_P248604	5.46828	A_52_P248604	3.74936
	ref|Mus musculus cadherin 5 (Cdh5), mRNA [NM_009868]	A_51_P309056	3.78263	A_51_P309056	2.66797
Csf3	ref|Mus musculus colony stimulating factor 3 (granulocyte) (Csf3), mRNA [NM_009971]	A_51_P317176	14.0568	A_51_P317176	17.3349
Cdkn1a	ref|Mus musculus cyclin-dependent kinase inhibitor 1A (P21) (Cdkn1a), transcript variant 1, mRNA [NM_007669]	A_51_P363947	2.40264	A_51_P363947	1.64949
	ref|Mus musculus cyclin-dependent kinase inhibitor 1A (P21) (Cdkn1a), transcript variant 1, mRNA [NM_007669]	A_51_P363947	2.44925	A_51_P363947	1.62921
	ref|Mus musculus cyclin-dependent kinase inhibitor 1A (P21) (Cdkn1a), transcript variant 1, mRNA [NM_007669]	A_51_P363947	2.45158	A_51_P363947	1.64004
	ref|Mus musculus cyclin-dependent kinase inhibitor 1A (P21) (Cdkn1a), transcript variant 1, mRNA [NM_007669]	A_51_P363947	2.44033	A_51_P363947	1.61164
	ref|Mus musculus cyclin-dependent kinase inhibitor 1A (P21) (Cdkn1a), transcript variant 1, mRNA [NM_007669]	A_51_P363947	2.35915	A_51_P363947	1.68186
	ref|Mus musculus cyclin-dependent kinase inhibitor 1A (P21) (Cdkn1a), transcript variant 1, mRNA [NM_007669]	A_51_P363947	2.39366	A_51_P363947	1.62142
	ref|Mus musculus cyclin-dependent kinase inhibitor 1A (P21) (Cdkn1a), transcript variant 1, mRNA [NM_007669]	A_51_P363947	2.41787	A_51_P363947	1.61513
	ref|Mus musculus cyclin-dependent kinase inhibitor 1A (P21) (Cdkn1a), transcript variant 1, mRNA [NM_007669]	A_51_P363947	2.4409	A_51_P363947	1.63421
	ref|Mus musculus cyclin-dependent kinase inhibitor 1A (P21) (Cdkn1a), transcript variant 1, mRNA [NM_007669]	A_51_P363947	2.33451	A_51_P363947	1.57503
	ref|Mus musculus cyclin-dependent kinase inhibitor 1A (P21) (Cdkn1a), transcript variant 1, mRNA [NM_007669]	A_51_P363947	2.3927	A_51_P363947	1.63495
Tnf	ref|Mus musculus tumor necrosis factor (Tnf), mRNA [NM_013693]	A_51_P385099	9.37857	A_51_P385099	2.87783
	ref|Mus musculus tumor necrosis factor (Tnf), mRNA [NM_013693]	A_51_P385099	9.20794	A_51_P385099	3.08875
	ref|Mus musculus tumor necrosis factor (Tnf), mRNA [NM_013693]	A_51_P385099	10.255	A_51_P385099	3.07866
	ref|Mus musculus tumor necrosis factor (Tnf), mRNA [NM_013693]	A_51_P385099	8.71075	A_51_P385099	3.24311
	ref|Mus musculus tumor necrosis factor (Tnf), mRNA [NM_013693]	A_51_P385099	12.1212	A_51_P385099	3.46109
	ref|Mus musculus tumor necrosis factor (Tnf), mRNA [NM_013693]	A_51_P385099	11.2555	A_51_P385099	3.43588
	ref|Mus musculus tumor necrosis factor (Tnf), mRNA [NM_013693]	A_51_P385099	11.5773	A_51_P385099	3.28411
	ref|Mus musculus tumor necrosis factor (Tnf), mRNA [NM_013693]	A_51_P385099	12.3791	A_51_P385099	3.41514
	ref|Mus musculus tumor necrosis factor (Tnf), mRNA [NM_013693]	A_51_P385099	9.85368	A_51_P385099	3.38965
	ref|Mus musculus tumor necrosis factor (Tnf), mRNA [NM_013693]	A_51_P385099	11.3079	A_51_P385099	3.2806
Capzb	gb|Mus musculus adult male testis cDNA, RIKEN full-length enriched library, clone:1700120C01 product:similar to CAPPING PROTEIN BETA 3 SUBUNIT (FRAGMENT) [Mus musculus], full insert sequence. [AK007209]	A_52_P428784	2.61249	A_52_P428784	2.00931
Gm7035	ref|Mus musculus predicted pseudogene 7035 (Gm7035), non-coding RNA [NR_004446]	A_51_P502456	2.13882	A_51_P502456	1.83589
Ccnk	ref|Mus musculus cyclin K (Ccnk), mRNA [NM_009832]	A_51_P157866	1.78376	A_51_P157866	1.64792
Stc1	ref|Mus musculus stanniocalcin 1 (Stc1), mRNA [NM_009285]	A_52_P189970	3.84123	A_52_P189970	2.47937
	ref|Mus musculus stanniocalcin 1 (Stc1), mRNA [NM_009285]	A_52_P315733	2.99675	A_52_P315733	2.2412
	ref|Mus musculus stanniocalcin 1 (Stc1), mRNA [NM_009285]	A_51_P233334	4.09099	A_51_P233334	2.48374
Cd247	ref|Mus musculus CD247 antigen (Cd247), transcript variant zeta, mRNA [NM_001113391]	A_52_P75298	2.83658	A_52_P75298	4.08487
	gb|Mus musculus adult male testis cDNA, RIKEN full-length enriched library, clone:4930549J05 product:unclassifiable, full insert sequence. [AK016078]	A_52_P198698	1.56244
Smg6	ref|Mus musculus Smg-6 homolog, nonsense mediated mRNA decay factor (C. elegans) (Smg6), mRNA [NM_001002764]	A_52_P445723	1.51623	A_51_P320434	1.61041
	ref|Mus musculus Smg-6 homolog, nonsense mediated mRNA decay factor (C. elegans) (Smg6), mRNA [NM_001002764]	A_51_P320434	1.77965	A_52_P628928	2.03738
	ref|Mus musculus Smg-6 homolog, nonsense mediated mRNA decay factor (C. elegans) (Smg6), mRNA [NM_001002764]	A_52_P628928	2.18052	A_52_P355276	1.90062
	ref|Mus musculus Smg-6 homolog, nonsense mediated mRNA decay factor (C. elegans) (Smg6), mRNA [NM_001002764]	A_52_P355276	2.02744
Map4k4	ref|Mus musculus mitogen-activated protein kinase kinase kinase kinase 4 (Map4k4), mRNA [NM_008696]	A_51_P268053	1.96711	A_51_P268053	1.49707
	ref|Mus musculus mitogen-activated protein kinase kinase kinase kinase 4 (Map4k4), mRNA [NM_008696]	A_51_P439876	1.57646
Ccl2	ref|Mus musculus chemokine (C-C motif) ligand 2 (Ccl2), mRNA [NM_011333]	A_51_P286737	16.1927	A_51_P286737	7.84367
	ref|Mus musculus chemokine (C-C motif) ligand 2 (Ccl2), mRNA [NM_011333]	A_51_P286737	15.9564	A_51_P286737	8.25591
	ref|Mus musculus chemokine (C-C motif) ligand 2 (Ccl2), mRNA [NM_011333]	A_51_P286737	15.5885	A_51_P286737	7.97901
	ref|Mus musculus chemokine (C-C motif) ligand 2 (Ccl2), mRNA [NM_011333]	A_51_P286737	15.8932	A_51_P286737	7.99248
	ref|Mus musculus chemokine (C-C motif) ligand 2 (Ccl2), mRNA [NM_011333]	A_51_P286737	16.4054	A_51_P286737	8.09716
	ref|Mus musculus chemokine (C-C motif) ligand 2 (Ccl2), mRNA [NM_011333]	A_51_P286737	17.4383	A_51_P286737	7.85998
	ref|Mus musculus chemokine (C-C motif) ligand 2 (Ccl2), mRNA [NM_011333]	A_51_P286737	15.723	A_51_P286737	7.90346
	ref|Mus musculus chemokine (C-C motif) ligand 2 (Ccl2), mRNA [NM_011333]	A_51_P286737	15.8731	A_51_P286737	7.98294
	ref|Mus musculus chemokine (C-C motif) ligand 2 (Ccl2), mRNA [NM_011333]	A_51_P286737	15.6652	A_51_P286737	8.09864
	ref|Mus musculus chemokine (C-C motif) ligand 2 (Ccl2), mRNA [NM_011333]	A_51_P286737	16.0842	A_51_P286737	7.8163
Serpinf1	ref|Mus musculus serine (or cysteine) peptidase inhibitor, clade F, member 1 (Serpinf1), mRNA [NM_011340]	A_51_P517075	1.56459	A_51_P517075	1.77573
Sox2ot	ref|Mus musculus SOX2 overlapping transcript (non-protein coding) (Sox2ot), non-coding RNA [NR_015580]	A_52_P389324	1.59441	A_52_P48853	1.82811
	ref|Mus musculus SOX2 overlapping transcript (non-protein coding) (Sox2ot), non-coding RNA [NR_015580]	A_52_P48853	2.46542
Pdlim1	gb|Mus musculus 0 day neonate skin cDNA, RIKEN full-length enriched library, clone:4632412O06 product:PDZ and LIM domain 1 (elfin), full insert sequence. [AK076285]	A_52_P283426	1.82376	A_52_P283426	1.61212
	ref|Mus musculus PDZ and LIM domain 1 (elfin) (Pdlim1), mRNA [NM_016861]	A_51_P461138	1.64891
TC1629326	tc|Q8CHH8_MOUSE (Q8CHH8) MKIAA0203 protein (Fragment), partial (4%) [TC1629326]	A_52_P564663	3.55232	A_52_P564663	2.54165
Tagln2	ref|Mus musculus transgelin 2 (Tagln2), mRNA [NM_178598]	A_52_P35240	1.95049	A_52_P35240	1.62618
Tns1	gb|Mus musculus 0 day neonate lung cDNA, RIKEN full-length enriched library, clone:E030033B01 product:similar to TENSIN [Gallus gallus], full insert sequence. [AK087187]	A_52_P254470	1.84117	A_52_P105599	2.17828
	ref|Mus musculus tensin 1 (Tns1), mRNA [NM_027884]	A_51_P240903	2.17695
Hist1h1e	ref|Mus musculus histone cluster 1, H1e (Hist1h1e), mRNA [NM_015787]	A_51_P464822	1.62033	A_51_P464822	1.72304
Fcgr2b	ref|Mus musculus Fc receptor, IgG, low affinity IIb (Fcgr2b), transcript variant 1, mRNA [NM_001077189]	A_51_P130095	2.53173	A_51_P130095	2.06953
	ref|Mus musculus Fc receptor, IgG, low affinity IIb (Fcgr2b), transcript variant 1, mRNA [NM_001077189]	A_51_P130101	2.15943	A_51_P130101	1.6454
	ref|Mus musculus Fc receptor, IgG, low affinity IIb (Fcgr2b), transcript variant 1, mRNA [NM_001077189]	A_51_P130095	2.62536	A_51_P130095	2.06708
	ref|Mus musculus Fc receptor, IgG, low affinity IIb (Fcgr2b), transcript variant 1, mRNA [NM_001077189]	A_51_P130095	2.58167	A_51_P130095	2.08422
	ref|Mus musculus Fc receptor, IgG, low affinity IIb (Fcgr2b), transcript variant 1, mRNA [NM_001077189]	A_51_P130095	2.64476	A_51_P130095	1.99114
	ref|Mus musculus Fc receptor, IgG, low affinity IIb (Fcgr2b), transcript variant 1, mRNA [NM_001077189]	A_51_P130095	2.67135	A_51_P130095	2.04349
	ref|Mus musculus Fc receptor, IgG, low affinity IIb (Fcgr2b), transcript variant 2, mRNA [NM_010187]	A_52_P545613	2.19544	A_52_P545613	1.77222
	ref|Mus musculus Fc receptor, IgG, low affinity IIb (Fcgr2b), transcript variant 1, mRNA [NM_001077189]	A_51_P130095	2.65186	A_51_P130095	2.09535
	ref|Mus musculus Fc receptor, IgG, low affinity IIb (Fcgr2b), transcript variant 1, mRNA [NM_001077189]	A_51_P130095	2.75539	A_51_P130095	2.02672
	ref|Mus musculus Fc receptor, IgG, low affinity IIb (Fcgr2b), transcript variant 1, mRNA [NM_001077189]	A_51_P130095	2.56718	A_51_P130095	1.9054
	ref|Mus musculus Fc receptor, IgG, low affinity IIb (Fcgr2b), transcript variant 1, mRNA [NM_001077189]	A_51_P130095	2.57148	A_51_P130095	2.10128
	ref|Mus musculus Fc receptor, IgG, low affinity IIb (Fcgr2b), transcript variant 1, mRNA [NM_001077189]	A_51_P130095	2.70407	A_51_P130095	2.26278
Krt19	ref|Mus musculus keratin 19 (Krt19), mRNA [NM_008471]	A_51_P356642	2.74969	A_51_P356642	2.01388
Pim1	ref|Mus musculus proviral integration site 1 (Pim1), mRNA [NM_008842]	A_52_P530291	2.85027	A_52_P530291	1.89743
Ceacam2	ref|Mus musculus carcinoembryonic antigen-related cell adhesion molecule 2 (Ceacam2), transcript variant 3, mRNA [NM_007543]	A_51_P171728	2.54031	A_51_P171728	1.78731
D17H6S56E-5	gb|Mus musculus 13 days embryo liver cDNA, RIKEN full-length enriched library, clone:2510003D08 product:G7e protein, full insert sequence. [AK075966]	A_52_P416756	3.66241	A_52_P416756	1.63173
	gb|Mus musculus solitary LTR, complete sequence; and proviral envelope protein (G7e) mRNA, complete cds. [L78788]	A_51_P134468	3.29435
Abhd2	ref|Mus musculus abhydrolase domain containing 2 (Abhd2), mRNA [NM_018811]	A_52_P24280	2.76972	A_52_P24280	1.68015
	ref|Mus musculus abhydrolase domain containing 2 (Abhd2), mRNA [NM_018811]	A_51_P440584	2.83998	A_51_P440584	1.63218
	ref|Mus musculus abhydrolase domain containing 2 (Abhd2), mRNA [NM_018811]	A_52_P664506	2.02749	A_52_P664506	1.4345
Runx1	ref|Mus musculus runt related transcription factor 1 (Runx1), transcript variant 4, mRNA [NM_009821]	A_51_P206585	2.47257	A_51_P206585	1.78283
Pf4	ref|Mus musculus platelet factor 4 (Pf4), mRNA [NM_019932]	A_51_P441426	9.13019	A_51_P441426	6.68934
Parp14	ref|Mus musculus poly (ADP-ribose) polymerase family, member 14 (Parp14), mRNA [NM_001039530]	A_51_P341767	1.64779	A_51_P341767	2.17392
	ref|Mus musculus poly (ADP-ribose) polymerase family, member 14 (Parp14), mRNA [NM_001039530]	A_52_P97680	2.78068	A_52_P97680	1.7071
	ref|Mus musculus poly (ADP-ribose) polymerase family, member 14 (Parp14), mRNA [NM_001039530]	A_51_P514712	2.72187	A_51_P514712	1.90844
Akap13	ref|Mus musculus A kinase (PRKA) anchor protein 13 (Akap13), mRNA [NM_029332]	A_52_P420138	2.16329	A_52_P229770	1.72503
	ref|Mus musculus A kinase (PRKA) anchor protein 13 (Akap13), mRNA [NM_029332]	A_52_P229770	2.41252
	gb|Mus musculus adult male testis cDNA, RIKEN full-length enriched library, clone:1700026G02 product:hypothetical protein, full insert sequence. [AK006382]	A_51_P452702	3.70832
Bmp7	ref|Mus musculus bone morphogenetic protein 7 (Bmp7), mRNA [NM_007557]	A_51_P492366	2.31576	A_51_P492366	1.63828
	ref|Mus musculus bone morphogenetic protein 7 (Bmp7), mRNA [NM_007557]	A_51_P492366	2.32295	A_51_P492366	1.64266
	ref|Mus musculus bone morphogenetic protein 7 (Bmp7), mRNA [NM_007557]	A_51_P492366	2.3267	A_51_P492366	1.62348
	ref|Mus musculus bone morphogenetic protein 7 (Bmp7), mRNA [NM_007557]	A_51_P492366	2.28771	A_51_P492366	1.59656
	ref|Mus musculus bone morphogenetic protein 7 (Bmp7), mRNA [NM_007557]	A_51_P492366	2.3574	A_51_P492366	1.6214
	ref|Mus musculus bone morphogenetic protein 7 (Bmp7), mRNA [NM_007557]	A_51_P492366	2.33133	A_51_P492366	1.62832
	ref|Mus musculus bone morphogenetic protein 7 (Bmp7), mRNA [NM_007557]	A_51_P492366	2.34652	A_51_P492366	1.61303
	ref|Mus musculus bone morphogenetic protein 7 (Bmp7), mRNA [NM_007557]	A_51_P492366	2.26782	A_51_P492366	1.63986
	ref|Mus musculus bone morphogenetic protein 7 (Bmp7), mRNA [NM_007557]	A_51_P492366	2.3505	A_51_P492366	1.62325
	ref|Mus musculus bone morphogenetic protein 7 (Bmp7), mRNA [NM_007557]	A_52_P278354	2.38243	A_52_P278354	1.72199
	ref|Mus musculus bone morphogenetic protein 7 (Bmp7), mRNA [NM_007557]	A_51_P492366	2.29556	A_51_P492366	1.59338
Eml5	ref|Mus musculus echinoderm microtubule associated protein like 5 (Eml5), mRNA [NM_001081191]	A_51_P179511	2.13827	A_51_P179511	1.72643
Herc5	ref|Mus musculus hect domain and RLD 5 (Herc5), mRNA [NM_025992]	A_52_P64514	1.6354	A_52_P64514	1.61206
Atad2b	ref|Mus musculus ATPase family, AAA domain containing 2B (Atad2b), mRNA [NM_001099628]	A_52_P97670	1.64709	A_52_P97670	1.54654
Tifa	ref|Mus musculus TRAF-interacting protein with forkhead-associated domain (Tifa), mRNA [NM_145133]	A_51_P249989	1.48667	A_51_P249989	1.50411
Steap4	ref|Mus musculus STEAP family member 4 (Steap4), mRNA [NM_054098]	A_51_P143893	3.44641	A_51_P143893	2.68016
Anxa2	ref|Mus musculus annexin A2 (Anxa2), mRNA [NM_007585]	A_52_P62037	2.97594	A_52_P62037	2.74844
	ref|Mus musculus annexin A2 (Anxa2), mRNA [NM_007585]	A_51_P165342	2.70893	A_51_P165342	2.68892
Usp47	gb|Mus musculus 0 day neonate cerebellum cDNA, RIKEN full-length enriched library, clone:C230008O04 product:weakly similar to UBP64E PROTEIN [Drosophila melanogaster], full insert sequence. [AK082114]	A_52_P610967	1.5053	A_52_P610967	1.59122
5430411K18Rik	gb|Mus musculus 10 days neonate skin cDNA, RIKEN full-length enriched library, clone:4732475F16 product:hypothetical protein, full insert sequence. [AK028969]	A_51_P251008	1.66139	A_51_P251008	2.88442
Msn	ref|Mus musculus moesin (Msn), mRNA [NM_010833]	A_52_P558411	2.62576	A_52_P558411	1.93216
	ref|Mus musculus moesin (Msn), mRNA [NM_010833]	A_52_P627177	2.14989	A_51_P115197	1.77799
	ref|Mus musculus moesin (Msn), mRNA [NM_010833]	A_51_P115197	2.44387
Lama5	ref|Mus musculus laminin, alpha 5 (Lama5), mRNA [NM_001081171]	A_51_P411061	2.20298	A_51_P411061	1.77978
Mbtps2	gb|Mus musculus 16 days embryo head cDNA, RIKEN full-length enriched library, clone:C130003N16 product:MEMBRANE-BOUND TRANSCRIPTION FACTOR SITE 2 PROTEASE (EC 3.4.24.-) (SITE-2 PROTEASE) (STEROL-REGULATORY ELEMENT-BINDING PROTEINS INTRAMEMBRANE PROTEASE)	A_52_P491718	1.64405	A_52_P491718	2.03014
NAP007796-001	Unknown	A_52_P653054	1.69703	A_52_P653054	2.62866
Lamp2	ref|Mus musculus lysosomal-associated membrane protein 2 (Lamp2), transcript variant 2, mRNA [NM_010685]	A_52_P483280	1.73359	A_52_P483280	1.63275
Adamts9	gb|Mus musculus 10 day old male pancreas cDNA, RIKEN full-length enriched library, clone:1810011L16 product:similar to ADAMTS-9 PRECURSOR (EC 3.4.24.-) (A DISINTEGRIN AND METALLOPROTEINASE WITH THROMBOSPONDIN MOTIFS 9) (ADAM-TS 9) (ADAM-TS9) [Homo sapiens	A_51_P479390	6.32695	A_51_P479390	3.19934
	ref|Mus musculus a disintegrin-like and metallopeptidase (reprolysin type) with thrombospondin type 1 motif, 9 (Adamts9), mRNA [NM_175314]	A_52_P237241	9.28036	A_52_P237241	7.97206
	ref|Mus musculus a disintegrin-like and metallopeptidase (reprolysin type) with thrombospondin type 1 motif, 9 (Adamts9), mRNA [NM_175314]	A_52_P49321	10.8827	A_52_P49321	4.90561
Sat1	ref|Mus musculus spermidine/spermine N1-acetyl transferase 1 (Sat1), mRNA [NM_009121]	A_52_P640282	2.00489	A_52_P640282	1.51761
Lilrb3	ref|Mus musculus leukocyte immunoglobulin-like receptor, subfamily B (with TM and ITIM domains), member 3 (Lilrb3), mRNA [NM_011095]	A_51_P445728	4.52893	A_51_P445728	2.43129
	ref|Mus musculus leukocyte immunoglobulin-like receptor, subfamily B (with TM and ITIM domains), member 3 (Lilrb3), mRNA [NM_011095]	A_51_P445726	4.4758	A_51_P445726	2.55181
Lyzl4	ref|Mus musculus lysozyme-like 4 (Lyzl4), mRNA [NM_026915]	A_51_P477540	2.00382	A_51_P477540	1.66114
Dnahc2	ref|Mus musculus dynein, axonemal, heavy chain 2 (Dnahc2), mRNA [NM_001081330]	A_51_P412817	2.70616	A_51_P412817	2.5846
AK082363	gb|Mus musculus 0 day neonate cerebellum cDNA, RIKEN full-length enriched library, clone:C230040K08 product:unclassifiable, full insert sequence. [AK082363]	A_52_P996473	1.70541	A_52_P996473	1.64383
Myo1d	ref|Mus musculus myosin ID (Myo1d), mRNA [NM_177390]	A_52_P650855	2.5883	A_52_P650855	1.66823
	ref|Mus musculus myosin ID (Myo1d), mRNA [NM_177390]	A_52_P211737	2.99858	A_52_P211737	1.94601
	gb|Mus musculus adult female vagina cDNA, RIKEN full-length enriched library, clone:9930104H07 product:MYOSIN-1D, full insert sequence. [AK037051]	A_51_P329503	2.79487	A_51_P329503	1.75696
H3f3b	ref|Mus musculus H3 histone, family 3B (H3f3b), mRNA [NM_008211]	A_52_P217875	2.39355	A_52_P217875	1.99247
	ref|Mus musculus H3 histone, family 3B (H3f3b), mRNA [NM_008211]	A_51_P164667	2.6514	A_51_P164667	2.08914
Plaur	ref|Mus musculus plasminogen activator, urokinase receptor (Plaur), mRNA [NM_011113]	A_52_P681310	8.18077	A_52_P681310	4.19926
	ref|Mus musculus plasminogen activator, urokinase receptor (Plaur), mRNA [NM_011113]	A_51_P112405	6.68467	A_51_P112405	3.76874
AK141415	gb|Mus musculus 12 days embryo spinal cord cDNA, RIKEN full-length enriched library, clone:C530009I05 product:calcium/calmodulin-dependent protein kinase ID, full insert sequence. [AK141415]	A_52_P804224	1.72168	A_52_P804224	1.65762
Tmcc3	ref|Mus musculus transmembrane and coiled coil domains 3 (Tmcc3), transcript variant 1, mRNA [NM_172051]	A_52_P16877	5.4109	A_52_P16877	2.40496
	ref|Mus musculus transmembrane and coiled coil domains 3 (Tmcc3), transcript variant 1, mRNA [NM_172051]	A_51_P189272	3.71443	A_51_P189272	1.67607
	ref|Mus musculus transmembrane and coiled coil domains 3 (Tmcc3), transcript variant 1, mRNA [NM_172051]	A_51_P416521	3.94241	A_51_P416521	1.76141
Cd86	ref|Mus musculus CD86 antigen (Cd86), mRNA [NM_019388]	A_52_P145861	1.94936	A_51_P174723	2.18821
	ref|Mus musculus CD86 antigen (Cd86), mRNA [NM_019388]	A_51_P174723	5.28732
4631416L12Rik	gb|Mus musculus 0 day neonate lung cDNA, RIKEN full-length enriched library, clone:E030024E19 product:weakly similar to PUTATIVE SH3 DOMAIN-CONTAINING GUANINE EXCHANGE FACTOR SGEF [Homo sapiens], full insert sequence. [AK087060]	A_51_P228753	2.80653	A_51_P228753	2.37516
Myc	ref|Mus musculus myelocytomatosis oncogene (Myc), transcript variant 1, mRNA [NM_010849]	A_51_P102096	2.89959	A_51_P102096	2.09608
	ref|Mus musculus myelocytomatosis oncogene (Myc), transcript variant 1, mRNA [NM_010849]	A_52_P108346	2.68342	A_52_P108346	2.05234
	ref|Mus musculus myelocytomatosis oncogene (Myc), transcript variant 1, mRNA [NM_010849]	A_51_P102096	2.81066	A_51_P102096	2.16403
	ref|Mus musculus myelocytomatosis oncogene (Myc), transcript variant 1, mRNA [NM_010849]	A_51_P102096	2.81979	A_51_P102096	2.03108
	ref|Mus musculus myelocytomatosis oncogene (Myc), transcript variant 1, mRNA [NM_010849]	A_51_P102096	2.80501	A_51_P102096	2.07891
	ref|Mus musculus myelocytomatosis oncogene (Myc), transcript variant 1, mRNA [NM_010849]	A_51_P102096	2.97686	A_51_P102096	2.06627
	ref|Mus musculus myelocytomatosis oncogene (Myc), transcript variant 1, mRNA [NM_010849]	A_51_P102096	2.75708	A_51_P102096	1.99449
	ref|Mus musculus myelocytomatosis oncogene (Myc), transcript variant 1, mRNA [NM_010849]	A_51_P102096	2.84441	A_51_P102096	2.1067
	ref|Mus musculus myelocytomatosis oncogene (Myc), transcript variant 1, mRNA [NM_010849]	A_51_P102096	3.04333	A_51_P102096	2.00221
	ref|Mus musculus myelocytomatosis oncogene (Myc), transcript variant 1, mRNA [NM_010849]	A_51_P102096	3.00046	A_51_P102096	2.0558
	ref|Mus musculus myelocytomatosis oncogene (Myc), transcript variant 1, mRNA [NM_010849]	A_51_P102096	2.9045	A_51_P102096	1.9964
Hbb-b1	ref|Mus musculus hemoglobin, beta adult major chain (Hbb-b1), mRNA [NM_008220]	A_52_P213909	3.51884	A_52_P213909	3.26473
	ref|Mus musculus hemoglobin, beta adult major chain (Hbb-b1), mRNA [NM_008220]	A_51_P374476	3.71189	A_51_P374476	3.52401
	ref|Mus musculus hemoglobin, beta adult major chain (Hbb-b1), mRNA [NM_008220]	A_52_P260346	3.39945	A_52_P260346	3.2138
	ref|Mus musculus hemoglobin, beta adult major chain (Hbb-b1), mRNA [NM_008220]	A_51_P374468	3.56101	A_51_P374468	3.35577
Arap3	ref|Mus musculus ArfGAP with RhoGAP domain, ankyrin repeat and PH domain 3 (Arap3), mRNA [NM_139206]	A_52_P195018	2.48738	A_52_P195018	1.90277
Kcnq1	ref|Mus musculus potassium voltage-gated channel, subfamily Q, member 1 (Kcnq1), mRNA [NM_008434]	A_51_P194883	2.79622	A_51_P194883	1.98181
Cyr61	ref|Mus musculus cysteine rich protein 61 (Cyr61), mRNA [NM_010516]	A_51_P252859	8.68544	A_51_P252859	6.56821
Chi3l4	ref|Mus musculus chitinase 3-like 4 (Chi3l4), mRNA [NM_145126]	A_52_P428599	5.34521	A_52_P428599	4.05138
Ets1	ref|Mus musculus E26 avian leukemia oncogene 1, 5' domain (Ets1), transcript variant 1, mRNA [NM_011808]	A_52_P194250	3.0887	A_52_P194250	2.12733
	ref|Mus musculus E26 avian leukemia oncogene 1, 5' domain (Ets1), transcript variant 1, mRNA [NM_011808]	A_52_P258291	4.17565	A_52_P258291	2.08307
	ref|Mus musculus E26 avian leukemia oncogene 1, 5' domain (Ets1), transcript variant 1, mRNA [NM_011808]	A_52_P232830	2.52055	A_52_P232830	1.7834
	gb|M.musculus c-ets-1 gene. [X55787]	A_51_P329043	1.83641	A_51_P329043	1.69779
C3	ref|Mus musculus complement component 3 (C3), mRNA [NM_009778]	A_51_P110301	3.12387	A_51_P110301	2.68734
	ref|Mus musculus complement component 3 (C3), mRNA [NM_009778]	A_51_P110301	2.67426	A_51_P110301	2.60152
	ref|Mus musculus complement component 3 (C3), mRNA [NM_009778]	A_51_P110301	2.6039	A_51_P110301	2.57762
	ref|Mus musculus complement component 3 (C3), mRNA [NM_009778]	A_51_P110301	2.83588	A_51_P110301	2.61693
	ref|Mus musculus complement component 3 (C3), mRNA [NM_009778]	A_51_P110301	2.389	A_51_P110301	2.67842
	ref|Mus musculus complement component 3 (C3), mRNA [NM_009778]	A_51_P110301	3.10319	A_51_P110301	2.62407
	ref|Mus musculus complement component 3 (C3), mRNA [NM_009778]	A_51_P110301	3.22622	A_51_P110301	2.90113
	ref|Mus musculus complement component 3 (C3), mRNA [NM_009778]	A_51_P110301	2.9993	A_51_P110301	2.68219
	ref|Mus musculus complement component 3 (C3), mRNA [NM_009778]	A_51_P110301	3.17435	A_51_P110301	2.76534
	ref|Mus musculus complement component 3 (C3), mRNA [NM_009778]	A_51_P110301	2.89537	A_51_P110301	2.75275
Itgam	ref|Mus musculus integrin alpha M (Itgam), transcript variant 2, mRNA [NM_008401]	A_51_P103007	2.14385	A_51_P103007	1.76799
	ref|Mus musculus integrin alpha M (Itgam), transcript variant 1, mRNA [NM_001082960]	A_52_P669155	2.26336	A_52_P669155	1.81661
Gpc1	ref|Mus musculus glypican 1 (Gpc1), mRNA [NM_016696]	A_51_P276943	1.80683	A_51_P276943	1.5666
Wdfy1	ref|Mus musculus WD repeat and FYVE domain containing 1 (Wdfy1), transcript variant 2, mRNA [NM_027057]	A_51_P390314	1.68385	A_52_P511821	1.9051
	ref|Mus musculus WD repeat and FYVE domain containing 1 (Wdfy1), transcript variant 2, mRNA [NM_027057]	A_52_P511821	2.72629
Igf1	ref|Mus musculus insulin-like growth factor 1 (Igf1), transcript variant 1, mRNA [NM_010512]	A_51_P147942	1.64273	A_51_P147942	1.51416
	ref|Mus musculus insulin-like growth factor 1 (Igf1), transcript variant 1, mRNA [NM_010512]	A_51_P147942	1.66976	A_51_P147942	1.59898
	ref|Mus musculus insulin-like growth factor 1 (Igf1), transcript variant 1, mRNA [NM_010512]	A_51_P147942	1.6322	A_51_P147942	1.54364
	ref|Mus musculus insulin-like growth factor 1 (Igf1), transcript variant 1, mRNA [NM_010512]	A_51_P147942	1.674	A_51_P147942	1.61303
	ref|Mus musculus insulin-like growth factor 1 (Igf1), transcript variant 1, mRNA [NM_010512]	A_51_P147942	1.70658	A_51_P147942	1.54495
	ref|Mus musculus insulin-like growth factor 1 (Igf1), transcript variant 1, mRNA [NM_010512]	A_51_P147942	1.71887	A_51_P147942	1.58233
	ref|Mus musculus insulin-like growth factor 1 (Igf1), transcript variant 1, mRNA [NM_010512]	A_51_P147942	1.65741
	ref|Mus musculus insulin-like growth factor 1 (Igf1), transcript variant 1, mRNA [NM_010512]	A_51_P147942	1.74088
	ref|Mus musculus insulin-like growth factor 1 (Igf1), transcript variant 1, mRNA [NM_010512]	A_51_P147942	1.77346
	ref|Mus musculus insulin-like growth factor 1 (Igf1), transcript variant 1, mRNA [NM_010512]	A_51_P147942	1.7263
Il13ra1	ref|Mus musculus interleukin 13 receptor, alpha 1 (Il13ra1), mRNA [NM_133990]	A_52_P552194	2.79681	A_52_P552194	2.29877
	ref|Mus musculus interleukin 13 receptor, alpha 1 (Il13ra1), mRNA [NM_133990]	A_51_P365189	3.67048	A_51_P365189	2.9276
Ahi1	gb|Mus musculus adult male testis cDNA, RIKEN full-length enriched library, clone:1700015F03 product:RIKEN cDNA 1700015F03 gene, full insert sequence. [AK005991]	A_51_P279683	1.79287	A_51_P279683	1.52228
ENSMUST00000037976	ref|PREDICTED: Mus musculus predicted gene, EG240921 (EG240921), mRNA [XM_136331]	A_52_P326187	3.99288	A_52_P326187	2.44508
Jun	ref|Mus musculus Jun oncogene (Jun), mRNA [NM_010591]	A_51_P325914	2.93936	A_51_P325914	2.18834
	ref|Mus musculus Jun oncogene (Jun), mRNA [NM_010591]	A_51_P325914	2.81218	A_51_P325914	2.11273
	ref|Mus musculus Jun oncogene (Jun), mRNA [NM_010591]	A_51_P325914	2.85584	A_51_P325914	2.23016
	ref|Mus musculus Jun oncogene (Jun), mRNA [NM_010591]	A_51_P325914	2.88574	A_51_P325914	2.2084
	ref|Mus musculus Jun oncogene (Jun), mRNA [NM_010591]	A_51_P325914	2.86029	A_51_P325914	2.22494
	ref|Mus musculus Jun oncogene (Jun), mRNA [NM_010591]	A_51_P325914	2.76435	A_51_P325914	2.20546
	ref|Mus musculus Jun oncogene (Jun), mRNA [NM_010591]	A_51_P325914	2.78722	A_51_P325914	2.18921
	ref|Mus musculus Jun oncogene (Jun), mRNA [NM_010591]	A_51_P325914	2.8748	A_51_P325914	2.16949
	ref|Mus musculus Jun oncogene (Jun), mRNA [NM_010591]	A_51_P325914	2.75554	A_51_P325914	2.16293
	ref|Mus musculus Jun oncogene (Jun), mRNA [NM_010591]	A_51_P325914	2.88969	A_51_P325914	2.15814
Cyp1b1	ref|Mus musculus cytochrome P450, family 1, subfamily b, polypeptide 1 (Cyp1b1), mRNA [NM_009994]	A_51_P255456	2.68444	A_51_P255456	2.51387
	gb|Mus musculus adult male testis cDNA, RIKEN full-length enriched library, clone:4933406K16 product:cytochrome P450, 1b1, benz[a]anthracene inducible, full insert sequence. [AK016699]			A_52_P297822	2.29949
AK082480	gb|Mus musculus 0 day neonate cerebellum cDNA, RIKEN full-length enriched library, clone:C230053P15 product:unclassifiable, full insert sequence. [AK082480]	A_52_P739568	1.51598	A_52_P739568	1.92199
Map3k6	gb|Mus musculus ASK2 mRNA for apoptosis signal-regulating kinase 2, complete cds. [AB021861]	A_51_P170807	2.60181	A_51_P170807	2.05446
	ref|Mus musculus mitogen-activated protein kinase kinase kinase 6 (Map3k6), mRNA [NM_016693]	A_52_P222775	2.29246	A_52_P222775	1.8772
Ptgs2	ref|Mus musculus prostaglandin-endoperoxide synthase 2 (Ptgs2), mRNA [NM_011198]	A_51_P254855	5.37266	A_51_P254855	2.79868
	ref|Mus musculus prostaglandin-endoperoxide synthase 2 (Ptgs2), mRNA [NM_011198]	A_51_P254855	5.30934	A_51_P254855	2.8256
	ref|Mus musculus prostaglandin-endoperoxide synthase 2 (Ptgs2), mRNA [NM_011198]	A_51_P254855	5.29252	A_51_P254855	2.64673
	ref|Mus musculus prostaglandin-endoperoxide synthase 2 (Ptgs2), mRNA [NM_011198]	A_51_P254855	5.35051	A_51_P254855	2.64148
	ref|Mus musculus prostaglandin-endoperoxide synthase 2 (Ptgs2), mRNA [NM_011198]	A_51_P254855	5.34113	A_51_P254855	2.75537
	ref|Mus musculus prostaglandin-endoperoxide synthase 2 (Ptgs2), mRNA [NM_011198]	A_52_P224760	5.0543	A_52_P224760	2.53214
	ref|Mus musculus prostaglandin-endoperoxide synthase 2 (Ptgs2), mRNA [NM_011198]	A_51_P254855	5.28693	A_51_P254855	2.78653
	ref|Mus musculus prostaglandin-endoperoxide synthase 2 (Ptgs2), mRNA [NM_011198]	A_51_P254855	5.28479	A_51_P254855	2.73334
	ref|Mus musculus prostaglandin-endoperoxide synthase 2 (Ptgs2), mRNA [NM_011198]	A_51_P254855	5.26468	A_51_P254855	2.77095
	ref|Mus musculus prostaglandin-endoperoxide synthase 2 (Ptgs2), mRNA [NM_011198]	A_51_P254855	5.3568	A_51_P254855	2.76511
	ref|Mus musculus prostaglandin-endoperoxide synthase 2 (Ptgs2), mRNA [NM_011198]	A_51_P254855	5.23527	A_51_P254855	2.73368
Cfh	gb|Mus musculus 0 day neonate kidney cDNA, RIKEN full-length enriched library, clone:D630023O13 product:complement component factor h, full insert sequence. [AK052688]	A_52_P309381	1.59401	A_52_P601727	3.7665
	gb|Mus musculus 0 day neonate kidney cDNA, RIKEN full-length enriched library, clone:D630023O13 product:complement component factor h, full insert sequence. [AK052688]	A_52_P601727	3.28925
Cd274	ref|Mus musculus CD274 antigen (Cd274), mRNA [NM_021893]	A_51_P248666	3.94832	A_51_P248666	2.97192
Csrnp1	ref|Mus musculus cysteine-serine-rich nuclear protein 1 (Csrnp1), mRNA [NM_153287]	A_51_P326015	2.10926	A_51_P326015	1.68715
	ref|Mus musculus cysteine-serine-rich nuclear protein 1 (Csrnp1), mRNA [NM_153287]	A_52_P604629	2.53406	A_52_P604629	2.00057
Irgm1	gb|Mus musculus 2 days neonate thymus thymic cells cDNA, RIKEN full-length enriched library, clone:C920012B18 product:interferon inducible protein 1, full insert sequence. [AK083346]	A_52_P212774	2.82431	A_52_P212774	5.34322
	ref|Mus musculus immunity-related GTPase family M member 1 (Irgm1), mRNA [NM_008326]	A_51_P262171	2.15037	A_51_P262171	3.07133
	ref|Mus musculus immunity-related GTPase family M member 1 (Irgm1), mRNA [NM_008326]	A_52_P126158	2.0639	A_52_P126158	3.03376
Flt1	ref|Mus musculus FMS-like tyrosine kinase 1 (Flt1), mRNA [NM_010228]	A_52_P520859	1.93571	A_52_P520859	1.50861
	ref|Mus musculus FMS-like tyrosine kinase 1 (Flt1), mRNA [NM_010228]	A_51_P398723	2.14282
	gb|Mus musculus 12 days embryo eyeball cDNA, RIKEN full-length enriched library, clone:D230005G05 product:FMS-like tyrosine kinase 1, full insert sequence. [AK084177]	A_52_P650151	2.73975
Slc16a3	ref|Mus musculus solute carrier family 16 (monocarboxylic acid transporters), member 3 (Slc16a3), mRNA [NM_030696]	A_51_P144090	3.38907	A_51_P144090	2.98474
ENSMUST00000110481	ens|zinc finger protein 192 Gene [Source:MGI (curated);Acc:MGI:1913815] [ENSMUST00000110481]	A_52_P592195	2.36283	A_52_P592195	2.01284
ENSMUST00000114855	ens|homeodomain interacting protein kinase 2 Gene [Source:MGI Symbol;Acc:MGI:1314872] [ENSMUST00000114855]	A_52_P29583	3.04017	A_52_P29583	2.1171
Rock1	ref|Mus musculus Rho-associated coiled-coil containing protein kinase 1 (Rock1), mRNA [NM_009071]	A_52_P513358	1.68679	A_52_P513358	1.47253
Chd7	ref|Mus musculus chromodomain helicase DNA binding protein 7 (Chd7), mRNA [NM_001081417]	A_52_P84315	2.9652	A_52_P84315	1.92116
Serpina3c	ref|Mus musculus serine (or cysteine) peptidase inhibitor, clade A, member 3C (Serpina3c), mRNA [NM_008458]	A_51_P157112	1.78289	A_51_P157112	1.69277
AK144717	gb|Mus musculus lung RCB-0558 LLC cDNA, RIKEN full-length enriched library, clone:G730026I11 product:unclassifiable, full insert sequence. [AK144717]	A_52_P517447	22.1049	A_52_P517447	10.7548
Ccnl1	ref|Mus musculus cyclin L1 (Ccnl1), mRNA [NM_019937]	A_51_P351481	2.06357	A_51_P351481	1.54585
	ref|Mus musculus cyclin L1 (Ccnl1), mRNA [NM_019937]	A_52_P290544	1.99044	A_52_P590474	1.58247
	ref|Mus musculus cyclin L1 (Ccnl1), mRNA [NM_019937]	A_52_P590474	2.31834
Slc7a11	ref|Mus musculus solute carrier family 7 (cationic amino acid transporter, y+ system), member 11 (Slc7a11), mRNA [NM_011990]	A_51_P129502	2.84288	A_51_P129502	1.79551
	ref|Mus musculus solute carrier family 7 (cationic amino acid transporter, y+ system), member 11 (Slc7a11), mRNA [NM_011990]	A_52_P368057	2.03422	A_52_P368057	1.58485
	gb|Mus musculus NOD-derived CD11c +ve dendritic cells cDNA, RIKEN full-length enriched library, clone:F630119J15 product:solute carrier family 7 (cationic amino acid transporter, y+ system), member 11, full insert sequence. [AK089283]	A_52_P298824	1.96511
	ref|Mus musculus solute carrier family 7 (cationic amino acid transporter, y+ system), member 11 (Slc7a11), mRNA [NM_011990]	A_52_P663446	1.81082
Hao1	gb|Mus musculus glycolate oxidase mRNA, complete cds. [AF104312]	A_51_P318262	1.89577	A_51_P318262	2.02086
Cxadr	ref|Mus musculus coxsackie virus and adenovirus receptor (Cxadr), transcript variant 1, mRNA [NM_001025192]	A_52_P82722	1.98959	A_52_P244736	1.70859
	ref|Mus musculus coxsackie virus and adenovirus receptor (Cxadr), transcript variant 1, mRNA [NM_001025192]	A_52_P244736	2.23866
	ref|Mus musculus coxsackie virus and adenovirus receptor (Cxadr), transcript variant 2, mRNA [NM_009988]	A_51_P212308	1.84457
Plk1	ref|Mus musculus polo-like kinase 1 (Drosophila) (Plk1), mRNA [NM_011121]	A_51_P344566	1.71058	A_51_P344566	1.54237
Cd44	ref|Mus musculus CD44 antigen (Cd44), transcript variant 1, mRNA [NM_009851]	A_52_P523459	7.32509	A_52_P523459	4.851
	ref|Mus musculus CD44 antigen (Cd44), transcript variant 1, mRNA [NM_009851]	A_52_P523459	7.17075	A_52_P523459	4.72457
	ref|Mus musculus CD44 antigen (Cd44), transcript variant 1, mRNA [NM_009851]	A_52_P523459	6.75912	A_52_P523459	4.92877
	ref|Mus musculus CD44 antigen (Cd44), transcript variant 1, mRNA [NM_009851]	A_52_P523459	6.52635	A_52_P523459	4.76914
	ref|Mus musculus CD44 antigen (Cd44), transcript variant 1, mRNA [NM_009851]	A_52_P523459	7.06377	A_52_P523459	4.96531
	ref|Mus musculus CD44 antigen (Cd44), transcript variant 1, mRNA [NM_009851]	A_52_P523459	6.48059	A_52_P523459	5.11917
	ref|Mus musculus CD44 antigen (Cd44), transcript variant 1, mRNA [NM_009851]	A_52_P523459	6.53421	A_52_P523459	4.81057
	ref|Mus musculus CD44 antigen (Cd44), transcript variant 1, mRNA [NM_009851]	A_52_P523459	6.73501	A_52_P523459	4.72456
	ref|Mus musculus CD44 antigen (Cd44), transcript variant 1, mRNA [NM_009851]	A_52_P523459	6.76699	A_52_P523459	4.87868
	ref|Mus musculus CD44 antigen (Cd44), transcript variant 1, mRNA [NM_009851]	A_52_P523459	6.99993	A_52_P523459	4.85598
	ref|Mus musculus CD44 antigen (Cd44), transcript variant 1, mRNA [NM_009851]	A_52_P229536	4.73967	A_52_P229536	3.96565
Gzma	ref|Mus musculus granzyme A (Gzma), mRNA [NM_010370]	A_51_P162794	3.13948	A_51_P162794	5.17124
2510042O18Rik	gb|Mus musculus 13 days embryo liver cDNA, RIKEN full-length enriched library, clone:2510042O18 product:unclassifiable, full insert sequence. [AK011095]	A_51_P109548	2.01928	A_51_P109548	1.47963
H2-K1	ref|Mus musculus histocompatibility 2, K1, K region (H2-K1), transcript variant 1, mRNA [NM_001001892]	A_51_P198434	2.63919	A_51_P198434	2.0896
	ref|Mus musculus histocompatibility 2, K1, K region (H2-K1), transcript variant 1, mRNA [NM_001001892]	A_51_P198434	2.62458	A_51_P198434	2.09623
	ref|Mus musculus histocompatibility 2, K1, K region (H2-K1), transcript variant 1, mRNA [NM_001001892]	A_51_P198434	2.62227	A_51_P198434	2.03473
	ref|Mus musculus histocompatibility 2, K1, K region (H2-K1), transcript variant 1, mRNA [NM_001001892]	A_51_P198434	2.62164	A_51_P198434	2.0998
	ref|Mus musculus histocompatibility 2, K1, K region (H2-K1), transcript variant 1, mRNA [NM_001001892]	A_51_P198434	2.61417	A_51_P198434	2.07631
	gb|Mus musculus mRNA, complete cds. [M69070]	A_51_P190499	2.59356	A_51_P190499	1.99099
	ref|Mus musculus histocompatibility 2, K1, K region (H2-K1), transcript variant 1, mRNA [NM_001001892]	A_51_P198434	2.62946	A_51_P198434	2.01468
	ref|Mus musculus histocompatibility 2, K1, K region (H2-K1), transcript variant 1, mRNA [NM_001001892]	A_52_P50496	2.00159	A_51_P198434	2.12186
	ref|Mus musculus histocompatibility 2, K1, K region (H2-K1), transcript variant 1, mRNA [NM_001001892]	A_51_P198434	2.52735	A_51_P198434	2.09688
	ref|Mus musculus histocompatibility 2, K1, K region (H2-K1), transcript variant 1, mRNA [NM_001001892]	A_51_P198434	2.68161	A_51_P198434	2.10461
	ref|Mus musculus histocompatibility 2, K1, K region (H2-K1), transcript variant 1, mRNA [NM_001001892]	A_51_P198434	2.64296	A_51_P198434	2.06255
	ref|Mus musculus histocompatibility 2, K1, K region (H2-K1), transcript variant 1, mRNA [NM_001001892]	A_51_P198434	2.67545
Mx2	ref|Mus musculus myxovirus (influenza virus) resistance 2 (Mx2), mRNA [NM_013606]	A_51_P514085	2.97855	A_51_P514085	2.58441
Cd300lf	ref|Mus musculus CD300 antigen like family member F (Cd300lf), transcript variant 1, mRNA [NM_001169153]	A_51_P341717	2.44028	A_51_P341717	1.80712
	ref|Mus musculus CD300 antigen like family member F (Cd300lf), transcript variant 2, mRNA [NM_145634]	A_52_P422494	3.55366	A_52_P422494	2.0923
E130006N16Rik	gb|Mus musculus 3 days neonate thymus cDNA, RIKEN full-length enriched library, clone:A630074E06 product:unclassifiable, full insert sequence. [AK042241]	A_51_P139765	1.7628	A_51_P139765	1.64129
Clic4	ref|Mus musculus chloride intracellular channel 4 (mitochondrial) (Clic4), nuclear gene encoding mitochondrial protein, mRNA [NM_013885]	A_52_P661565	2.7535	A_52_P661565	1.84514
	ref|Mus musculus chloride intracellular channel 4 (mitochondrial) (Clic4), nuclear gene encoding mitochondrial protein, mRNA [NM_013885]	A_51_P127681	4.38963	A_51_P127681	2.68591
Kdr	ref|Mus musculus kinase insert domain protein receptor (Kdr), mRNA [NM_010612]	A_51_P316553	1.68322	A_51_P316553	1.42859
	ref|Mus musculus kinase insert domain protein receptor (Kdr), mRNA [NM_010612]	A_51_P316553	1.71364	A_51_P316553	1.42853
	ref|Mus musculus kinase insert domain protein receptor (Kdr), mRNA [NM_010612]	A_51_P316553	1.66149
	ref|Mus musculus kinase insert domain protein receptor (Kdr), mRNA [NM_010612]	A_51_P316553	1.67817
	ref|Mus musculus kinase insert domain protein receptor (Kdr), mRNA [NM_010612]	A_51_P316553	1.69377
	ref|Mus musculus kinase insert domain protein receptor (Kdr), mRNA [NM_010612]	A_51_P316553	1.67207
	ref|Mus musculus kinase insert domain protein receptor (Kdr), mRNA [NM_010612]	A_51_P316553	1.64699
	ref|Mus musculus kinase insert domain protein receptor (Kdr), mRNA [NM_010612]	A_51_P316553	1.673
	ref|Mus musculus kinase insert domain protein receptor (Kdr), mRNA [NM_010612]	A_51_P316553	1.68431
	ref|Mus musculus kinase insert domain protein receptor (Kdr), mRNA [NM_010612]	A_51_P316553	1.72204
Fut4	ref|Mus musculus fucosyltransferase 4 (Fut4), mRNA [NM_010242]	A_52_P200458	2.22351	A_52_P200458	2.15589
Pdlim7	ref|Mus musculus PDZ and LIM domain 7 (Pdlim7), transcript variant a, mRNA [NM_001114088]	A_51_P515768	3.18428	A_51_P515768	2.37454
	ref|Mus musculus PDZ and LIM domain 7 (Pdlim7), transcript variant a, mRNA [NM_001114088]	A_52_P21574	3.26709	A_52_P21574	2.46846
Thbs1	ref|Mus musculus thrombospondin 1 (Thbs1), mRNA [NM_011580]	A_52_P337092	3.15516	A_52_P337092	2.78648
	ref|Mus musculus thrombospondin 1 (Thbs1), mRNA [NM_011580]	A_52_P363951	11.4196	A_52_P363951	7.60609
	ref|Mus musculus thrombospondin 1 (Thbs1), mRNA [NM_011580]	A_52_P337086	5.16857	A_52_P337086	4.64656
1810033B17Rik	ref|Mus musculus RIKEN cDNA 1810033B17 gene (1810033B17Rik), mRNA [NM_026985]	A_51_P325856	2.20761	A_51_P325856	1.59743
	ref|Mus musculus RIKEN cDNA 1810033B17 gene (1810033B17Rik), mRNA [NM_026985]	A_52_P497235	6.00597	A_52_P497235	2.63591
Fos	ref|Mus musculus FBJ osteosarcoma oncogene (Fos), mRNA [NM_010234]	A_52_P262219	11.2292	A_52_P262219	5.30414
	ref|Mus musculus FBJ osteosarcoma oncogene (Fos), mRNA [NM_010234]	A_52_P262219	11.2524	A_52_P262219	5.34644
	ref|Mus musculus FBJ osteosarcoma oncogene (Fos), mRNA [NM_010234]	A_52_P262219	11.1129	A_52_P262219	5.25715
	ref|Mus musculus FBJ osteosarcoma oncogene (Fos), mRNA [NM_010234]	A_52_P262219	11.3796	A_52_P262219	5.33077
	ref|Mus musculus FBJ osteosarcoma oncogene (Fos), mRNA [NM_010234]	A_52_P262219	11.1337	A_52_P262219	5.29895
	ref|Mus musculus FBJ osteosarcoma oncogene (Fos), mRNA [NM_010234]	A_52_P262219	10.6352	A_52_P262219	5.40153
	ref|Mus musculus FBJ osteosarcoma oncogene (Fos), mRNA [NM_010234]	A_52_P262219	10.6907	A_52_P262219	5.45507
	ref|Mus musculus FBJ osteosarcoma oncogene (Fos), mRNA [NM_010234]	A_52_P262219	10.9666	A_52_P262219	5.37033
	ref|Mus musculus FBJ osteosarcoma oncogene (Fos), mRNA [NM_010234]	A_52_P262219	10.9295	A_52_P262219	5.27988
	ref|Mus musculus FBJ osteosarcoma oncogene (Fos), mRNA [NM_010234]	A_52_P262219	10.8854	A_52_P262219	5.58549
Pdpn	ref|Mus musculus podoplanin (Pdpn), mRNA [NM_010329]	A_52_P380805	2.12982	A_52_P380805	2.07514
	ref|Mus musculus podoplanin (Pdpn), mRNA [NM_010329]	A_51_P520456	2.04766	A_51_P520456	2.24199
Emp1	ref|Mus musculus epithelial membrane protein 1 (Emp1), mRNA [NM_010128]	A_52_P120037	9.03864	A_52_P120037	6.09096
Creb5	ref|Mus musculus cAMP responsive element binding protein 5 (Creb5), mRNA [NM_172728]	A_52_P267564	2.34189	A_52_P267564	1.8295
	gb|Mus musculus 12 days embryo spinal ganglion cDNA, RIKEN full-length enriched library, clone:D130032G03 product:unclassifiable, full insert sequence. [AK051306]	A_52_P137529	2.20558	A_52_P137529	1.68511
	gb|Mus musculus 12 days embryo spinal ganglion cDNA, RIKEN full-length enriched library, clone:D130077B20 product:CAMP RESPONSE ELEMENT BINDING PROTEIN (CREB1) homolog [Homo sapiens], full insert sequence. [AK084024]	A_52_P515959	1.62878
Srgn	ref|Mus musculus serglycin (Srgn), mRNA [NM_011157]	A_51_P193019	6.84678	A_51_P193019	3.6794
Avpr1a	ref|Mus musculus arginine vasopressin receptor 1A (Avpr1a), mRNA [NM_016847]	A_51_P315042	5.46708	A_51_P315042	1.94023
Srrm3	ref|Mus musculus serine/arginine repetitive matrix 3 (Srrm3), mRNA [NM_021403]	A_51_P463791	1.9593	A_51_P463791	1.44936
	ref|Mus musculus serine/arginine repetitive matrix 3 (Srrm3), mRNA [NM_021403]	A_51_P463789	1.64569
Cebpd	ref|Mus musculus CCAAT/enhancer binding protein (C/EBP), delta (Cebpd), mRNA [NM_007679]	A_51_P444447	5.85524	A_51_P444447	3.73271
Col4a2	ref|Mus musculus collagen, type IV, alpha 2 (Col4a2), mRNA [NM_009932]	A_51_P491350	1.94258	A_51_P491350	1.56522
	ref|Mus musculus collagen, type IV, alpha 2 (Col4a2), mRNA [NM_009932]	A_52_P496142	1.88132	A_52_P496142	1.51551
Polr3e	ref|Mus musculus polymerase (RNA) III (DNA directed) polypeptide E (Polr3e), transcript variant 1, mRNA [NM_025298]	A_51_P202541	1.71197	A_52_P231410	1.96039
	ref|Mus musculus polymerase (RNA) III (DNA directed) polypeptide E (Polr3e), transcript variant 1, mRNA [NM_025298]	A_52_P231410	2.29365
Uaca	ref|Mus musculus uveal autoantigen with coiled-coil domains and ankyrin repeats (Uaca), mRNA [NM_028283]	A_51_P113430	1.75959	A_51_P437336	1.62931
	ref|Mus musculus uveal autoantigen with coiled-coil domains and ankyrin repeats (Uaca), mRNA [NM_028283]	A_51_P437336	1.82497
Gvin1	ref|Mus musculus GTPase, very large interferon inducible 1 (Gvin1), transcript variant A, mRNA [NM_029000]	A_52_P535484	1.83493	A_52_P251690	1.69262
	ref|Mus musculus GTPase, very large interferon inducible 1 (Gvin1), transcript variant A, mRNA [NM_029000]	A_52_P251690	2.32017	A_52_P661713	1.92802
	ref|Mus musculus GTPase, very large interferon inducible 1 (Gvin1), transcript variant A, mRNA [NM_029000]	A_52_P661713	3.01042
AK042279	gb|Mus musculus 3 days neonate thymus cDNA, RIKEN full-length enriched library, clone:A630078B04 product:unclassifiable, full insert sequence. [AK042279]	A_52_P754957	2.04408	A_52_P754957	1.61061
Sema6d	ref|Mus musculus sema domain, transmembrane domain (TM), and cytoplasmic domain, (semaphorin) 6D (Sema6d), transcript variant 4, mRNA [NM_199241]	A_52_P413613	1.59122	A_52_P413613	1.54263
	gb|Mus musculus 13 days embryo heart cDNA, RIKEN full-length enriched library, clone:D330011G23 product:hypothetical Semaphorin/CD100 antigen containing protein, full insert sequence. [AK052232]	A_51_P415755	2.12842	A_51_P415755	1.61346
Amica1	ref|Mus musculus adhesion molecule, interacts with CXADR antigen 1 (Amica1), mRNA [NM_001005421]	A_52_P375312	1.65072	A_52_P375312	1.93696
	ref|Mus musculus adhesion molecule, interacts with CXADR antigen 1 (Amica1), mRNA [NM_001005421]			A_52_P368690	1.71105
Nfat5	gb|Mus musculus 9.5 days embryo parthenogenote cDNA, RIKEN full-length enriched library, clone:B130038B15 product:nuclear factor of activated T-cells 5, full insert sequence. [AK045123]	A_52_P177904	2.01349	A_52_P177904	1.98085
	gb|Mus musculus 0 day neonate kidney cDNA, RIKEN full-length enriched library, clone:D630008O20 product:nuclear factor of activated T-cells 5, full insert sequence. [AK052632]	A_52_P54486	1.87574	A_52_P54486	1.75712
	gb|Mus musculus activated spleen cDNA, RIKEN full-length enriched library, clone:F830029B05 product:nuclear factor of activated T-cells 5, full insert sequence. [AK172011]	A_52_P14728	1.80777	A_52_P14728	1.62928
	ref|Mus musculus nuclear factor of activated T-cells 5 (Nfat5), transcript variant b, mRNA [NM_018823]	A_52_P254316	1.69508	A_52_P254316	1.48073
AK035254	gb|Mus musculus adult male urinary bladder cDNA, RIKEN full-length enriched library, clone:9530006A07 product:unclassifiable, full insert sequence. [AK035254]	A_52_P1180390	1.44302	A_52_P1180390	1.83522
Hic1	ref|Mus musculus hypermethylated in cancer 1 (Hic1), transcript variant 1, mRNA [NM_010430]	A_51_P355753	1.69851	A_51_P355753	1.59084
Mefv	ref|Mus musculus Mediterranean fever (Mefv), transcript variant 3, mRNA [NM_019453]	A_51_P464918	4.7864	A_51_P464918	3.06664
Bambi	ref|Mus musculus BMP and activin membrane-bound inhibitor, homolog (Xenopus laevis) (Bambi), mRNA [NM_026505]	A_51_P248819	1.60664	A_51_P248819	1.76454
	ref|Mus musculus BMP and activin membrane-bound inhibitor, homolog (Xenopus laevis) (Bambi), mRNA [NM_026505]	A_51_P248819	1.61581	A_51_P248819	1.73311
	ref|Mus musculus BMP and activin membrane-bound inhibitor, homolog (Xenopus laevis) (Bambi), mRNA [NM_026505]	A_51_P248819	1.65164	A_51_P248819	1.7017
	ref|Mus musculus BMP and activin membrane-bound inhibitor, homolog (Xenopus laevis) (Bambi), mRNA [NM_026505]	A_51_P248819	1.6323	A_51_P248819	1.71515
	ref|Mus musculus BMP and activin membrane-bound inhibitor, homolog (Xenopus laevis) (Bambi), mRNA [NM_026505]	A_51_P248819	1.5848	A_51_P248819	1.73394
	ref|Mus musculus BMP and activin membrane-bound inhibitor, homolog (Xenopus laevis) (Bambi), mRNA [NM_026505]	A_51_P248819	1.60074	A_51_P248819	1.71369
	ref|Mus musculus BMP and activin membrane-bound inhibitor, homolog (Xenopus laevis) (Bambi), mRNA [NM_026505]	A_51_P248819	1.58862	A_51_P248819	1.75665
	ref|Mus musculus BMP and activin membrane-bound inhibitor, homolog (Xenopus laevis) (Bambi), mRNA [NM_026505]	A_51_P248819	1.59708	A_51_P248819	1.69284
	ref|Mus musculus BMP and activin membrane-bound inhibitor, homolog (Xenopus laevis) (Bambi), mRNA [NM_026505]	A_51_P248819	1.59877	A_51_P248819	1.69835
	ref|Mus musculus BMP and activin membrane-bound inhibitor, homolog (Xenopus laevis) (Bambi), mRNA [NM_026505]	A_51_P248819	1.65567	A_51_P248819	1.74896
Nedd9	ref|Mus musculus neural precursor cell expressed, developmentally down-regulated gene 9 (Nedd9), transcript variant 2, mRNA [NM_017464]	A_52_P491544	1.84387	A_52_P418884	1.84557
	ref|Mus musculus neural precursor cell expressed, developmentally down-regulated gene 9 (Nedd9), transcript variant 2, mRNA [NM_017464]	A_52_P418884	2.31038
Trip13	ref|Mus musculus thyroid hormone receptor interactor 13 (Trip13), mRNA [NM_027182]	A_51_P105709	1.58122	A_51_P105709	2.13655
Cd1d1	ref|Mus musculus CD1d1 antigen (Cd1d1), mRNA [NM_007639]	A_51_P517430	2.56839	A_51_P517430	2.23501
Sf3b3	gb|Mus musculus 8 days embryo whole body cDNA, RIKEN full-length enriched library, clone:5730409A01 product:hypothetical protein, full insert sequence. [AK017529]	A_52_P236097	1.76048	A_51_P113747	1.54859
	gb|Mus musculus 8 days embryo whole body cDNA, RIKEN full-length enriched library, clone:5730409A01 product:hypothetical protein, full insert sequence. [AK017529]	A_51_P113747	1.95843
Prickle1	ref|Mus musculus prickle homolog 1 (Drosophila) (Prickle1), mRNA [NM_001033217]	A_52_P503849	3.08026	A_52_P503849	2.09443
AK012436	gb|Mus musculus 11 days embryo whole body cDNA, RIKEN full-length enriched library, clone:2700055K03 product:adenylate cyclase 7, full insert sequence. [AK012436]	A_52_P291	2.72314	A_52_P291	1.68779
Trip10	ref|Mus musculus thyroid hormone receptor interactor 10 (Trip10), mRNA [NM_134125]	A_51_P132549	2.02566	A_51_P132549	2.25865
Zfc3h1	ref|Mus musculus zinc finger, C3H1-type containing (Zfc3h1), mRNA [NM_001033261]	A_52_P122393	2.08734	A_52_P122393	1.6473
H2-Q10	ref|Mus musculus histocompatibility 2, Q region locus 10 (H2-Q10), mRNA [NM_010391]	A_51_P230267	3.54095	A_51_P230267	2.1696
	ref|Mus musculus histocompatibility 2, Q region locus 10 (H2-Q10), mRNA [NM_010391]	A_51_P230269	6.4545	A_51_P230269	4.49341
	ref|Mus musculus histocompatibility 2, Q region locus 10 (H2-Q10), mRNA [NM_010391]	A_52_P428354	1.83376	A_52_P428354	1.75906
	gb|Mus musculus histocompatibility 2, Q region locus 10, mRNA (cDNA clone IMAGE:4158744), partial cds. [BC042572]			A_52_P112219	2.12516
Pafah1b3	ref|Mus musculus platelet-activating factor acetylhydrolase, isoform 1b, subunit 3 (Pafah1b3), mRNA [NM_008776]	A_51_P267024	1.9706	A_51_P267024	2.07445
ENSMUST00000071680	ens|mediator complex subunit 14 Gene [Source:MGI (curated);Acc:MGI:1349442] [ENSMUST00000071680]	A_51_P281134	2.00312	A_51_P281134	1.75908
Nek8	ref|Mus musculus NIMA (never in mitosis gene a)-related expressed kinase 8 (Nek8), mRNA [NM_080849]	A_51_P195692	1.69085	A_51_P195692	1.54362
	ref|Mus musculus NIMA (never in mitosis gene a)-related expressed kinase 8 (Nek8), mRNA [NM_080849]	A_52_P491073	1.61312	A_52_P491073	1.44568
Stard13	ref|Mus musculus StAR-related lipid transfer (START) domain containing 13 (Stard13), transcript variant 2, mRNA [NM_146258]	A_52_P435118	2.13554	A_52_P435118	1.95381
Tnfrsf1b	ref|Mus musculus tumor necrosis factor receptor superfamily, member 1b (Tnfrsf1b), mRNA [NM_011610]	A_52_P228621	4.20067	A_52_P228621	2.21967
	ref|Mus musculus tumor necrosis factor receptor superfamily, member 1b (Tnfrsf1b), mRNA [NM_011610]	A_52_P228621	4.02351	A_52_P228621	2.21127
	ref|Mus musculus tumor necrosis factor receptor superfamily, member 1b (Tnfrsf1b), mRNA [NM_011610]	A_52_P228621	4.43607	A_52_P228621	2.0282
	ref|Mus musculus tumor necrosis factor receptor superfamily, member 1b (Tnfrsf1b), mRNA [NM_011610]	A_52_P228621	4.18608	A_52_P228621	2.05334
	ref|Mus musculus tumor necrosis factor receptor superfamily, member 1b (Tnfrsf1b), mRNA [NM_011610]	A_52_P228621	4.31787	A_52_P228621	2.02825
	ref|Mus musculus tumor necrosis factor receptor superfamily, member 1b (Tnfrsf1b), mRNA [NM_011610]	A_52_P228621	4.07571	A_52_P228621	2.1058
	ref|Mus musculus tumor necrosis factor receptor superfamily, member 1b (Tnfrsf1b), mRNA [NM_011610]	A_52_P228621	3.94401	A_52_P228621	2.08498
	ref|Mus musculus tumor necrosis factor receptor superfamily, member 1b (Tnfrsf1b), mRNA [NM_011610]	A_52_P228621	4.09567	A_52_P228621	2.10802
	ref|Mus musculus tumor necrosis factor receptor superfamily, member 1b (Tnfrsf1b), mRNA [NM_011610]	A_52_P228621	4.28192	A_52_P228621	2.03058
	ref|Mus musculus tumor necrosis factor receptor superfamily, member 1b (Tnfrsf1b), mRNA [NM_011610]	A_52_P228621	4.05544	A_52_P228621	2.03973
Epha10	ref|Mus musculus Eph receptor A10 (Epha10), mRNA [NM_177671]	A_52_P651393	1.87636	A_52_P651393	2.12454
Tjp2	ref|Mus musculus tight junction protein 2 (Tjp2), mRNA [NM_011597]	A_52_P396042	2.40671	A_52_P396042	1.63129
	ref|Mus musculus tight junction protein 2 (Tjp2), mRNA [NM_011597]	A_52_P679101	1.5951
Casp8	ref|Mus musculus caspase 8 (Casp8), transcript variant 1, mRNA [NM_009812]	A_51_P247799	2.1135	A_51_P247799	1.67599
ENSMUST00000066153	ens|collagen, type VI, alpha 3 Gene [Source:MGI (curated);Acc:MGI:88461] [ENSMUST00000066153]	A_52_P479262	2.13736	A_52_P479262	1.84121
Ctla2b	ref|Mus musculus cytotoxic T lymphocyte-associated protein 2 beta (Ctla2b), transcript variant 1, mRNA [NM_007797]	A_51_P489522	8.46825	A_51_P489522	4.12343
	ref|Mus musculus cytotoxic T lymphocyte-associated protein 2 beta (Ctla2b), transcript variant 2, mRNA [NM_001145801]	A_52_P68440	8.74471	A_52_P68440	4.61552
AK051089	gb|Mus musculus 9 days embryo whole body cDNA, RIKEN full-length enriched library, clone:D030068F07 product:unclassifiable, full insert sequence. [AK051089]	A_52_P1196354	2.05427	A_52_P1196354	1.70159
Sell	ref|Mus musculus selectin, lymphocyte (Sell), transcript variant 1, mRNA [NM_011346]	A_51_P236234	8.68275	A_51_P236234	3.20009
1700029F09Rik	ref|Mus musculus RIKEN cDNA 1700029F09 gene (1700029F09Rik), mRNA [NM_029368]	A_51_P351562	1.75042	A_51_P351562	1.74304
	ref|Mus musculus RIKEN cDNA 1700029F09 gene (1700029F09Rik), mRNA [NM_029368]	A_52_P646755	2.07771	A_52_P646755	1.98891
Dusp1	ref|Mus musculus dual specificity phosphatase 1 (Dusp1), mRNA [NM_013642]	A_51_P430900	2.91681	A_51_P430900	2.16943
Fcrls	ref|Mus musculus Fc receptor-like S, scavenger receptor (Fcrls), mRNA [NM_030707]	A_52_P231075	2.14728	A_52_P231075	1.83149
	ref|Mus musculus Fc receptor-like S, scavenger receptor (Fcrls), mRNA [NM_030707]	A_51_P172168	2.23514	A_51_P172168	1.89374
Edn1	ref|Mus musculus endothelin 1 (Edn1), mRNA [NM_010104]	A_51_P115005	4.6207	A_51_P115005	3.24248
Il12b	ref|Mus musculus interleukin 12b (Il12b), mRNA [NM_008352]	A_51_P385812	17.1375	A_51_P385812	3.4771
	ref|Mus musculus interleukin 12b (Il12b), mRNA [NM_008352]	A_51_P385812	21.0486	A_51_P385812	3.82312
	ref|Mus musculus interleukin 12b (Il12b), mRNA [NM_008352]	A_51_P385812	20.6137	A_51_P385812	4.16255
	ref|Mus musculus interleukin 12b (Il12b), mRNA [NM_008352]	A_51_P385812	21.2126	A_51_P385812	5.6671
	ref|Mus musculus interleukin 12b (Il12b), mRNA [NM_008352]	A_51_P385812	28.913	A_51_P385812	2.47417
	ref|Mus musculus interleukin 12b (Il12b), mRNA [NM_008352]	A_51_P385812	19.7347	A_51_P385812	4.35525
	ref|Mus musculus interleukin 12b (Il12b), mRNA [NM_008352]	A_51_P385812	21.7165	A_51_P385812	3.33755
	ref|Mus musculus interleukin 12b (Il12b), mRNA [NM_008352]	A_51_P385812	32.0164	A_51_P385812	6.13117
	ref|Mus musculus interleukin 12b (Il12b), mRNA [NM_008352]	A_51_P385812	16.8656	A_51_P385812	2.10858
	ref|Mus musculus interleukin 12b (Il12b), mRNA [NM_008352]	A_51_P385812	17.7316	A_51_P385812	3.93226
Icosl	ref|Mus musculus icos ligand (Icosl), mRNA [NM_015790]	A_51_P520966	2.56445	A_51_P520966	1.61752
ENSMUST00000155249	ens|integrin alpha 6 Gene [Source:MGI (curated);Acc:MGI:96605] [ENSMUST00000155249]	A_52_P324934	2.15991	A_52_P324934	1.61561
Ube2j1	ref|Mus musculus ubiquitin-conjugating enzyme E2, J1 (Ube2j1), mRNA [NM_019586]	A_51_P257107	1.80195	A_51_P257107	1.50222
Gch1	ref|Mus musculus GTP cyclohydrolase 1 (Gch1), mRNA [NM_008102]	A_51_P297579	3.86585	A_51_P297579	2.44157
	ref|Mus musculus GTP cyclohydrolase 1 (Gch1), mRNA [NM_008102]	A_52_P298002	2.19311	A_52_P298002	1.58443
Adamts4	ref|Mus musculus a disintegrin-like and metallopeptidase (reprolysin type) with thrombospondin type 1 motif, 4 (Adamts4), mRNA [NM_172845]	A_51_P234944	3.0682	A_51_P234944	1.55013
Kif23	ref|Mus musculus kinesin family member 23 (Kif23), mRNA [NM_024245]	A_51_P324287	2.26127	A_51_P324287	1.70287
	ref|Mus musculus kinesin family member 23 (Kif23), mRNA [NM_024245]	A_52_P27602	1.88825	A_52_P27602	1.63582
Bcl6b	ref|Mus musculus B-cell CLL/lymphoma 6, member B (Bcl6b), mRNA [NM_007528]	A_51_P424959	3.71173	A_51_P424959	2.36569
Igh-VJ558	ens|Ig alpha chain C region [Source:UniProtKB/Swiss-Prot;Acc:P01878] [ENSMUST00000103412]	A_51_P187645	3.1204	A_51_P187645	3.44478
	ens|Ig alpha chain C region [Source:UniProtKB/Swiss-Prot;Acc:P01878] [ENSMUST00000103412]	A_51_P509679	5.97822	A_51_P509679	9.28399
	ens|Ig alpha chain C region [Source:UniProtKB/Swiss-Prot;Acc:P01878] [ENSMUST00000103412]	A_51_P180159	2.56014	A_51_P180159	2.59395
AK037579	gb|Mus musculus 16 days neonate thymus cDNA, RIKEN full-length enriched library, clone:A130027H19 product:unclassifiable, full insert sequence. [AK037579]	A_52_P715191	2.32916	A_52_P715191	1.97846
Creg2	ref|Mus musculus cellular repressor of E1A-stimulated genes 2 (Creg2), mRNA [NM_170597]	A_51_P227353	1.84776	A_52_P387056	1.44707
Nid2	ref|Mus musculus nidogen 2 (Nid2), mRNA [NM_008695]	A_51_P315666	2.08124	A_51_P315666	1.86588
Ier2	gb|Mus musculus 12 days embryo male wolffian duct includes surrounding region cDNA, RIKEN full-length enriched library, clone:6720401C09 product:immediate early response 2, full insert sequence. [AK032692]	A_52_P554555	4.24823	A_52_P554555	2.26022
	ref|Mus musculus immediate early response 2 (Ier2), mRNA [NM_010499]	A_51_P481325	3.15939	A_51_P481325	2.61567
Traf1	ref|Mus musculus TNF receptor-associated factor 1 (Traf1), mRNA [NM_009421]	A_51_P343833	2.65887	A_51_P343833	1.62787
Ptx3	ref|Mus musculus pentraxin related gene (Ptx3), mRNA [NM_008987]	A_51_P374726	27.5005	A_51_P374726	24.0023
	ref|Mus musculus pentraxin related gene (Ptx3), mRNA [NM_008987]	A_52_P26161	20.2528	A_52_P26161	19.9154
Hmgb2	ref|Mus musculus high mobility group box 2 (Hmgb2), mRNA [NM_008252]	A_52_P485417	4.10753	A_52_P485417	2.44412
	ref|Mus musculus high mobility group box 2 (Hmgb2), mRNA [NM_008252]	A_51_P499940	4.19322	A_51_P499940	2.45107
Chrna1	ref|Mus musculus cholinergic receptor, nicotinic, alpha polypeptide 1 (muscle) (Chrna1), mRNA [NM_007389]	A_52_P189725	1.73486	A_52_P189725	2.04793
Nxnl2	ref|Mus musculus nucleoredoxin-like 2 (Nxnl2), mRNA [NM_029173]	A_52_P605556	2.37428	A_52_P605556	2.37845
Creb3l2	ens|cAMP responsive element binding protein 3-like 2 Gene [Source:MGI (curated);Acc:MGI:2442695] [ENSMUST00000041093]	A_51_P500643	1.97626	A_51_P500643	1.49474
	ref|Mus musculus cAMP responsive element binding protein 3-like 2 (Creb3l2), mRNA [NM_178661]	A_52_P343856	3.07262	A_52_P343856	1.89755
Clec7a	ref|Mus musculus C-type lectin domain family 7, member a (Clec7a), mRNA [NM_020008]	A_51_P246653	5.36975	A_51_P246653	2.57259
Ccl4	ref|Mus musculus chemokine (C-C motif) ligand 4 (Ccl4), mRNA [NM_013652]	A_51_P509573	97.1349	A_51_P509573	12.6094
Cxcr2	ref|Mus musculus chemokine (C-X-C motif) receptor 2 (Cxcr2), mRNA [NM_009909]	A_51_P148602	3.04196	A_51_P148602	4.04852
	ref|Mus musculus chemokine (C-X-C motif) receptor 2 (Cxcr2), mRNA [NM_009909]	A_52_P559975	5.45896	A_52_P559975	5.01704
Sdc4	ref|Mus musculus syndecan 4 (Sdc4), mRNA [NM_011521]	A_52_P93467	1.65237	A_52_P93467	1.52782
Parp16	ref|Mus musculus poly (ADP-ribose) polymerase family, member 16 (Parp16), mRNA [NM_177460]	A_52_P206925	1.58861	A_52_P206925	1.5183
Ptpn14	gb|Mus musculus 10 days neonate skin cDNA, RIKEN full-length enriched library, clone:4732456F18 product:protein tyrosine phosphatase, non-receptor type 14, full insert sequence. [AK028783]	A_52_P57296	2.31482	A_52_P57296	1.47021
Tgm1	ref|Mus musculus transglutaminase 1, K polypeptide (Tgm1), transcript variant 2, mRNA [NM_019984]	A_52_P627816	9.11046	A_52_P627816	10.1898
Ifi204	gb|Mus musculus 0 day neonate thymus cDNA, RIKEN full-length enriched library, clone:A430024O06 product:unclassifiable, full insert sequence. [AK079715]	A_52_P811745	4.9207	A_52_P811745	3.25734
	ref|Mus musculus interferon activated gene 204 (Ifi204), mRNA [NM_008329]	A_52_P83479	2.0329	A_51_P408346	2.55788
	ref|Mus musculus interferon activated gene 204 (Ifi204), mRNA [NM_008329]	A_51_P408346	2.30289	A_51_P408343	2.53041
	ref|Mus musculus interferon activated gene 204 (Ifi204), mRNA [NM_008329]	A_51_P408343	3.04302
Cfp	ref|Mus musculus complement factor properdin (Cfp), mRNA [NM_008823]	A_51_P408363	1.69855	A_51_P408363	1.64895
Spry1	ref|Mus musculus sprouty homolog 1 (Drosophila) (Spry1), mRNA [NM_011896]	A_51_P490136	1.78347	A_51_P490136	1.56334
Gm13646	ref|Mus musculus predicted gene 13646 (Gm13646), mRNA [NM_001097979]	A_52_P559748	2.5558	A_52_P559748	1.72509
Fam129b	ref|Mus musculus family with sequence similarity 129, member B (Fam129b), mRNA [NM_146119]	A_51_P429040	1.89899	A_51_P429040	1.79798
Fam117b	ref|Mus musculus family with sequence similarity 117, member B (Fam117b), transcript variant 1, mRNA [NM_001037725]	A_52_P157	1.89941	A_52_P157	1.4515
AF039839	gb|Mus musculus adriamycin-resistant related protein (Arr) mRNA, complete cds. [AF039839]	A_52_P257026	2.16922	A_52_P257026	1.74243
Pcdh15	gb|Mus musculus 7 days neonate cerebellum cDNA, RIKEN full-length enriched library, clone:A730032K02 product:protocadherin 15, full insert sequence. [AK042869]	A_52_P652503	1.96254	A_52_P311941	1.58684
	ref|Mus musculus protocadherin 15 (Pcdh15), transcript variant K, mRNA [NM_001142746]			A_52_P395088	1.55236
Rab11fip1	ref|Mus musculus RAB11 family interacting protein 1 (class I) (Rab11fip1), transcript variant 1, mRNA [NM_001080813]	A_52_P68033	4.81058	A_52_P68033	2.8238
	ref|Mus musculus RAB11 family interacting protein 1 (class I) (Rab11fip1), transcript variant 1, mRNA [NM_001080813]	A_52_P595668	1.85346
Rdh10	ens|retinol dehydrogenase 10 (all-trans) Gene [Source:MGI (curated);Acc:MGI:1924238] [ENSMUST00000027053]	A_52_P421234	2.08253	A_52_P470663	1.72101
	ens|retinol dehydrogenase 10 (all-trans) Gene [Source:MGI (curated);Acc:MGI:1924238] [ENSMUST00000027053]	A_52_P470663	2.82551
	ref|Mus musculus retinol dehydrogenase 10 (all-trans) (Rdh10), mRNA [NM_133832]	A_52_P59318	2.23428
Erbb2ip	ref|Mus musculus Erbb2 interacting protein (Erbb2ip), transcript variant 1, mRNA [NM_001005868]	A_51_P267338	1.94908	A_51_P267338	1.7421
	gb|Mus musculus 10 days neonate medulla oblongata cDNA, RIKEN full-length enriched library, clone:B830047G01 product:Erbb2 interacting protein, full insert sequence. [AK046880]	A_52_P110791	2.47329	A_52_P110791	2.05002
	gb|Mus musculus adult male corpora quadrigemina cDNA, RIKEN full-length enriched library, clone:B230311M15 product:unclassifiable, full insert sequence. [AK045806]	A_52_P1131754	2.43633	A_52_P1131754	1.81178
	gb|Mus musculus adult male spinal cord cDNA, RIKEN full-length enriched library, clone:A330090F21 product:unclassifiable, full insert sequence. [AK079640]	A_51_P148512	2.78305	A_51_P148512	2.03854
	ref|Mus musculus Erbb2 interacting protein (Erbb2ip), transcript variant 1, mRNA [NM_001005868]	A_52_P276815	1.63035	A_52_P276815	1.72522
Svil	ens|supervillin Gene [Source:MGI (curated);Acc:MGI:2147319] [ENSMUST00000115871]	A_52_P42194	1.85082	A_52_P42194	1.45
2310015B20Rik	ens|RIKEN cDNA 2310015B20 gene Gene [Source:MGI Symbol;Acc:MGI:1916813] [ENSMUST00000020090]	A_51_P199352	2.14858	A_51_P199352	1.79742
Oas1f	ref|Mus musculus 2'-5' oligoadenylate synthetase 1F (Oas1f), mRNA [NM_145153]	A_51_P154842	2.20989	A_51_P154842	3.00905
Itgb4	ref|Mus musculus integrin beta 4 (Itgb4), transcript variant 1, mRNA [NM_001005608]	A_51_P408382	1.81854	A_51_P408382	1.49105
	ref|Mus musculus integrin beta 4 (Itgb4), transcript variant 1, mRNA [NM_001005608]	A_52_P143287	1.85553	A_52_P143287	1.45376
Synj1	gb|Mus musculus 4 days neonate male adipose cDNA, RIKEN full-length enriched library, clone:B430216F19 product:SYNAPTOJANIN 1 (EC 3.1.3.56) (SYNAPTIC INOSITOL-1,4,5-TRISPHOSPHATE 5- PHOSPHATASE 1) homolog [Rattus norvegicus], full insert sequence. [AK0809	A_52_P97300	1.75115	A_51_P484679	2.12763
	gb|Mus musculus 4 days neonate male adipose cDNA, RIKEN full-length enriched library, clone:B430216F19 product:SYNAPTOJANIN 1 (EC 3.1.3.56) (SYNAPTIC INOSITOL-1,4,5-TRISPHOSPHATE 5- PHOSPHATASE 1) homolog [Rattus norvegicus], full insert sequence. [AK0809	A_51_P484679	2.55481
Opalin	gb|Mus musculus adult male medulla oblongata cDNA, RIKEN full-length enriched library, clone:6330578K17 product:hypothetical protein, full insert sequence. [AK078150]	A_51_P262563	2.13836	A_51_P262563	1.7308
	ref|Mus musculus oligodendrocytic myelin paranodal and inner loop protein (Opalin), mRNA [NM_153520]	A_52_P624415	2.60791	A_52_P624415	2.06599
Vax2	ref|Mus musculus ventral anterior homeobox containing gene 2 (Vax2), mRNA [NM_011912]	A_51_P310348	13.8688	A_51_P310348	3.62152
Slc5a3	ref|Mus musculus solute carrier family 5 (inositol transporters), member 3 (Slc5a3), mRNA [NM_017391]	A_51_P112762	1.7467	A_51_P112762	2.13853
	ref|Mus musculus solute carrier family 5 (inositol transporters), member 3 (Slc5a3), mRNA [NM_017391]			A_52_P283055	1.77597
Car13	ref|Mus musculus carbonic anhydrase 13 (Car13), mRNA [NM_024495]	A_51_P153765	2.4121	A_51_P153765	1.7998
Mtbp	ref|Mus musculus Mdm2, transformed 3T3 cell double minute p53 binding protein (Mtbp), transcript variant 1, mRNA [NM_134092]	A_51_P312310	1.71089	A_51_P312310	1.49498
A_51_P144143	Unknown	A_51_P144143	2.6061	A_51_P144143	1.72637
AK045479	gb|Mus musculus adult male corpora quadrigemina cDNA, RIKEN full-length enriched library, clone:B230206E10 product:unclassifiable, full insert sequence. [AK045479]	A_52_P1139646	2.26423	A_52_P1139646	1.75163
Krt7	ref|Mus musculus keratin 7 (Krt7), mRNA [NM_033073]	A_51_P312348	2.67367	A_51_P312348	2.13168
Atp8b1	ref|Mus musculus ATPase, class I, type 8B, member 1 (Atp8b1), mRNA [NM_001001488]	A_51_P494297	1.64946	A_51_P192329	2.37878
	ref|Mus musculus ATPase, class I, type 8B, member 1 (Atp8b1), mRNA [NM_001001488]	A_51_P192329	1.80467	A_51_P472932	1.68761
Ankrd61	ref|Mus musculus ankyrin repeat domain 61 (Ankrd61), mRNA [NM_025732]	A_51_P189704	1.65732	A_51_P189704	1.6276
Zyx	ref|Mus musculus zyxin (Zyx), mRNA [NM_011777]	A_51_P473252	1.75903	A_51_P473252	1.59982
Cym	ref|Mus musculus chymosin (Cym), mRNA [NM_001111143]	A_52_P395492	1.84099	A_52_P395492	1.53378
Pitpnm2	ref|Mus musculus phosphatidylinositol transfer protein, membrane-associated 2 (Pitpnm2), mRNA [NM_011256]	A_52_P338651	2.13965	A_52_P338651	1.82973
Huwe1	ref|Mus musculus HECT, UBA and WWE domain containing 1 (Huwe1), mRNA [NM_021523]	A_52_P205282	1.51255	A_52_P205282	1.55009
	gb|Mus musculus 16 days neonate thymus cDNA, RIKEN full-length enriched library, clone:A130003C11 product:unclassifiable, full insert sequence. [AK037281]	A_52_P134830	1.43306
Vim	ref|Mus musculus vimentin (Vim), mRNA [NM_011701]	A_51_P392687	2.87719	A_51_P392687	2.76756
Bend5	ref|Mus musculus BEN domain containing 5 (Bend5), transcript variant 1, mRNA [NM_026279]	A_51_P158018	1.59286	A_51_P158018	1.49664
Nmi	ref|Mus musculus N-myc (and STAT) interactor (Nmi), transcript variant 3, mRNA [NM_019401]	A_51_P125067	1.8971	A_51_P125067	1.54296
Plbd1	ref|Mus musculus phospholipase B domain containing 1 (Plbd1), mRNA [NM_025806]	A_51_P517388	7.30889	A_51_P517388	4.89104
Gpr97	ref|Mus musculus G protein-coupled receptor 97 (Gpr97), mRNA [NM_173036]	A_52_P397401	3.42082	A_52_P397401	2.73327
	ref|Mus musculus G protein-coupled receptor 97 (Gpr97), mRNA [NM_173036]			A_51_P247694	1.50106
Pmp22	ref|Mus musculus peripheral myelin protein 22 (Pmp22), mRNA [NM_008885]	A_51_P258529	2.60432	A_51_P258529	1.9525
Ifrd1	gb|Mus musculus adult male colon cDNA, RIKEN full-length enriched library, clone:9030619M05 product:interferon-related developmental regulator 1, full insert sequence. [AK078888]	A_52_P124352	2.87114	A_52_P124352	2.32054
	ref|Mus musculus interferon-related developmental regulator 1 (Ifrd1), mRNA [NM_013562]	A_51_P367060	2.42194	A_51_P367060	2.1618
Ms4a6d	ref|Mus musculus membrane-spanning 4-domains, subfamily A, member 6D (Ms4a6d), mRNA [NM_026835]	A_51_P149714	3.92967	A_51_P149714	3.20288
	gb|Mus musculus mRNA for MS4A11, complete cds. [AB026047]	A_52_P635388	3.15359	A_52_P635388	2.75443
Ccr2	ref|Mus musculus chemokine (C-C motif) receptor 2 (Ccr2), mRNA [NM_009915]	A_51_P245989	3.98404	A_51_P245989	4.56993
Gpr84	ref|Mus musculus G protein-coupled receptor 84 (Gpr84), mRNA [NM_030720]	A_51_P276993	5.934	A_51_P276993	2.13637
Il11	ref|Mus musculus interleukin 11 (Il11), mRNA [NM_008350]	A_51_P267783	11.264	A_51_P267783	7.48053
Sertad1	ref|Mus musculus SERTA domain containing 1 (Sertad1), mRNA [NM_018820]	A_51_P436878	2.24703	A_51_P436878	2.01751
	ref|Mus musculus SERTA domain containing 1 (Sertad1), mRNA [NM_018820]	A_52_P217211	2.13999	A_52_P217211	1.9368
Ctnnb1	gb|Mus musculus adult male thymus cDNA, RIKEN full-length enriched library, clone:5830416C23 product:catenin beta, full insert sequence. [AK020013]	A_52_P472397	2.08072	A_52_P472397	1.63627
Ccl7	ref|Mus musculus chemokine (C-C motif) ligand 7 (Ccl7), mRNA [NM_013654]	A_52_P208763	13.4478	A_52_P208763	8.20315
	ref|Mus musculus chemokine (C-C motif) ligand 7 (Ccl7), mRNA [NM_013654]	A_51_P436652	21.4987	A_51_P436652	8.60898
Nudt6	gb|Mus musculus 13 days embryo male testis cDNA, RIKEN full-length enriched library, clone:6030474N20 product:unclassifiable, full insert sequence. [AK031663]	A_52_P1067757	2.15784	A_52_P1067757	1.77393
Rap1gap2	ref|Mus musculus RAP1 GTPase activating protein 2 (Rap1gap2), mRNA [NM_001015046]	A_52_P39756	1.82623	A_52_P39756	1.89594
Ltbr	ref|Mus musculus lymphotoxin B receptor (Ltbr), mRNA [NM_010736]	A_51_P156274	1.83307	A_51_P156274	1.64368
Ggta1	gb|M.musculus alpha-1,3-galactosyltransferase mRNA, complete cds. [M85153]	A_51_P349988	2.063	A_51_P349988	1.84769
Snapc4	ref|Mus musculus small nuclear RNA activating complex, polypeptide 4 (Snapc4), transcript variant 1, mRNA [NM_172339]	A_51_P349036	1.61343	A_51_P349036	1.50409
Galntl4	gb|Mus musculus 13 days embryo heart cDNA, RIKEN full-length enriched library, clone:D330027L06 product:hypothetical protein, full insert sequence. [AK084671]	A_51_P213223	1.67981	A_51_P213223	1.56654
Il2rg	ref|Mus musculus interleukin 2 receptor, gamma chain (Il2rg), mRNA [NM_013563]	A_51_P456952	2.86873	A_51_P456952	1.5496
Phf3	gb|Mus musculus in vitro fertilized eggs cDNA, RIKEN full-length enriched library, clone:7420404C12 product:PHD finger protein 3, full insert sequence. [AK135686]	A_52_P251233	2.36772	A_52_P251233	1.68364
Srd5a1	gb|Mus musculus adult male testis cDNA, RIKEN full-length enriched library, clone:4930435F02 product:similar to 3-OXO-5-ALPHA-STEROID 4-DEHYDROGENASE 1 (EC 1.3.99.5) (STEROID 5-ALPHA-REDUCTASE 1) (SR TYPE 1) [Rattus norvegicus], full insert sequence. [AK0	A_52_P577084	1.75354	A_52_P577084	1.6085
0610007L01Rik	ref|Mus musculus RIKEN cDNA 0610007L01 gene (0610007L01Rik), mRNA [NM_001081394]	A_51_P281013	2.29356	A_51_P281013	1.7019
Gm5226	ref|PREDICTED: Mus musculus predicted gene, EG383229 (EG383229), mRNA [XM_356935]	A_52_P33382	2.87762	A_52_P33382	2.19132
Msx2	ref|Mus musculus homeobox, msh-like 2 (Msx2), mRNA [NM_013601]	A_51_P388661	1.82118	A_51_P388661	1.44677
	ref|Mus musculus homeobox, msh-like 2 (Msx2), mRNA [NM_013601]	A_51_P388661	1.98906	A_51_P388661	1.46835
	ref|Mus musculus homeobox, msh-like 2 (Msx2), mRNA [NM_013601]	A_51_P388661	1.92297
	ref|Mus musculus homeobox, msh-like 2 (Msx2), mRNA [NM_013601]	A_51_P388661	1.68031
	ref|Mus musculus homeobox, msh-like 2 (Msx2), mRNA [NM_013601]	A_51_P388661	1.87123
	ref|Mus musculus homeobox, msh-like 2 (Msx2), mRNA [NM_013601]	A_51_P388661	1.85371
	ref|Mus musculus homeobox, msh-like 2 (Msx2), mRNA [NM_013601]	A_51_P388661	2.00324
	ref|Mus musculus homeobox, msh-like 2 (Msx2), mRNA [NM_013601]	A_51_P388661	1.79536
	ref|Mus musculus homeobox, msh-like 2 (Msx2), mRNA [NM_013601]	A_51_P388661	1.88069
Agap1	gb|Mus musculus adult male hippocampus cDNA, RIKEN full-length enriched library, clone:C630030A18 product:hypothetical protein, full insert sequence. [AK083235]	A_52_P947926	1.78763	A_52_P947926	1.48898
Ms4a4b	ref|Mus musculus membrane-spanning 4-domains, subfamily A, member 4B (Ms4a4b), mRNA [NM_021718]	A_51_P136288	2.54419	A_52_P306949	1.58383
	ref|Mus musculus membrane-spanning 4-domains, subfamily A, member 4B (Ms4a4b), mRNA [NM_021718]	A_51_P136294	6.12862	A_51_P136294	3.29914
Thbs4	ref|Mus musculus thrombospondin 4 (Thbs4), mRNA [NM_011582]	A_51_P353221	2.16511	A_52_P401504	2.00235
	ref|Mus musculus thrombospondin 4 (Thbs4), mRNA [NM_011582]	A_52_P401504	3.34849
Rgs1	ref|Mus musculus regulator of G-protein signaling 1 (Rgs1), mRNA [NM_015811]	A_51_P260683	9.74736	A_51_P260683	6.13852
Psmb8	ref|Mus musculus proteasome (prosome, macropain) subunit, beta type 8 (large multifunctional peptidase 7) (Psmb8), mRNA [NM_010724]	A_51_P345367	1.92939	A_51_P345367	2.12575
	ref|Mus musculus proteasome (prosome, macropain) subunit, beta type 8 (large multifunctional peptidase 7) (Psmb8), mRNA [NM_010724]	A_51_P345366	1.94368	A_51_P345366	2.12216
Saa3	ref|Mus musculus serum amyloid A 3 (Saa3), mRNA [NM_011315]	A_51_P337308	6.50106	A_51_P337308	1.68478
Zbtb42	ref|Mus musculus zinc finger and BTB domain containing 42 (Zbtb42), mRNA [NM_001100460]	A_52_P100381	1.43001	A_52_P100381	1.50624
Coq10b	gb|Mus musculus 2 days neonate thymus thymic cells cDNA, RIKEN full-length enriched library, clone:E430037E14 product:unclassifiable, full insert sequence. [AK089038]	A_51_P255765	1.89554	A_52_P290051	1.91236
	ref|Mus musculus coenzyme Q10 homolog B (S. cerevisiae) (Coq10b), nuclear gene encoding mitochondrial protein, transcript variant 1, mRNA [NM_001039710]	A_52_P650553	1.52289
	gb|Mus musculus 2 days neonate thymus thymic cells cDNA, RIKEN full-length enriched library, clone:E430037E14 product:unclassifiable, full insert sequence. [AK089038]	A_52_P290051	4.09992
	ref|Mus musculus coenzyme Q10 homolog B (S. cerevisiae) (Coq10b), nuclear gene encoding mitochondrial protein, transcript variant 1, mRNA [NM_001039710]	A_52_P366525	1.9172
Hspa1b	ref|Mus musculus heat shock protein 1B (Hspa1b), mRNA [NM_010478]	A_52_P52803	9.15205	A_52_P52803	7.39407
	ref|Mus musculus heat shock protein 1B (Hspa1b), mRNA [NM_010478]	A_52_P304902	7.23241	A_52_P304902	6.75111
ENSMUST00000034997	ens|RIKEN cDNA 2810026P18 gene Gene [Source:MGI Symbol;Acc:MGI:1919905] [ENSMUST00000034997]	A_52_P522157	1.97498	A_52_P522157	1.5616
Procr	ref|Mus musculus protein C receptor, endothelial (Procr), mRNA [NM_011171]	A_51_P382152	11.1991	A_51_P382152	5.69878
Hist1h1c	ref|Mus musculus histone cluster 1, H1c (Hist1h1c), mRNA [NM_015786]	A_51_P516133	2.35096	A_51_P516133	1.83832
Tlr6	ref|Mus musculus toll-like receptor 6 (Tlr6), mRNA [NM_011604]	A_52_P117393	2.90278	A_52_P117393	1.75346
Ube2d3	ref|Mus musculus ubiquitin-conjugating enzyme E2D 3 (UBC4/5 homolog, yeast) (Ube2d3), mRNA [NM_025356]	A_52_P229709	1.61595	A_52_P229709	1.48407
Klk1b16	ref|Mus musculus kallikrein 1-related peptidase b16 (Klk1b16), mRNA [NM_008454]	A_51_P443902	2.36742	A_51_P443902	1.80062
Fyttd1	ref|Mus musculus forty-two-three domain containing 1 (Fyttd1), transcript variant 1, mRNA [NM_027226]	A_52_P651078	1.86317	A_52_P651078	1.96094
Bst1	ref|Mus musculus bone marrow stromal cell antigen 1 (Bst1), mRNA [NM_009763]	A_51_P499838	2.64897	A_51_P499838	2.09459
Mmp12	ref|Mus musculus matrix metallopeptidase 12 (Mmp12), mRNA [NM_008605]	A_51_P313674	18.9552	A_51_P313674	8.4407
Ifng	ref|Mus musculus interferon gamma (Ifng), mRNA [NM_008337]	A_51_P220976	3.99193	A_51_P220976	1.98339
	ref|Mus musculus interferon gamma (Ifng), mRNA [NM_008337]	A_51_P220976	2.54683	A_51_P220976	2.94598
	ref|Mus musculus interferon gamma (Ifng), mRNA [NM_008337]	A_51_P220976	3.89793	A_51_P220976	2.41633
	ref|Mus musculus interferon gamma (Ifng), mRNA [NM_008337]	A_51_P220976	1.73552	A_51_P220976	1.83664
	ref|Mus musculus interferon gamma (Ifng), mRNA [NM_008337]	A_51_P220976	3.62152	A_51_P220976	3.19645
	ref|Mus musculus interferon gamma (Ifng), mRNA [NM_008337]	A_51_P220976	3.8744	A_52_P68893	2.72093
	ref|Mus musculus interferon gamma (Ifng), mRNA [NM_008337]	A_52_P68893	3.97835
	ref|Mus musculus interferon gamma (Ifng), mRNA [NM_008337]	A_51_P220976	2.87535
	ref|Mus musculus interferon gamma (Ifng), mRNA [NM_008337]	A_51_P220976	4.17947
Trmt6	ref|Mus musculus tRNA methyltransferase 6 homolog (S. cerevisiae) (Trmt6), mRNA [NM_175113]	A_52_P660385	1.55159	A_52_P525837	1.5617
	ref|Mus musculus tRNA methyltransferase 6 homolog (S. cerevisiae) (Trmt6), mRNA [NM_175113]	A_52_P525837	1.59705
Slc22a21	ref|Mus musculus solute carrier family 22 (organic cation transporter), member 21 (Slc22a21), mRNA [NM_019723]	A_51_P407774	1.98034	A_51_P407774	2.09171
A030003K02Rik	gb|Mus musculus 13 days embryo lung cDNA, RIKEN full-length enriched library, clone:D430005D11 product:unclassifiable, full insert sequence. [AK084880]	A_52_P250382	2.47243	A_52_P250382	1.77299
Scnn1g	ref|Mus musculus sodium channel, nonvoltage-gated 1 gamma (Scnn1g), mRNA [NM_011326]	A_51_P245558	1.71928	A_51_P245558	1.77819
ENSMUST00000062524	ens|Putative uncharacterized proteinMGC58416 protein ; [Source:UniProtKB/TrEMBL;Acc:Q8BIG3] [ENSMUST00000062524]	A_51_P284125	2.25768	A_51_P284125	1.53472
	ens|Putative uncharacterized proteinMGC58416 protein ; [Source:UniProtKB/TrEMBL;Acc:Q8BIG3] [ENSMUST00000062524]	A_51_P284125	2.84466	A_51_P284125	1.66215
	ens|Putative uncharacterized proteinMGC58416 protein ; [Source:UniProtKB/TrEMBL;Acc:Q8BIG3] [ENSMUST00000062524]	A_51_P284125	2.95007	A_51_P284125	1.64339
	ens|Putative uncharacterized proteinMGC58416 protein ; [Source:UniProtKB/TrEMBL;Acc:Q8BIG3] [ENSMUST00000062524]	A_51_P284125	2.53977	A_51_P284125	1.605
	ens|Putative uncharacterized proteinMGC58416 protein ; [Source:UniProtKB/TrEMBL;Acc:Q8BIG3] [ENSMUST00000062524]	A_51_P284125	2.85822	A_51_P284125	1.52814
	ens|Putative uncharacterized proteinMGC58416 protein ; [Source:UniProtKB/TrEMBL;Acc:Q8BIG3] [ENSMUST00000062524]	A_51_P284125	2.31307	A_51_P284125	1.55972
Zfp69	ref|Mus musculus zinc finger protein 69 (Zfp69), mRNA [NM_001005788]	A_52_P478550	2.34887	A_52_P478550	2.25702
Lcp2	ref|Mus musculus lymphocyte cytosolic protein 2 (Lcp2), mRNA [NM_010696]	A_51_P352875	3.16281	A_51_P352875	1.84435
BB042571	gb|Mus musculus 10 days lactation, adult female mammary gland cDNA, RIKEN full-length enriched library, clone:D730020C15 product:unclassifiable, full insert sequence. [AK085706]	A_52_P860257	1.60079	A_52_P860257	1.69017
Lrrfip1	ref|Mus musculus leucine rich repeat (in FLII) interacting protein 1 (Lrrfip1), transcript variant 1, mRNA [NM_001111311]	A_52_P545810	3.60676	A_52_P545810	2.49806
Ifitm7	ref|Mus musculus interferon induced transmembrane protein 7 (Ifitm7), mRNA [NM_028968]	A_51_P184928	2.43608	A_51_P184928	1.94811
Gas2l3	ref|Mus musculus growth arrest-specific 2 like 3 (Gas2l3), transcript variant 2, mRNA [NM_001079876]	A_52_P328492	1.94248	A_52_P328492	1.63788
	ref|Mus musculus growth arrest-specific 2 like 3 (Gas2l3), transcript variant 2, mRNA [NM_001079876]	A_52_P335354	1.6271
AK038166	gb|Mus musculus 16 days neonate thymus cDNA, RIKEN full-length enriched library, clone:A130083J18 product:unclassifiable, full insert sequence. [AK038166]	A_51_P389147	1.9407	A_51_P389147	1.68891
Fndc7	ref|Mus musculus fibronectin type III domain containing 7 (Fndc7), transcript variant 1, mRNA [NM_177091]	A_52_P551987	3.38165	A_52_P551987	2.4296
Mmp8	ref|Mus musculus matrix metallopeptidase 8 (Mmp8), mRNA [NM_008611]	A_51_P231320	17.0882	A_51_P231320	14.4457
Neurl3	gb|Mus musculus adult male aorta and vein cDNA, RIKEN full-length enriched library, clone:A530050E01 product:hypothetical protein, full insert sequence. [AK040949]	A_51_P198114	3.46304	A_51_P198114	2.23934
	ref|Mus musculus neuralized homolog 3 homolog (Drosophila) (Neurl3), mRNA [NM_153408]	A_51_P187750	2.39834	A_51_P187750	1.86283
Pla2g4a	ref|Mus musculus phospholipase A2, group IVA (cytosolic, calcium-dependent) (Pla2g4a), mRNA [NM_008869]	A_51_P402760	3.22597	A_51_P402760	2.05222
	ref|Mus musculus phospholipase A2, group IVA (cytosolic, calcium-dependent) (Pla2g4a), mRNA [NM_008869]	A_52_P660648	2.91486	A_52_P660648	1.98338
Serpinb2	ref|Mus musculus serine (or cysteine) peptidase inhibitor, clade B, member 2 (Serpinb2), transcript variant 1, mRNA [NM_011111]	A_52_P639522	1.81156	A_52_P639522	3.83357
Wipf1	ref|Mus musculus WAS/WASL interacting protein family, member 1 (Wipf1), mRNA [NM_153138]	A_51_P411225	1.73048	A_52_P637282	1.49281
Rprd2	gb|Mus musculus 16 days neonate thymus cDNA, RIKEN full-length enriched library, clone:A130010B22 product:RIKEN cDNA 6720469I21 gene, full insert sequence. [AK037355]	A_52_P247086	2.34407	A_52_P628618	1.7634
	gb|Mus musculus NOD-derived CD11c +ve dendritic cells cDNA, RIKEN full-length enriched library, clone:F630103I02 product:Hypothetical serine-rich region containing protein homolog [Mus musculus], full insert sequence. [AK154692]	A_52_P344354	2.16428	A_52_P247086	2.21965
	gb|Mus musculus NOD-derived CD11c +ve dendritic cells cDNA, RIKEN full-length enriched library, clone:F630103I02 product:Hypothetical serine-rich region containing protein homolog [Mus musculus], full insert sequence. [AK154692]			A_52_P344354	1.94875
Arid5a	ref|Mus musculus AT rich interactive domain 5A (MRF1-like) (Arid5a), transcript variant 3, mRNA [NM_145996]	A_52_P350512	1.83476	A_52_P350512	1.48109
	ref|Mus musculus AT rich interactive domain 5A (MRF1-like) (Arid5a), transcript variant 3, mRNA [NM_145996]	A_51_P482990	1.79724
Il11ra1	ref|Mus musculus interleukin 11 receptor, alpha chain 1 (Il11ra1), transcript variant 1, mRNA [NM_010549]	A_51_P353947	1.6793	A_51_P353947	2.09156
	ref|Mus musculus interleukin 11 receptor, alpha chain 1 (Il11ra1), transcript variant 1, mRNA [NM_010549]	A_51_P353946	1.78626	A_51_P353946	2.21257
Cd5l	ref|Mus musculus CD5 antigen-like (Cd5l), mRNA [NM_009690]	A_51_P205779	2.40363	A_51_P205779	2.03625
Slfn10-ps	ref|Mus musculus schlafen 10, pseudogene (Slfn10-ps), mRNA [NM_181542]	A_51_P504991	2.14032	A_51_P504991	2.14187
AK080472	gb|Mus musculus 7 days neonate cerebellum cDNA, RIKEN full-length enriched library, clone:A730032I11 product:unclassifiable, full insert sequence. [AK080472]	A_52_P1084685	1.81352	A_52_P1084685	1.6842
Irg1	gb|Mus musculus immune-responsive gene 1 (Irg1) mRNA, 3' end of cds. [L38281]	A_51_P123630	11.9392	A_51_P123630	7.53877
	ref|Mus musculus immunoresponsive gene 1 (Irg1), mRNA [NM_008392]	A_51_P123625	9.65977	A_51_P123625	9.1283
LOC100038947	ref|Mus musculus signal-regulatory protein beta 1-like (LOC100038947), mRNA [NM_001173459]	A_51_P176156	5.27386	A_51_P176156	4.49851
AK087200	gb|Mus musculus 0 day neonate lung cDNA, RIKEN full-length enriched library, clone:E030033M16 product:unclassifiable, full insert sequence. [AK087200]	A_52_P1012653	1.60192	A_52_P1012653	1.61719
Rasd1	ref|Mus musculus RAS, dexamethasone-induced 1 (Rasd1), mRNA [NM_009026]	A_52_P496726	4.62499	A_52_P496726	2.37555
Iigp1	ref|Mus musculus interferon inducible GTPase 1 (Iigp1), transcript variant 1, mRNA [NM_021792]	A_51_P387239	3.75353	A_51_P387239	9.11141
Vcam1	ref|Mus musculus vascular cell adhesion molecule 1 (Vcam1), mRNA [NM_011693]	A_52_P520495	1.99989	A_52_P520495	1.62794
Vegfa	ref|Mus musculus vascular endothelial growth factor A (Vegfa), transcript variant 1, mRNA [NM_001025250]	A_51_P482552	2.73975	A_51_P482552	2.66397
	ref|Mus musculus vascular endothelial growth factor A (Vegfa), transcript variant 1, mRNA [NM_001025250]	A_51_P482552	2.48234	A_51_P482552	2.71886
	ref|Mus musculus vascular endothelial growth factor A (Vegfa), transcript variant 1, mRNA [NM_001025250]	A_51_P482552	2.57456	A_51_P482552	2.64068
	ref|Mus musculus vascular endothelial growth factor A (Vegfa), transcript variant 1, mRNA [NM_001025250]	A_51_P482552	2.46391	A_51_P482552	2.69475
	ref|Mus musculus vascular endothelial growth factor A (Vegfa), transcript variant 1, mRNA [NM_001025250]	A_51_P482552	2.54937	A_51_P482552	2.74812
	ref|Mus musculus vascular endothelial growth factor A (Vegfa), transcript variant 1, mRNA [NM_001025250]	A_51_P482552	2.42249	A_51_P482552	2.6585
	ref|Mus musculus vascular endothelial growth factor A (Vegfa), transcript variant 3, mRNA [NM_001025257]	A_52_P249424	1.88443	A_52_P249424	1.97229
	ref|Mus musculus vascular endothelial growth factor A (Vegfa), transcript variant 1, mRNA [NM_001025250]	A_51_P482552	2.66707	A_51_P482552	2.58553
	ref|Mus musculus vascular endothelial growth factor A (Vegfa), transcript variant 1, mRNA [NM_001025250]	A_51_P482552	2.60669	A_51_P482552	2.65771
	ref|Mus musculus vascular endothelial growth factor A (Vegfa), transcript variant 1, mRNA [NM_001025250]	A_51_P482552	2.62453	A_51_P482552	2.71906
	ref|Mus musculus vascular endothelial growth factor A (Vegfa), transcript variant 1, mRNA [NM_001025250]	A_51_P482552	2.41467	A_52_P638895	1.55002
	ref|Mus musculus vascular endothelial growth factor A (Vegfa), transcript variant 1, mRNA [NM_001025250]			A_51_P482552	2.74408
ENSMUST00000113014	ens|microrchidia 4 Gene [Source:MGI (curated);Acc:MGI:1922996] [ENSMUST00000113014]	A_52_P421897	3.31394	A_52_P421897	2.42165
Il1b	ref|Mus musculus interleukin 1 beta (Il1b), mRNA [NM_008361]	A_51_P212782	7.95707	A_51_P212782	5.67768
	ref|Mus musculus interleukin 1 beta (Il1b), mRNA [NM_008361]	A_51_P212782	9.25772	A_51_P212782	5.56386
	ref|Mus musculus interleukin 1 beta (Il1b), mRNA [NM_008361]	A_51_P212782	8.91571	A_51_P212782	5.4218
	ref|Mus musculus interleukin 1 beta (Il1b), mRNA [NM_008361]	A_51_P212782	8.73726	A_51_P212782	5.46451
	ref|Mus musculus interleukin 1 beta (Il1b), mRNA [NM_008361]	A_51_P212782	9.37912	A_51_P212782	5.53116
	ref|Mus musculus interleukin 1 beta (Il1b), mRNA [NM_008361]	A_51_P212782	8.99823	A_51_P212782	5.68279
	ref|Mus musculus interleukin 1 beta (Il1b), mRNA [NM_008361]	A_51_P212782	9.30565	A_51_P212782	5.22424
	ref|Mus musculus interleukin 1 beta (Il1b), mRNA [NM_008361]	A_51_P212782	9.28414	A_51_P212782	6.55406
	ref|Mus musculus interleukin 1 beta (Il1b), mRNA [NM_008361]	A_51_P212782	9.08722	A_51_P212782	5.81768
	ref|Mus musculus interleukin 1 beta (Il1b), mRNA [NM_008361]	A_51_P212782	9.0462	A_51_P212782	5.78117
Akr1b8	ref|Mus musculus aldo-keto reductase family 1, member B8 (Akr1b8), mRNA [NM_008012]	A_51_P128987	1.5856	A_51_P128987	1.74548
Aars	gb|Mus musculus 0 day neonate lung cDNA, RIKEN full-length enriched library, clone:E030042J02 product:unclassifiable, full insert sequence. [AK087291]	A_52_P567035	1.63025	A_52_P567035	2.20823
	gb|Mus musculus adult male bone cDNA, RIKEN full-length enriched library, clone:9830169C09 product:alanyl-tRNA synthetase, full insert sequence. [AK036738]	A_52_P483339	1.95967
Fut7	ref|Mus musculus fucosyltransferase 7 (Fut7), transcript variant 1, mRNA [NM_013524]	A_51_P445473	2.37193	A_51_P445473	2.86251
Trim25	ref|Mus musculus tripartite motif-containing 25 (Trim25), mRNA [NM_009546]	A_52_P654161	4.33535	A_52_P654161	2.82878
	ref|Mus musculus tripartite motif-containing 25 (Trim25), mRNA [NM_009546]	A_51_P212854	2.05269	A_51_P212854	1.57161
Serpinb5	ref|Mus musculus serine (or cysteine) peptidase inhibitor, clade B, member 5 (Serpinb5), mRNA [NM_009257]	A_51_P187602	2.27254	A_51_P187602	2.25926
Stfa2	ref|Mus musculus stefin A2 (Stfa2), mRNA [NM_001082545]	A_51_P135944	10.2705	A_51_P135944	6.06761
Gng11	ref|Mus musculus guanine nucleotide binding protein (G protein), gamma 11 (Gng11), mRNA [NM_025331]	A_51_P136355	2.39094	A_51_P136355	1.67266
Khdrbs1	gb|Mus musculus 16 days neonate thymus cDNA, RIKEN full-length enriched library, clone:A130015L03 product:src associated in mitosis, 68 kDa, full insert sequence. [AK037411]	A_52_P250167	2.05565	A_52_P250167	1.83087
Nktr	ref|Mus musculus natural killer tumor recognition sequence (Nktr), mRNA [NM_010918]	A_52_P22073	1.48236	A_52_P22073	1.48626
	ref|Mus musculus natural killer tumor recognition sequence (Nktr), mRNA [NM_010918]	A_52_P315280	2.02874	A_52_P315280	1.59649
4833423E24Rik	ens|RIKEN cDNA 4833423E24 gene Gene [Source:MGI Symbol;Acc:MGI:2687041] [ENSMUST00000099923]	A_52_P679818	1.94084	A_52_P679818	2.60822
Myh9	gb|Mus musculus adult male aorta and vein cDNA, RIKEN full-length enriched library, clone:A530027J07 product:similar to MYOSIN HEAVY CHAIN, NONMUSCLE TYPE B (CELLULAR MYOSIN HEAVY CHAIN, TYPE B) (NONMUSCLE MYOSIN HEAVY CHAIN-B) (NMMHC-B) (FRAGMENT) [Mus m	A_52_P130899	2.10095	A_52_P130899	1.57291
	ref|Mus musculus myosin, heavy polypeptide 9, non-muscle (Myh9), transcript variant 1, mRNA [NM_022410]	A_51_P313711	2.45861	A_51_P313711	1.99387
Gng5	ref|Mus musculus guanine nucleotide binding protein (G protein), gamma 5 (Gng5), mRNA [NM_010318]	A_52_P678261	1.64476	A_51_P237166	1.52213
	ref|Mus musculus guanine nucleotide binding protein (G protein), gamma 5 (Gng5), mRNA [NM_010318]	A_51_P237166	1.95707
Pcsk1	ref|Mus musculus proprotein convertase subtilisin/kexin type 1 (Pcsk1), mRNA [NM_013628]	A_52_P164524	9.1366	A_52_P164524	7.98397
Hspa1l	ref|Mus musculus heat shock protein 1-like (Hspa1l), mRNA [NM_013558]	A_51_P340747	2.0023	A_51_P340747	1.55668
TC1729826	tc|Q3ZC59_BOVIN (Q3ZC59) GABARAPL2 protein (Fragment), partial (79%) [TC1729826]	A_52_P444116	2.53372	A_52_P444116	2.70564
Ccdc11	ref|Mus musculus coiled-coil domain containing 11 (Ccdc11), transcript variant 1, mRNA [NM_028948]	A_51_P491075	2.16426	A_51_P491075	2.03066
Gpr4	ref|Mus musculus G protein-coupled receptor 4 (Gpr4), mRNA [NM_175668]	A_52_P128691	2.89261	A_52_P128691	1.6654
Tgm2	ref|Mus musculus transglutaminase 2, C polypeptide (Tgm2), mRNA [NM_009373]	A_52_P220879	3.39954	A_52_P220879	1.9156
	ref|Mus musculus transglutaminase 2, C polypeptide (Tgm2), mRNA [NM_009373]	A_51_P182794	1.80508
Htra4	ref|Mus musculus HtrA serine peptidase 4 (Htra4), mRNA [NM_001081187]	A_52_P207314	6.65851	A_52_P207314	5.68078
Cd40	ref|Mus musculus CD40 antigen (Cd40), transcript variant 1, mRNA [NM_011611]	A_52_P409601	1.71053	A_52_P409601	1.55109
	ref|Mus musculus CD40 antigen (Cd40), transcript variant 1, mRNA [NM_011611]	A_52_P409601	1.65626	A_52_P409601	1.58421
	ref|Mus musculus CD40 antigen (Cd40), transcript variant 1, mRNA [NM_011611]	A_52_P409601	1.63862
Col4a1	ref|Mus musculus collagen, type IV, alpha 1 (Col4a1), mRNA [NM_009931]	A_52_P518827	2.16223	A_52_P518827	1.67264
	ref|Mus musculus collagen, type IV, alpha 1 (Col4a1), mRNA [NM_009931]	A_51_P124254	2.88924	A_51_P124254	2.17201
Zwint	ref|Mus musculus ZW10 interactor (Zwint), mRNA [NM_025635]	A_52_P509710	3.13009	A_52_P509710	1.85729
Ramp3	ref|Mus musculus receptor (calcitonin) activity modifying protein 3 (Ramp3), mRNA [NM_019511]	A_51_P227090	1.8459	A_51_P227090	1.75565
Unc5b	ref|Mus musculus unc-5 homolog B (C. elegans) (Unc5b), mRNA [NM_029770]	A_51_P294535	3.97531	A_51_P294535	2.67379
LOC236598	ref|Mus musculus 28S ribosomal RNA (LOC236598), ribosomal RNA [NR_003279]	A_52_P1021744	2.07958	A_52_P1021744	1.5881
AK079803	gb|Mus musculus 0 day neonate thymus cDNA, RIKEN full-length enriched library, clone:A430073A01 product:unclassifiable, full insert sequence. [AK079803]	A_52_P1116300	3.87615	A_52_P1116300	3.15718
H2-Aa	ref|Mus musculus histocompatibility 2, class II antigen A, alpha (H2-Aa), mRNA [NM_010378]	A_52_P343306	2.2665	A_52_P343306	1.74038
	ref|Mus musculus histocompatibility 2, class II antigen A, alpha (H2-Aa), mRNA [NM_010378]	A_51_P119760	2.6212	A_51_P119760	2.20577
AK087135	gb|Mus musculus 0 day neonate lung cDNA, RIKEN full-length enriched library, clone:E030029G01 product:unclassifiable, full insert sequence. [AK087135]	A_52_P763635	2.0977	A_52_P763635	1.78493
Napsa	ref|Mus musculus napsin A aspartic peptidase (Napsa), mRNA [NM_008437]	A_51_P146149	3.89614	A_51_P146149	2.25906
Trib3	ref|Mus musculus tribbles homolog 3 (Drosophila) (Trib3), mRNA [NM_175093]	A_51_P331570	3.35782	A_51_P331570	1.90907
1810013L24Rik	gb|Mus musculus 0 day neonate skin cDNA, RIKEN full-length enriched library, clone:4632411K06 product:unclassifiable, full insert sequence. [AK028510]	A_52_P931190	2.53297	A_52_P931190	1.74424
Slit2	gb|Mus musculus 0 day neonate lung cDNA, RIKEN full-length enriched library, clone:E030015M03 product:slit homolog 2 (Drosophila), full insert sequence. [AK053145]	A_52_P3475	1.55936	A_52_P3475	2.48078
Sar1a	ref|Mus musculus SAR1 gene homolog A (S. cerevisiae) (Sar1a), mRNA [NM_009120]	A_51_P202498	2.42043	A_51_P202498	1.88178
Erdr1	ref|Mus musculus erythroid differentiation regulator 1 (Erdr1), mRNA [NM_133362]	A_51_P167562	1.96494	A_51_P167562	1.8347
	gb|Mus musculus mRNA for erythroid differentiation regulator (edr gene). [AJ539223]	A_52_P197965	1.50214
Gm3643	ref|PREDICTED: Mus musculus hypothetical protein LOC100042057 (LOC100042057), misc RNA [XR_033490]	A_51_P430903	1.72465	A_51_P430903	1.85845
Col7a1	ref|Mus musculus collagen, type VII, alpha 1 (Col7a1), mRNA [NM_007738]	A_51_P255395	2.52277	A_51_P255395	2.18575
Cebpb	ref|Mus musculus CCAAT/enhancer binding protein (C/EBP), beta (Cebpb), mRNA [NM_009883]	A_52_P605846	2.66452	A_52_P605846	2.08826
	gb|M.musculus mRNA for C/EBP beta. [X62600]	A_52_P63553	4.00148	A_52_P63553	2.77735
Tfpi2	ref|Mus musculus tissue factor pathway inhibitor 2 (Tfpi2), mRNA [NM_009364]	A_51_P216496	10.3492	A_51_P216496	6.99646
Fam43a	ref|Mus musculus family with sequence similarity 43, member A (Fam43a), mRNA [NM_177632]	A_51_P365854	2.04967	A_51_P365854	2.06874
Kif26a	ref|Mus musculus kinesin family member 26A (Kif26a), mRNA [NM_001097621]	A_52_P218379	2.73325	A_52_P218379	1.96925
Ptbp2	gb|Mus musculus adult male testis cDNA, RIKEN full-length enriched library, clone:4930402N24 product:polypyrimidine tract binding protein 2, full insert sequence. [AK015056]	A_52_P593110	5.28819	A_52_P593110	3.50583
	gb|Mus musculus 13 days embryo lung cDNA, RIKEN full-length enriched library, clone:D430001F15 product:polypyrimidine tract binding protein 2, full insert sequence. [AK084846]	A_52_P422088	1.78527	A_52_P422088	1.94428
Pde4dip	gb|Mus musculus 12 days embryo spinal ganglion cDNA, RIKEN full-length enriched library, clone:D130028A11 product:MRNA, SIMILAR TO RAT MYOMEGALIN, COMPLETE CDS homolog [Homo sapiens], full insert sequence. [AK083867]	A_52_P294377	2.04517	A_52_P175263	1.46215
Sgk2	ref|Mus musculus serum/glucocorticoid regulated kinase 2 (Sgk2), mRNA [NM_013731]	A_51_P384230	2.22565	A_51_P384230	1.61388
Stat3	ref|Mus musculus signal transducer and activator of transcription 3 (Stat3), transcript variant 1, mRNA [NM_213659]	A_51_P201480	2.36012	A_51_P201480	1.82525
	ref|Mus musculus signal transducer and activator of transcription 3 (Stat3), transcript variant 1, mRNA [NM_213659]	A_51_P201480	2.37422	A_51_P201480	1.86975
	ref|Mus musculus signal transducer and activator of transcription 3 (Stat3), transcript variant 1, mRNA [NM_213659]	A_51_P201480	2.32939	A_51_P201480	1.85298
	ref|Mus musculus signal transducer and activator of transcription 3 (Stat3), transcript variant 1, mRNA [NM_213659]	A_51_P201480	2.38258	A_51_P201480	1.80625
	ref|Mus musculus signal transducer and activator of transcription 3 (Stat3), transcript variant 1, mRNA [NM_213659]	A_51_P201480	2.28908	A_51_P201480	1.88085
	ref|Mus musculus signal transducer and activator of transcription 3 (Stat3), transcript variant 1, mRNA [NM_213659]	A_51_P201480	2.36589	A_51_P201480	1.83002
	ref|Mus musculus signal transducer and activator of transcription 3 (Stat3), transcript variant 1, mRNA [NM_213659]	A_51_P201480	2.34283	A_51_P201480	1.84473
	ref|Mus musculus signal transducer and activator of transcription 3 (Stat3), transcript variant 1, mRNA [NM_213659]	A_51_P201480	2.33935	A_51_P201480	1.84658
	ref|Mus musculus signal transducer and activator of transcription 3 (Stat3), transcript variant 1, mRNA [NM_213659]	A_51_P201480	2.42072	A_51_P201480	1.86002
	ref|Mus musculus signal transducer and activator of transcription 3 (Stat3), transcript variant 1, mRNA [NM_213659]	A_51_P201480	2.33261	A_51_P201480	1.84092
Nfil3	ref|Mus musculus nuclear factor, interleukin 3, regulated (Nfil3), mRNA [NM_017373]	A_51_P111492	1.99612	A_51_P111492	2.10497
	ref|Mus musculus nuclear factor, interleukin 3, regulated (Nfil3), mRNA [NM_017373]	A_52_P500027	2.64884	A_52_P500027	2.53024
St8sia6	ref|Mus musculus ST8 alpha-N-acetyl-neuraminide alpha-2,8-sialyltransferase 6 (St8sia6), mRNA [NM_145838]	A_52_P226214	3.08211	A_51_P471791	1.84851
	ref|Mus musculus ST8 alpha-N-acetyl-neuraminide alpha-2,8-sialyltransferase 6 (St8sia6), mRNA [NM_145838]	A_51_P471791	2.97812
Bag3	ref|Mus musculus BCL2-associated athanogene 3 (Bag3), mRNA [NM_013863]	A_51_P371174	2.82345	A_51_P371174	2.11229
	gb|Mus musculus partial mRNA for mg638 protein. [AJ250687]	A_52_P630059	1.65384
Trim79	ref|Mus musculus tripartite motif-containing 79 (Trim79), transcript variant 1, mRNA [NM_199146]	A_52_P199633	2.28188	A_52_P199633	2.19244
	ref|Mus musculus tripartite motif-containing 79 (Trim79), transcript variant 1, mRNA [NM_199146]	A_52_P371494	2.12368	A_52_P371494	2.18633
Scd4	gb|Mus musculus stearoyl-coenzyme A desaturase 4, mRNA (cDNA clone IMAGE:1479917), complete cds. [BC038322]	A_52_P374877	2.24763	A_52_P603237	1.80005
Pabpc4	ref|Mus musculus poly(A) binding protein, cytoplasmic 4 (Pabpc4), transcript variant 2, mRNA [NM_148917]	A_52_P278085	1.89833	A_52_P278085	1.70069
Zc3hav1	ref|Mus musculus zinc finger CCCH type, antiviral 1 (Zc3hav1), transcript variant 2, mRNA [NM_028864]	A_51_P177744	7.58252	A_51_P177744	4.17445
	ref|Mus musculus zinc finger CCCH type, antiviral 1 (Zc3hav1), transcript variant 2, mRNA [NM_028864]	A_52_P231610	3.35855	A_52_P231610	3.01
Pdzrn3	ref|Mus musculus PDZ domain containing RING finger 3 (Pdzrn3), mRNA [NM_018884]	A_52_P327176	1.69522	A_52_P327176	1.803
Hsd17b7	ref|Mus musculus hydroxysteroid (17-beta) dehydrogenase 7 (Hsd17b7), mRNA [NM_010476]	A_51_P250934	1.89204	A_52_P566605	1.60667
	ref|Mus musculus hydroxysteroid (17-beta) dehydrogenase 7 (Hsd17b7), mRNA [NM_010476]			A_51_P250934	1.951
1700012B09Rik	ref|Mus musculus RIKEN cDNA 1700012B09 gene (1700012B09Rik), mRNA [NM_029306]	A_51_P193682	2.58117	A_51_P193682	2.49594
	ref|Mus musculus RIKEN cDNA 1700012B09 gene (1700012B09Rik), mRNA [NM_029306]			A_51_P193686	2.46954
Tle3	gb|M.musculus mESG mRNA. [X73360]	A_52_P590740	1.71053	A_51_P151003	1.76466
	gb|M.musculus mESG mRNA. [X73360]	A_51_P151003	2.52792
Pmaip1	ref|Mus musculus phorbol-12-myristate-13-acetate-induced protein 1 (Pmaip1), mRNA [NM_021451]	A_51_P477121	3.14292	A_51_P477121	3.67674
E030010A14Rik	ref|Mus musculus RIKEN cDNA E030010A14 gene (E030010A14Rik), mRNA [NM_183160]	A_52_P141608	10.5768	A_52_P141608	6.94791
Rassf4	ref|Mus musculus Ras association (RalGDS/AF-6) domain family member 4 (Rassf4), mRNA [NM_178045]	A_52_P157150	2.25918	A_52_P157150	2.17341
	gb|Mus musculus Ras association (RalGDS/AF-6) domain family member 4, mRNA (cDNA clone MGC:27537 IMAGE:4459337), complete cds. [BC023245]	A_52_P89025	1.81876	A_52_P89025	2.0878
	ref|Mus musculus Ras association (RalGDS/AF-6) domain family member 4 (Rassf4), mRNA [NM_178045]	A_51_P222013	2.55772	A_51_P222013	2.4874
	ref|Mus musculus Ras association (RalGDS/AF-6) domain family member 4 (Rassf4), mRNA [NM_178045]	A_52_P650307	2.65628	A_52_P650307	2.28988
Tra2b	gb|Mus musculus splicing factor, arginine/serine-rich 10 (transformer 2 homolog, Drosophila), mRNA (cDNA clone IMAGE:5343672). [BC057996]	A_51_P264322	1.63774	A_52_P320822	1.93761
	gb|Mus musculus splicing factor, arginine/serine-rich 10 (transformer 2 homolog, Drosophila), mRNA (cDNA clone IMAGE:5343672). [BC057996]	A_52_P320822	2.43157
Lilrb4	ref|Mus musculus leukocyte immunoglobulin-like receptor, subfamily B, member 4 (Lilrb4), mRNA [NM_013532]	A_51_P241457	7.59771	A_51_P241457	3.27657
Il33	ref|Mus musculus interleukin 33 (Il33), transcript variant 2, mRNA [NM_133775]	A_51_P122321	3.73284	A_51_P122321	4.21318
Pmch	ref|Mus musculus pro-melanin-concentrating hormone (Pmch), mRNA [NM_029971]	A_52_P418814	1.86463	A_52_P418814	1.71553
5430435G22Rik	ref|Mus musculus RIKEN cDNA 5430435G22 gene (5430435G22Rik), mRNA [NM_145509]	A_52_P244682	3.75183	A_52_P244682	2.26585
Csrp3	ref|Mus musculus cysteine and glycine-rich protein 3 (Csrp3), mRNA [NM_013808]	A_51_P133684	2.55521	A_51_P133684	4.28871
Stx11	ref|Mus musculus syntaxin 11 (Stx11), transcript variant 1, mRNA [NM_029075]	A_51_P513568	10.737	A_51_P513568	5.15903
ENSMUST00000049266	ref|PREDICTED: Mus musculus RIKEN cDNA 6430628N08 gene (6430628N08Rik), mRNA [XM_149458]	A_51_P451719	5.10696	A_51_P451719	2.27904
Apbb1ip	ref|Mus musculus amyloid beta (A4) precursor protein-binding, family B, member 1 interacting protein (Apbb1ip), mRNA [NM_019456]	A_51_P391904	2.11987	A_51_P391904	1.48795
	ref|Mus musculus amyloid beta (A4) precursor protein-binding, family B, member 1 interacting protein (Apbb1ip), mRNA [NM_019456]	A_52_P300981	1.70686	A_52_P33221	1.59839
	ref|Mus musculus amyloid beta (A4) precursor protein-binding, family B, member 1 interacting protein (Apbb1ip), mRNA [NM_019456]	A_52_P33221	1.74899
Fosl1	ref|Mus musculus fos-like antigen 1 (Fosl1), mRNA [NM_010235]	A_51_P308796	5.69373	A_51_P308796	3.63098
Hpn	ref|Mus musculus hepsin (Hpn), transcript variant 2, mRNA [NM_008281]	A_51_P434483	1.60927	A_51_P434483	1.69177
Trp53inp1	ref|Mus musculus transformation related protein 53 inducible nuclear protein 1 (Trp53inp1), mRNA [NM_021897]	A_52_P503387	1.68359	A_52_P503387	1.56593
	ref|Mus musculus transformation related protein 53 inducible nuclear protein 1 (Trp53inp1), mRNA [NM_021897]	A_51_P175580	1.7701	A_51_P175580	1.50543
Tmco4	ref|Mus musculus transmembrane and coiled-coil domains 4 (Tmco4), mRNA [NM_029857]	A_51_P232824	1.9484	A_51_P232824	1.84092
	ref|Mus musculus transmembrane and coiled-coil domains 4 (Tmco4), mRNA [NM_029857]	A_52_P78064	1.73089	A_52_P78064	1.60338
Ngfr	ref|Mus musculus nerve growth factor receptor (TNFR superfamily, member 16) (Ngfr), mRNA [NM_033217]	A_52_P236448	1.91385	A_52_P236448	1.79459
	ref|Mus musculus nerve growth factor receptor (TNFR superfamily, member 16) (Ngfr), mRNA [NM_033217]	A_52_P236448	1.91424	A_52_P236448	1.79797
	ref|Mus musculus nerve growth factor receptor (TNFR superfamily, member 16) (Ngfr), mRNA [NM_033217]	A_52_P236448	1.94073	A_52_P236448	1.82852
	ref|Mus musculus nerve growth factor receptor (TNFR superfamily, member 16) (Ngfr), mRNA [NM_033217]	A_52_P236448	1.93619	A_52_P236448	1.82495
	ref|Mus musculus nerve growth factor receptor (TNFR superfamily, member 16) (Ngfr), mRNA [NM_033217]	A_52_P236448	1.91147	A_52_P236448	1.83713
	ref|Mus musculus nerve growth factor receptor (TNFR superfamily, member 16) (Ngfr), mRNA [NM_033217]	A_52_P236448	1.96747	A_52_P236448	1.83292
	ref|Mus musculus nerve growth factor receptor (TNFR superfamily, member 16) (Ngfr), mRNA [NM_033217]	A_52_P236448	1.8756	A_52_P236448	1.77503
	ref|Mus musculus nerve growth factor receptor (TNFR superfamily, member 16) (Ngfr), mRNA [NM_033217]	A_52_P236448	1.95682	A_52_P236448	1.79407
	ref|Mus musculus nerve growth factor receptor (TNFR superfamily, member 16) (Ngfr), mRNA [NM_033217]	A_52_P236448	1.84221	A_52_P236448	1.75766
	ref|Mus musculus nerve growth factor receptor (TNFR superfamily, member 16) (Ngfr), mRNA [NM_033217]	A_52_P236448	1.77933	A_52_P236448	1.743
Zfpm1	ref|Mus musculus zinc finger protein, multitype 1 (Zfpm1), mRNA [NM_009569]	A_51_P360840	2.02212	A_51_P360840	1.90031
H2-Ab1	ref|Mus musculus histocompatibility 2, class II antigen A, beta 1 (H2-Ab1), mRNA [NM_207105]	A_51_P215237	2.83682	A_51_P215237	2.28351
	ref|Mus musculus histocompatibility 2, class II antigen A, beta 1 (H2-Ab1), mRNA [NM_207105]	A_51_P215237	2.86566	A_51_P215237	2.06037
	gb|Mus musculus histocompatibility 2, class II antigen A, beta 1, mRNA (cDNA clone MGC:6297 IMAGE:2651058), complete cds. [BC010322]	A_52_P570717	2.37112	A_52_P570717	1.86273
	ref|Mus musculus histocompatibility 2, class II antigen A, beta 1 (H2-Ab1), mRNA [NM_207105]	A_51_P215237	2.85168	A_51_P215237	2.02536
	ref|Mus musculus histocompatibility 2, class II antigen A, beta 1 (H2-Ab1), mRNA [NM_207105]	A_51_P215242	2.62148	A_51_P215242	1.91038
	ref|Mus musculus histocompatibility 2, class II antigen A, beta 1 (H2-Ab1), mRNA [NM_207105]	A_51_P215237	2.71865	A_51_P215237	2.22245
	ref|Mus musculus histocompatibility 2, class II antigen A, beta 1 (H2-Ab1), mRNA [NM_207105]	A_51_P215237	2.97561	A_51_P215237	2.2539
	ref|Mus musculus histocompatibility 2, class II antigen A, beta 1 (H2-Ab1), mRNA [NM_207105]	A_51_P215237	3.1284	A_51_P215237	2.24634
	ref|Mus musculus histocompatibility 2, class II antigen A, beta 1 (H2-Ab1), mRNA [NM_207105]	A_52_P683598	2.99255	A_52_P683598	2.28302
	ref|Mus musculus histocompatibility 2, class II antigen A, beta 1 (H2-Ab1), mRNA [NM_207105]	A_51_P215237	3.04858	A_51_P215237	2.32669
	ref|Mus musculus histocompatibility 2, class II antigen A, beta 1 (H2-Ab1), mRNA [NM_207105]	A_51_P215237	2.7401	A_51_P215237	2.28229
	ref|Mus musculus histocompatibility 2, class II antigen A, beta 1 (H2-Ab1), mRNA [NM_207105]	A_51_P215237	2.69014	A_51_P215237	1.84298
	ref|Mus musculus histocompatibility 2, class II antigen A, beta 1 (H2-Ab1), mRNA [NM_207105]	A_51_P215237	2.88142	A_51_P215237	2.30541
Tnfaip3	ref|Mus musculus tumor necrosis factor, alpha-induced protein 3 (Tnfaip3), transcript variant 1, mRNA [NM_009397]	A_52_P412417	7.0805	A_52_P412417	2.51487
Naa25	ref|Mus musculus N(alpha)-acetyltransferase 25, NatB auxiliary subunit (Naa25), mRNA [NM_172722]	A_51_P272563	1.92374	A_51_P272563	1.69547
Efcab6	ref|Mus musculus EF-hand calcium binding domain 6 (Efcab6), transcript variant 1, mRNA [NM_029946]	A_51_P191726	2.55513	A_51_P191726	3.31907
NAP112463-1	Unknown	A_52_P115191	3.22191	A_52_P115191	2.34015
Npr3	ref|Mus musculus natriuretic peptide receptor 3 (Npr3), transcript variant 1, mRNA [NM_008728]	A_51_P247184	1.87213	A_51_P247184	2.08834
Sh3pxd2b	ref|Mus musculus SH3 and PX domains 2B (Sh3pxd2b), mRNA [NM_177364]	A_51_P148037	1.59194	A_51_P148037	1.66275
Cflar	gb|Mus musculus 0 day neonate eyeball cDNA, RIKEN full-length enriched library, clone:E130111C10 product:unclassifiable, full insert sequence. [AK053567]	A_51_P135491	2.11359	A_52_P83888	1.51768
	ref|Mus musculus CASP8 and FADD-like apoptosis regulator (Cflar), transcript variant 2, mRNA [NM_009805]			A_51_P135491	1.54717
Rhd	ref|Mus musculus Rh blood group, D antigen (Rhd), mRNA [NM_011270]	A_51_P241769	1.74594	A_51_P241769	1.79917
Cd93	ref|Mus musculus CD93 antigen (Cd93), mRNA [NM_010740]	A_52_P607230	3.02166	A_52_P607230	2.59581
	ref|Mus musculus CD93 antigen (Cd93), mRNA [NM_010740]	A_51_P238722	7.65784	A_51_P238722	3.54646
Nek1	ref|Mus musculus NIMA (never in mitosis gene a)-related expressed kinase 1 (Nek1), mRNA [NM_175089]	A_52_P673519	2.19438	A_52_P673519	1.76592
Crct1	ref|Mus musculus cysteine-rich C-terminal 1 (Crct1), mRNA [NM_028798]	A_51_P461040	3.20046	A_51_P461040	3.02475
Hsph1	ref|Mus musculus heat shock 105kDa/110kDa protein 1 (Hsph1), mRNA [NM_013559]	A_51_P110455	1.93332	A_51_P110455	1.43793
Cryab	ref|Mus musculus crystallin, alpha B (Cryab), mRNA [NM_009964]	A_52_P106482	1.60067	A_52_P106482	1.57786
Pygl	ref|Mus musculus liver glycogen phosphorylase (Pygl), mRNA [NM_133198]	A_51_P452779	2.63695	A_51_P452779	1.87049
	gb|Mus musculus 12 days embryo spinal cord cDNA, RIKEN full-length enriched library, clone:C530044G15 product:weakly similar to GLYCOGEN PHOSPHORYLASE (EC 2.4.1.1) (ALPHA-GLUCAN PHOSPHORYLASE) (STARCH PHOSPHORYLASE) [Mus musculus], full insert sequence. [	A_52_P320181	9.17075	A_52_P320181	6.10668
ENSMUST00000084243	ens|Putative uncharacterized protein [Source:UniProtKB/TrEMBL;Acc:Q6R5G1] [ENSMUST00000084243]	A_52_P489999	2.19826	A_52_P489999	2.20959
Hspa1a	ref|Mus musculus heat shock protein 1A (Hspa1a), mRNA [NM_010479]	A_52_P82741	18.5205	A_52_P82741	11.9476
	ref|Mus musculus heat shock protein 1A (Hspa1a), mRNA [NM_010479]	A_51_P117952	15.1526	A_51_P117952	10.5328
Nnmt	ref|Mus musculus nicotinamide N-methyltransferase (Nnmt), mRNA [NM_010924]	A_51_P476767	4.01147	A_51_P476767	2.61332
Retnlg	ref|Mus musculus resistin like gamma (Retnlg), mRNA [NM_181596]	A_52_P425839	31.2963	A_52_P425839	17.1401
Xpo1	gb|Mus musculus 12 days embryo eyeball cDNA, RIKEN full-length enriched library, clone:D230034M16 product:unclassifiable, full insert sequence. [AK052007]	A_52_P89259	2.51587	A_52_P89259	2.5994
Alox5ap	ref|Mus musculus arachidonate 5-lipoxygenase activating protein (Alox5ap), mRNA [NM_009663]	A_51_P235687	2.02956	A_51_P235687	1.58018
Apln	ref|Mus musculus apelin (Apln), mRNA [NM_013912]	A_52_P62284	1.47881	A_51_P209327	1.70847
	ref|Mus musculus apelin (Apln), mRNA [NM_013912]	A_51_P209327	1.87795
	ref|Mus musculus apelin (Apln), mRNA [NM_013912]	A_51_P133345	1.62134
Gipr	ref|Mus musculus gastric inhibitory polypeptide receptor (Gipr), mRNA [NM_001080815]	A_52_P9236	1.57047	A_52_P455619	2.22283
	ref|Mus musculus gastric inhibitory polypeptide receptor (Gipr), mRNA [NM_001080815]	A_52_P455619	1.75717	A_52_P238468	3.95635
	ref|Mus musculus gastric inhibitory polypeptide receptor (Gipr), mRNA [NM_001080815]	A_52_P238468	2.90064
Myd88	ref|Mus musculus myeloid differentiation primary response gene 88 (Myd88), mRNA [NM_010851]	A_52_P282762	1.68187	A_52_P282762	1.55477
	ref|Mus musculus myeloid differentiation primary response gene 88 (Myd88), mRNA [NM_010851]	A_52_P282762	1.71945	A_52_P282762	1.54551
	ref|Mus musculus myeloid differentiation primary response gene 88 (Myd88), mRNA [NM_010851]	A_52_P282762	1.69992	A_52_P282762	1.53967
	ref|Mus musculus myeloid differentiation primary response gene 88 (Myd88), mRNA [NM_010851]	A_52_P282762	1.67583
	ref|Mus musculus myeloid differentiation primary response gene 88 (Myd88), mRNA [NM_010851]	A_52_P282762	1.65069
	ref|Mus musculus myeloid differentiation primary response gene 88 (Myd88), mRNA [NM_010851]	A_52_P282762	1.68293
	ref|Mus musculus myeloid differentiation primary response gene 88 (Myd88), mRNA [NM_010851]	A_52_P282762	1.63746
	ref|Mus musculus myeloid differentiation primary response gene 88 (Myd88), mRNA [NM_010851]	A_52_P282762	1.68831
	ref|Mus musculus myeloid differentiation primary response gene 88 (Myd88), mRNA [NM_010851]	A_52_P282762	1.65781
	ref|Mus musculus myeloid differentiation primary response gene 88 (Myd88), mRNA [NM_010851]	A_52_P282762	1.74197
Hspb1	ref|Mus musculus heat shock protein 1 (Hspb1), mRNA [NM_013560]	A_52_P404533	8.10301	A_52_P404533	4.93269
Klk7	ref|Mus musculus kallikrein related-peptidase 7 (chymotryptic, stratum corneum) (Klk7), mRNA [NM_011872]	A_51_P151159	2.75821	A_51_P151159	2.47808
Efna1	ref|Mus musculus ephrin A1 (Efna1), transcript variant 1, mRNA [NM_010107]	A_51_P266683	2.11844	A_51_P266683	2.74874
Vps13c	ref|Mus musculus vacuolar protein sorting 13C (yeast) (Vps13c), mRNA [NM_177184]	A_52_P649074	1.57386	A_52_P649074	1.5732
Hmgcs1	gb|Mus musculus 15 days embryo male testis cDNA, RIKEN full-length enriched library, clone:8030402P03 product:similar to hydroxymethylglutaryl-CoA synthase (EC 4.1.3.5) (fragment) [Gallus gallus], full insert sequence. [AK078743]	A_52_P119039	2.64178	A_52_P119039	1.93308
	ref|Mus musculus 3-hydroxy-3-methylglutaryl-Coenzyme A synthase 1 (Hmgcs1), mRNA [NM_145942]	A_51_P146941	1.99237	A_51_P146941	1.76648
AK042659	gb|Mus musculus 7 days neonate cerebellum cDNA, RIKEN full-length enriched library, clone:A730014A09 product:unclassifiable, full insert sequence. [AK042659]	A_52_P722931	2.51942	A_52_P722931	1.81497
Myt1l	gb|Mus musculus 10, 11 days embryo whole body cDNA, RIKEN full-length enriched library, clone:2810003I18 product:myelin transcription factor 1-like, full insert sequence. [AK012660]	A_52_P499453	1.42476	A_52_P499453	1.55567
Phf11	ref|Mus musculus PHD finger protein 11 (Phf11), mRNA [NM_172603]	A_51_P262515	1.7495	A_51_P262515	2.42403
ENSMUST00000062899	ens|RIKEN cDNA E030011O05 gene Gene [Source:MGI Symbol;Acc:MGI:2442867] [ENSMUST00000062899]	A_52_P307874	6.69662	A_52_P307874	12.393
2810452K05Rik	gb|Mus musculus 10, 11 days embryo whole body cDNA, RIKEN full-length enriched library, clone:2810452K05 product:unclassifiable, full insert sequence. [AK013332]	A_52_P858226	1.79075	A_52_P858226	1.95802
Rgs9bp	ref|Mus musculus regulator of G-protein signalling 9 binding protein (Rgs9bp), mRNA [NM_145840]	A_52_P659470	6.72458	A_52_P659470	8.17908
	ref|Mus musculus regulator of G-protein signalling 9 binding protein (Rgs9bp), mRNA [NM_145840]	A_51_P319165	2.63045	A_51_P319165	2.36695
Wwtr1	ref|Mus musculus WW domain containing transcription regulator 1 (Wwtr1), transcript variant 2, mRNA [NM_133784]	A_52_P571444	2.19747	A_52_P571444	1.94524
	ref|Mus musculus WW domain containing transcription regulator 1 (Wwtr1), transcript variant 2, mRNA [NM_133784]	A_51_P502608	2.93814	A_51_P502608	2.3034
NAP108144-1	Unknown	A_52_P4482	1.57781	A_52_P4482	1.61068
EG665756	ref|PREDICTED: Mus musculus predicted gene, EG665756 (EG665756), mRNA [XM_979235]	A_52_P908952	1.65624	A_52_P908952	1.77865
	ref|PREDICTED: Mus musculus predicted gene, EG665756 (EG665756), mRNA [XM_979235]	A_51_P318182	1.5812	A_51_P318182	1.79297
Il4ra	ref|Mus musculus interleukin 4 receptor, alpha (Il4ra), mRNA [NM_001008700]	A_51_P464478	2.44579	A_51_P464478	2.34929
Cast	ref|Mus musculus calpastatin (Cast), mRNA [NM_009817]	A_52_P279658	1.5893	A_52_P279658	1.61854
	ref|Mus musculus calpastatin (Cast), mRNA [NM_009817]	A_51_P519295	2.25057	A_52_P548913	1.5241
	ref|Mus musculus calpastatin (Cast), mRNA [NM_009817]			A_51_P519295	2.12876
Dedd2	ref|Mus musculus death effector domain-containing DNA binding protein 2 (Dedd2), mRNA [NM_207677]	A_51_P202954	1.9641	A_51_P202954	1.73455
	gb|Mus musculus ES cells cDNA, RIKEN full-length enriched library, clone:2410050E11 product:similar to death effector domain-containing and DNA-binding protein 2, full insert sequence. [AK010701]	A_51_P202950	1.95811	A_51_P202950	1.73307
Ankrd33b	ref|Mus musculus ankyrin repeat domain 33B (Ankrd33b), transcript variant 1, mRNA [NM_026153]	A_52_P463235	1.88629	A_52_P284495	1.99938
	ref|Mus musculus ankyrin repeat domain 33B (Ankrd33b), transcript variant 1, mRNA [NM_026153]	A_52_P284495	2.76574
Pax1	ref|Mus musculus paired box gene 1 (Pax1), mRNA [NM_008780]	A_51_P145322	1.66627	A_51_P145322	2.50899
	ref|Mus musculus paired box gene 1 (Pax1), mRNA [NM_008780]	A_51_P145322	2.31876	A_51_P145322	1.93815
	ref|Mus musculus paired box gene 1 (Pax1), mRNA [NM_008780]	A_51_P145322	1.79635	A_51_P145322	1.70514
	ref|Mus musculus paired box gene 1 (Pax1), mRNA [NM_008780]	A_51_P145322	2.03216	A_51_P145322	1.83229
	ref|Mus musculus paired box gene 1 (Pax1), mRNA [NM_008780]	A_51_P145322	1.96899	A_51_P145322	1.93846
	ref|Mus musculus paired box gene 1 (Pax1), mRNA [NM_008780]	A_51_P145322	1.80458	A_51_P145322	1.7025
	ref|Mus musculus paired box gene 1 (Pax1), mRNA [NM_008780]	A_51_P145322	1.54886
Nt5dc1	ref|Mus musculus 5'-nucleotidase domain containing 1 (Nt5dc1), mRNA [NM_176968]	A_51_P326242	1.54736	A_51_P326242	1.44201
Ptprk	gb|Mus musculus 2 days neonate sympathetic ganglion cDNA, RIKEN full-length enriched library, clone:7120449H18 product:protein tyrosine phosphatase, receptor type, K, full insert sequence. [AK078614]	A_52_P296095	3.62889	A_52_P296095	3.92715
ENSMUST00000062980	ens|metallothionein 1 Gene [Source:MGI Symbol;Acc:MGI:97171] [ENSMUST00000062980]	A_52_P423810	3.66392	A_52_P423810	2.56214
Usp42	ref|Mus musculus ubiquitin specific peptidase 42 (Usp42), mRNA [NM_029749]	A_51_P115749	1.69665	A_51_P115749	1.64293
Igfbp3	ref|Mus musculus insulin-like growth factor binding protein 3 (Igfbp3), mRNA [NM_008343]	A_52_P253179	2.70899	A_52_P253179	2.2447
	gb|Mus musculus 9.5 days embryo parthenogenote cDNA, RIKEN full-length enriched library, clone:B130018L24 product:unclassifiable, full insert sequence. [AK045003]	A_52_P851352	6.14107	A_52_P851352	3.14089
4930523C07Rik	ref|Mus musculus RIKEN cDNA 4930523C07 gene (4930523C07Rik), transcript variant 1, mRNA [NM_001162896]	A_52_P13783	2.34839	A_52_P13783	2.36845
	ref|Mus musculus RIKEN cDNA 4930523C07 gene (4930523C07Rik), transcript variant 2, non-coding RNA [NR_028111]	A_52_P153147	8.58156	A_52_P153147	3.01754
	gb|Mus musculus 0 day neonate thymus cDNA, RIKEN full-length enriched library, clone:A430108H07 product:unclassifiable, full insert sequence. [AK040601]	A_52_P598732	5.31175	A_52_P598732	2.78746
	ref|Mus musculus RIKEN cDNA 4930523C07 gene (4930523C07Rik), transcript variant 1, mRNA [NM_001162896]	A_52_P644479	2.72326	A_52_P644479	1.95675
Serpinf2	ref|Mus musculus serine (or cysteine) peptidase inhibitor, clade F, member 2 (Serpinf2), mRNA [NM_008878]	A_51_P174176	2.07398	A_51_P174176	1.89182
AK082805	gb|Mus musculus ES cells cDNA, RIKEN full-length enriched library, clone:C330023J09 product:weakly similar to GAG POLYPROTEIN [Mus musculus], full insert sequence. [AK082805]	A_52_P1076740	2.61094	A_52_P1076740	1.44248
Ch25h	ref|Mus musculus cholesterol 25-hydroxylase (Ch25h), mRNA [NM_009890]	A_51_P112966	10.5619	A_51_P112966	4.48571
Gjb5	ref|Mus musculus gap junction protein, beta 5 (Gjb5), mRNA [NM_010291]	A_51_P385639	1.96824	A_51_P385639	1.69545
Mctp2	gb|Mus musculus 16 days neonate thymus cDNA, RIKEN full-length enriched library, clone:A130023H07 product:unclassifiable, full insert sequence. [AK037524]	A_51_P154913	3.89296	A_51_P154913	4.19982
BC037703	ref|Mus musculus cDNA sequence BC037703 (BC037703), mRNA [NM_172295]	A_52_P12840	2.08235	A_52_P12840	2.2561
Cntf	ref|Mus musculus ciliary neurotrophic factor (Cntf), mRNA [NM_170786]	A_51_P378967	1.51837	A_51_P378967	1.69433
Sfrp2	ref|Mus musculus secreted frizzled-related protein 2 (Sfrp2), mRNA [NM_009144]	A_51_P520849	4.08997	A_51_P520849	5.65421
Niacr1	ref|Mus musculus niacin receptor 1 (Niacr1), mRNA [NM_030701]	A_51_P488739	4.2293	A_51_P488739	3.06583
Tlr1	ref|Mus musculus toll-like receptor 1 (Tlr1), mRNA [NM_030682]	A_51_P495581	3.27118	A_51_P495581	1.81943
Cd80	gb|Mus musculus mRNA for CD80 antigen (Qoo609 gene), splice variant. [AJ278965]	A_51_P418295	3.15213	A_51_P418295	1.50724
Litaf	ref|Mus musculus LPS-induced TN factor (Litaf), mRNA [NM_019980]	A_52_P210893	3.29277	A_52_P210893	2.11608
	ref|Mus musculus LPS-induced TN factor (Litaf), mRNA [NM_019980]	A_51_P267239	5.02459	A_51_P267239	2.60393
Ubr1	gb|Mus musculus 16 days neonate thymus cDNA, RIKEN full-length enriched library, clone:A130048K23 product:unclassifiable, full insert sequence. [AK037771]	A_52_P636629	1.4878	A_52_P636629	1.46035
Malat1	ref|Mus musculus metastasis associated lung adenocarcinoma transcript 1 (non-coding RNA) (Malat1), non-coding RNA [NR_002847]	A_51_P394383	2.02719	A_52_P392598	1.62348
	ref|Mus musculus metastasis associated lung adenocarcinoma transcript 1 (non-coding RNA) (Malat1), non-coding RNA [NR_002847]	A_52_P392598	1.88363
	ref|Mus musculus metastasis associated lung adenocarcinoma transcript 1 (non-coding RNA) (Malat1), non-coding RNA [NR_002847]	A_52_P416123	1.54768
Ccl6	ref|Mus musculus chemokine (C-C motif) ligand 6 (Ccl6), mRNA [NM_009139]	A_51_P460954	6.76683	A_51_P460954	3.45894
Sdc1	ref|Mus musculus syndecan 1 (Sdc1), mRNA [NM_011519]	A_52_P479269	2.23262	A_52_P479269	2.4587
Ucp1	ref|Mus musculus uncoupling protein 1 (mitochondrial, proton carrier) (Ucp1), nuclear gene encoding mitochondrial protein, mRNA [NM_009463]	A_51_P426353	2.37888	A_51_P426353	2.49618
Epas1	gb|Mus musculus 0 day neonate lung cDNA, RIKEN full-length enriched library, clone:E030034H04 product:endothelial PAS domain protein 1, full insert sequence. [AK087208]	A_51_P250058	1.5896	A_52_P293443	1.59935
	gb|Mus musculus 0 day neonate lung cDNA, RIKEN full-length enriched library, clone:E030034H04 product:endothelial PAS domain protein 1, full insert sequence. [AK087208]	A_52_P293443	2.02181
Mmp13	ref|Mus musculus matrix metallopeptidase 13 (Mmp13), mRNA [NM_008607]	A_51_P184484	4.0329	A_51_P184484	4.12178
Tnfrsf10b	ref|Mus musculus tumor necrosis factor receptor superfamily, member 10b (Tnfrsf10b), mRNA [NM_020275]	A_52_P10134	1.90269	A_52_P10134	1.97675
	ref|Mus musculus tumor necrosis factor receptor superfamily, member 10b (Tnfrsf10b), mRNA [NM_020275]	A_51_P389028	1.7813
Hsp90b1	ref|Mus musculus heat shock protein 90, beta (Grp94), member 1 (Hsp90b1), mRNA [NM_011631]	A_52_P590546	1.81904	A_52_P590546	1.59601
S1pr2	ref|Mus musculus sphingosine-1-phosphate receptor 2 (S1pr2), mRNA [NM_010333]	A_52_P604613	2.2058	A_52_P604613	1.63664
Kcnq1ot1	ref|Mus musculus KCNQ1 overlapping transcript 1 (Kcnq1ot1), non-coding RNA [NR_001461]	A_52_P619388	1.63707	A_52_P619388	1.77595
	ref|Mus musculus KCNQ1 overlapping transcript 1 (Kcnq1ot1), non-coding RNA [NR_001461]			A_52_P534609	1.51926
Garnl3	gb|Mus musculus 13 days embryo heart cDNA, RIKEN full-length enriched library, clone:D330021H01 product:unclassifiable, full insert sequence. [AK084611]	A_52_P537376	1.69759	A_52_P537376	1.85003
ENSMUST00000051089	ens|histone cluster 2, H2bb Gene [Source:MGI Symbol;Acc:MGI:2448413] [ENSMUST00000051089]	A_51_P361620	1.71226	A_51_P361620	2.15547
Rac2	ref|Mus musculus RAS-related C3 botulinum substrate 2 (Rac2), mRNA [NM_009008]	A_52_P131466	2.2766	A_52_P131466	1.57426
AK047616	gb|Mus musculus adult male corpus striatum cDNA, RIKEN full-length enriched library, clone:C030002C18 product:unclassifiable, full insert sequence. [AK047616]	A_52_P690871	1.6569	A_52_P690871	1.665
Birc3	ref|Mus musculus baculoviral IAP repeat-containing 3 (Birc3), mRNA [NM_007464]	A_51_P449171	4.7567	A_51_P449171	2.50132
Gm15645	ref|Mus musculus predicted gene 15645 (Gm15645), non-coding RNA [NR_033578]	A_52_P7041	2.06937	A_52_P7041	1.84292
Tnfaip2	ref|Mus musculus tumor necrosis factor, alpha-induced protein 2 (Tnfaip2), mRNA [NM_009396]	A_51_P364485	5.84074	A_51_P364485	3.91837
Mesp1	ref|Mus musculus mesoderm posterior 1 (Mesp1), mRNA [NM_008588]	A_51_P341725	5.86183	A_51_P341725	11.4549
	ref|Mus musculus mesoderm posterior 1 (Mesp1), mRNA [NM_008588]	A_52_P627833	3.42074	A_52_P627833	3.10878
Msr1	ref|Mus musculus macrophage scavenger receptor 1 (Msr1), transcript variant 1, mRNA [NM_031195]	A_52_P607128	7.80634	A_52_P607128	4.28069
	ref|Mus musculus macrophage scavenger receptor 1 (Msr1), transcript variant 1, mRNA [NM_031195]	A_51_P404846	4.26628	A_51_P404846	3.37709
	ref|Mus musculus macrophage scavenger receptor 1 (Msr1), transcript variant 1, mRNA [NM_031195]	A_52_P127130	5.26073	A_52_P127130	3.10748
Trim63	ref|Mus musculus tripartite motif-containing 63 (Trim63), mRNA [NM_001039048]	A_52_P517224	2.30527	A_52_P517224	1.98298
AK039229	gb|Mus musculus adult male spinal cord cDNA, RIKEN full-length enriched library, clone:A330001K16 product:unclassifiable, full insert sequence. [AK039229]	A_52_P955515	2.29225	A_52_P955515	2.48944
Tgtp1	ref|Mus musculus T-cell specific GTPase 1 (Tgtp1), mRNA [NM_011579]	A_52_P676510	2.17726	A_52_P676510	2.50325
Btg3	ref|Mus musculus B-cell translocation gene 3 (Btg3), mRNA [NM_009770]	A_51_P340601	2.63791	A_51_P340601	1.68224
AK051949	gb|Mus musculus 12 days embryo eyeball cDNA, RIKEN full-length enriched library, clone:D230022M09 product:unclassifiable, full insert sequence. [AK051949]	A_52_P1044262	2.43189	A_52_P1044262	1.99231
AK043711	gb|Mus musculus 10 days neonate cortex cDNA, RIKEN full-length enriched library, clone:A830022P07 product:unclassifiable, full insert sequence. [AK043711]	A_51_P504438	2.10955	A_51_P504438	1.58922
Tpm4	ref|Mus musculus tropomyosin 4 (Tpm4), mRNA [NM_001001491]	A_51_P225592	3.45558	A_51_P225592	2.46062
Klf4	ref|Mus musculus Kruppel-like factor 4 (gut) (Klf4), mRNA [NM_010637]	A_51_P213544	3.14172	A_51_P213544	1.89855
Plat	ref|Mus musculus plasminogen activator, tissue (Plat), mRNA [NM_008872]	A_51_P301566	2.56495	A_51_P301566	1.73147
	gb|Mus musculus 0 day neonate eyeball cDNA, RIKEN full-length enriched library, clone:E130020K19 product:plasminogen activator, tissue, full insert sequence. [AK053476]	A_52_P405772	2.40279	A_52_P405772	1.96022
	ref|Mus musculus plasminogen activator, tissue (Plat), mRNA [NM_008872]	A_52_P409833	2.17961
Hnrnpul1	ref|Mus musculus heterogeneous nuclear ribonucleoprotein U-like 1 (Hnrnpul1), transcript variant 2, mRNA [NM_178089]	A_52_P573366	1.83901	A_52_P573366	1.4554
Kif5a	ref|Mus musculus kinesin family member 5A (Kif5a), transcript variant 2, mRNA [NM_008447]	A_52_P93042	1.64707	A_52_P93042	1.61283
Socs3	ref|Mus musculus suppressor of cytokine signaling 3 (Socs3), mRNA [NM_007707]	A_51_P474459	6.17624	A_51_P474459	4.09609
Trim16	ref|Mus musculus tripartite motif-containing 16 (Trim16), mRNA [NM_053169]	A_51_P502580	3.02835	A_51_P502580	2.18341
	ref|Mus musculus tripartite motif-containing 16 (Trim16), mRNA [NM_053169]	A_52_P325477	1.85593	A_52_P212650	1.72246
	ref|Mus musculus tripartite motif-containing 16 (Trim16), mRNA [NM_053169]	A_52_P212650	2.3068
Lpin3	ref|Mus musculus lipin 3 (Lpin3), mRNA [NM_022883]	A_51_P345975	4.61281	A_51_P345975	2.49056
Padi4	ref|Mus musculus peptidyl arginine deiminase, type IV (Padi4), mRNA [NM_011061]	A_52_P514061	3.37343	A_52_P514061	1.80347
	ref|Mus musculus peptidyl arginine deiminase, type IV (Padi4), mRNA [NM_011061]	A_51_P255875	3.41321
AK053596	gb|Mus musculus 0 day neonate eyeball cDNA, RIKEN full-length enriched library, clone:E130112N23 product:hypothetical protein, full insert sequence. [AK053596]	A_51_P188501	1.81585	A_51_P188501	1.87683
AK083869	gb|Mus musculus 12 days embryo spinal ganglion cDNA, RIKEN full-length enriched library, clone:D130032O11 product:unclassifiable, full insert sequence. [AK083869]	A_52_P1052436	1.68275	A_52_P1052436	1.58635
Anxa1	ref|Mus musculus annexin A1 (Anxa1), mRNA [NM_010730]	A_51_P283590	3.54269	A_51_P283590	2.61016
Adamts1	ref|Mus musculus a disintegrin-like and metallopeptidase (reprolysin type) with thrombospondin type 1 motif, 1 (Adamts1), mRNA [NM_009621]	A_52_P213932	6.77295	A_52_P213932	3.84532
	ref|Mus musculus a disintegrin-like and metallopeptidase (reprolysin type) with thrombospondin type 1 motif, 1 (Adamts1), mRNA [NM_009621]	A_52_P489295	8.8478	A_52_P489295	4.81806
Zfp652	gb|Mus musculus zinc finger protein 652, mRNA (cDNA clone MGC:67134 IMAGE:6414140), complete cds. [BC055752]	A_52_P361611	2.23968	A_52_P361611	1.75933
4930486L24Rik	ref|Mus musculus RIKEN cDNA 4930486L24 gene (4930486L24Rik), mRNA [NM_178098]	A_52_P218440	3.10459	A_52_P218440	1.86585
	ref|Mus musculus RIKEN cDNA 4930486L24 gene (4930486L24Rik), mRNA [NM_178098]	A_51_P276479	2.56335	A_51_P276479	1.72974
Mt2	ref|Mus musculus metallothionein 2 (Mt2), mRNA [NM_008630]	A_51_P246317	4.34303	A_51_P246317	3.26579
Ear1	ref|Mus musculus eosinophil-associated, ribonuclease A family, member 1 (Ear1), mRNA [NM_007894]	A_52_P412585	2.7082	A_52_P412585	1.79393
Apobec1	ref|Mus musculus apolipoprotein B mRNA editing enzyme, catalytic polypeptide 1 (Apobec1), transcript variant 1, mRNA [NM_031159]	A_51_P160754	2.15355	A_51_P160754	1.80183
Gjb2	ref|Mus musculus gap junction protein, beta 2 (Gjb2), mRNA [NM_008125]	A_52_P382886	6.06593	A_52_P382886	4.11708
	ref|Mus musculus gap junction protein, beta 2 (Gjb2), mRNA [NM_008125]	A_51_P267622	4.19791	A_51_P267622	2.78999
Kndc1	ref|Mus musculus kinase non-catalytic C-lobe domain (KIND) containing 1 (Kndc1), mRNA [NM_177261]	A_52_P555188	1.96378	A_51_P159122	1.58314
	ref|Mus musculus kinase non-catalytic C-lobe domain (KIND) containing 1 (Kndc1), mRNA [NM_177261]			A_52_P555188	1.66905
AK048349	gb|Mus musculus 16 days embryo head cDNA, RIKEN full-length enriched library, clone:C130051M16 product:SNF1-like kinase, full insert sequence. [AK048349]	A_52_P362772	5.09163	A_52_P362772	2.86951
Lat2	ref|Mus musculus linker for activation of T cells family, member 2 (Lat2), transcript variant 1, mRNA [NM_020044]	A_51_P242930	2.15338	A_51_P242930	1.81727
ENSMUST00000100423	ens|Putative uncharacterized proteinMCG123851 ; [Source:UniProtKB/TrEMBL;Acc:Q3UZ34] [ENSMUST00000100423]	A_52_P308875	1.66254	A_52_P308875	1.60049
Col18a1	ref|Mus musculus collagen, type XVIII, alpha 1 (Col18a1), transcript variant 2, mRNA [NM_009929]	A_51_P191700	2.65734	A_51_P191700	1.739
	ref|Mus musculus collagen, type XVIII, alpha 1 (Col18a1), transcript variant 2, mRNA [NM_009929]	A_52_P261846	1.89563
Isg20	ref|Mus musculus interferon-stimulated protein (Isg20), transcript variant 1, mRNA [NM_020583]	A_51_P510713	2.38062	A_51_P510713	2.70321
	ref|Mus musculus interferon-stimulated protein (Isg20), transcript variant 1, mRNA [NM_020583]	A_52_P448253	2.88777	A_52_P448253	2.02613
Cxcl3	ref|Mus musculus chemokine (C-X-C motif) ligand 3 (Cxcl3), mRNA [NM_203320]	A_52_P232813	44.489	A_52_P232813	108.036
Ccr7	ref|Mus musculus chemokine (C-C motif) receptor 7 (Ccr7), mRNA [NM_007719]	A_51_P420229	2.74268	A_51_P420229	2.8817
Vps13b	gb|Mus musculus 0 day neonate eyeball cDNA, RIKEN full-length enriched library, clone:E130006B03 product:hypothetical protein, full insert sequence. [AK053274]	A_51_P454257	2.69748	A_52_P595047	2.41362
Ptpre	ref|Mus musculus protein tyrosine phosphatase, receptor type, E (Ptpre), mRNA [NM_011212]	A_51_P181772	2.09452	A_51_P181772	1.59541
	ref|Mus musculus protein tyrosine phosphatase, receptor type, E (Ptpre), mRNA [NM_011212]	A_52_P235319	1.56419
Dis3	ref|Mus musculus DIS3 mitotic control homolog (S. cerevisiae) (Dis3), mRNA [NM_028315]	A_52_P29646	1.86988	A_52_P29646	1.85793
	ref|Mus musculus DIS3 mitotic control homolog (S. cerevisiae) (Dis3), mRNA [NM_028315]	A_51_P315754	1.79766	A_51_P315754	1.71333
Ccr5	ref|Mus musculus chemokine (C-C motif) receptor 5 (Ccr5), mRNA [NM_009917]	A_52_P578732	2.63666	A_52_P578732	1.62915
Scara5	ref|Mus musculus scavenger receptor class A, member 5 (putative) (Scara5), transcript variant 1, mRNA [NM_028903]	A_51_P361448	2.44374	A_51_P361448	1.87708
Hpdl	ref|Mus musculus 4-hydroxyphenylpyruvate dioxygenase-like (Hpdl), mRNA [NM_146256]	A_51_P317214	2.19351	A_51_P317214	2.92355
Rbm28	ref|Mus musculus RNA binding motif protein 28 (Rbm28), mRNA [NM_133925]	A_51_P437786	1.74424	A_51_P437786	1.69824
	ref|Mus musculus RNA binding motif protein 28 (Rbm28), mRNA [NM_133925]	A_52_P26976	2.60873	A_52_P26976	2.22545
	ref|Mus musculus RNA binding motif protein 28 (Rbm28), mRNA [NM_133925]	A_51_P437787	1.70058	A_51_P437787	1.65317
Emcn	ref|Mus musculus endomucin (Emcn), transcript variant 2, mRNA [NM_016885]	A_51_P153124	4.29094	A_51_P153124	2.48975
Egr3	gb|Mus musculus adult male hippocampus cDNA, RIKEN full-length enriched library, clone:C630040P19 product:early growth response 3, full insert sequence. [AK141603]	A_52_P440836	2.44025	A_52_P440836	1.96773
Crispld2	ref|Mus musculus cysteine-rich secretory protein LCCL domain containing 2 (Crispld2), mRNA [NM_030209]	A_51_P501730	4.68672	A_51_P501730	2.28821
Kif1b	ref|Mus musculus kinesin family member 1B (Kif1b), transcript variant 1, mRNA [NM_008441]	A_52_P458092	1.53495	A_52_P458092	1.43395
	ref|Mus musculus kinesin family member 1B (Kif1b), transcript variant 1, mRNA [NM_008441]	A_51_P264956	1.93055	A_51_P264956	1.53944
AK080157	gb|Mus musculus adult male aorta and vein cDNA, RIKEN full-length enriched library, clone:A530072D20 product:unclassifiable, full insert sequence. [AK080157]	A_51_P484584	1.84062	A_51_P484584	1.62789
Rrbp1	gb|Mus musculus adult male liver tumor cDNA, RIKEN full-length enriched library, clone:C730046C01 product:RIBOSOME BINDING PROTEIN 1 (RIBOSOME RECEPTOR PROTEIN) (RRP) (P180) homolog [Mus musculus], full insert sequence. [AK050411]	A_52_P335842	1.69552	A_52_P335842	1.59248
	ref|Mus musculus ribosome binding protein 1 (Rrbp1), transcript variant 2, mRNA [NM_133626]	A_51_P164686	2.85289	A_51_P164686	1.85172
	ref|Mus musculus ribosome binding protein 1 (Rrbp1), transcript variant 1, mRNA [NM_024281]	A_51_P345663	1.60061
Fpr2	ref|Mus musculus formyl peptide receptor 2 (Fpr2), mRNA [NM_008039]	A_51_P288138	6.11566	A_51_P288138	2.50107
Pgf	ref|Mus musculus placental growth factor (Pgf), mRNA [NM_008827]	A_51_P318381	1.63559	A_51_P318381	1.548
Rnf183	ref|Mus musculus ring finger protein 183 (Rnf183), mRNA [NM_153504]	A_51_P432288	4.62454	A_51_P432288	2.25566
AK089407	gb|Mus musculus B6-derived CD11 +ve dendritic cells cDNA, RIKEN full-length enriched library, clone:F730023N17 product:unclassifiable, full insert sequence. [AK089407]	A_52_P639537	3.19027	A_52_P639537	2.24749
Nhedc2	ref|Mus musculus Na+/H+ exchanger domain containing 2 (Nhedc2), nuclear gene encoding mitochondrial protein, mRNA [NM_178877]	A_51_P421538	2.44992	A_51_P421538	1.5542
Plscr1	ref|Mus musculus phospholipid scramblase 1 (Plscr1), mRNA [NM_011636]	A_51_P229675	4.29887	A_51_P229675	2.45724
	ref|Mus musculus phospholipid scramblase 1 (Plscr1), mRNA [NM_011636]	A_51_P229676	4.05079	A_51_P229676	2.29573
	ref|Mus musculus phospholipid scramblase 1 (Plscr1), mRNA [NM_011636]	A_52_P654841	3.42242	A_52_P654841	2.1608
Ncf4	ref|Mus musculus neutrophil cytosolic factor 4 (Ncf4), mRNA [NM_008677]	A_51_P377452	4.24629	A_51_P377452	2.35307
Sbno2	ref|Mus musculus strawberry notch homolog 2 (Drosophila) (Sbno2), mRNA [NM_183426]	A_52_P616392	2.63805	A_52_P616392	2.0666
TC1661097	tc|Q6DIC7_MOUSE (Q6DIC7) Phosphatidylinositol 4-kinase, catalytic, alpha polypeptide, partial (3%) [TC1661097]	A_52_P418381	1.53565	A_52_P418381	1.64835
Hbegf	ref|Mus musculus heparin-binding EGF-like growth factor (Hbegf), mRNA [NM_010415]	A_51_P181565	3.19295	A_51_P181565	2.17522
Ptpdc1	ref|Mus musculus protein tyrosine phosphatase domain containing 1 (Ptpdc1), mRNA [NM_207232]	A_51_P484378	1.7717	A_51_P484378	1.49683
	ref|Mus musculus protein tyrosine phosphatase domain containing 1 (Ptpdc1), mRNA [NM_207232]	A_52_P665165	1.65364
Ermn	gb|Mus musculus adult male medulla oblongata cDNA, RIKEN full-length enriched library, clone:6330439O11 product:hypothetical protein, full insert sequence. [AK078089]	A_51_P202980	2.26325	A_51_P202980	1.78181
AK085877	gb|Mus musculus 16 days neonate heart cDNA, RIKEN full-length enriched library, clone:D830021O17 product:unclassifiable, full insert sequence. [AK085877]	A_51_P318300	1.60758	A_51_P318300	1.51538
2610005L07Rik	ref|Mus musculus RIKEN cDNA 2610005L07 gene (2610005L07Rik), non-coding RNA [NR_028428]	A_52_P212336	1.47714	A_52_P212336	1.50132
	ref|Mus musculus RIKEN cDNA 2610005L07 gene (2610005L07Rik), non-coding RNA [NR_028428]	A_52_P335089	2.10916	A_52_P335089	1.96506
Ahnak	ref|Mus musculus AHNAK nucleoprotein (desmoyokin) (Ahnak), transcript variant 3, mRNA [NM_001039959]	A_52_P496566	1.65133	A_52_P496566	1.46478
	ref|Mus musculus AHNAK nucleoprotein (desmoyokin) (Ahnak), transcript variant 3, mRNA [NM_001039959]	A_52_P382325	2.77285	A_52_P382325	1.92385
Grm7	ref|Mus musculus glutamate receptor, metabotropic 7 (Grm7), mRNA [NM_177328]	A_52_P607936	1.87719	A_52_P607936	1.78721
Nipbl	gb|Mus musculus 7 days embryo whole body cDNA, RIKEN full-length enriched library, clone:C430048D14 product:hypothetical Glutamine-rich region containing protein, full insert sequence. [AK049588]	A_52_P394835	1.75742	A_52_P394835	1.62158
Frmpd3	ref|Mus musculus FERM and PDZ domain containing 3 (Frmpd3), mRNA [NM_177750]	A_51_P372743	2.31176	A_51_P372743	2.65057
Arl5b	ref|Mus musculus ADP-ribosylation factor-like 5B (Arl5b), mRNA [NM_029466]	A_51_P178319	3.23454	A_51_P178319	2.51653
	ref|Mus musculus ADP-ribosylation factor-like 5B (Arl5b), mRNA [NM_029466]	A_52_P104885	1.83118	A_52_P104885	1.88723
Wdhd1	ref|Mus musculus WD repeat and HMG-box DNA binding protein 1 (Wdhd1), mRNA [NM_172598]	A_52_P76931	1.65128	A_52_P76931	1.83327
	ref|Mus musculus WD repeat and HMG-box DNA binding protein 1 (Wdhd1), mRNA [NM_172598]	A_52_P655890	2.3146	A_52_P655890	2.10955
Gm5483	ref|Mus musculus predicted gene 5483 (Gm5483), mRNA [NM_001082547]	A_51_P401907	16.8598	A_51_P401907	15.6754
D130076A03Rik	gb|Mus musculus 12 days embryo spinal ganglion cDNA, RIKEN full-length enriched library, clone:D130076A03 product:unclassifiable, full insert sequence. [AK084007]	A_52_P301312	3.91403	A_52_P301312	4.64329
Tead4	ref|Mus musculus TEA domain family member 4 (Tead4), transcript variant 1, mRNA [NM_011567]	A_51_P179041	3.80559	A_51_P179041	2.31572
Tnc	ref|Mus musculus tenascin C (Tnc), mRNA [NM_011607]	A_52_P355169	3.95645	A_52_P355169	2.83579
	gb|Mus musculus 0 day neonate cerebellum cDNA, RIKEN full-length enriched library, clone:C230053B09 product:tenascin C, full insert sequence. [AK048765]	A_51_P324992	8.1704	A_51_P324992	5.04666
	ref|Mus musculus tenascin C (Tnc), mRNA [NM_011607]	A_51_P291438	2.90651	A_51_P291438	3.13967
Gypc	ref|Mus musculus glycophorin C (Gypc), mRNA [NM_001048207]	A_51_P191199	2.1592	A_51_P191199	1.60177
Ccl11	ref|Mus musculus chemokine (C-C motif) ligand 11 (Ccl11), mRNA [NM_011330]	A_51_P331752	17.8198	A_51_P331752	5.91055
Tmc4	ref|Mus musculus transmembrane channel-like gene family 4 (Tmc4), mRNA [NM_181820]	A_52_P137361	1.47013	A_52_P219415	1.5193
	ref|Mus musculus transmembrane channel-like gene family 4 (Tmc4), mRNA [NM_181820]	A_52_P219415	1.81221
Tirap	ref|Mus musculus toll-interleukin 1 receptor (TIR) domain-containing adaptor protein (Tirap), transcript variant 2, mRNA [NM_054096]	A_52_P676956	1.81986	A_52_P676956	1.46081
	ref|Mus musculus toll-interleukin 1 receptor (TIR) domain-containing adaptor protein (Tirap), transcript variant 1, mRNA [NM_001177845]	A_51_P278686	1.98172	A_51_P278686	1.50731
Rgs18	ref|Mus musculus regulator of G-protein signaling 18 (Rgs18), mRNA [NM_022881]	A_51_P325457	2.57819	A_51_P325457	2.15448
	ref|Mus musculus regulator of G-protein signaling 18 (Rgs18), mRNA [NM_022881]	A_52_P541161	2.49942	A_52_P541161	2.28106
Pappa	ref|Mus musculus pregnancy-associated plasma protein A (Pappa), mRNA [NM_021362]	A_52_P107406	4.74976	A_52_P107406	2.99604
	ref|Mus musculus pregnancy-associated plasma protein A (Pappa), mRNA [NM_021362]	A_51_P340027	3.12351	A_51_P340027	3.29281
Fnbp1	ref|Mus musculus formin binding protein 1 (Fnbp1), transcript variant 2, mRNA [NM_019406]	A_51_P305027	2.31531	A_51_P305027	2.34628
	ref|Mus musculus formin binding protein 1 (Fnbp1), transcript variant 1, mRNA [NM_001038700]	A_52_P105840	2.00249	A_52_P105840	1.74189
Lcp1	ref|Mus musculus lymphocyte cytosolic protein 1 (Lcp1), mRNA [NM_008879]	A_52_P56751	2.70066	A_52_P56751	1.7692
	ref|Mus musculus lymphocyte cytosolic protein 1 (Lcp1), mRNA [NM_008879]	A_51_P275302	1.90944
Sox7	gb|Mus musculus adult male tongue cDNA, RIKEN full-length enriched library, clone:2310039K21 product:SRY-box containing gene 7, full insert sequence. [AK009704]	A_52_P644005	4.37192	A_52_P644005	3.24873
	ref|Mus musculus SRY-box containing gene 7 (Sox7), mRNA [NM_011446]	A_51_P476018	5.20189	A_51_P476018	3.07735
Ankrd12	gb|Mus musculus ankyrin repeat domain 12, mRNA (cDNA clone IMAGE:30744397), complete cds. [BC094292]	A_51_P322759	2.14816	A_51_P322759	1.56523
Fhl2	ref|Mus musculus four and a half LIM domains 2 (Fhl2), mRNA [NM_010212]	A_51_P140237	1.93176	A_51_P140237	2.00289
	gb|Mus musculus 16 days embryo head cDNA, RIKEN full-length enriched library, clone:C130075G22 product:unclassifiable, full insert sequence. [AK081770]	A_52_P546276	1.87355
Sned1	ens|sushi, nidogen and EGF-like domains 1 Gene [Source:MGI Symbol;Acc:MGI:3045960] [ENSMUST00000062202]	A_51_P210885	1.55921	A_52_P550147	1.59466
	ens|sushi, nidogen and EGF-like domains 1 Gene [Source:MGI Symbol;Acc:MGI:3045960] [ENSMUST00000062202]	A_52_P550147	1.77851
Fam111a	ref|Mus musculus family with sequence similarity 111, member A (Fam111a), mRNA [NM_026640]	A_51_P394802	1.86255	A_51_P394802	1.60457
Meox1	ref|Mus musculus mesenchyme homeobox 1 (Meox1), mRNA [NM_010791]	A_51_P463536	2.48189	A_51_P463536	1.46665
Cpxm2	gb|Mus musculus adult male hypothalamus cDNA, RIKEN full-length enriched library, clone:A230070K15 product:metallocarboxypeptidase 2, full insert sequence. [AK038874]	A_52_P145373	2.89606	A_52_P145373	2.31111
AK029272	gb|Mus musculus 0 day neonate head cDNA, RIKEN full-length enriched library, clone:4832408I11 product:unclassifiable, full insert sequence. [AK029272]	A_52_P875725	5.90905	A_52_P875725	7.20726
S100a9	ref|Mus musculus S100 calcium binding protein A9 (calgranulin B) (S100a9), mRNA [NM_009114]	A_51_P402943	46.3318	A_51_P402943	25.8249
Bdnf	ref|Mus musculus brain derived neurotrophic factor (Bdnf), transcript variant 1, mRNA [NM_007540]	A_51_P261991	2.11647	A_51_P261991	1.51708
	ref|Mus musculus brain derived neurotrophic factor (Bdnf), transcript variant 1, mRNA [NM_007540]	A_51_P261991	2.13983	A_51_P261991	1.50756
	ref|Mus musculus brain derived neurotrophic factor (Bdnf), transcript variant 1, mRNA [NM_007540]	A_51_P261991	2.06065	A_51_P261991	1.49575
	ref|Mus musculus brain derived neurotrophic factor (Bdnf), transcript variant 1, mRNA [NM_007540]	A_51_P261991	2.1261	A_51_P261991	1.46582
	ref|Mus musculus brain derived neurotrophic factor (Bdnf), transcript variant 1, mRNA [NM_007540]	A_52_P384100	1.71507	A_51_P261991	1.44607
	ref|Mus musculus brain derived neurotrophic factor (Bdnf), transcript variant 1, mRNA [NM_007540]	A_51_P261991	2.0839	A_51_P261991	1.48379
	ref|Mus musculus brain derived neurotrophic factor (Bdnf), transcript variant 1, mRNA [NM_007540]	A_51_P261991	2.12197	A_51_P261991	1.4886
	ref|Mus musculus brain derived neurotrophic factor (Bdnf), transcript variant 1, mRNA [NM_007540]	A_51_P261991	2.05961	A_51_P261991	1.50509
	ref|Mus musculus brain derived neurotrophic factor (Bdnf), transcript variant 1, mRNA [NM_007540]	A_51_P261991	2.10957	A_51_P261991	1.48314
	ref|Mus musculus brain derived neurotrophic factor (Bdnf), transcript variant 1, mRNA [NM_007540]	A_51_P261991	2.15632
	ref|Mus musculus brain derived neurotrophic factor (Bdnf), transcript variant 1, mRNA [NM_007540]	A_51_P261991	2.1477
Ccl5	ref|Mus musculus chemokine (C-C motif) ligand 5 (Ccl5), mRNA [NM_013653]	A_52_P638459	16.5879	A_52_P638459	7.11071
	gb|Mus musculus rantes mRNA, complete cds. [M77747]	A_51_P485312	14.8255	A_51_P485312	7.13649
Arpc1b	ref|Mus musculus actin related protein 2/3 complex, subunit 1B (Arpc1b), mRNA [NM_023142]	A_51_P331279	3.03066	A_51_P331279	1.97548
AK084482	gb|Mus musculus 13 days embryo heart cDNA, RIKEN full-length enriched library, clone:D330005I21 product:unclassifiable, full insert sequence. [AK084482]	A_52_P787678	1.48515	A_52_P787678	1.53146
S42506	gb|Mus sp. dystrophin mRNA, partial cds. [S42506]	A_51_P403771	2.56429	A_51_P403771	1.93896
Stfa1	ref|Mus musculus stefin A1 (Stfa1), mRNA [NM_001082543]	A_51_P132185	20.2621	A_51_P132185	9.38108
Acer2	gb|Mus musculus 10 days neonate cerebellum cDNA, RIKEN full-length enriched library, clone:B930001C21 product:hypothetical protein, full insert sequence. [AK046888]	A_52_P686095	2.70958	A_52_P686095	2.06028
Cdk17	gb|Mus musculus PCTAIRE-motif protein kinase 2, mRNA (cDNA clone MGC:25109 IMAGE:4501115), complete cds. [BC031778]	A_52_P60952	1.70942	A_52_P60952	1.80019
ENSMUST00000119483	ens|synaptopodin 2-like Gene [Source:MGI (curated);Acc:MGI:1916010] [ENSMUST00000119483]	A_51_P119749	1.96338	A_51_P119749	1.72432
Lyz1	ref|Mus musculus lysozyme 1 (Lyz1), mRNA [NM_013590]	A_52_P582059	3.05479	A_52_P582059	1.97941
2310016C08Rik	ref|Mus musculus RIKEN cDNA 2310016C08 gene (2310016C08Rik), transcript variant 2, mRNA [NM_023516]	A_52_P321150	2.24354	A_52_P321150	2.50314
	ref|Mus musculus RIKEN cDNA 2310016C08 gene (2310016C08Rik), transcript variant 2, mRNA [NM_023516]	A_51_P439085	2.29601	A_51_P439085	2.55956
ENSMUST00000070019	ens|tenascin C Gene [Source:MGI (curated);Acc:MGI:101922] [ENSMUST00000070019]	A_52_P278035	3.36099	A_52_P278035	3.57643
Lilra6	ref|Mus musculus leukocyte immunoglobulin-like receptor, subfamily A (with TM domain), member 6 (Lilra6), transcript variant 1, mRNA [NM_011090]	A_52_P601383	2.86401	A_52_P601383	1.84592
	ref|Mus musculus leukocyte immunoglobulin-like receptor, subfamily A (with TM domain), member 6 (Lilra6), transcript variant 1, mRNA [NM_011090]	A_52_P451929	2.59948	A_52_P451929	1.86068
Igsf3	ref|Mus musculus immunoglobulin superfamily, member 3 (Igsf3), mRNA [NM_207205]	A_51_P327632	1.57834	A_51_P327632	1.465
	ref|Mus musculus immunoglobulin superfamily, member 3 (Igsf3), mRNA [NM_207205]	A_51_P231482	1.57501
E330037M01Rik	gb|Mus musculus 15 days embryo male testis cDNA, RIKEN full-length enriched library, clone:8030490B12 product:unclassifiable, full insert sequence. [AK033305]	A_52_P343787	1.78861	A_52_P343787	1.90563
	gb|Mus musculus 15 days embryo male testis cDNA, RIKEN full-length enriched library, clone:8030490B12 product:unclassifiable, full insert sequence. [AK033305]	A_52_P672437	1.9613	A_52_P672437	1.94814
Lyz2	ens|lysozyme 2 Gene [Source:MGI Symbol;Acc:MGI:96897] [ENSMUST00000092163]	A_52_P238027	3.80552	A_52_P238027	2.37837
	ref|Mus musculus lysozyme 2 (Lyz2), mRNA [NM_017372]	A_51_P321150	2.44962	A_51_P321150	1.6416
Dab2	ref|Mus musculus disabled homolog 2 (Drosophila) (Dab2), transcript variant 3, mRNA [NM_001037905]	A_51_P157994	4.31943	A_52_P17534	1.87927
	ref|Mus musculus disabled homolog 2 (Drosophila) (Dab2), transcript variant 3, mRNA [NM_001037905]			A_51_P157994	2.50874
Slc28a2	ref|Mus musculus solute carrier family 28 (sodium-coupled nucleoside transporter), member 2 (Slc28a2), mRNA [NM_172980]	A_51_P265444	2.34419	A_51_P265444	1.75271
Casp4	ref|Mus musculus caspase 4, apoptosis-related cysteine peptidase (Casp4), mRNA [NM_007609]	A_51_P511787	9.50384	A_51_P511787	3.65989
Pold3	ref|Mus musculus polymerase (DNA-directed), delta 3, accessory subunit (Pold3), mRNA [NM_133692]	A_52_P271244	1.89141	A_52_P271244	1.59337
	ref|Mus musculus polymerase (DNA-directed), delta 3, accessory subunit (Pold3), mRNA [NM_133692]	A_51_P490397	1.7326
Sucnr1	ref|Mus musculus succinate receptor 1 (Sucnr1), mRNA [NM_032400]	A_52_P614777	10.3248	A_52_P614777	3.97951
Flna	ref|Mus musculus filamin, alpha (Flna), mRNA [NM_010227]	A_51_P151828	1.81319	A_51_P151828	1.58062
Aspg	ref|Mus musculus asparaginase homolog (S. cerevisiae) (Aspg), mRNA [NM_001081169]	A_52_P338956	3.89108	A_52_P338956	3.2743
NAP102337-1	Unknown	A_52_P500587	1.57692	A_52_P500587	1.53458
Sfrs16	ref|Mus musculus splicing factor, arginine/serine-rich 16 (Sfrs16), transcript variant L, mRNA [NM_016680]	A_52_P19016	1.76953	A_52_P19016	1.76058
Enpep	ref|Mus musculus glutamyl aminopeptidase (Enpep), mRNA [NM_007934]	A_51_P161830	2.80441	A_51_P161830	1.91912
Chi3l3	ref|Mus musculus chitinase 3-like 3 (Chi3l3), mRNA [NM_009892]	A_51_P167292	17.8485	A_51_P167292	7.45842
Bdh2	ref|Mus musculus 3-hydroxybutyrate dehydrogenase, type 2 (Bdh2), transcript variant 2, mRNA [NM_027208]	A_51_P470935	2.49993	A_51_P470935	1.91434
	ref|Mus musculus 3-hydroxybutyrate dehydrogenase, type 2 (Bdh2), transcript variant 2, mRNA [NM_027208]	A_52_P195809	1.72659
Drd4	ens|dopamine receptor 4 Gene [Source:MGI Symbol;Acc:MGI:94926] [ENSMUST00000026569]	A_52_P196278	4.21177	A_52_P196278	4.5526
	ref|Mus musculus dopamine receptor D4 (Drd4), mRNA [NM_007878]	A_51_P283499	6.05396	A_51_P283499	5.02767
Mtss1	gb|Mus musculus adult male thymus cDNA, RIKEN full-length enriched library, clone:5830444I24 product:unclassifiable, full insert sequence. [AK134122]	A_52_P421947	1.9411	A_52_P421947	1.80979
Trim2	gb|Mus musculus 10 days neonate cerebellum cDNA, RIKEN full-length enriched library, clone:B930001C03 product:tripartite motif protein 2, full insert sequence. [AK046887]	A_52_P384654	6.36375	A_52_P384654	2.93525
Ucma	ref|Mus musculus upper zone of growth plate and cartilage matrix associated (Ucma), transcript variant 1, mRNA [NM_026754]	A_51_P303217	2.42209	A_51_P303217	1.58581
Nid1	ref|Mus musculus nidogen 1 (Nid1), mRNA [NM_010917]	A_51_P339943	2.46713	A_51_P339943	1.5722
Itgb1bp3	ref|Mus musculus integrin beta 1 binding protein 3 (Itgb1bp3), mRNA [NM_027120]	A_51_P369762	3.55192	A_51_P369762	2.41407
Zmynd17	ref|Mus musculus zinc finger, MYND domain containing 17 (Zmynd17), mRNA [NM_029104]	A_51_P369426	1.61356	A_51_P369426	1.76103
Dusp10	ref|Mus musculus dual specificity phosphatase 10 (Dusp10), mRNA [NM_022019]	A_51_P104418	1.84414	A_51_P104418	1.74126
Acin1	ref|Mus musculus apoptotic chromatin condensation inducer 1 (Acin1), transcript variant 2, mRNA [NM_023190]	A_52_P434549	1.96488	A_52_P434549	1.78794
Zfp36l1	ref|Mus musculus zinc finger protein 36, C3H type-like 1 (Zfp36l1), mRNA [NM_007564]	A_51_P235801	2.41386	A_51_P235801	1.71336
	gb|Mouse TIS11 primary response gene, complete cds. [M58566]	A_51_P235798	2.47331	A_51_P235798	1.75032
ENSMUST00000020363	ens|protein tyrosine phosphatase, receptor type, B Gene [Source:MGI Symbol;Acc:MGI:97809] [ENSMUST00000020363]	A_51_P290931	2.40243	A_51_P290931	1.75188
Rps27l	ref|Mus musculus ribosomal protein S27-like (Rps27l), mRNA [NM_026467]	A_51_P246903	1.71699	A_51_P246903	1.57357
Ung	ref|Mus musculus uracil DNA glycosylase (Ung), transcript variant 1, mRNA [NM_001040691]	A_51_P469449	1.79062	A_51_P469449	1.82099
Fes	ref|Mus musculus feline sarcoma oncogene (Fes), mRNA [NM_010194]	A_52_P635338	1.68767	A_52_P635338	1.44737
Ifit3	ref|Mus musculus interferon-induced protein with tetratricopeptide repeats 3 (Ifit3), mRNA [NM_010501]	A_51_P359570	1.64214	A_51_P359570	2.46561
Prkd3	gb|Mus musculus adult male liver tumor cDNA, RIKEN full-length enriched library, clone:C730009D23 product:weakly similar to PROTEIN KINASE C BETA (FRAGMENT) [Homo sapiens], full insert sequence. [AK050059]	A_52_P94495	3.75087	A_52_P94495	2.36527
Mmrn2	ref|Mus musculus multimerin 2 (Mmrn2), mRNA [NM_153127]	A_51_P414396	4.20938	A_51_P414396	2.48485
Nisch	gb|Mus musculus 2 days neonate thymus thymic cells cDNA, RIKEN full-length enriched library, clone:E430014E16 product:unclassifiable, full insert sequence. [AK088377]	A_52_P472515	2.14601	A_52_P472515	1.76115
Bcl3	ref|Mus musculus B-cell leukemia/lymphoma 3 (Bcl3), mRNA [NM_033601]	A_51_P136542	7.51617	A_51_P136542	4.64569
Fbln5	ref|Mus musculus fibulin 5 (Fbln5), mRNA [NM_011812]	A_52_P278336	3.49333	A_52_P278336	3.2256
	gb|Mus musculus RCB-0545 OHTA cDNA, RIKEN full-length enriched library, clone:G431002M01 product:fibulin 5, full insert sequence. [AK090129]	A_51_P186703	2.09178	A_51_P186703	1.71217
Apobec2	ref|Mus musculus apolipoprotein B mRNA editing enzyme, catalytic polypeptide 2 (Apobec2), mRNA [NM_009694]	A_51_P359315	2.62759	A_51_P359315	1.55472
D19Ertd409e	gb|Mus musculus 0 day neonate thymus cDNA, RIKEN full-length enriched library, clone:A430069P09 product:meningioma expressed antigen 5 (hyaluronidase), full insert sequence. [AK163010]	A_52_P288470	2.31269	A_52_P288470	1.7299
Pdlim4	ref|Mus musculus PDZ and LIM domain 4 (Pdlim4), mRNA [NM_019417]	A_51_P470432	1.73198	A_51_P470432	1.90527
4930583H14Rik	ref|Mus musculus RIKEN cDNA 4930583H14 gene (4930583H14Rik), transcript variant 1, mRNA [NM_026358]	A_51_P240501	3.7536	A_51_P240501	2.63514
TC1655445	tc|Q8VEL1_MOUSE (Q8VEL1) Erythroid differentiation regulator 1, partial (19%) [TC1655445]	A_52_P207654	2.82593	A_52_P207654	2.71533
Fgfr2	ref|Mus musculus fibroblast growth factor receptor 2 (Fgfr2), transcript variant 1, mRNA [NM_010207]	A_52_P158800	2.61195	A_52_P158800	1.91929
Trip6	ref|Mus musculus thyroid hormone receptor interactor 6 (Trip6), mRNA [NM_011639]	A_52_P382914	1.51054	A_51_P121058	1.51578
	ref|Mus musculus thyroid hormone receptor interactor 6 (Trip6), mRNA [NM_011639]			A_52_P382914	1.54574
Tram2	ref|Mus musculus translocating chain-associating membrane protein 2 (Tram2), transcript variant 2, mRNA [NM_177409]	A_51_P246224	2.05597	A_51_P246224	1.62901
	ens|translocating chain-associating membrane protein 2 Gene [Source:MGI (curated);Acc:MGI:1924817] [ENSMUST00000037998]			A_52_P294948	1.81764
Stard4	ref|Mus musculus StAR-related lipid transfer (START) domain containing 4 (Stard4), mRNA [NM_133774]	A_52_P384574	1.78072	A_52_P384574	1.68163
Slc14a1	ref|Mus musculus solute carrier family 14 (urea transporter), member 1 (Slc14a1), transcript variant 2, mRNA [NM_028122]	A_51_P343689	2.38595	A_51_P343689	2.22611
	ref|Mus musculus solute carrier family 14 (urea transporter), member 1 (Slc14a1), transcript variant 2, mRNA [NM_028122]	A_51_P312336	2.86974	A_51_P312336	2.38472
Anxa3	ref|Mus musculus annexin A3 (Anxa3), mRNA [NM_013470]	A_51_P451032	2.39794	A_51_P451032	1.63623
Slpi	ref|Mus musculus secretory leukocyte peptidase inhibitor (Slpi), mRNA [NM_011414]	A_52_P472324	21.2674	A_52_P472324	12.6579
Arhgef16	ref|Mus musculus Rho guanine nucleotide exchange factor (GEF) 16 (Arhgef16), mRNA [NM_001112744]	A_52_P361081	2.3514	A_52_P361081	2.01809
Csta	ref|Mus musculus cystatin A (Csta), mRNA [NM_001033239]	A_51_P384894	16.1006	A_51_P384894	4.95791
1810026B05Rik	gb|Mus musculus 16 days embryo head cDNA, RIKEN full-length enriched library, clone:C130076G01 product:unclassifiable, full insert sequence. [AK140938]	A_52_P508397	2.38536	A_52_P508397	1.87983
Cxcl2	ref|Mus musculus chemokine (C-X-C motif) ligand 2 (Cxcl2), mRNA [NM_009140]	A_51_P217463	84.9742	A_51_P217463	63.9918
Zfpm2	ref|Mus musculus zinc finger protein, multitype 2 (Zfpm2), mRNA [NM_011766]	A_52_P255261	1.85902	A_51_P336509	1.72037
	gb|Mus musculus 15 days embryo male testis cDNA, RIKEN full-length enriched library, clone:8030444C01 product:zinc finger protein, multitype 2, full insert sequence. [AK033131]			A_52_P255261	2.83663
Gdf15	ref|Mus musculus growth differentiation factor 15 (Gdf15), mRNA [NM_011819]	A_52_P532982	5.02579	A_52_P532982	4.1027
Tnfsf14	ref|Mus musculus tumor necrosis factor (ligand) superfamily, member 14 (Tnfsf14), mRNA [NM_019418]	A_51_P208240	2.38829	A_51_P208240	1.94942
Usp53	ref|Mus musculus ubiquitin specific peptidase 53 (Usp53), mRNA [NM_133857]	A_52_P569327	1.60733	A_52_P640386	1.47831
	ref|Mus musculus ubiquitin specific peptidase 53 (Usp53), mRNA [NM_133857]	A_52_P640386	1.4843
Uhrf1	ref|Mus musculus ubiquitin-like, containing PHD and RING finger domains, 1 (Uhrf1), transcript variant 1, mRNA [NM_010931]	A_52_P314705	2.07639	A_52_P314705	1.86755
	ref|Mus musculus ubiquitin-like, containing PHD and RING finger domains, 1 (Uhrf1), transcript variant 1, mRNA [NM_010931]	A_51_P491742	1.78391	A_51_P491742	1.71178
Prr18	ref|Mus musculus proline rich region 18 (Prr18), transcript variant 1, mRNA [NM_178774]	A_52_P494168	3.13515	A_52_P494168	2.21026
ENSMUST00000094445	ens|RIKEN cDNA 9230110K08 gene Gene [Source:MGI Symbol;Acc:MGI:1925157] [ENSMUST00000094445]	A_52_P440265	1.60908	A_52_P440265	1.56652
Cux2	gb|Mus musculus adult male testis cDNA, RIKEN full-length enriched library, clone:1700051K22 product:unclassifiable, full insert sequence. [AK006762]	A_52_P348879	1.80286	A_52_P348879	1.95119
Pdlim5	ref|Mus musculus PDZ and LIM domain 5 (Pdlim5), transcript variant 2, mRNA [NM_019809]	A_52_P649177	2.15338	A_52_P149438	1.51047
	ref|Mus musculus PDZ and LIM domain 5 (Pdlim5), transcript variant 2, mRNA [NM_019809]	A_52_P149438	2.56694
Kif13b	gb|Mus musculus 13 days embryo male testis cDNA, RIKEN full-length enriched library, clone:6030414C01 product:hypothetical CAP-Gly domain containing protein, full insert sequence. [AK031370]	A_51_P364321	4.17064	A_51_P364321	2.62485
	ref|Mus musculus kinesin family member 13B (Kif13b), mRNA [NM_001081177]	A_51_P320325	1.5428
Pou4f3	gb|Mus musculus adult male spinal cord cDNA, RIKEN full-length enriched library, clone:A330076M02 product:POU domain, class 4, transcription factor 3, full insert sequence. [AK039639]	A_51_P444364	10.6354	A_51_P444364	12.3872
Hspg2	ref|Mus musculus perlecan (heparan sulfate proteoglycan 2) (Hspg2), mRNA [NM_008305]	A_52_P422859	2.57199	A_52_P422859	1.87484
Oas1a	ref|Mus musculus 2'-5' oligoadenylate synthetase 1A (Oas1a), mRNA [NM_145211]	A_52_P337357	1.75611	A_52_P337357	2.09408
5031410I06Rik	ref|Mus musculus RIKEN cDNA 5031410I06 gene (5031410I06Rik), mRNA [NM_207657]	A_51_P451632	2.28283	A_52_P638337	1.74686
Mlf1	ref|Mus musculus myeloid leukemia factor 1 (Mlf1), transcript variant 2, mRNA [NM_010801]	A_51_P205106	5.84642	A_51_P205106	4.55624
Rassf1	ref|Mus musculus Ras association (RalGDS/AF-6) domain family member 1 (Rassf1), mRNA [NM_019713]	A_51_P435023	1.85957	A_51_P435023	1.58549
Cd36	ref|Mus musculus CD36 antigen (Cd36), transcript variant 2, mRNA [NM_007643]	A_51_P375146	3.19678	A_51_P375146	1.78835
	gb|Mus musculus CD36 antigen mRNA, complete cds. [L23108]	A_51_P375138	4.76551	A_51_P375138	2.80096
Asb3	gb|Mus musculus adult male hypothalamus cDNA, RIKEN full-length enriched library, clone:A230073E17 product:ankyrin repeat and SOCS box-containing protein 3, full insert sequence. [AK038897]	A_52_P649786	3.32712	A_52_P649786	2.17546
Atf3	ref|Mus musculus activating transcription factor 3 (Atf3), mRNA [NM_007498]	A_52_P452689	12.8828	A_52_P452689	8.84363
Serpine1	ref|Mus musculus serine (or cysteine) peptidase inhibitor, clade E, member 1 (Serpine1), mRNA [NM_008871]	A_51_P183571	9.23796	A_51_P183571	6.2815
5830416P10Rik	gb|Mus musculus 0 day neonate thymus cDNA, RIKEN full-length enriched library, clone:A430010F01 product:unclassifiable, full insert sequence. [AK079678]	A_52_P195987	7.21375	A_52_P195987	4.49814
	ref|Mus musculus RIKEN cDNA 5830416P10 gene (5830416P10Rik), non-coding RNA [NR_028427]	A_51_P419246	1.93758	A_51_P419246	1.65247
NAP014889-001	Unknown	A_52_P427640	1.56657	A_52_P427640	2.3634
Hk3	ref|Mus musculus hexokinase 3 (Hk3), nuclear gene encoding mitochondrial protein, mRNA [NM_001033245]	A_52_P586004	2.34716	A_52_P586004	1.48328
Pfkp	gb|Mus musculus, clone IMAGE:4503748, mRNA. [BC050264]	A_52_P223083	1.71745	A_52_P223083	1.57693
Megf11	ref|Mus musculus multiple EGF-like-domains 11 (Megf11), transcript variant 1, mRNA [NM_001134399]	A_52_P668442	2.20221	A_52_P668442	1.85969
Gnao1	ref|Mus musculus guanine nucleotide binding protein, alpha O (Gnao1), transcript variant B, mRNA [NM_001113384]	A_52_P205037	1.80383	A_52_P205037	1.54674
	ref|Mus musculus guanine nucleotide binding protein, alpha O (Gnao1), transcript variant B, mRNA [NM_001113384]	A_52_P205031	2.15617	A_52_P205031	1.77534
Zfand2a	ref|Mus musculus zinc finger, AN1-type domain 2A (Zfand2a), transcript variant 1, mRNA [NM_133349]	A_52_P15536	1.73131	A_52_P15536	1.72119
F10	ref|Mus musculus coagulation factor X (F10), mRNA [NM_007972]	A_51_P174961	5.34391	A_51_P174961	5.5809
Unc93a	ref|Mus musculus unc-93 homolog A (C. elegans) (Unc93a), mRNA [NM_199252]	A_52_P326664	2.56828	A_52_P326664	1.90716
AK033297	gb|Mus musculus 15 days embryo male testis cDNA, RIKEN full-length enriched library, clone:8030487I24 product:unclassifiable, full insert sequence. [AK033297]	A_52_P1043690	2.07875	A_52_P1043690	2.65831
Fbln2	ref|Mus musculus fibulin 2 (Fbln2), transcript variant 1, mRNA [NM_007992]	A_52_P590535	2.22724	A_52_P590535	2.00823
Helt	ref|Mus musculus Hey-like transcription factor (zebrafish) (Helt), mRNA [NM_173789]	A_52_P268852	2.07396	A_52_P268852	2.05115
Rps12	gb|Mus musculus 10 days embryo whole body cDNA, RIKEN full-length enriched library, clone:3426403C01 product:ribosomal protein S12, full insert sequence. [AK132208]	A_52_P415440	2.27903	A_52_P415440	1.81857
Negr1	ref|Mus musculus neuronal growth regulator 1 (Negr1), transcript variant 2, mRNA [NM_177274]	A_52_P2632	1.88289	A_52_P2632	1.86587
Cd3d	ref|Mus musculus CD3 antigen, delta polypeptide (Cd3d), mRNA [NM_013487]	A_51_P285206	2.07129	A_51_P285206	1.84711
Rsad2	ref|Mus musculus radical S-adenosyl methionine domain containing 2 (Rsad2), mRNA [NM_021384]	A_51_P505132	9.53308	A_51_P505132	5.74227
	ref|Mus musculus radical S-adenosyl methionine domain containing 2 (Rsad2), mRNA [NM_021384]	A_52_P670026	13.7523	A_52_P670026	9.75979
	ref|Mus musculus radical S-adenosyl methionine domain containing 2 (Rsad2), mRNA [NM_021384]	A_51_P505134	5.43374	A_51_P505134	3.68607
Anks6	gb|Mus musculus 12 days embryo male wolffian duct includes surrounding region cDNA, RIKEN full-length enriched library, clone:6720486H14 product:unclassifiable, full insert sequence. [AK032990]	A_51_P298933	1.67424	A_51_P298933	1.52924
Cybb	ref|Mus musculus cytochrome b-245, beta polypeptide (Cybb), mRNA [NM_007807]	A_52_P444628	5.45369	A_52_P444628	3.11177
Gbp5	ref|Mus musculus guanylate binding protein 5 (Gbp5), mRNA [NM_153564]	A_52_P327664	3.43213	A_52_P327664	2.70866
Ano6	ref|Mus musculus anoctamin 6 (Ano6), mRNA [NM_175344]	A_52_P660158	1.74948	A_52_P660158	1.51361
Eif3j	ref|Mus musculus eukaryotic translation initiation factor 3, subunit J (Eif3j), mRNA [NM_144545]	A_52_P654965	1.58864	A_52_P654965	1.58007
	ref|Mus musculus eukaryotic translation initiation factor 3, subunit J (Eif3j), mRNA [NM_144545]	A_51_P211341	1.49574
Zbtb46	gb|Mus musculus 0 day neonate kidney cDNA, RIKEN full-length enriched library, clone:D630009O07 product:BTB (POZ) domain containing 4, full insert sequence. [AK085310]	A_52_P652885	3.86272	A_52_P652885	1.67193
	ref|Mus musculus zinc finger and BTB domain containing 46 (Zbtb46), transcript variant 2, mRNA [NM_028125]	A_52_P214042	1.714
ENSMUST00000127730	ens|Putative uncharacterized protein Fragment [Source:UniProtKB/TrEMBL;Acc:Q8BW36] [ENSMUST00000127730]	A_52_P86965	2.74875	A_52_P86965	2.52332
Idi1	ref|Mus musculus isopentenyl-diphosphate delta isomerase (Idi1), mRNA [NM_145360]	A_52_P441634	1.92006	A_52_P441634	1.67902
	ref|Mus musculus isopentenyl-diphosphate delta isomerase (Idi1), mRNA [NM_145360]	A_51_P329711	2.21153	A_51_P329711	1.84378
Edn2	ref|Mus musculus endothelin 2 (Edn2), mRNA [NM_007902]	A_51_P482121	2.60568	A_51_P482121	2.58167
Tm4sf1	ref|Mus musculus transmembrane 4 superfamily member 1 (Tm4sf1), mRNA [NM_008536]	A_51_P240614	5.71255	A_51_P240614	3.92753
Vwce	ref|Mus musculus von Willebrand factor C and EGF domains (Vwce), mRNA [NM_027913]	A_51_P125648	3.45676	A_51_P125648	3.43426
Ptgs1	ref|Mus musculus prostaglandin-endoperoxide synthase 1 (Ptgs1), mRNA [NM_008969]	A_51_P279100	2.07218	A_51_P279100	1.82985
Slc17a9	ref|Mus musculus solute carrier family 17, member 9 (Slc17a9), mRNA [NM_183161]	A_51_P116298	1.894	A_51_P116298	1.87757
Fgf2	ref|Mus musculus fibroblast growth factor 2 (Fgf2), mRNA [NM_008006]	A_52_P376768	2.41024	A_51_P399845	1.55637
	ref|Mus musculus fibroblast growth factor 2 (Fgf2), mRNA [NM_008006]			A_52_P376768	1.84431
Rhoj	ref|Mus musculus ras homolog gene family, member J (Rhoj), mRNA [NM_023275]	A_51_P157193	4.0198	A_51_P157193	3.05471
	ref|Mus musculus ras homolog gene family, member J (Rhoj), mRNA [NM_023275]	A_52_P592466	3.30344	A_52_P592466	2.22312
2810038L03Rik	gb|Mus musculus 10, 11 days embryo whole body cDNA, RIKEN full-length enriched library, clone:2810038L03 product:unclassifiable, full insert sequence. [AK012882]	A_52_P834161	1.92596	A_52_P834161	1.69425
Tnpo1	ref|Mus musculus transportin 1 (Tnpo1), transcript variant 1, mRNA [NM_178716]	A_52_P480939	1.83536	A_52_P480939	1.7193
	ens|transportin 1 Gene [Source:MGI (curated);Acc:MGI:2681523] [ENSMUST00000109401]			A_52_P420308	1.44518
Gimap5	ref|Mus musculus GTPase, IMAP family member 5 (Gimap5), mRNA [NM_175035]	A_51_P176365	3.82767	A_51_P176365	1.99027
	gb|Mus musculus 0 day neonate lung cDNA, RIKEN full-length enriched library, clone:E030030I21 product:hypothetical protein, full insert sequence. [AK087160]	A_52_P102931	4.90715	A_52_P102931	2.63335
Ccrl2	ref|Mus musculus chemokine (C-C motif) receptor-like 2 (Ccrl2), mRNA [NM_017466]	A_51_P232682	9.70662	A_51_P232682	4.29489
	ref|Mus musculus chemokine (C-C motif) receptor-like 2 (Ccrl2), mRNA [NM_017466]	A_52_P334593	5.99912	A_52_P334593	3.70589
Icam2	ref|Mus musculus intercellular adhesion molecule 2 (Icam2), mRNA [NM_010494]	A_51_P267754	2.56375	A_51_P267754	1.67558
S100a4	ref|Mus musculus S100 calcium binding protein A4 (S100a4), mRNA [NM_011311]	A_51_P105078	2.38784	A_51_P105078	2.04999
E030010N08Rik	ref|PREDICTED: Mus musculus RIKEN cDNA E030010N08 gene (E030010N08Rik), mRNA [XM_001474855]	A_52_P876147	2.01536	A_52_P876147	2.28697
Mitf	ref|Mus musculus microphthalmia-associated transcription factor (Mitf), transcript variant 2, mRNA [NM_008601]	A_52_P100140	2.74489	A_52_P100140	1.50388
Osgin1	ref|Mus musculus oxidative stress induced growth inhibitor 1 (Osgin1), mRNA [NM_027950]	A_51_P189361	3.03358	A_51_P189361	2.23604
	ref|Mus musculus oxidative stress induced growth inhibitor 1 (Osgin1), mRNA [NM_027950]	A_52_P576854	2.15313	A_52_P576854	1.71585
Efr3a	gb|Mus musculus 0 day neonate thymus cDNA, RIKEN full-length enriched library, clone:A430034C19 product:hypothetical protein, full insert sequence. [AK039937]	A_52_P636647	2.84956	A_52_P636647	3.20479
Ifi202b	ref|Mus musculus interferon activated gene 202B (Ifi202b), transcript variant 2, mRNA [NM_011940]	A_51_P151182	2.84971	A_51_P151182	8.18939
A530023O14Rik	ref|Mus musculus RIKEN cDNA A530023O14 gene (A530023O14Rik), mRNA [NM_175648]	A_51_P274803	3.4747	A_51_P274803	2.41276
ENSMUST00000021120	ens|tripartite motif-containing 47 Gene [Source:MGI (curated);Acc:MGI:1917374] [ENSMUST00000021120]	A_51_P437176	1.87179	A_51_P437176	1.69893
Synm	ref|Mus musculus synemin, intermediate filament protein (Synm), transcript variant 1, mRNA [NM_201639]	A_51_P404875	1.90595	A_51_P404875	1.67982
Arl4d	ref|Mus musculus ADP-ribosylation factor-like 4D (Arl4d), mRNA [NM_025404]	A_51_P402378	3.12574	A_51_P402378	1.79806
AK033099	gb|Mus musculus 15 days embryo male testis cDNA, RIKEN full-length enriched library, clone:8030422I16 product:cytochrome c, pseudogene 3, full insert sequence. [AK033099]	A_51_P482508	2.34359	A_51_P482508	1.66874
Emp3	ref|Mus musculus epithelial membrane protein 3 (Emp3), transcript variant 1, mRNA [NM_010129]	A_51_P446510	1.93431	A_51_P446510	1.64568
BC010335	gb|Mus musculus fibronectin 1, mRNA (cDNA clone IMAGE:3156499), **** WARNING: chimeric clone ****. [BC010335]	A_52_P237357	2.02099	A_52_P237357	1.48298
Rgs16	ref|Mus musculus regulator of G-protein signaling 16 (Rgs16), mRNA [NM_011267]	A_51_P249286	2.88346	A_51_P249286	2.91025
Golga4	ref|Mus musculus golgi autoantigen, golgin subfamily a, 4 (Golga4), mRNA [NM_018748]	A_52_P467096	1.82152	A_52_P467096	1.4814
Stfa2l1	ref|Mus musculus stefin A2 like 1 (Stfa2l1), mRNA [NM_173869]	A_52_P398925	21.568	A_52_P398925	11.9217
Prr5l	ref|Mus musculus proline rich 5 like (Prr5l), transcript variant 2, mRNA [NM_175181]	A_51_P225793	2.37537	A_51_P225793	1.66694
Serpinb1a	ref|Mus musculus serine (or cysteine) peptidase inhibitor, clade B, member 1a (Serpinb1a), mRNA [NM_025429]	A_51_P181297	2.85174	A_51_P181297	1.70713
A_51_P517720	Unknown	A_51_P517720	1.72789	A_51_P517720	1.54786
Rell1	ref|Mus musculus RELT-like 1 (Rell1), mRNA [NM_145923]	A_51_P279712	2.14709	A_51_P279712	1.55785
	ref|Mus musculus RELT-like 1 (Rell1), mRNA [NM_145923]	A_51_P279704	1.82318
Naa50	ref|Mus musculus N(alpha)-acetyltransferase 50, NatE catalytic subunit (Naa50), mRNA [NM_028108]	A_51_P122845	1.74602	A_51_P122845	1.76611
	ref|Mus musculus N(alpha)-acetyltransferase 50, NatE catalytic subunit (Naa50), mRNA [NM_028108]	A_51_P393587	1.57661
Gm5067	gb|Mus musculus 13 days embryo male testis cDNA, RIKEN full-length enriched library, clone:6030400B02 product:regulator for ribosome resistance homolog (S. cerevisiae), full insert sequence. [AK031269]	A_52_P652729	4.41807	A_52_P652729	2.70913
L3mbtl2	ref|Mus musculus l(3)mbt-like 2 (Drosophila) (L3mbtl2), mRNA [NM_145993]	A_52_P84415	2.64777	A_52_P84415	1.58092
Kcne3	ref|Mus musculus potassium voltage-gated channel, Isk-related subfamily, gene 3 (Kcne3), mRNA [NM_020574]	A_52_P243425	1.9553	A_52_P243425	1.99483
	ref|Mus musculus potassium voltage-gated channel, Isk-related subfamily, gene 3 (Kcne3), mRNA [NM_020574]	A_51_P336599	2.0875	A_51_P336599	2.27567
9930017N22Rik	gb|Mus musculus adult female vagina cDNA, RIKEN full-length enriched library, clone:9930017N22 product:unclassifiable, full insert sequence. [AK036847]	A_52_P287887	1.65903	A_52_P287887	1.49485
Fgr	ref|Mus musculus Gardner-Rasheed feline sarcoma viral (Fgr) oncogene homolog (Fgr), mRNA [NM_010208]	A_52_P456640	3.45816	A_52_P456640	2.10652
Tmem20	ref|Mus musculus transmembrane protein 20 (Tmem20), mRNA [NM_175507]	A_51_P423608	1.63099	A_51_P423608	1.58615
Ier5	ref|Mus musculus immediate early response 5 (Ier5), mRNA [NM_010500]	A_51_P456941	2.17919	A_51_P456941	1.72514
Il1r2	ref|Mus musculus interleukin 1 receptor, type II (Il1r2), mRNA [NM_010555]	A_51_P470079	6.88901	A_51_P470079	3.22917
	ref|Mus musculus interleukin 1 receptor, type II (Il1r2), mRNA [NM_010555]	A_52_P417890	6.21063	A_52_P417890	2.89905
Gbp3	ref|Mus musculus guanylate binding protein 3 (Gbp3), mRNA [NM_018734]	A_51_P165244	3.18515	A_51_P165244	4.27248
Tead1	ref|Mus musculus TEA domain family member 1 (Tead1), transcript variant 1, mRNA [NM_001166584]	A_51_P214423	1.57573	A_51_P214423	1.59887
Prrx2	gb|Mus musculus paired related homeobox 2, mRNA (cDNA clone MGC:169496 IMAGE:8860891), complete cds. [BC137872]	A_51_P183746	2.06387	A_51_P183746	2.22717
Phlda2	ref|Mus musculus pleckstrin homology-like domain, family A, member 2 (Phlda2), mRNA [NM_009434]	A_52_P350786	9.30964	A_52_P350786	6.87273
	ref|Mus musculus pleckstrin homology-like domain, family A, member 2 (Phlda2), mRNA [NM_009434]	A_51_P450623	8.22393	A_51_P450623	8.97356
Clec5a	ref|Mus musculus C-type lectin domain family 5, member a (Clec5a), transcript variant 1, mRNA [NM_001038604]	A_51_P398376	5.99602	A_52_P142888	3.08004
	ref|Mus musculus C-type lectin domain family 5, member a (Clec5a), transcript variant 1, mRNA [NM_001038604]	A_52_P142888	2.50041	A_52_P218058	1.87075
	ref|Mus musculus C-type lectin domain family 5, member a (Clec5a), transcript variant 1, mRNA [NM_001038604]	A_52_P218058	3.59469
Ms4a8a	ref|Mus musculus membrane-spanning 4-domains, subfamily A, member 8A (Ms4a8a), mRNA [NM_022430]	A_51_P501453	4.43671	A_51_P501453	3.24696
Lonrf3	ref|Mus musculus LON peptidase N-terminal domain and ring finger 3 (Lonrf3), mRNA [NM_028894]	A_51_P479818	3.0438	A_51_P479818	1.70263
	gb|Mus musculus 8 days embryo whole body cDNA, RIKEN full-length enriched library, clone:5730439E01 product:hypothetical Phenylalanine-rich region containing protein, full insert sequence. [AK077530]	A_52_P188656	3.01827	A_52_P188656	1.97588
TC1661977	tc|Q8R4C3_CRIGR (Q8R4C3) Csr1, partial (37%) [TC1661977]	A_52_P401059	2.30816	A_52_P401059	1.76893
Prokr1	ref|Mus musculus prokineticin receptor 1 (Prokr1), mRNA [NM_021381]	A_52_P42069	2.19286	A_52_P42069	2.18734
Aldh1a2	ref|Mus musculus aldehyde dehydrogenase family 1, subfamily A2 (Aldh1a2), mRNA [NM_009022]	A_52_P58145	1.94997	A_52_P58145	1.75987
Fam38b	ref|Mus musculus family with sequence similarity 38, member B (Fam38b), mRNA [NM_001039485]	A_52_P375970	1.59449	A_52_P375970	1.48168
Ppic	ref|Mus musculus peptidylprolyl isomerase C (Ppic), mRNA [NM_008908]	A_51_P161086	2.57689	A_51_P161086	1.9183
2310008H04Rik	ref|Mus musculus RIKEN cDNA 2310008H04 gene (2310008H04Rik), mRNA [NM_146068]	A_51_P428226	2.83597	A_51_P428226	2.24603
Klhl15	ref|Mus musculus kelch-like 15 (Drosophila) (Klhl15), transcript variant 4, mRNA [NM_153165]	A_52_P317524	3.18367	A_52_P317524	1.9605
Klf10	ref|Mus musculus Kruppel-like factor 10 (Klf10), mRNA [NM_013692]	A_51_P347547	3.42964	A_51_P347547	2.3609
Dok3	ref|Mus musculus docking protein 3 (Dok3), mRNA [NM_013739]	A_52_P578790	1.60801	A_52_P578790	1.53556
Gatm	ref|Mus musculus glycine amidinotransferase (L-arginine:glycine amidinotransferase) (Gatm), nuclear gene encoding mitochondrial protein, mRNA [NM_025961]	A_51_P461319	1.95346	A_51_P461319	1.76572
Fgd6	ref|Mus musculus FYVE, RhoGEF and PH domain containing 6 (Fgd6), mRNA [NM_053072]	A_51_P401673	2.1913	A_51_P401673	1.78803
Igfbp1	ref|Mus musculus insulin-like growth factor binding protein 1 (Igfbp1), mRNA [NM_008341]	A_51_P447545	3.42464	A_51_P447545	3.86839
Slc16a1	ref|Mus musculus solute carrier family 16 (monocarboxylic acid transporters), member 1 (Slc16a1), mRNA [NM_009196]	A_51_P397367	1.92867	A_51_P397367	1.84224
	ref|Mus musculus solute carrier family 16 (monocarboxylic acid transporters), member 1 (Slc16a1), mRNA [NM_009196]	A_51_P397363	1.97588	A_51_P397363	1.85898
Homer1	ens|homer homolog 1 (Drosophila) Gene [Source:MGI (curated);Acc:MGI:1347345] [ENSMUST00000102752]	A_52_P37991	3.53047	A_52_P37991	3.19628
Fam107b	ref|Mus musculus family with sequence similarity 107, member B (Fam107b), mRNA [NM_025626]	A_52_P557249	3.02416	A_52_P528456	2.07973
	ref|Mus musculus family with sequence similarity 107, member B (Fam107b), mRNA [NM_025626]	A_51_P521084	5.07821	A_52_P557249	1.9833
	ref|Mus musculus family with sequence similarity 107, member B (Fam107b), mRNA [NM_025626]			A_51_P521084	3.8344
Sfrs11	ref|Mus musculus splicing factor, arginine/serine-rich 11 (Sfrs11), transcript variant 3, mRNA [NM_026989]	A_51_P149818	1.76364	A_51_P149818	1.62749
Aldh1a3	ref|Mus musculus aldehyde dehydrogenase family 1, subfamily A3 (Aldh1a3), mRNA [NM_053080]	A_52_P87843	3.98774	A_52_P87843	6.14713
	gb|Mus musculus 15 days embryo head cDNA, RIKEN full-length enriched library, clone:D930050B08 product:aldehyde dehydrogenase family 1, subfamily A3, full insert sequence. [AK086764]	A_52_P113518	3.68133	A_52_P113518	7.52681
Cobll1	ref|Mus musculus Cobl-like 1 (Cobll1), transcript variant 1, mRNA [NM_177025]	A_52_P486774	1.99481	A_52_P486774	1.53704
	ref|Mus musculus Cobl-like 1 (Cobll1), transcript variant 1, mRNA [NM_177025]	A_51_P397394	1.7609	A_51_P397394	1.59961
	ref|Mus musculus Cobl-like 1 (Cobll1), transcript variant 1, mRNA [NM_177025]	A_52_P631356	1.89804
Tnfsf9	ref|Mus musculus tumor necrosis factor (ligand) superfamily, member 9 (Tnfsf9), mRNA [NM_009404]	A_51_P460004	2.17732	A_51_P460004	2.51945
AK048343	gb|Mus musculus 16 days embryo head cDNA, RIKEN full-length enriched library, clone:C130050K11 product:unclassifiable, full insert sequence. [AK048343]	A_52_P73046	1.91992	A_52_P73046	2.01008
H2-D4	gb|Mus musculus histocompatibility 2, D region locus 4, mRNA (cDNA clone IMAGE:40130973). [BC145670]	A_51_P417612	1.70218	A_51_P417612	1.67555
ENSMUST00000077110	Unknown	A_52_P425092	12.8865	A_52_P425092	5.23658
Osgin2	ref|Mus musculus oxidative stress induced growth inhibitor family member 2 (Osgin2), mRNA [NM_145950]	A_52_P417825	1.98603	A_52_P417825	1.61847
Mink1	gb|Mus musculus putative protein kinase YSK2 mRNA, partial cds. [U49949]	A_52_P45124	1.94951	A_52_P45124	1.52329
Dnahc6	ref|Mus musculus dynein, axonemal, heavy chain 6 (Dnahc6), mRNA [NM_001164669]	A_51_P154618	1.61127	A_51_P121134	1.8416
2010002N04Rik	ref|Mus musculus RIKEN cDNA 2010002N04 gene (2010002N04Rik), mRNA [NM_134133]	A_51_P156857	1.64955	A_51_P156857	1.63597
Ino80	ref|Mus musculus INO80 homolog (S. cerevisiae) (Ino80), mRNA [NM_026574]	A_52_P354363	1.59102	A_52_P354363	1.59525
Gadd45g	ref|Mus musculus growth arrest and DNA-damage-inducible 45 gamma (Gadd45g), mRNA [NM_011817]	A_51_P315904	7.98363	A_51_P315904	4.49164
Pros1	ref|Mus musculus protein S (alpha) (Pros1), mRNA [NM_011173]	A_51_P393426	1.9463	A_51_P393426	1.63827
	ref|Mus musculus protein S (alpha) (Pros1), mRNA [NM_011173]	A_52_P909274	2.34851	A_52_P909274	1.73725
Plcl1	gb|Mus musculus 0 day neonate cerebellum cDNA, RIKEN full-length enriched library, clone:C230017K02 product:similar to CDNA FLJ13484 FIS, CLONE PLACE1003888, WEAKLY SIMILAR TO 1-PHOSPHATIDYLINOSITOL-4,5-BISPHOSPHATE PHOSPHODIESTERASE DELTA 1 (EC 3.1.4.11)	A_51_P422457	1.6351	A_51_P422457	1.46526
Srsf7	ref|Mus musculus serine/arginine-rich splicing factor 7 (Srsf7), mRNA [NM_146083]	A_52_P649683	2.33915	A_52_P649683	1.89331
	ref|Mus musculus serine/arginine-rich splicing factor 7 (Srsf7), mRNA [NM_146083]	A_52_P649685	2.29135	A_52_P649685	1.83163
Ppm1n	ref|Mus musculus protein phosphatase, Mg2+/Mn2+ dependent, 1N (putative) (Ppm1n), mRNA [NM_177691]	A_51_P508259	1.85004	A_51_P508259	2.71582
Pcdh7	ref|Mus musculus protocadherin 7 (Pcdh7), transcript variant 2, mRNA [NM_018764]	A_51_P260740	2.59542	A_51_P260740	1.97141
Gimap6	ref|Mus musculus GTPase, IMAP family member 6 (Gimap6), mRNA [NM_153175]	A_51_P407227	3.2775	A_51_P407227	2.21438
Prosc	ref|Mus musculus proline synthetase co-transcribed (Prosc), transcript variant 2, mRNA [NM_001039077]	A_52_P188425	1.79411	A_52_P188425	1.69915
Ret	ref|Mus musculus ret proto-oncogene (Ret), transcript variant 2, mRNA [NM_009050]	A_51_P324191	1.82195	A_51_P324191	2.29275
Ncoa3	ref|Mus musculus nuclear receptor coactivator 3 (Ncoa3), mRNA [NM_008679]	A_52_P103066	1.93333	A_52_P103066	1.65803
Cdh1	ref|Mus musculus cadherin 1 (Cdh1), mRNA [NM_009864]	A_51_P137336	1.8882	A_51_P137336	1.86148
	ref|Mus musculus cadherin 1 (Cdh1), mRNA [NM_009864]			A_51_P137336	2.07463
	ref|Mus musculus cadherin 1 (Cdh1), mRNA [NM_009864]			A_51_P137336	1.81456
	ref|Mus musculus cadherin 1 (Cdh1), mRNA [NM_009864]			A_51_P137336	1.91825
	ref|Mus musculus cadherin 1 (Cdh1), mRNA [NM_009864]			A_51_P137336	1.75399
	ref|Mus musculus cadherin 1 (Cdh1), mRNA [NM_009864]			A_51_P137336	1.95839
Il1rap	ref|Mus musculus interleukin 1 receptor accessory protein (Il1rap), transcript variant 2, mRNA [NM_134103]	A_52_P467232	3.24793	A_52_P467232	2.71552
ENSMUST00000109149	ens|Rho family GTPase 1 Gene [Source:MGI (curated);Acc:MGI:2444878] [ENSMUST00000109149]	A_52_P947137	1.79002	A_52_P947137	1.73679
Mapk6	gb|Mus musculus 10 days embryo whole body cDNA, RIKEN full-length enriched library, clone:2610021I23 product:unclassifiable, full insert sequence. [AK011505]	A_51_P193925	2.52035	A_51_P193925	1.81548
	ref|Mus musculus mitogen-activated protein kinase 6 (Mapk6), transcript variant 2, mRNA [NM_027418]	A_51_P479808	1.56979	A_51_P479808	1.62966
Ak7	ref|Mus musculus adenylate kinase 7 (Ak7), mRNA [NM_030187]	A_52_P246703	2.06888	A_52_P246703	1.87201
	ref|Mus musculus adenylate kinase 7 (Ak7), mRNA [NM_030187]	A_51_P387528	1.84381	A_51_P387528	2.25152
Ltb	ref|Mus musculus lymphotoxin B (Ltb), mRNA [NM_008518]	A_51_P302358	2.07191	A_51_P302358	1.88314
Ngp	ref|Mus musculus neutrophilic granule protein (Ngp), mRNA [NM_008694]	A_52_P429450	6.56534	A_52_P429450	5.71837
Nfkbiz	ref|Mus musculus nuclear factor of kappa light polypeptide gene enhancer in B-cells inhibitor, zeta (Nfkbiz), transcript variant 1, mRNA [NM_030612]	A_51_P387591	4.90567	A_51_P387591	3.26807
AI256396	gb|Mus musculus 11 days embryo head cDNA, RIKEN full-length enriched library, clone:6230431N17 product:unclassifiable, full insert sequence. [AK134520]	A_52_P32886	2.41424	A_52_P32886	2.27812
4732419C18Rik	ref|PREDICTED: Mus musculus hypothetical protein LOC100042484 (LOC100042484), mRNA [XM_001478300]	A_52_P119350	1.72242	A_52_P119350	1.74056
Cd24a	ref|Mus musculus CD24a antigen (Cd24a), mRNA [NM_009846]	A_52_P244193	2.23087	A_52_P244193	1.89786
Ly86	ref|Mus musculus lymphocyte antigen 86 (Ly86), mRNA [NM_010745]	A_51_P465350	1.78644	A_51_P465350	1.8556
Tnfrsf12a	ref|Mus musculus tumor necrosis factor receptor superfamily, member 12a (Tnfrsf12a), transcript variant 1, mRNA [NM_013749]	A_51_P131408	3.93816	A_51_P131408	4.00611
Snai1	ref|Mus musculus snail homolog 1 (Drosophila) (Snai1), mRNA [NM_011427]	A_51_P165087	2.88618	A_51_P165087	2.50181
Oxsr1	ref|Mus musculus oxidative-stress responsive 1 (Oxsr1), mRNA [NM_133985]	A_52_P347705	1.46346	A_52_P347705	1.47712
Cdc6	ref|Mus musculus cell division cycle 6 homolog (S. cerevisiae) (Cdc6), transcript variant 1, mRNA [NM_011799]	A_52_P371108	2.42592	A_52_P219473	2.11973
	ref|Mus musculus cell division cycle 6 homolog (S. cerevisiae) (Cdc6), transcript variant 1, mRNA [NM_011799]			A_52_P371108	2.06316
Serpinb6a	gb|Mus musculus adult male cecum cDNA, RIKEN full-length enriched library, clone:9130401K15 product:serine (or cysteine) proteinase inhibitor, clade B (ovalbumin), member 6, full insert sequence. [AK033731]	A_52_P217690	3.30065	A_52_P217690	2.88972
Sct	ref|Mus musculus secretin (Sct), mRNA [NM_011328]	A_51_P234359	2.0797	A_51_P234359	1.96058
AY036118	gb|Mus musculus ETS-related transcription factor ERF (Erf1) mRNA, complete cds. [AY036118]	A_51_P388587	1.73178	A_51_P388587	1.52291
Gadd45b	ref|Mus musculus growth arrest and DNA-damage-inducible 45 beta (Gadd45b), mRNA [NM_008655]	A_52_P1197913	6.61836	A_52_P1197913	4.01339
	ref|Mus musculus growth arrest and DNA-damage-inducible 45 beta (Gadd45b), mRNA [NM_008655]	A_51_P500984	9.43325	A_51_P500984	5.79834
Fam46c	ref|Mus musculus family with sequence similarity 46, member C (Fam46c), mRNA [NM_001142952]	A_51_P447976	2.45617	A_51_P447976	2.50976
TC1643908	Unknown	A_52_P411833	1.61651	A_52_P411833	1.69816
Tnrc6b	ref|Mus musculus trinucleotide repeat containing 6b (Tnrc6b), transcript variant 2, mRNA [NM_177124]	A_51_P344770	1.55322	A_52_P627099	1.52716
	ref|Mus musculus trinucleotide repeat containing 6b (Tnrc6b), transcript variant 2, mRNA [NM_177124]			A_52_P459399	1.58131
Slc6a15	gb|Mus musculus 0 day neonate cerebellum cDNA, RIKEN full-length enriched library, clone:C230032K23 product:hypothetical protein, full insert sequence. [AK082286]	A_52_P177635	2.55863	A_52_P519827	1.52091
Ehd3	ref|Mus musculus EH-domain containing 3 (Ehd3), mRNA [NM_020578]	A_51_P360918	1.56033	A_51_P360918	1.5448
Metrnl	ref|Mus musculus meteorin, glial cell differentiation regulator-like (Metrnl), mRNA [NM_144797]	A_52_P355084	3.8242	A_52_P355084	3.16437
	gb|Mus musculus 0 day neonate eyeball cDNA, RIKEN full-length enriched library, clone:E130302A09 product:unclassifiable, full insert sequence. [AK053718]	A_52_P249937	2.86657	A_52_P249937	2.14133
TC1650301	tc|Q80XJ7_MOUSE (Q80XJ7) Aldo-keto reductase family 1, member A4 (Aldehyde reductase), partial (20%) [TC1650301]	A_52_P71146	1.7442	A_52_P71146	1.50057
Tmem117	gb|Mus musculus adult male diencephalon cDNA, RIKEN full-length enriched library, clone:9330142K14 product:weakly similar to KIAA1657 PROTEIN (FRAGMENT) [Homo sapiens], full insert sequence. [AK034024]	A_52_P373335	2.34933	A_52_P373335	1.47206
Cbln1	ref|Mus musculus cerebellin 1 precursor protein (Cbln1), mRNA [NM_019626]	A_51_P307721	1.64509	A_51_P307721	1.92149
Klrd1	ref|Mus musculus killer cell lectin-like receptor, subfamily D, member 1 (Klrd1), mRNA [NM_010654]	A_51_P280947	2.87298	A_51_P280947	4.28262
Micall1	gb|Mus musculus 13 days embryo male testis cDNA, RIKEN full-length enriched library, clone:6030419L17 product:DNA Segment, Chr 15 Massachusetts Institute of Technology 260, full insert sequence. [AK031386]	A_51_P221990	1.62462	A_51_P221990	1.45625
	ref|Mus musculus microtubule associated monoxygenase, calponin and LIM domain containing -like 1 (Micall1), mRNA [NM_177461]	A_51_P242414	1.53335	A_51_P242414	1.66263
Nfe2l2	gb|Mus musculus 0 day neonate head cDNA, RIKEN full-length enriched library, clone:4833405D16 product:nuclear, factor, erythroid derived 2, like 2, full insert sequence. [AK029360]	A_52_P523835	3.34434	A_52_P523835	2.74889
	ref|Mus musculus nuclear factor, erythroid derived 2, like 2 (Nfe2l2), mRNA [NM_010902]	A_52_P396436	1.96993
	ref|Mus musculus nuclear factor, erythroid derived 2, like 2 (Nfe2l2), mRNA [NM_010902]	A_51_P411271	2.0561
Rhbdf2	ref|Mus musculus rhomboid 5 homolog 2 (Drosophila) (Rhbdf2), transcript variant 1, mRNA [NM_172572]	A_51_P412160	2.82884	A_51_P412160	1.84869
	ref|Mus musculus rhomboid 5 homolog 2 (Drosophila) (Rhbdf2), transcript variant 1, mRNA [NM_172572]	A_52_P382854	5.25394	A_52_P382854	2.37829
Prkab2	ens|protein kinase, AMP-activated, beta 2 non-catalytic subunit Gene [Source:MGI (curated);Acc:MGI:1336185] [ENSMUST00000045743]	A_51_P264781	1.76836	A_51_P264781	1.71336
	ref|Mus musculus protein kinase, AMP-activated, beta 2 non-catalytic subunit (Prkab2), mRNA [NM_182997]	A_52_P126266	1.66464	A_52_P126266	1.69989
Ifit1	ref|Mus musculus interferon-induced protein with tetratricopeptide repeats 1 (Ifit1), mRNA [NM_008331]	A_51_P327751	3.83278	A_51_P327751	3.76725
Samsn1	ref|Mus musculus SAM domain, SH3 domain and nuclear localization signals, 1 (Samsn1), mRNA [NM_023380]	A_52_P646832	5.66505	A_52_P646832	2.29995
Tuba1c	ref|Mus musculus tubulin, alpha 1C (Tuba1c), mRNA [NM_009448]	A_52_P479099	7.16133	A_52_P479099	4.9633
Col3a1	ref|Mus musculus collagen, type III, alpha 1 (Col3a1), mRNA [NM_009930]	A_51_P515605	2.0794	A_51_P515605	2.00538
Cytip	ref|Mus musculus cytohesin 1 interacting protein (Cytip), mRNA [NM_139200]	A_52_P398989	7.06901	A_52_P398989	3.75703
Grpel1	ref|Mus musculus GrpE-like 1, mitochondrial (Grpel1), nuclear gene encoding mitochondrial protein, mRNA [NM_024478]	A_52_P156158	1.75452	A_52_P156158	1.67525
D18Ertd232e	gb|Mus musculus 0 day neonate thymus cDNA, RIKEN full-length enriched library, clone:A430063G02 product:unclassifiable, full insert sequence. [AK079772]	A_52_P1075615	4.88535	A_52_P1075615	3.06661
ENSMUST00000069582	ens|WSC domain containing 1 Gene [Source:MGI (curated);Acc:MGI:2448493] [ENSMUST00000069582]	A_51_P458008	6.33277	A_51_P458008	4.21225
Pilrb1	ref|Mus musculus paired immunoglobin-like type 2 receptor beta 1 (Pilrb1), mRNA [NM_133209]	A_51_P381060	2.66699	A_51_P381060	1.59253
Aipl1	ref|Mus musculus aryl hydrocarbon receptor-interacting protein-like 1 (Aipl1), mRNA [NM_053245]	A_52_P649568	2.10766	A_52_P649568	3.39798
Serpina3m	ref|Mus musculus serine (or cysteine) peptidase inhibitor, clade A, member 3M (Serpina3m), mRNA [NM_009253]	A_51_P358012	1.87879	A_51_P358012	1.87857
Cacna2d4	gb|Mus musculus 8 days embryo whole body cDNA, RIKEN full-length enriched library, clone:5730412N02 product:hypothetical von Willebrand factor type A domain containing protein, full insert sequence. [AK030723]	A_51_P199494	3.20045	A_51_P199494	1.72781
Cd9	ref|Mus musculus CD9 antigen (Cd9), mRNA [NM_007657]	A_51_P320852	2.92539	A_51_P320852	2.02654
P2ry10	ref|Mus musculus purinergic receptor P2Y, G-protein coupled 10 (P2ry10), mRNA [NM_172435]	A_51_P301367	6.14409	A_51_P301367	1.8545
Fcer1g	gb|Mouse mast cell high affinity IgE receptor (Fc-epsilon-RI) gamma subunit mRNA, complete cds. [J05020]	A_51_P405478	2.03785	A_51_P405478	1.46383
	ref|Mus musculus Fc receptor, IgE, high affinity I, gamma polypeptide (Fcer1g), mRNA [NM_010185]	A_51_P405476	2.04283	A_51_P405476	1.49591
Ifitm3	ref|Mus musculus interferon induced transmembrane protein 3 (Ifitm3), mRNA [NM_025378]	A_51_P128876	2.17987	A_51_P128876	1.88365
Adam8	ref|Mus musculus a disintegrin and metallopeptidase domain 8 (Adam8), mRNA [NM_007403]	A_51_P319917	10.692	A_51_P319917	6.98049
Cxcl1	ref|Mus musculus chemokine (C-X-C motif) ligand 1 (Cxcl1), mRNA [NM_008176]	A_51_P363187	91.4899	A_51_P363187	46.8502
1700022A21Rik	ref|Mus musculus RIKEN cDNA 1700022A21 gene (1700022A21Rik), non-coding RNA [NR_003953]	A_51_P240723	2.37142	A_51_P240723	1.82939
Cnn3	ref|Mus musculus calponin 3, acidic (Cnn3), mRNA [NM_028044]	A_51_P271704	1.54867	A_51_P271704	1.61603
Son	ref|Mus musculus Son DNA binding protein (Son), transcript variant 2, mRNA [NM_019973]	A_52_P54008	1.75799	A_52_P54008	1.56483
Rab20	ref|Mus musculus RAB20, member RAS oncogene family (Rab20), mRNA [NM_011227]	A_51_P417854	2.65983	A_51_P417854	2.26309
Spata19	ref|Mus musculus spermatogenesis associated 19 (Spata19), mRNA [NM_029299]	A_51_P301007	1.82355	A_51_P301007	1.69838
S1pr1	ref|Mus musculus sphingosine-1-phosphate receptor 1 (S1pr1), mRNA [NM_007901]	A_52_P532227	1.94746	A_52_P532227	1.43454
Csf2rb	ref|Mus musculus colony stimulating factor 2 receptor, beta, low-affinity (granulocyte-macrophage) (Csf2rb), mRNA [NM_007780]	A_52_P52618	3.06494	A_52_P52618	1.85524
4833419E13Rik	gb|Mus musculus 0 day neonate head cDNA, RIKEN full-length enriched library, clone:4833419E13 product:inferred: RIKEN cDNA 4833419E13 gene, full insert sequence. [AK014724]	A_51_P431179	4.10265	A_51_P431179	3.56484
Hp	ref|Mus musculus haptoglobin (Hp), mRNA [NM_017370]	A_51_P235945	12.8488	A_51_P235945	6.78577
Sphk1	ref|Mus musculus sphingosine kinase 1 (Sphk1), transcript variant 2, mRNA [NM_025367]	A_51_P501248	4.98167	A_51_P501248	5.52344
	ref|Mus musculus sphingosine kinase 1 (Sphk1), transcript variant 2, mRNA [NM_025367]	A_52_P400436	3.33851	A_52_P400436	3.92883
St3gal1	ref|Mus musculus ST3 beta-galactoside alpha-2,3-sialyltransferase 1 (St3gal1), mRNA [NM_009177]	A_51_P301804	8.89245	A_51_P301804	4.78887
Cxcl5	ref|Mus musculus chemokine (C-X-C motif) ligand 5 (Cxcl5), mRNA [NM_009141]	A_52_P295432	2.283	A_52_P295432	4.69181
Phf16	ens|PHD finger protein 16 Gene [Source:MGI (curated);Acc:MGI:2148019] [ENSMUST00000043693]	A_51_P318731	1.75908	A_51_P318731	1.65937
ENSMUST00000049189	ens|a disintegrin-like and metallopeptidase (reprolysin type) with thrombospondin type 1 motif, 9 Gene [Source:MGI (curated);Acc:MGI:1916320] [ENSMUST00000049189]	A_51_P407417	11.5799	A_51_P407417	5.32528
Dicer1	ref|Mus musculus Dicer1, Dcr-1 homolog (Drosophila) (Dicer1), mRNA [NM_148948]	A_51_P483059	1.51045	A_51_P483059	1.43557
ENSMUST00000024247	ens|Putative uncharacterized protein Fragment [Source:UniProtKB/TrEMBL;Acc:Q9CVQ7] [ENSMUST00000024247]	A_51_P261544	2.70879	A_51_P261544	3.19551
Sec61a1	ref|Mus musculus Sec61 alpha 1 subunit (S. cerevisiae) (Sec61a1), mRNA [NM_016906]	A_52_P489729	1.78648	A_52_P489729	1.47779
Cryba2	ref|Mus musculus crystallin, beta A2 (Cryba2), mRNA [NM_021541]	A_51_P480136	2.15021	A_51_P480136	4.24539
Dusp2	ref|Mus musculus dual specificity phosphatase 2 (Dusp2), mRNA [NM_010090]	A_52_P399934	3.05816	A_52_P399934	2.21966
C4bp	ref|Mus musculus complement component 4 binding protein (C4bp), mRNA [NM_007576]	A_52_P60194	1.90561	A_52_P60194	1.66623
Fnbp1l	ref|Mus musculus formin binding protein 1-like (Fnbp1l), transcript variant 2, mRNA [NM_153118]	A_52_P19894	1.5954	A_52_P418313	1.87844
	ref|Mus musculus formin binding protein 1-like (Fnbp1l), transcript variant 2, mRNA [NM_153118]	A_52_P418313	2.09956
	ref|Mus musculus formin binding protein 1-like (Fnbp1l), transcript variant 2, mRNA [NM_153118]	A_52_P113000	1.67596
Blnk	ref|Mus musculus B-cell linker (Blnk), mRNA [NM_008528]	A_51_P279841	5.39625	A_51_P279841	5.4538
Sfrs13a	gb|Mus musculus 10 days neonate skin cDNA, RIKEN full-length enriched library, clone:4732425P20 product:FUS interacting protein (serine-arginine rich) 1, full insert sequence. [AK161097]	A_52_P372843	2.22533	A_52_P372843	2.03197
Hnrnph3	ref|Mus musculus heterogeneous nuclear ribonucleoprotein H3 (Hnrnph3), mRNA [NM_001079824]	A_52_P71135	1.83411	A_52_P71135	1.66473
Dll4	ref|Mus musculus delta-like 4 (Drosophila) (Dll4), mRNA [NM_019454]	A_51_P384402	2.03408	A_51_P384402	1.61028
Ms4a1	ref|Mus musculus membrane-spanning 4-domains, subfamily A, member 1 (Ms4a1), mRNA [NM_007641]	A_52_P483336	4.87611	A_52_P483336	2.69361
BC006779	ref|Mus musculus cDNA sequence BC006779 (BC006779), mRNA [NM_183162]	A_52_P321358	2.20689	A_52_P321358	1.54767
	ref|Mus musculus cDNA sequence BC006779 (BC006779), mRNA [NM_183162]	A_51_P406604	2.89154	A_51_P406604	2.10143
Micall2	ref|Mus musculus MICAL-like 2 (Micall2), mRNA [NM_174850]	A_51_P276051	1.68042	A_51_P276051	1.55538
AK086528	gb|Mus musculus 15 days embryo head cDNA, RIKEN full-length enriched library, clone:D930034N17 product:unclassifiable, full insert sequence. [AK086528]	A_52_P481097	2.83267	A_52_P481097	1.57247
AK038388	gb|Mus musculus adult male hypothalamus cDNA, RIKEN full-length enriched library, clone:A230002B08 product:unclassifiable, full insert sequence. [AK038388]	A_52_P899565	4.04073	A_52_P899565	2.3197
B4galt1	ref|Mus musculus UDP-Gal:betaGlcNAc beta 1,4- galactosyltransferase, polypeptide 1 (B4galt1), mRNA [NM_022305]	A_52_P103391	2.44025	A_52_P103391	1.77913
	ref|Mus musculus UDP-Gal:betaGlcNAc beta 1,4- galactosyltransferase, polypeptide 1 (B4galt1), mRNA [NM_022305]	A_51_P155257	2.16438	A_51_P155257	1.62056
Insig1	ref|Mus musculus insulin induced gene 1 (Insig1), mRNA [NM_153526]	A_51_P290207	1.6301	A_52_P393392	1.65493
	ref|Mus musculus insulin induced gene 1 (Insig1), mRNA [NM_153526]	A_52_P393392	2.24627
Fbxl7	gb|Mus musculus 12 days embryo eyeball cDNA, RIKEN full-length enriched library, clone:D230010E04 product:similar to F-BOX PROTEIN FBL6 [Homo sapiens], full insert sequence. [AK051849]	A_52_P423364	1.76149	A_52_P290434	1.74475
	gb|Mus musculus 12 days embryo eyeball cDNA, RIKEN full-length enriched library, clone:D230010E04 product:similar to F-BOX PROTEIN FBL6 [Homo sapiens], full insert sequence. [AK051849]	A_52_P290434	1.88017
Timp1	ref|Mus musculus tissue inhibitor of metalloproteinase 1 (Timp1), transcript variant 1, mRNA [NM_001044384]	A_52_P87713	7.82521	A_52_P87713	4.38088
	ref|Mus musculus tissue inhibitor of metalloproteinase 1 (Timp1), transcript variant 1, mRNA [NM_001044384]	A_51_P512384	5.16106	A_51_P512384	3.30134
Trem3	ref|Mus musculus triggering receptor expressed on myeloid cells 3 (Trem3), mRNA [NM_021407]	A_51_P203675	3.04241	A_51_P203675	2.39407
Cd52	ref|Mus musculus CD52 antigen (Cd52), mRNA [NM_013706]	A_51_P151126	4.12882	A_51_P151126	2.76436
Dusp11	ref|Mus musculus dual specificity phosphatase 11 (RNA/RNP complex 1-interacting) (Dusp11), mRNA [NM_028099]	A_52_P435426	2.03767	A_52_P435426	1.4744
LOC100047599	ref|PREDICTED: Mus musculus similar to gag protein (LOC100047599), mRNA [XM_001478148]	A_52_P49797	10.5268	A_52_P49797	2.3188
	ref|PREDICTED: Mus musculus similar to gag protein (LOC100047599), mRNA [XM_001478148]	A_52_P615051	10.966	A_52_P615051	1.75354
Gbp2	ref|Mus musculus guanylate binding protein 2 (Gbp2), mRNA [NM_010260]	A_51_P203955	4.20918	A_51_P203955	5.19174
Prg4	ref|Mus musculus proteoglycan 4 (megakaryocyte stimulating factor, articular superficial zone protein) (Prg4), transcript variant 1, mRNA [NM_021400]	A_51_P280455	3.73552	A_51_P280455	2.16953
Col5a1	ref|Mus musculus collagen, type V, alpha 1 (Col5a1), mRNA [NM_015734]	A_51_P414637	1.95279	A_51_P414637	2.03196
	ref|Mus musculus collagen, type V, alpha 1 (Col5a1), mRNA [NM_015734]	A_52_P237371	1.79679
5430407P10Rik	ref|Mus musculus RIKEN cDNA 5430407P10 gene (5430407P10Rik), transcript variant 2, mRNA [NM_144883]	A_51_P474169	1.5981	A_52_P258537	1.81769
	ref|Mus musculus RIKEN cDNA 5430407P10 gene (5430407P10Rik), transcript variant 2, mRNA [NM_144883]			A_51_P474169	2.20854
NAP032887-1	Unknown	A_52_P462669	1.85058	A_52_P462669	1.58613
Gem	ref|Mus musculus GTP binding protein (gene overexpressed in skeletal muscle) (Gem), mRNA [NM_010276]	A_51_P318192	7.38574	A_51_P318192	4.60292
Ccdc80	ref|Mus musculus coiled-coil domain containing 80 (Ccdc80), mRNA [NM_026439]	A_51_P248786	2.01311	A_51_P248786	1.51774
Trim6	ref|Mus musculus tripartite motif-containing 6 (Trim6), mRNA [NM_001013616]	A_52_P199019	2.37394	A_51_P352743	1.89791
	ref|Mus musculus tripartite motif-containing 6 (Trim6), mRNA [NM_001013616]	A_51_P352743	2.84186
Slc39a4	ref|Mus musculus solute carrier family 39 (zinc transporter), member 4 (Slc39a4), mRNA [NM_028064]	A_51_P103222	1.59455	A_51_P103222	1.70988
Zfp52	ref|Mus musculus zinc finger protein 52 (Zfp52), mRNA [NM_144515]	A_52_P254275	3.16583	A_52_P254275	2.21825
	ref|Mus musculus zinc finger protein 52 (Zfp52), mRNA [NM_144515]	A_51_P466945	1.76094
Sorcs3	ref|Mus musculus sortilin-related VPS10 domain containing receptor 3 (Sorcs3), mRNA [NM_025696]	A_51_P212543	1.61986	A_52_P625218	1.63615
	ref|Mus musculus sortilin-related VPS10 domain containing receptor 3 (Sorcs3), mRNA [NM_025696]	A_52_P625218	1.8482
Rln1	ref|Mus musculus relaxin 1 (Rln1), mRNA [NM_011272]	A_52_P182298	5.30718	A_52_P182298	1.65756
Espn	ref|Mus musculus espin (Espn), transcript variant 6, mRNA [NM_019585]	A_51_P451799	2.11281	A_51_P451799	2.82036
Krt28	ens|keratin 28 Gene [Source:MGI (curated);Acc:MGI:1918093] [ENSMUST00000006963]	A_51_P488780	2.27305	A_51_P488780	1.80779
Cdk6	ref|Mus musculus cyclin-dependent kinase 6 (Cdk6), mRNA [NM_009873]	A_52_P417489	2.54789	A_52_P417489	1.81309
	gb|Mus musculus adult male thymus cDNA, RIKEN full-length enriched library, clone:5830411I20 product:unclassifiable, full insert sequence. [AK030810]	A_51_P489779	2.43723	A_51_P489779	2.00624
ENSMUST00000110031	ens|AU RNA binding protein/enoyl-coenzyme A hydratase Gene [Source:MGI (curated);Acc:MGI:1338011] [ENSMUST00000110031]	A_52_P107290	2.8956	A_52_P107290	1.93641
Wnt10a	ref|Mus musculus wingless related MMTV integration site 10a (Wnt10a), mRNA [NM_009518]	A_51_P171616	2.13166	A_51_P171616	3.24392
BC100530	ref|Mus musculus cDNA sequence BC100530 (BC100530), mRNA [NM_001082546]	A_52_P487686	8.96711	A_52_P487686	4.56882
Lum	ref|Mus musculus lumican (Lum), mRNA [NM_008524]	A_51_P167527	2.45543	A_51_P167527	2.62294
Cdhr4	ref|Mus musculus cadherin-related family member 4 (Cdhr4), mRNA [NM_001122635]	A_51_P409101	2.53983	A_51_P409101	1.61997
ENSMUST00000021038	ens|mannose receptor, C type 2 Gene [Source:MGI (curated);Acc:MGI:107818] [ENSMUST00000021038]	A_52_P651	2.10112	A_52_P651	2.25609
TC1592407	tc|HOMOLPA5 lysophosphatidic acid receptor {Mus musculus} (exp=-1; wgp=0; cg=0), complete [TC1592407]	A_51_P475573	2.65279	A_51_P475573	1.88235
Tll2	ens|tolloid-like 2 Gene [Source:MGI Symbol;Acc:MGI:1346044] [ENSMUST00000025986]	A_51_P282187	4.77813	A_51_P282187	4.97144
Cnn1	ref|Mus musculus calponin 1 (Cnn1), mRNA [NM_009922]	A_51_P350817	1.67312	A_51_P350817	1.75179
Amph	gb|Mus musculus 10 days neonate cerebellum cDNA, RIKEN full-length enriched library, clone:B930026D14 product:similar to MYC BOX DEPENDENT INTERACTING PROTEIN 1 (BRIDGING INTEGRATOR 1) (AMPHIPHYSIN-LIKE PROTEIN) (AMPHIPHYSIN II) [Rattus norvegicus], full	A_51_P460739	1.81165	A_51_P460739	1.76409
Slfn1	ref|Mus musculus schlafen 1 (Slfn1), mRNA [NM_011407]	A_52_P425890	2.80216	A_52_P425890	2.81749
3110035C09Rik	gb|Mus musculus 13 days embryo head cDNA, RIKEN full-length enriched library, clone:3110035C09 product:unclassifiable, full insert sequence. [AK014122]	A_52_P785927	1.65004	A_52_P785927	1.58532
Neat1	ref|Mus musculus nuclear paraspeckle assembly transcript 1 (non-protein coding) (Neat1), non-coding RNA [NR_003513]	A_51_P234692	3.84992	A_51_P234692	2.55169
Smad5	ref|Mus musculus MAD homolog 5 (Drosophila) (Smad5), transcript variant 1, mRNA [NM_008541]	A_52_P567359	2.66283	A_52_P567359	1.77437
Prx	ref|Mus musculus periaxin (Prx), transcript variant 2, mRNA [NM_019412]	A_52_P315837	1.98818	A_52_P315837	1.83253
ENSMUST00000093902	ens|ring finger protein 213 Gene [Source:MGI (curated);Acc:MGI:1289196] [ENSMUST00000093902]	A_51_P159503	1.67284	A_51_P159503	2.07727
Tdg	ref|Mus musculus thymine DNA glycosylase (Tdg), transcript variant 2, mRNA [NM_172552]	A_51_P338336	1.77857	A_51_P338336	1.65078
Dock1	ref|Mus musculus dedicator of cytokinesis 1 (Dock1), mRNA [NM_001033420]	A_52_P660922	1.4837	A_52_P660922	1.45677
	gb|Mus musculus 16 days embryo head cDNA, RIKEN full-length enriched library, clone:C130086K10 product:dedicator of cyto-kinesis 1, full insert sequence. [AK163853]	A_52_P434375	2.61096	A_52_P434375	2.35508
AK040170	gb|Mus musculus 0 day neonate thymus cDNA, RIKEN full-length enriched library, clone:A430072D23 product:unclassifiable, full insert sequence. [AK040170]	A_52_P1076318	2.83482	A_52_P1076318	2.06028
Hspb8	ref|Mus musculus heat shock protein 8 (Hspb8), mRNA [NM_030704]	A_51_P464387	2.35416	A_51_P464387	1.97099
Oasl1	ref|Mus musculus 2'-5' oligoadenylate synthetase-like 1 (Oasl1), mRNA [NM_145209]	A_51_P437309	5.15457	A_51_P437309	4.8295
Lox	gb|Mus musculus 13 days embryo stomach cDNA, RIKEN full-length enriched library, clone:D530004C15 product:lysyl oxidase, full insert sequence. [AK164634]	A_51_P300493	4.25614	A_51_P300493	2.42944
Mboat1	ref|Mus musculus membrane bound O-acyltransferase domain containing 1 (Mboat1), mRNA [NM_153546]	A_51_P349495	1.74242	A_51_P349495	1.79802
Pla2r1	ref|Mus musculus phospholipase A2 receptor 1 (Pla2r1), mRNA [NM_008867]	A_51_P451335	2.00684	A_51_P451335	1.47508
H2-D1	ref|Mus musculus histocompatibility 2, D region locus 1 (H2-D1), mRNA [NM_010380]	A_52_P313279	1.606	A_52_P313279	1.65566
	ref|Mus musculus histocompatibility 2, D region locus 1 (H2-D1), mRNA [NM_010380]	A_51_P496996	1.8835	A_51_P496996	1.75056
Sirpb1b	ref|Mus musculus signal-regulatory protein beta 1B (Sirpb1b), mRNA [NM_001173460]	A_51_P176154	33.1878	A_51_P176154	7.15221
Igfals	ref|Mus musculus insulin-like growth factor binding protein, acid labile subunit (Igfals), mRNA [NM_008340]	A_51_P277088	3.33262	A_51_P277088	3.41058
Fam126b	ref|Mus musculus family with sequence similarity 126, member B (Fam126b), mRNA [NM_172513]	A_52_P507839	1.71161	A_52_P507839	1.8273
	ref|Mus musculus family with sequence similarity 126, member B (Fam126b), mRNA [NM_172513]	A_52_P41545	1.53362	A_51_P363275	1.67549
	ref|Mus musculus family with sequence similarity 126, member B (Fam126b), mRNA [NM_172513]			A_52_P41545	1.67903
Cxcl16	ref|Mus musculus chemokine (C-X-C motif) ligand 16 (Cxcl16), mRNA [NM_023158]	A_51_P374203	3.91543	A_51_P374203	2.3847
	ref|Mus musculus chemokine (C-X-C motif) ligand 16 (Cxcl16), mRNA [NM_023158]	A_52_P99888	2.98328	A_52_P99888	1.60867
Cacna1g	ref|Mus musculus calcium channel, voltage-dependent, T type, alpha 1G subunit (Cacna1g), transcript variant 1, mRNA [NM_009783]	A_51_P466910	1.87048	A_51_P466910	2.40444
Prok2	ref|Mus musculus prokineticin 2 (Prok2), transcript variant 1, mRNA [NM_015768]	A_51_P429252	8.17437	A_51_P429252	2.39557
	ref|Mus musculus prokineticin 2 (Prok2), transcript variant 1, mRNA [NM_015768]	A_52_P158476	7.40258	A_52_P158476	2.4436
Ptgr1	ref|Mus musculus prostaglandin reductase 1 (Ptgr1), mRNA [NM_025968]	A_51_P444437	2.10963	A_51_P444437	1.73049
ENSMUST00000054860	ens|predicted gene 9801 Gene [Source:MGI Symbol;Acc:MGI:3647139] [ENSMUST00000054860]	A_51_P305721	1.68042	A_51_P305721	1.66918
Wnt9b	ref|Mus musculus wingless-type MMTV integration site 9B (Wnt9b), mRNA [NM_011719]	A_52_P15377	3.38934	A_52_P15377	2.67743
Il1r1	ref|Mus musculus interleukin 1 receptor, type I (Il1r1), transcript variant 1, mRNA [NM_008362]	A_51_P271503	1.96759	A_51_P271503	1.98629
AK053952	gb|Mus musculus 2 days pregnant adult female oviduct cDNA, RIKEN full-length enriched library, clone:E230006P11 product:unclassifiable, full insert sequence. [AK053952]	A_52_P707475	9.55293	A_52_P707475	12.8906
Asb4	ref|Mus musculus ankyrin repeat and SOCS box-containing 4 (Asb4), mRNA [NM_023048]	A_52_P594756	4.21728	A_52_P594756	2.57681
	ref|Mus musculus ankyrin repeat and SOCS box-containing 4 (Asb4), mRNA [NM_023048]	A_51_P332998	2.70707	A_51_P332998	2.40864
Evi2b	ref|Mus musculus ecotropic viral integration site 2b (Evi2b), transcript variant 2, mRNA [NM_146023]	A_51_P383822	2.92469	A_51_P383822	1.79122
	ref|Mus musculus ecotropic viral integration site 2b (Evi2b), transcript variant 2, mRNA [NM_146023]	A_52_P138581	3.84916
Sh3bp5	ref|Mus musculus SH3-domain binding protein 5 (BTK-associated) (Sh3bp5), mRNA [NM_011894]	A_52_P305307	1.4617	A_52_P305307	1.64526
AK043041	gb|Mus musculus 7 days neonate cerebellum cDNA, RIKEN full-length enriched library, clone:A730049O10 product:kinesin superfamily protein 5C, full insert sequence. [AK043041]	A_52_P204414	2.31489	A_52_P204414	1.70025
1100001G20Rik	ref|Mus musculus RIKEN cDNA 1100001G20 gene (1100001G20Rik), mRNA [NM_183249]	A_51_P108226	19.5901	A_51_P108226	11.3505
Tgfbr2	ref|Mus musculus transforming growth factor, beta receptor II (Tgfbr2), transcript variant 1, mRNA [NM_009371]	A_52_P251403	1.89455	A_51_P450573	1.74114
	ref|Mus musculus transforming growth factor, beta receptor II (Tgfbr2), transcript variant 1, mRNA [NM_009371]	A_51_P450573	1.96001
Mpzl2	ref|Mus musculus myelin protein zero-like 2 (Mpzl2), mRNA [NM_007962]	A_52_P322421	2.69875	A_52_P322421	1.91526
Gm6742	ref|PREDICTED: Mus musculus similar to Odc1 protein (LOC627245), misc RNA [XR_030600]	A_52_P296632	2.45785	A_52_P296632	2.15759
AK033087	gb|Mus musculus 15 days embryo male testis cDNA, RIKEN full-length enriched library, clone:8030404G01 product:unclassifiable, full insert sequence. [AK033087]	A_52_P955235	1.8177	A_52_P955235	1.91021
Spink2	ref|Mus musculus serine peptidase inhibitor, Kazal type 2 (Spink2), mRNA [NM_183284]	A_51_P130115	4.77819	A_51_P130115	3.03184
AI836003	ref|Mus musculus expressed sequence AI836003 (AI836003), mRNA [NM_177716]	A_51_P147024	2.2931	A_51_P147024	2.10169
Fgl2	ref|Mus musculus fibrinogen-like protein 2 (Fgl2), mRNA [NM_008013]	A_52_P266132	4.27286	A_52_P266132	2.16818
	ref|Mus musculus fibrinogen-like protein 2 (Fgl2), mRNA [NM_008013]	A_51_P327511	3.82235	A_51_P327511	2.32834
Hk2	ref|Mus musculus hexokinase 2 (Hk2), mRNA [NM_013820]	A_51_P204080	1.94445	A_51_P204080	1.96047
AK031717	gb|Mus musculus 13 days embryo male testis cDNA, RIKEN full-length enriched library, clone:6030496L02 product:unclassifiable, full insert sequence. [AK031717]	A_52_P1179854	2.81592	A_52_P1179854	2.5823
Fxyd5	ref|Mus musculus FXYD domain-containing ion transport regulator 5 (Fxyd5), transcript variant 2, mRNA [NM_008761]	A_51_P381260	2.28099	A_51_P381260	1.82247
Dip2b	gb|Mus musculus 10 days neonate cerebellum cDNA, RIKEN full-length enriched library, clone:B930044A07 product:unclassifiable, full insert sequence. [AK047263]	A_52_P995886	1.66457	A_52_P995886	1.57038
Ccl24	ref|Mus musculus chemokine (C-C motif) ligand 24 (Ccl24), mRNA [NM_019577]	A_52_P18116	1.65747	A_52_P18116	1.45384
Prnd	ref|Mus musculus prion protein dublet (Prnd), transcript variant 1, mRNA [NM_023043]	A_51_P177371	2.22597	A_51_P177371	2.42035
AK080016	gb|Mus musculus adult male aorta and vein cDNA, RIKEN full-length enriched library, clone:A530047H08 product:unclassifiable, full insert sequence. [AK080016]	A_51_P478930	1.6231	A_51_P478930	1.50982
Sgms2	ref|Mus musculus sphingomyelin synthase 2 (Sgms2), mRNA [NM_028943]	A_51_P211998	2.28958	A_51_P211998	2.0378
BC051162	gb|Mus musculus cDNA clone IMAGE:5249345, partial cds. [BC051162]	A_52_P372336	3.24332	A_52_P372336	2.4586
BC013712	ens|Protein THEMIS2 (Thymocyte-expressed molecule involved in selection protein 2)(Induced by contact to basement membrane 1 protein)(Protein ICB-1) [Source:UniProtKB/Swiss-Prot;Acc:Q91YX0] [ENSMUST00000045154]	A_51_P494597	3.96642	A_51_P494597	2.24322
Rod1	ref|Mus musculus ROD1 regulator of differentiation 1 (S. pombe) (Rod1), transcript variant 1, mRNA [NM_144904]	A_51_P310040	2.32697	A_51_P310040	1.52395
LOC100044228	ref|PREDICTED: Mus musculus hypothetical protein LOC100044228 (LOC100044228), mRNA [XM_001471920]	A_52_P330524	1.77162	A_52_P330524	1.60591
NAP109359-1	Unknown	A_51_P512379	6.68201	A_51_P512379	3.68601
Ripk3	ref|Mus musculus receptor-interacting serine-threonine kinase 3 (Ripk3), transcript variant 1, mRNA [NM_019955]	A_51_P491987	4.75881	A_51_P491987	3.22968
Gabbr2	ref|Mus musculus gamma-aminobutyric acid (GABA) B receptor, 2 (Gabbr2), mRNA [NM_001081141]	A_52_P612928	1.73241	A_52_P612928	1.51375
E330034G19Rik	ref|Mus musculus RIKEN cDNA E330034G19 gene (E330034G19Rik), mRNA [NM_001033214]	A_51_P251964	3.48361	A_51_P251964	2.54516
AK034700	gb|Mus musculus 12 days embryo embryonic body between diaphragm region and neck cDNA, RIKEN full-length enriched library, clone:9430026E01 product:inferred: putative {Mus musculus}, full insert sequence. [AK034700]	A_52_P606754	2.52573	A_52_P606754	1.55063
Gadd45a	ref|Mus musculus growth arrest and DNA-damage-inducible 45 alpha (Gadd45a), mRNA [NM_007836]	A_51_P296608	2.45785	A_51_P296608	2.24578
Nrp1	ref|Mus musculus neuropilin 1 (Nrp1), mRNA [NM_008737]	A_52_P371237	1.87361	A_52_P371237	1.83421
	gb|Mus musculus 0 day neonate thymus cDNA, RIKEN full-length enriched library, clone:A430096P05 product:neuropilin, full insert sequence. [AK040447]	A_52_P174942	1.68459
Dhh	ref|Mus musculus desert hedgehog (Dhh), mRNA [NM_007857]	A_52_P232637	2.12524	A_52_P232637	2.06952
ENSMUST00000115672	ens|baculoviral IAP repeat-containing 3 Gene [Source:MGI (curated);Acc:MGI:1197007] [ENSMUST00000115672]	A_52_P434055	2.42282	A_52_P434055	1.90297
Pdgfa	ref|Mus musculus platelet derived growth factor, alpha (Pdgfa), mRNA [NM_008808]	A_51_P370090	1.73556	A_51_P370090	1.57528
ENSMUST00000118121	ens|RIKEN cDNA 2810453I06 gene Gene [Source:MGI Symbol;Acc:MGI:1914488] [ENSMUST00000118121]	A_51_P389506	1.7864	A_51_P389506	1.46765
Fosb	ref|Mus musculus FBJ osteosarcoma oncogene B (Fosb), mRNA [NM_008036]	A_51_P138378	3.15902	A_51_P138378	2.09629
Gm1966	ref|PREDICTED: Mus musculus gene model 1966, (NCBI), transcript variant 1 (Gm1966), mRNA [XM_001000891]	A_52_P431612	4.07557	A_52_P431612	2.16747
	ref|PREDICTED: Mus musculus gene model 1966, (NCBI), transcript variant 1 (Gm1966), mRNA [XM_001000891]	A_52_P431615	2.41957
Tubb6	ref|Mus musculus tubulin, beta 6 (Tubb6), mRNA [NM_026473]	A_51_P421140	22.7144	A_51_P421140	10.7167
Mrgpra2b	ref|Mus musculus MAS-related GPR, member A2B (Mrgpra2b), mRNA [NM_153101]	A_52_P55627	5.19094	A_52_P55627	2.9956
Mmp3	ref|Mus musculus matrix metallopeptidase 3 (Mmp3), mRNA [NM_010809]	A_51_P255699	33.4885	A_51_P255699	10.0662
Camkk1	ref|Mus musculus calcium/calmodulin-dependent protein kinase kinase 1, alpha (Camkk1), mRNA [NM_018883]	A_51_P208330	1.6213	A_51_P208330	1.77999
AK031632	gb|Mus musculus 13 days embryo male testis cDNA, RIKEN full-length enriched library, clone:6030463P07 product:unclassifiable, full insert sequence. [AK031632]	A_52_P1052029	1.76634	A_52_P1052029	1.77985
AK046982	gb|Mus musculus 10 days neonate cerebellum cDNA, RIKEN full-length enriched library, clone:B930009C22 product:unclassifiable, full insert sequence. [AK046982]	A_51_P250975	2.15532	A_51_P250975	2.43023
Inhba	ref|Mus musculus inhibin beta-A (Inhba), mRNA [NM_008380]	A_51_P239750	3.59044	A_51_P239750	1.55659
Akap12	ref|Mus musculus A kinase (PRKA) anchor protein (gravin) 12 (Akap12), mRNA [NM_031185]	A_51_P342567	8.86572	A_51_P342567	6.29317
AK031552	gb|Mus musculus 13 days embryo male testis cDNA, RIKEN full-length enriched library, clone:6030450I04 product:hypothetical protein, full insert sequence. [AK031552]	A_52_P327146	1.73275	A_52_P327146	1.86801
Errfi1	ref|Mus musculus ERBB receptor feedback inhibitor 1 (Errfi1), mRNA [NM_133753]	A_51_P382393	2.49422	A_51_P382393	1.92726
P2ry2	ref|Mus musculus purinergic receptor P2Y, G-protein coupled 2 (P2ry2), mRNA [NM_008773]	A_51_P287635	3.70072	A_51_P287635	2.05133
	ref|Mus musculus purinergic receptor P2Y, G-protein coupled 2 (P2ry2), mRNA [NM_008773]	A_52_P587738	6.58367	A_52_P587738	2.75164
9530026P05Rik	ref|Mus musculus RIKEN cDNA 9530026P05 gene (9530026P05Rik), non-coding RNA [NR_015530]	A_52_P271806	2.51512	A_52_P271806	1.67561
Gm11428	ref|Mus musculus predicted gene 11428 (Gm11428), mRNA [NM_001081957]	A_52_P700056	8.76115	A_52_P700056	4.06014
Fabp4	ref|Mus musculus fatty acid binding protein 4, adipocyte (Fabp4), mRNA [NM_024406]	A_51_P336833	3.20537	A_51_P336833	2.01378
	ref|Mus musculus fatty acid binding protein 4, adipocyte (Fabp4), mRNA [NM_024406]	A_52_P564544	3.8107	A_52_P564544	2.06285
	ref|Mus musculus fatty acid binding protein 4, adipocyte (Fabp4), mRNA [NM_024406]	A_51_P336830	2.51918	A_51_P336830	1.94429
Kcne4	ref|Mus musculus potassium voltage-gated channel, Isk-related subfamily, gene 4 (Kcne4), mRNA [NM_021342]	A_51_P508838	5.38289	A_51_P508838	3.21067
Rad54b	ref|Mus musculus RAD54 homolog B (S. cerevisiae) (Rad54b), mRNA [NM_001039556]	A_52_P502771	2.63919	A_52_P502771	1.60903
Serpina3g	ref|Mus musculus serine (or cysteine) peptidase inhibitor, clade A, member 3G (Serpina3g), mRNA [NM_009251]	A_51_P326191	5.14125	A_51_P326191	2.70972
Amigo3	ref|Mus musculus adhesion molecule with Ig like domain 3 (Amigo3), mRNA [NM_177275]	A_51_P442933	2.54433	A_51_P442933	1.79418
Ttll3	ref|Mus musculus tubulin tyrosine ligase-like family, member 3 (Ttll3), transcript variant 2, mRNA [NM_001142732]	A_51_P153079	2.82569	A_51_P153079	1.67732
Mest	ref|Mus musculus mesoderm specific transcript (Mest), mRNA [NM_008590]	A_51_P124535	2.44963	A_51_P124535	1.94491
AK085204	gb|Mus musculus 13 days embryo stomach cDNA, RIKEN full-length enriched library, clone:D530012G16 product:unclassifiable, full insert sequence. [AK085204]	A_51_P400686	1.94202	A_51_P400686	3.61018
Gprc5a	ref|Mus musculus G protein-coupled receptor, family C, group 5, member A (Gprc5a), mRNA [NM_181444]	A_51_P461684	3.3596	A_51_P461684	2.55982
Cenpa	ref|Mus musculus centromere protein A (Cenpa), mRNA [NM_007681]	A_51_P273979	3.62495	A_51_P273979	3.70296
Cyp26a1	ref|Mus musculus cytochrome P450, family 26, subfamily a, polypeptide 1 (Cyp26a1), mRNA [NM_007811]	A_52_P382149	1.99121	A_52_P382149	1.72124
Unc45a	ref|Mus musculus unc-45 homolog A (C. elegans) (Unc45a), mRNA [NM_133952]	A_51_P124993	1.66764	A_51_P124993	1.5448
Crk	ref|Mus musculus v-crk sarcoma virus CT10 oncogene homolog (avian) (Crk), mRNA [NM_133656]	A_52_P618807	2.26191	A_52_P618807	2.01624
TC1656815	Unknown	A_52_P648883	1.90391	A_52_P648883	1.63553
Nptx2	ref|Mus musculus neuronal pentraxin 2 (Nptx2), mRNA [NM_016789]	A_52_P187058	4.6715	A_52_P187058	3.3081
Mcl1	ref|Mus musculus myeloid cell leukemia sequence 1 (Mcl1), mRNA [NM_008562]	A_52_P93933	3.69038	A_52_P93933	2.43186
Bcas1	ref|Mus musculus breast carcinoma amplified sequence 1 (Bcas1), transcript variant 1, mRNA [NM_029815]	A_51_P433194	2.31792	A_51_P433194	1.91949
	ref|Mus musculus breast carcinoma amplified sequence 1 (Bcas1), transcript variant 1, mRNA [NM_029815]	A_51_P433192	1.73604	A_51_P433192	1.70492
Ceacam1	ref|Mus musculus carcinoembryonic antigen-related cell adhesion molecule 1 (Ceacam1), transcript variant 1, mRNA [NM_001039185]	A_52_P240706	3.77823	A_52_P240706	2.20896
Ccl12	ref|Mus musculus chemokine (C-C motif) ligand 12 (Ccl12), mRNA [NM_011331]	A_52_P249514	5.0777	A_52_P249514	4.99312
ENSMUST00000110529	ens|FMS-like tyrosine kinase 1 Gene [Source:MGI (curated);Acc:MGI:95558] [ENSMUST00000110529]	A_52_P307922	3.68477	A_52_P307922	2.54435
Dpm3	ref|Mus musculus dolichyl-phosphate mannosyltransferase polypeptide 3 (Dpm3), mRNA [NM_026767]	A_51_P518558	2.54065	A_51_P518558	2.07259
Il17rb	gb|Mus musculus IL-17 receptor homolog short isoform precursor (Evi27) mRNA, complete cds. [AF208109]	A_51_P464838	6.34023	A_51_P464838	5.38472
NAP061993-1	Unknown	A_52_P800301	2.1424	A_52_P800301	2.48291
Glipr1	ref|Mus musculus GLI pathogenesis-related 1 (glioma) (Glipr1), mRNA [NM_028608]	A_51_P371051	5.48396	A_51_P371051	2.09394
Ryr3	ref|Mus musculus ryanodine receptor 3 (Ryr3), mRNA [NM_177652]	A_52_P109916	3.02037	A_52_P109916	2.14703
	gb|Mus musculus ryanodine receptor 3, mRNA (cDNA clone IMAGE:40126059), complete cds. [BC116740]	A_51_P519354	1.75406
	ref|Mus musculus ryanodine receptor 3 (Ryr3), mRNA [NM_177652]	A_52_P328350	1.59365
Gxylt2	ref|Mus musculus glucoside xylosyltransferase 2 (Gxylt2), mRNA [NM_198612]	A_52_P93393	3.08639	A_52_P93393	1.87886
Acta2	ref|Mus musculus actin, alpha 2, smooth muscle, aorta (Acta2), mRNA [NM_007392]	A_52_P210078	1.90733	A_52_P210078	1.50687
Cd14	ref|Mus musculus CD14 antigen (Cd14), mRNA [NM_009841]	A_51_P172853	17.359	A_51_P172853	4.57778
Tspan31	ref|Mus musculus tetraspanin 31 (Tspan31), mRNA [NM_025982]	A_51_P407074	2.2524	A_51_P407074	1.67032
Tmem88b	ref|Mus musculus transmembrane protein 88B (Tmem88b), mRNA [NM_001033394]	A_52_P577329	2.84681	A_52_P577329	2.02522
Mlkl	ref|Mus musculus mixed lineage kinase domain-like (Mlkl), mRNA [NM_029005]	A_51_P440535	2.54592	A_51_P440535	2.32532
Arg1	ref|Mus musculus arginase, liver (Arg1), mRNA [NM_007482]	A_51_P303160	11.0325	A_51_P303160	12.335
Lmna	ref|Mus musculus lamin A (Lmna), transcript variant 2, mRNA [NM_019390]	A_51_P313566	1.72681	A_51_P313561	1.60625
	ref|Mus musculus lamin A (Lmna), transcript variant 2, mRNA [NM_019390]			A_51_P313566	1.75263
	ref|Mus musculus lamin A (Lmna), transcript variant 2, mRNA [NM_019390]			A_52_P137765	1.69524
Irf1	ref|Mus musculus interferon regulatory factor 1 (Irf1), transcript variant 1, mRNA [NM_008390]	A_51_P146103	2.9751	A_51_P146103	2.35551
Arhgap10	ref|Mus musculus Rho GTPase activating protein 10 (Arhgap10), mRNA [NM_030113]	A_52_P51564	2.07353	A_52_P51564	1.68396
Fzd4	ref|Mus musculus frizzled homolog 4 (Drosophila) (Fzd4), mRNA [NM_008055]	A_51_P361220	2.20051	A_51_P361220	1.96592
Cd109	ref|Mus musculus CD109 antigen (Cd109), mRNA [NM_153098]	A_51_P349546	2.10524	A_51_P349546	2.38703
	ref|Mus musculus CD109 antigen (Cd109), mRNA [NM_153098]	A_52_P8587	1.79225	A_52_P8587	2.25216
Jam2	ref|Mus musculus junction adhesion molecule 2 (Jam2), mRNA [NM_023844]	A_51_P418375	2.42608	A_51_P418375	1.72315
Slc39a14	ref|Mus musculus solute carrier family 39 (zinc transporter), member 14 (Slc39a14), transcript variant 3, mRNA [NM_144808]	A_51_P324110	1.77662	A_51_P282983	1.60178
Foxn3	ref|Mus musculus forkhead box N3 (Foxn3), mRNA [NM_183186]	A_51_P172344	1.58217	A_52_P289835	1.50407
	ref|Mus musculus forkhead box N3 (Foxn3), mRNA [NM_183186]	A_52_P289835	1.48167
Epb4.1l4b	ref|Mus musculus erythrocyte protein band 4.1-like 4b (Epb4.1l4b), mRNA [NM_019427]	A_52_P286098	2.26032	A_52_P286098	2.15905
TC1646808	tc|Q3UAR0_MOUSE (Q3UAR0) Bone marrow macrophage cDNA, RIKEN full-length enriched library, clone:I830027H13 product:NYGGF4 homolog (Fragment), partial (17%) [TC1646808]	A_52_P492189	5.51316	A_52_P492189	2.98961
Cd244	ref|Mus musculus CD244 natural killer cell receptor 2B4 (Cd244), mRNA [NM_018729]	A_51_P205209	4.66679	A_51_P205209	2.8166
	ref|Mus musculus CD244 natural killer cell receptor 2B4 (Cd244), mRNA [NM_018729]	A_52_P541344	3.2842
Slc1a3	gb|Mus musculus 4 days neonate male adipose cDNA, RIKEN full-length enriched library, clone:B430312B09 product:unclassifiable, full insert sequence. [AK046688]	A_52_P378975	2.12679	A_51_P333324	1.47222
	gb|Mus musculus adult male corpora quadrigemina cDNA, RIKEN full-length enriched library, clone:B230307E07 product:similar to EXCITATORY AMINO ACID TRANSPORTER 1 (SODIUM-DEPENDENT GLUTAMATE/ASPARTATE TRANSPORTER) (HIGH-AFFINITY NEURONAL GLUTAMATE TRANSPOR			A_52_P378975	1.57196
Loxl2	ref|Mus musculus lysyl oxidase-like 2 (Loxl2), mRNA [NM_033325]	A_51_P275949	2.03728	A_51_P275949	2.12568
	ref|Mus musculus lysyl oxidase-like 2 (Loxl2), mRNA [NM_033325]	A_52_P480351	1.5703
AK085088	gb|Mus musculus 13 days embryo lung cDNA, RIKEN full-length enriched library, clone:D430035C11 product:A kinase (PRKA) anchor protein (gravin) 12, full insert sequence. [AK085088]	A_52_P298732	2.63485	A_52_P298732	2.34988
Trim30	ref|Mus musculus tripartite motif-containing 30 (Trim30), mRNA [NM_009099]	A_52_P442567	1.91701	A_52_P442567	1.7857
	ref|Mus musculus tripartite motif-containing 30 (Trim30), mRNA [NM_009099]	A_51_P275454	2.39665	A_51_P275454	2.54533
AK039077	gb|Mus musculus adult male hypothalamus cDNA, RIKEN full-length enriched library, clone:A230093F05 product:unclassifiable, full insert sequence. [AK039077]	A_52_P1163884	2.2574	A_52_P1163884	2.50352
Txnip	ref|Mus musculus thioredoxin interacting protein (Txnip), transcript variant 1, mRNA [NM_001009935]	A_52_P420792	2.26939	A_52_P420792	1.71032
	ref|Mus musculus thioredoxin interacting protein (Txnip), transcript variant 1, mRNA [NM_001009935]	A_51_P438805	3.09592	A_51_P438805	2.17703
Tgif1	ref|Mus musculus TGFB-induced factor homeobox 1 (Tgif1), transcript variant 2, mRNA [NM_009372]	A_52_P257590	5.23627	A_52_P257590	3.20506
C130079B09Rik	gb|Mus musculus 16 days embryo head cDNA, RIKEN full-length enriched library, clone:C130079B09 product:unclassifiable, full insert sequence. [AK048576]	A_52_P907845	1.52434	A_52_P907845	1.59324
Plau	ref|Mus musculus plasminogen activator, urokinase (Plau), mRNA [NM_008873]	A_52_P302433	1.88874	A_52_P302433	1.63744
Hist2h2aa1	gb|Mus musculus adult male stomach cDNA, RIKEN full-length enriched library, clone:2210403F13 product:histone gene complex 2, full insert sequence. [AK028129]	A_52_P571832	1.8615	A_52_P571832	1.98626
	gb|Mus musculus adult male testis cDNA, RIKEN full-length enriched library, clone:4930558E18 product:histone gene complex 2, full insert sequence. [AK016171]	A_52_P367755	1.99025	A_52_P367755	1.76386
Dynlrb2	ref|Mus musculus dynein light chain roadblock-type 2 (Dynlrb2), mRNA [NM_029297]	A_51_P227962	1.73093	A_51_P227970	1.77019
	ref|Mus musculus dynein light chain roadblock-type 2 (Dynlrb2), mRNA [NM_029297]			A_51_P227962	2.01333
Plac8	ref|Mus musculus placenta-specific 8 (Plac8), mRNA [NM_139198]	A_51_P515883	25.5978	A_51_P515883	13.7462
2900056M20Rik	ref|PREDICTED: Mus musculus RIKEN cDNA 2900056M20 gene (2900056M20Rik), mRNA [XM_898625]	A_52_P1010776	1.47964	A_52_P1010776	1.62012
Bach1	ref|Mus musculus BTB and CNC homology 1 (Bach1), mRNA [NM_007520]	A_52_P412465	2.3177	A_52_P412465	1.67275
Lef1	ens|lymphoid enhancer binding factor 1 Gene [Source:MGI (curated);Acc:MGI:96770] [ENSMUST00000029611]	A_51_P501145	1.98818	A_51_P501145	1.72401
Ifi44	gb|Mus musculus 0 day neonate kidney cDNA, RIKEN full-length enriched library, clone:D630022O22 product:inferred: microtubule associated protein 44 {Mus musculus}, full insert sequence. [AK085407]	A_52_P550858	3.66381	A_52_P550858	2.26786
	ref|Mus musculus interferon-induced protein 44 (Ifi44), mRNA [NM_133871]			A_51_P487690	4.36234
Tmed10	ref|Mus musculus transmembrane emp24-like trafficking protein 10 (yeast) (Tmed10), mRNA [NM_026775]	A_51_P371993	2.20262	A_51_P371993	1.87345
TC1728254	tc|AF177196 type II 5'-iodothyronine deiodinase {Mus musculus} (exp=-1; wgp=0; cg=0), complete [TC1728254]	A_52_P555144	2.57816	A_52_P555144	1.97725
AK032608	gb|Mus musculus adult male olfactory brain cDNA, RIKEN full-length enriched library, clone:6430704I19 product:Mus musculus Air, mRNA sequence, full insert sequence. [AK032608]	A_51_P214612	2.07967	A_51_P214612	1.89811
Mx1	ref|Mus musculus myxovirus (influenza virus) resistance 1 (Mx1), mRNA [NM_010846]	A_52_P614259	1.42775	A_52_P446431	2.11885
AK039806	gb|Mus musculus 0 day neonate thymus cDNA, RIKEN full-length enriched library, clone:A430003G07 product:unclassifiable, full insert sequence. [AK039806]	A_52_P923006	2.87385	A_52_P923006	1.73042
AK084936	gb|Mus musculus 13 days embryo lung cDNA, RIKEN full-length enriched library, clone:D430015D21 product:hypothetical protein, full insert sequence. [AK084936]	A_52_P65295	1.67343	A_52_P65295	1.59334
Hdc	ref|Mus musculus histidine decarboxylase (Hdc), mRNA [NM_008230]	A_51_P254656	6.73646	A_51_P254656	2.95233
Asxl2	gb|Mus musculus 12 days embryo spinal ganglion cDNA, RIKEN full-length enriched library, clone:D130062F12 product:unclassifiable, full insert sequence. [AK051655]	A_52_P631247	1.61551	A_52_P631247	1.49302
Papd4	ref|Mus musculus PAP associated domain containing 4 (Papd4), mRNA [NM_133905]	A_51_P325374	1.82385	A_51_P325374	1.55905
Mgat5	gb|Mus musculus adult male bone cDNA, RIKEN full-length enriched library, clone:9830134K01 product:ALPHA-1,3(6)-MANNOSYLGLYCOPROTEIN BETA-1,6-N-ACETYL- GLUCOSAMINYLTRANSFERASE V (EC 2.4.1.155) (ALPHA-MANNOSIDE BETA-1,6-N-ACETYLGLUCOSAMINYLTRANSFERASE) (N-	A_52_P24696	1.86427	A_52_P24696	1.65473
Fem1b	ref|Mus musculus feminization 1 homolog b (C. elegans) (Fem1b), mRNA [NM_010193]	A_51_P352924	2.62391	A_51_P352924	2.0457
C4bp-ps1	ref|Mus musculus complement component 4 binding protein, pseudogene 1 (C4bp-ps1), non-coding RNA [NR_028304]	A_52_P281888	2.69198	A_52_P281888	2.74163
	ref|Mus musculus complement component 4 binding protein, pseudogene 1 (C4bp-ps1), non-coding RNA [NR_028304]			A_51_P396198	2.54711
Bcor	ref|Mus musculus BCL6 interacting corepressor (Bcor), transcript variant a, mRNA [NM_029510]	A_51_P183630	2.50197	A_51_P183630	1.88728
Hist1h3a	ref|Mus musculus histone cluster 1, H3a (Hist1h3a), mRNA [NM_013550]	A_51_P518621	3.29098	A_51_P518621	2.77183
Taf7	ref|Mus musculus TAF7 RNA polymerase II, TATA box binding protein (TBP)-associated factor (Taf7), transcript variant 1, mRNA [NM_175770]	A_52_P83959	1.48184	A_52_P577072	1.51485
	ref|Mus musculus TAF7 RNA polymerase II, TATA box binding protein (TBP)-associated factor (Taf7), transcript variant 1, mRNA [NM_175770]	A_52_P577072	1.61113
Pgm1	ref|Mus musculus phosphoglucomutase 1 (Pgm1), mRNA [NM_025700]	A_51_P427530	1.82391	A_51_P427530	1.66329
Ltb4r1	ref|Mus musculus leukotriene B4 receptor 1 (Ltb4r1), mRNA [NM_008519]	A_51_P109449	1.57209	A_51_P109449	1.83477
Otop3	ref|Mus musculus otopetrin 3 (Otop3), mRNA [NM_027132]	A_51_P238665	2.39029	A_51_P238665	2.41069
ENSMUST00000057977	ens|RIKEN cDNA A730049H05 gene Gene [Source:MGI Symbol;Acc:MGI:1921766] [ENSMUST00000057977]	A_52_P154858	9.75545	A_52_P154858	5.00709
Has2	gb|Mus musculus 9.5 days embryo parthenogenote cDNA, RIKEN full-length enriched library, clone:B130019P18 product:hyaluronan synthase 2, full insert sequence. [AK045020]	A_51_P213359	2.74337	A_52_P327764	2.4283
	ref|Mus musculus hyaluronan synthase 2 (Has2), mRNA [NM_008216]			A_51_P213359	3.02357
Apoc2	ref|Mus musculus apolipoprotein C-II (Apoc2), mRNA [NM_009695]	A_51_P334979	1.89969	A_51_P334979	1.52937
1300014I06Rik	ref|Mus musculus RIKEN cDNA 1300014I06 gene (1300014I06Rik), mRNA [NM_025831]	A_51_P219662	2.75713	A_51_P219662	1.76444
AK082620	gb|Mus musculus 0 day neonate cerebellum cDNA, RIKEN full-length enriched library, clone:C230070D10 product:hypothetical protein, full insert sequence. [AK082620]	A_51_P197292	2.9138	A_51_P197292	2.51249
Alas2	ref|Mus musculus aminolevulinic acid synthase 2, erythroid (Alas2), nuclear gene encoding mitochondrial protein, transcript variant 1, mRNA [NM_009653]	A_51_P327451	2.63637	A_51_P327451	2.41585
Apol9a	gb|Mus musculus adult male liver tumor cDNA, RIKEN full-length enriched library, clone:C730018G06 product:unclassifiable, full insert sequence. [AK050122]	A_52_P803082	4.44675	A_52_P803082	2.1215
Gm3560	gb|Mus musculus 7 days neonate cerebellum cDNA, RIKEN full-length enriched library, clone:A730006P06 product:unclassifiable, full insert sequence. [AK042572]	A_51_P363123	1.90973	A_51_P363123	2.1687
3100002H09Rik	gb|Mus musculus 13 days embryo head cDNA, RIKEN full-length enriched library, clone:3100002H09 product:hypothetical protein, full insert sequence. [AK013916]	A_51_P306215	1.97371	A_51_P306215	1.62678
AI662270	ref|Mus musculus expressed sequence AI662270 (AI662270), non-coding RNA [NR_015519]	A_52_P137193	2.96674	A_52_P137193	3.53038
8430408G22Rik	ref|Mus musculus RIKEN cDNA 8430408G22 gene (8430408G22Rik), transcript variant 1, mRNA [NM_145980]	A_51_P316935	7.77735	A_51_P316935	7.38083
Epha2	ref|Mus musculus Eph receptor A2 (Epha2), mRNA [NM_010139]	A_52_P518997	4.33205	A_52_P518997	2.69947
2310045N01Rik	ref|Mus musculus RIKEN cDNA 2310045N01 gene (2310045N01Rik), mRNA [NM_001145552]	A_51_P348617	1.80148	A_51_P348617	1.52058
AK080997	gb|Mus musculus 10 days neonate cerebellum cDNA, RIKEN full-length enriched library, clone:B930007O10 product:glutamate receptor, ionotropic, NMDA2A (epsilon 1), full insert sequence. [AK080997]	A_52_P62744	1.95235	A_52_P62744	2.01158
1810011O10Rik	ref|Mus musculus RIKEN cDNA 1810011O10 gene (1810011O10Rik), mRNA [NM_026931]	A_51_P112308	9.19395	A_51_P112308	5.40979
	gb|Mus musculus adult male heart cDNA, RIKEN full-length enriched library, clone:1010001B21 product:unclassifiable, full insert sequence. [AK003102]	A_52_P265584	6.40992	A_52_P265584	3.99932
Hal	ref|Mus musculus histidine ammonia lyase (Hal), mRNA [NM_010401]	A_51_P172155	6.00853	A_51_P172155	4.73716
Gprc5c	ref|Mus musculus G protein-coupled receptor, family C, group 5, member C (Gprc5c), transcript variant 2, mRNA [NM_147217]	A_51_P309988	8.27296	A_51_P309988	4.71835
Flnc	ref|Mus musculus filamin C, gamma (Flnc), mRNA [NM_001081185]	A_52_P61735	3.32801	A_51_P205907	2.30176
	ref|Mus musculus filamin C, gamma (Flnc), mRNA [NM_001081185]			A_52_P61735	4.85019
P2rx1	ref|Mus musculus purinergic receptor P2X, ligand-gated ion channel, 1 (P2rx1), mRNA [NM_008771]	A_52_P494081	2.75334	A_52_P494081	2.45976
Foxc1	ref|Mus musculus forkhead box C1 (Foxc1), mRNA [NM_008592]	A_51_P107686	1.79064	A_51_P107686	1.58482
A730049H05Rik	gb|Mus musculus 2 days pregnant adult female ovary cDNA, RIKEN full-length enriched library, clone:E330035H20 product:hypothetical protein, full insert sequence. [AK054516]	A_51_P285020	8.3526	A_51_P285020	3.68678
Utp14b	ref|Mus musculus UTP14, U3 small nucleolar ribonucleoprotein, homolog B (yeast) (Utp14b), transcript variant 2, mRNA [NM_001001981]	A_51_P153693	3.03145	A_51_P153693	2.17961
H2-gs10	ref|Mus musculus MHC class I like protein GS10 (H2-gs10), mRNA [NM_001143689]	A_52_P582814	2.01794	A_52_P582814	1.69295
9430008C03Rik	ref|Mus musculus RIKEN cDNA 9430008C03 gene (9430008C03Rik), transcript variant 1, non-coding RNA [NR_015463]	A_52_P658465	2.30531	A_52_P658465	1.78361
Gle1	gb|Mus musculus 0 day neonate head cDNA, RIKEN full-length enriched library, clone:4833429F02 product:RIKEN cDNA 4933405K21 gene, full insert sequence. [AK029395]	A_52_P198875	1.88264	A_52_P198875	1.81358
LOC100045212	ref|PREDICTED: Mus musculus similar to SIRP beta 1 like 1 protein (LOC100045212), mRNA [XM_001473647]	A_52_P465129	4.42786	A_52_P465129	2.47836
Cav1	ref|Mus musculus caveolin 1, caveolae protein (Cav1), mRNA [NM_007616]	A_52_P306845	1.63354	A_52_P306845	1.61025
Cdk5rap2	ref|Mus musculus CDK5 regulatory subunit associated protein 2 (Cdk5rap2), mRNA [NM_145990]	A_51_P396364	2.08482	A_51_P396364	1.74856
Duoxa1	ref|Mus musculus dual oxidase maturation factor 1 (Duoxa1), mRNA [NM_145395]	A_52_P534361	7.62285	A_52_P534361	5.8067
Zfp81	ref|Mus musculus zinc finger protein 81 (Zfp81), mRNA [NM_207541]	A_51_P277629	1.66636	A_51_P277629	1.57936
Srsf5	ref|Mus musculus serine/arginine-rich splicing factor 5 (Srsf5), transcript variant 1, mRNA [NM_001079695]	A_52_P50090	1.7494	A_52_P50090	1.69857
Maff	ref|Mus musculus v-maf musculoaponeurotic fibrosarcoma oncogene family, protein F (avian) (Maff), mRNA [NM_010755]	A_52_P608322	5.23037	A_52_P608322	2.95179
Abca5	gb|Mus musculus 16 days neonate cerebellum cDNA, RIKEN full-length enriched library, clone:9630020L03 product:weakly similar to ATP-BINDING CASSETTE PROTEIN [Homo sapiens], full insert sequence. [AK035955]	A_52_P609509	3.21489	A_52_P609509	2.74425
Akap2	ref|Mus musculus A kinase (PRKA) anchor protein 2 (Akap2), transcript variant 1, mRNA [NM_001035533]	A_52_P35895	3.35677	A_52_P35895	2.22294
	ref|Mus musculus A kinase (PRKA) anchor protein 2 (Akap2), transcript variant 1, mRNA [NM_001035533]	A_52_P306305	2.17292	A_52_P306305	1.98113
Fgf5	ref|Mus musculus fibroblast growth factor 5 (Fgf5), mRNA [NM_010203]	A_52_P569375	1.44045	A_52_P569375	1.74218
AK037099	gb|Mus musculus adult female vagina cDNA, RIKEN full-length enriched library, clone:9930114B14 product:unclassifiable, full insert sequence. [AK037099]	A_52_P1163677	1.68276	A_52_P1163677	1.81878
LOC100044315	ref|PREDICTED: Mus musculus hypothetical protein LOC100044315 (LOC100044315), mRNA [XM_001471707]	A_52_P252078	1.58638	A_52_P252078	1.58945
Cyp3a25	ref|Mus musculus cytochrome P450, family 3, subfamily a, polypeptide 25 (Cyp3a25), transcript variant 1, mRNA [NM_019792]	A_51_P489367	2.24997	A_51_P489367	2.58899
Pi15	ref|Mus musculus peptidase inhibitor 15 (Pi15), mRNA [NM_053191]	A_51_P240448	5.15484	A_51_P240448	3.37065
Trf	ref|Mus musculus transferrin (Trf), mRNA [NM_133977]	A_51_P362638	2.23502	A_51_P362638	1.9419
Gng8	ref|Mus musculus guanine nucleotide binding protein (G protein), gamma 8 (Gng8), mRNA [NM_010320]	A_51_P240136	1.90277	A_51_P240136	1.63749
ENSMUST00000106702	ens|guanine nucleotide binding protein, alpha 13 Gene [Source:MGI (curated);Acc:MGI:95768] [ENSMUST00000106702]	A_52_P185343	2.2225	A_52_P185343	1.58627
F2	ref|Mus musculus coagulation factor II (F2), mRNA [NM_010168]	A_51_P480311	2.6415	A_51_P480311	3.77044
TC1711493	tc|Q9D6W4_MOUSE (Q9D6W4) Adult male tongue cDNA, RIKEN full-length enriched library, clone:2310047P17 product:splicing factor, arginine/serine-rich 3 (SRp20), full insert sequence, partial (45%) [TC1711493]	A_52_P422514	1.78448	A_52_P422514	1.61898
Robo3	ref|Mus musculus roundabout homolog 3 (Drosophila) (Robo3), mRNA [NM_001164767]	A_51_P481494	2.38651	A_51_P481494	1.95757
	ref|Mus musculus roundabout homolog 3 (Drosophila) (Robo3), mRNA [NM_001164767]	A_51_P481489	2.25946	A_51_P481489	1.88574
Myo1g	ref|Mus musculus myosin IG (Myo1g), mRNA [NM_178440]	A_51_P333253	3.32947	A_51_P333253	1.96322
C1ql3	ref|Mus musculus C1q-like 3 (C1ql3), mRNA [NM_153155]	A_52_P385546	1.65348	A_52_P385546	1.61387
Slc10a6	ref|Mus musculus solute carrier family 10 (sodium/bile acid cotransporter family), member 6 (Slc10a6), mRNA [NM_029415]	A_51_P173678	8.56407	A_51_P173678	4.46731
Zfp787	gb|Mus musculus adult male testis cDNA, RIKEN full-length enriched library, clone:1700056E03 product:weakly similar to TTF-I INTERACTING PEPTIDE 20 (FRAGMENT) [Homo sapiens], full insert sequence. [AK006810]	A_52_P128906	1.941	A_52_P128906	1.88507
Tekt1	ref|Mus musculus tektin 1 (Tekt1), mRNA [NM_011569]	A_51_P328889	2.2148	A_51_P328890	1.93888
	ref|Mus musculus tektin 1 (Tekt1), mRNA [NM_011569]			A_51_P328889	2.44578
1110007C09Rik	ref|Mus musculus RIKEN cDNA 1110007C09 gene (1110007C09Rik), mRNA [NM_026738]	A_51_P252677	2.24209	A_51_P252677	1.78183
Nr4a3	ref|Mus musculus nuclear receptor subfamily 4, group A, member 3 (Nr4a3), mRNA [NM_015743]	A_51_P128397	5.50991	A_51_P128397	3.30678
Tmprss5	ref|Mus musculus transmembrane protease, serine 5 (spinesin) (Tmprss5), mRNA [NM_030709]	A_51_P516741	9.08545	A_51_P516741	3.19288
Irak3	ref|Mus musculus interleukin-1 receptor-associated kinase 3 (Irak3), mRNA [NM_028679]	A_51_P166941	2.2971	A_51_P166941	1.7068
	ref|Mus musculus interleukin-1 receptor-associated kinase 3 (Irak3), mRNA [NM_028679]	A_52_P386627	4.34829	A_52_P386627	2.156
Tgif2	ref|Mus musculus TGFB-induced factor homeobox 2 (Tgif2), mRNA [NM_173396]	A_51_P456657	2.4139	A_51_P456657	1.77098
AK148683	gb|Mus musculus 2 days neonate sympathetic ganglion cDNA, RIKEN full-length enriched library, clone:7120434I09 product:hypothetical protein, full insert sequence. [AK148683]	A_51_P310491	1.97597	A_51_P310491	1.83981
Hmga1	ref|Mus musculus high mobility group AT-hook 1 (Hmga1), transcript variant 1, mRNA [NM_016660]	A_51_P483118	1.98263	A_51_P483118	2.25299
AK076536	gb|Mus musculus 0 day neonate head cDNA, RIKEN full-length enriched library, clone:4833445A15 product:Hypothetical protein in the GNAS imprinted complex locus, full insert sequence. [AK076536]	A_52_P1180933	3.08768	A_52_P1180933	1.73852
Ccdc88b	ref|Mus musculus coiled-coil domain containing 88B (Ccdc88b), mRNA [NM_001081291]	A_52_P322141	2.3323	A_52_P322141	1.92253
Cxcl13	ref|Mus musculus chemokine (C-X-C motif) ligand 13 (Cxcl13), mRNA [NM_018866]	A_51_P378789	5.17116	A_51_P378789	1.58102
Ralb	ref|Mus musculus v-ral simian leukemia viral oncogene homolog B (ras related) (Ralb), mRNA [NM_022327]	A_52_P253004	1.89828	A_52_P253004	1.76145
B230303O12Rik	gb|Mus musculus adult male corpora quadrigemina cDNA, RIKEN full-length enriched library, clone:B230303O12 product:unclassifiable, full insert sequence. [AK045684]	A_52_P250433	2.58975	A_52_P250433	2.52907
Ppp1r15a	ref|Mus musculus protein phosphatase 1, regulatory (inhibitor) subunit 15A (Ppp1r15a), mRNA [NM_008654]	A_51_P302503	1.80154	A_51_P302503	1.66169
Ifitm6	ref|Mus musculus interferon induced transmembrane protein 6 (Ifitm6), mRNA [NM_001033632]	A_51_P294555	4.52894	A_51_P294555	2.29938
Rtp4	ref|Mus musculus receptor transporter protein 4 (Rtp4), mRNA [NM_023386]	A_51_P304170	2.12035	A_51_P304170	2.86617
Ntn1	ref|Mus musculus netrin 1 (Ntn1), mRNA [NM_008744]	A_52_P401473	1.47582	A_51_P147123	1.65675
Ube2r2	ref|Mus musculus ubiquitin-conjugating enzyme E2R 2 (Ube2r2), mRNA [NM_026275]	A_52_P10023	1.75213	A_52_P10023	1.72932
Nos2	ref|Mus musculus nitric oxide synthase 2, inducible (Nos2), mRNA [NM_010927]	A_51_P163942	2.77594	A_51_P163942	1.64494
Hcls1	ref|Mus musculus hematopoietic cell specific Lyn substrate 1 (Hcls1), mRNA [NM_008225]	A_51_P297679	3.11492	A_51_P297679	1.78206
C330016O10Rik	ref|Mus musculus RIKEN cDNA C330016O10 gene (C330016O10Rik), mRNA [NM_145974]	A_51_P208931	2.36798	A_51_P208931	1.68203
Gpr156	ref|Mus musculus G protein-coupled receptor 156 (Gpr156), mRNA [NM_153394]	A_52_P103784	3.40142	A_52_P103784	2.5822
6330407A03Rik	ref|Mus musculus RIKEN cDNA 6330407A03 gene (6330407A03Rik), non-coding RNA [NR_028126]	A_51_P407515	3.8999	A_51_P407515	2.02939
C130039O16Rik	ref|Mus musculus RIKEN cDNA C130039O16 gene (C130039O16Rik), transcript variant 1, mRNA [NM_001163502]	A_51_P398673	1.61953	A_51_P398673	1.49939
AK087716	gb|Mus musculus 2 days pregnant adult female ovary cDNA, RIKEN full-length enriched library, clone:E330010H09 product:unclassifiable, full insert sequence. [AK087716]	A_52_P668903	2.21187	A_52_P668903	2.33126
Ptpn22	ref|Mus musculus protein tyrosine phosphatase, non-receptor type 22 (lymphoid) (Ptpn22), mRNA [NM_008979]	A_51_P483324	2.37075	A_51_P483324	2.18085
Zfp217	ref|Mus musculus zinc finger protein 217 (Zfp217), transcript variant 1, mRNA [NM_001033299]	A_51_P404779	2.41204	A_51_P404779	1.49961
NAP061492-1	Unknown	A_52_P356562	2.171	A_52_P356562	1.86495
AW112010	ref|Mus musculus expressed sequence AW112010 (AW112010), mRNA [NM_001177351]	A_52_P1020860	2.62341	A_52_P1020860	1.60737
Sipa1l1	gb|Mus musculus 12 days embryo eyeball cDNA, RIKEN full-length enriched library, clone:D230010O12 product:HIGH-RISK HUMAN PAPILLOMA VIRUSES E6 ONCOPROTEINS TARGETED PROTEIN E6TP1 ALPHA homolog [Homo sapiens], full insert sequence. [AK051853]	A_52_P49136	1.83867	A_52_P49136	1.65271
Spon2	ref|Mus musculus spondin 2, extracellular matrix protein (Spon2), mRNA [NM_133903]	A_52_P381484	2.21661	A_52_P381484	2.38713
ENSMUST00000088270	ens|dystonin Gene [Source:MGI Symbol;Acc:MGI:104627] [ENSMUST00000088270]	A_51_P489996	1.83771	A_51_P489996	1.58165
AK051402	gb|Mus musculus 12 days embryo spinal ganglion cDNA, RIKEN full-length enriched library, clone:D130046G19 product:inferred: RNP particle component {Mus musculus}, full insert sequence. [AK051402]	A_52_P1140151	2.69926	A_52_P1140151	4.98114
Ctla2a	ref|Mus musculus cytotoxic T lymphocyte-associated protein 2 alpha (Ctla2a), transcript variant 1, mRNA [NM_007796]	A_51_P180747	9.41248	A_51_P180747	4.42649
Gpr115	ref|Mus musculus G protein-coupled receptor 115 (Gpr115), mRNA [NM_030067]	A_51_P304977	2.61931	A_51_P304977	2.55336
Ccl9	ref|Mus musculus chemokine (C-C motif) ligand 9 (Ccl9), mRNA [NM_011338]	A_51_P185660	8.46251	A_51_P185660	3.65986
BB023951	gb|BB023951 RIKEN full-length enriched, adult male pituitary gland Mus musculus cDNA clone 5330418F19 3'. [BB023951]	A_52_P1013232	3.29461	A_52_P1013232	2.61429
Serpinh1	ref|Mus musculus serine (or cysteine) peptidase inhibitor, clade H, member 1 (Serpinh1), transcript variant 1, mRNA [NM_009825]	A_51_P287069	2.64596	A_51_P287069	2.22911
Clec4e	ref|Mus musculus C-type lectin domain family 4, member e (Clec4e), mRNA [NM_019948]	A_52_P161488	12.5687	A_52_P161488	6.18828
Map3k8	gb|Mus musculus cot mRNA for proto-oncogene protein, complete cds. [D13759]	A_51_P115575	3.80677	A_51_P115575	2.27126
AK050130	gb|Mus musculus adult male liver tumor cDNA, RIKEN full-length enriched library, clone:C730019C21 product:hypothetical protein, full insert sequence. [AK050130]	A_52_P763062	1.71376	A_52_P763062	1.57802
Il1a	ref|Mus musculus interleukin 1 alpha (Il1a), mRNA [NM_010554]	A_52_P100926	5.84584	A_52_P100926	1.87785
	ref|Mus musculus interleukin 1 alpha (Il1a), mRNA [NM_010554]	A_51_P438283	3.21067	A_51_P438283	1.78186
Prpf4b	ref|Mus musculus PRP4 pre-mRNA processing factor 4 homolog B (yeast) (Prpf4b), mRNA [NM_013830]	A_52_P643359	1.79209	A_52_P643359	1.68696
Pipox	ref|Mus musculus pipecolic acid oxidase (Pipox), mRNA [NM_008952]	A_51_P337195	1.90279	A_51_P337195	1.88742
Cd63	ref|Mus musculus CD63 antigen (Cd63), transcript variant 1, mRNA [NM_001042580]	A_51_P511810	1.91155	A_51_P511810	1.8819
NAP107478-1	Unknown	A_52_P379986	1.62944	A_52_P379986	1.60242
Pvr	ref|Mus musculus poliovirus receptor (Pvr), mRNA [NM_027514]	A_52_P162697	1.72696	A_52_P162697	1.54712
	ref|Mus musculus poliovirus receptor (Pvr), mRNA [NM_027514]	A_52_P162695	2.13498	A_52_P162695	1.89849
Clic1	ref|Mus musculus chloride intracellular channel 1 (Clic1), mRNA [NM_033444]	A_51_P357341	3.50732	A_51_P357341	2.34784
Dennd3	ref|Mus musculus DENN/MADD domain containing 3 (Dennd3), mRNA [NM_001081066]	A_51_P128499	3.01078	A_51_P128499	2.37376
Fcgr4	ref|Mus musculus Fc receptor, IgG, low affinity IV (Fcgr4), mRNA [NM_144559]	A_51_P181517	1.94773	A_51_P181517	1.72821
Casz1	ref|Mus musculus castor homolog 1, zinc finger (Drosophila) (Casz1), transcript variant 1, mRNA [NM_001159344]	A_51_P480290	3.37375	A_51_P185757	1.79898
	ref|Mus musculus castor homolog 1, zinc finger (Drosophila) (Casz1), transcript variant 2, mRNA [NM_027195]			A_51_P480290	1.87639
Lcn2	ref|Mus musculus lipocalin 2 (Lcn2), mRNA [NM_008491]	A_51_P510156	7.09583	A_51_P510156	4.7086
AK086129	gb|Mus musculus 15 days embryo head cDNA, RIKEN full-length enriched library, clone:D930007H16 product:unclassifiable, full insert sequence. [AK086129]	A_52_P448994	2.74495	A_52_P448994	2.17133
AK050573	gb|Mus musculus 2 days neonate thymus thymic cells cDNA, RIKEN full-length enriched library, clone:C920001P18 product:unclassifiable, full insert sequence. [AK050573]	A_51_P374646	2.37714	A_51_P374646	1.82507
TC1634227	tc|Q80ZN1_MOUSE (Q80ZN1) Dual specificity phosphatase 2 (Adult male thymus cDNA, RIKEN full-length enriched library, clone:5830428A14 product:dual specificity phosphatase 2, full insert sequence), partial (37%) [TC1634227]	A_51_P306031	1.76437	A_51_P306031	1.60473
Treml4	ref|Mus musculus triggering receptor expressed on myeloid cells-like 4 (Treml4), transcript variant 2, mRNA [NM_172623]	A_51_P468558	4.52548	A_51_P468558	2.20415
AK083952	gb|Mus musculus 12 days embryo spinal ganglion cDNA, RIKEN full-length enriched library, clone:D130069E17 product:unclassifiable, full insert sequence. [AK083952]	A_52_P900164	1.64538	A_52_P900164	1.70484
Dst	gb|Mus musculus 0 day neonate head cDNA, RIKEN full-length enriched library, clone:4833429F11 product:dystonin, full insert sequence. [AK029396]	A_52_P552955	3.20753	A_52_P552955	2.02181
NAP052311-1	Unknown	A_52_P293927	2.37606	A_52_P293927	1.45352
Ipo5	ref|Mus musculus importin 5 (Ipo5), mRNA [NM_023579]	A_51_P100227	2.20802	A_51_P100227	2.24997
9130008F23Rik	ref|Mus musculus RIKEN cDNA 9130008F23 gene (9130008F23Rik), mRNA [NM_027834]	A_52_P499028	4.19104	A_52_P499028	2.30279
LOC100046321	ens|coiled-coil-helix-coiled-coil-helix domain containing 3 Gene [Source:MGI (curated);Acc:MGI:1913325] [ENSMUST00000115091]	A_52_P598478	1.55218	A_52_P598478	1.4571
Otop2	ref|Mus musculus otopetrin 2 (Otop2), mRNA [NM_172801]	A_51_P144222	2.96241	A_51_P144222	3.76137
Anapc1	gb|Mus musculus 0 day neonate eyeball cDNA, RIKEN full-length enriched library, clone:E130013D04 product:meiotic check point regulator, full insert sequence. [AK053383]	A_52_P427265	1.58059	A_52_P427265	1.55447
Nmu	ref|Mus musculus neuromedin U (Nmu), mRNA [NM_019515]	A_51_P307650	3.14269	A_51_P307650	1.95931
Ctsc	ref|Mus musculus cathepsin C (Ctsc), mRNA [NM_009982]	A_52_P195839	2.50912	A_52_P195839	1.99939
Nags	ref|Mus musculus N-acetylglutamate synthase (Nags), transcript variant 2, mRNA [NM_178053]	A_51_P445574	5.22851	A_51_P445574	4.63508
	ref|Mus musculus N-acetylglutamate synthase (Nags), transcript variant 1, mRNA [NM_145829]	A_52_P487436	2.035	A_52_P487436	2.18815
1700123K08Rik	ref|Mus musculus RIKEN cDNA 1700123K08 gene (1700123K08Rik), mRNA [NM_029693]	A_51_P219594	2.38664	A_51_P219594	2.15141
Fam167a	ref|Mus musculus family with sequence similarity 167, member A (Fam167a), mRNA [NM_177628]	A_51_P455620	2.2108	A_51_P455620	1.90317
Loxl1	ref|Mus musculus lysyl oxidase-like 1 (Loxl1), mRNA [NM_010729]	A_51_P304239	1.65	A_51_P304239	1.65355
Rasip1	ref|Mus musculus Ras interacting protein 1 (Rasip1), mRNA [NM_028544]	A_51_P268843	2.91962	A_51_P268843	1.94419
Smtnl1	ref|Mus musculus smoothelin-like 1 (Smtnl1), mRNA [NM_024230]	A_51_P359424	2.07244	A_51_P359424	1.68223
ENSMUST00000115643	ens|piwi-like homolog 4 (Drosophila) Gene [Source:MGI (curated);Acc:MGI:3041167] [ENSMUST00000115643]	A_52_P14778	1.99321	A_52_P14778	2.21988
Ifi203	ref|Mus musculus interferon activated gene 203 (Ifi203), transcript variant 1, mRNA [NM_001045481]	A_52_P134762	2.39861	A_51_P237856	1.52248
	ref|Mus musculus interferon activated gene 203 (Ifi203), transcript variant 1, mRNA [NM_001045481]	A_51_P237856	1.72942
AK136384	gb|Mus musculus 16 days embryo lung cDNA, RIKEN full-length enriched library, clone:8430421H12 product:MAIL (IL-1 inducible nuclear ankyrin-repeat protein) (Molecule possessing ankyrin-repeats induced by lipopolysaccharide) homolog [Mus musculus], full in	A_52_P384916	3.16539	A_52_P384916	2.03783
Tra2a	ref|Mus musculus transformer 2 alpha homolog (Drosophila) (Tra2a), mRNA [NM_198102]	A_51_P513163	2.05512	A_51_P513163	1.76749
AK035139	gb|Mus musculus 12 days embryo embryonic body between diaphragm region and neck cDNA, RIKEN full-length enriched library, clone:9430092O13 product:unclassifiable, full insert sequence. [AK035139]	A_51_P358042	1.69086	A_51_P358042	2.03928
ENSMUST00000068927	ens|RIKEN cDNA A330084C13 gene Gene [Source:MGI Symbol;Acc:MGI:2685802] [ENSMUST00000068927]	A_52_P747383	1.55904	A_52_P747383	1.89519
AK040413	gb|Mus musculus 0 day neonate thymus cDNA, RIKEN full-length enriched library, clone:A430092J05 product:syntrophin, basic 2, full insert sequence. [AK040413]	A_52_P553100	1.75404	A_52_P553100	1.77849
[truncated: 243 more rows]
