# Supplementary material for: Unraveling the Specific Ischemic Core and Penumbra Transcriptome in the Permanent Middle Cerebral Artery Occlusion Mouse Model Brain Treated with the Neuropeptide PACAP38
Source: Microarrays (Basel). 2015 Jan 21;4(1):2–24. doi: 10.3390/microarrays4010002 (PMC4996388; doi:10.3390/microarrays4010002)
Supplement: Supplementary File 1 [file microarrays-04-00002-s001.zip › SUPP DATA/Suppl Table 12.xlsx]

## Sheet: Suppl Table 12
Supplementary Table 12. Common penumbra (P) down-regulated genes at 24 h.
		Ischemia Core PACAP 24h Down		Penumbra PACAP 24h Down
GeneName	Description	ProbeName	Average Fold	ProbeName	Average Fold
Syne1	ref|Mus musculus synaptic nuclear envelope 1 (Syne1), transcript variant 1, mRNA [NM_153399]	A_52_P453864	0.653685	A_52_P453864	0.549013
	gb|Mus musculus 16 days neonate cerebellum cDNA, RIKEN full-length enriched library, clone:9630055K23 product:unclassifiable, full insert sequence. [AK036310]	A_52_P335984	0.520211	A_52_P384209	0.545122
	ref|Mus musculus synaptic nuclear envelope 1 (Syne1), transcript variant 3, mRNA [NM_001079686]	A_52_P306162	0.60137	A_52_P335984	0.565355
	ref|Mus musculus synaptic nuclear envelope 1 (Syne1), transcript variant 1, mRNA [NM_153399]	A_51_P314186	0.404833	A_52_P306162	0.490997
	ref|Mus musculus synaptic nuclear envelope 1 (Syne1), transcript variant 3, mRNA [NM_001079686]			A_51_P314186	0.459386
AK032125	gb|Mus musculus adult male medulla oblongata cDNA, RIKEN full-length enriched library, clone:6332404K23 product:unclassifiable, full insert sequence. [AK032125]	A_52_P1147900	0.576607	A_52_P1147900	0.489523
Baalc	ref|Mus musculus brain and acute leukemia, cytoplasmic (Baalc), mRNA [NM_080640]	A_52_P628885	0.605742	A_52_P628885	0.586382
Med12l	ref|Mus musculus mediator of RNA polymerase II transcription, subunit 12 homolog (yeast)-like (Med12l), mRNA [NM_177855]	A_52_P501882	0.612105	A_52_P501882	0.663115
Rab42-ps	ref|Mus musculus RAB42, member RAS oncogene family, pseudogene (Rab42-ps), mRNA [NM_001081651]	A_52_P272119	0.536883	A_52_P272119	0.606809
	gb|Mus musculus adult male urinary bladder cDNA, RIKEN full-length enriched library, clone:9530096D07 product:unclassifiable, full insert sequence. [AK035722]	A_51_P248031	0.583513	A_51_P248031	0.60756
Ptchd1	ref|Mus musculus patched domain containing 1 (Ptchd1), mRNA [NM_001093750]	A_51_P375771	0.561342	A_51_P375771	0.58202
Npy1r	ref|Mus musculus neuropeptide Y receptor Y1 (Npy1r), mRNA [NM_010934]	A_51_P336282	0.303706	A_51_P336282	0.387847
Cartpt	ref|Mus musculus CART prepropeptide (Cartpt), transcript variant 1, mRNA [NM_013732]	A_51_P416152	0.476171	A_51_P416152	0.415845
	ref|Mus musculus CART prepropeptide (Cartpt), transcript variant 1, mRNA [NM_013732]	A_52_P208649	0.466541	A_52_P208649	0.435517
Scn7a	ref|Mus musculus sodium channel, voltage-gated, type VII, alpha (Scn7a), mRNA [NM_009135]	A_52_P353478	0.374939	A_52_P353478	0.361278
AK039120	gb|Mus musculus adult male hypothalamus cDNA, RIKEN full-length enriched library, clone:A230098L18 product:unclassifiable, full insert sequence. [AK039120]	A_52_P282242	0.425902	A_52_P282242	0.320165
Tbxa2r	ref|Mus musculus thromboxane A2 receptor (Tbxa2r), mRNA [NM_009325]	A_52_P55772	0.638378	A_52_P55772	0.63371
Cecr6	ref|Mus musculus cat eye syndrome chromosome region, candidate 6 homolog (human) (Cecr6), mRNA [NM_033567]	A_51_P202971	0.594666	A_51_P202971	0.525808
AI593442	ref|Mus musculus expressed sequence AI593442 (AI593442), transcript variant 2, mRNA [NM_178906]	A_51_P490747	0.386429	A_51_P490747	0.484704
	ref|Mus musculus expressed sequence AI593442 (AI593442), transcript variant 2, mRNA [NM_178906]	A_52_P380205	0.592762	A_52_P380205	0.457728
	ref|Mus musculus expressed sequence AI593442 (AI593442), transcript variant 2, mRNA [NM_178906]	A_52_P581420	0.34905	A_52_P581420	0.45058
Cntnap1	gb|Mus musculus neurexin IV mRNA, complete cds. [AF039833]	A_51_P388086	0.672383	A_51_P388086	0.698667
Slc9a9	ref|Mus musculus solute carrier family 9 (sodium/hydrogen exchanger), member 9 (Slc9a9), mRNA [NM_177909]	A_52_P375323	0.525433	A_52_P375323	0.617838
Spata2L	ref|Mus musculus spermatogenesis associated 2-like (Spata2L), mRNA [NM_030176]	A_51_P250807	0.46111	A_51_P250807	0.4372
Mcph1	ref|Mus musculus microcephaly, primary autosomal recessive 1 (Mcph1), mRNA [NM_173189]	A_51_P477676	0.592267	A_51_P477676	0.654454
Cnnm3	ref|Mus musculus cyclin M3 (Cnnm3), transcript variant 2, mRNA [NM_001039551]	A_52_P204817	0.538724	A_52_P204817	0.553195
	ref|Mus musculus cyclin M3 (Cnnm3), transcript variant 2, mRNA [NM_001039551]	A_52_P74653	0.616515	A_52_P74653	0.69891
Mycn	ref|Mus musculus v-myc myelocytomatosis viral related oncogene, neuroblastoma derived (avian) (Mycn), mRNA [NM_008709]	A_52_P536494	0.552805	A_52_P536494	0.495085
Pcdhga9	ref|Mus musculus protocadherin gamma subfamily A, 9 (Pcdhga9), mRNA [NM_033592]	A_51_P470769	0.647844	A_51_P470769	0.667145
Plcb2	ref|Mus musculus phospholipase C, beta 2 (Plcb2), mRNA [NM_177568]	A_52_P365466	0.593566	A_52_P365466	0.53331
	ref|Mus musculus phospholipase C, beta 2 (Plcb2), mRNA [NM_177568]	A_52_P583291	0.668917
Fam40b	ref|Mus musculus family with sequence similarity 40, member B (Fam40b), transcript variant 1, mRNA [NM_177204]	A_52_P35448	0.588551	A_52_P35448	0.653172
	ref|Mus musculus family with sequence similarity 40, member B (Fam40b), transcript variant 1, mRNA [NM_177204]			A_51_P515242	0.463059
	gb|Mus musculus adult male aorta and vein cDNA, RIKEN full-length enriched library, clone:A530059G24 product:hypothetical protein, full insert sequence. [AK041004]			A_52_P631304	0.584219
4930544O15Rik	ref|Mus musculus RIKEN cDNA 4930544O15 gene (4930544O15Rik), mRNA [NM_029196]	A_51_P287802	0.666782	A_51_P287802	0.625687
	ref|Mus musculus RIKEN cDNA 4930544O15 gene (4930544O15Rik), mRNA [NM_029196]	A_51_P287798	0.560202	A_51_P287798	0.598662
Scn3a	ref|Mus musculus sodium channel, voltage-gated, type III, alpha (Scn3a), mRNA [NM_018732]	A_52_P210781	0.600167	A_51_P398037	0.52219
Ptch1	ens|patched homolog 1 Gene [Source:MGI Symbol;Acc:MGI:105373] [ENSMUST00000021921]	A_52_P598605	0.453231	A_52_P598605	0.543153
	ref|Mus musculus patched homolog 1 (Ptch1), mRNA [NM_008957]	A_51_P127435	0.567724	A_51_P127435	0.628809
	ref|Mus musculus patched homolog 1 (Ptch1), mRNA [NM_008957]	A_51_P127435	0.584355	A_51_P127435	0.639607
	ref|Mus musculus patched homolog 1 (Ptch1), mRNA [NM_008957]	A_51_P127435	0.587984	A_51_P127435	0.644427
	ref|Mus musculus patched homolog 1 (Ptch1), mRNA [NM_008957]	A_51_P127435	0.536056	A_51_P127435	0.589058
	ref|Mus musculus patched homolog 1 (Ptch1), mRNA [NM_008957]	A_51_P127435	0.530633	A_51_P127435	0.6077
	ref|Mus musculus patched homolog 1 (Ptch1), mRNA [NM_008957]	A_51_P127435	0.526471	A_51_P127435	0.656737
	ref|Mus musculus patched homolog 1 (Ptch1), mRNA [NM_008957]	A_51_P127435	0.527848	A_51_P127435	0.634659
	ref|Mus musculus patched homolog 1 (Ptch1), mRNA [NM_008957]	A_51_P127435	0.564996
	ref|Mus musculus patched homolog 1 (Ptch1), mRNA [NM_008957]	A_51_P127435	0.575055
	ref|Mus musculus patched homolog 1 (Ptch1), mRNA [NM_008957]	A_51_P127435	0.550758
AK086961	gb|Mus musculus 0 day neonate lung cDNA, RIKEN full-length enriched library, clone:E030016B02 product:unclassifiable, full insert sequence. [AK086961]	A_52_P956261	0.444212	A_52_P956261	0.458859
Mgat5b	ref|Mus musculus mannoside acetylglucosaminyltransferase 5, isoenzyme B (Mgat5b), mRNA [NM_172948]	A_52_P7538	0.604174	A_52_P7538	0.488066
	ref|Mus musculus mannoside acetylglucosaminyltransferase 5, isoenzyme B (Mgat5b), mRNA [NM_172948]	A_51_P261388	0.567871	A_51_P261388	0.44607
Vsx2	ref|Mus musculus visual system homeobox 2 (Vsx2), mRNA [NM_007701]	A_51_P393968	0.520387	A_51_P393968	0.555014
Ncapg	ref|Mus musculus non-SMC condensin I complex, subunit G (Ncapg), mRNA [NM_019438]	A_52_P324584	0.598292	A_52_P324584	0.504305
Lrrn3	ref|Mus musculus leucine rich repeat protein 3, neuronal (Lrrn3), mRNA [NM_010733]	A_52_P146719	0.344564	A_52_P146719	0.642921
	ref|Mus musculus leucine rich repeat protein 3, neuronal (Lrrn3), mRNA [NM_010733]	A_51_P392303	0.423117
Krt9	ref|Mus musculus keratin 9 (Krt9), mRNA [NM_201255]	A_52_P307860	0.700819	A_52_P307860	0.428623
Lrrtm2	ref|Mus musculus leucine rich repeat transmembrane neuronal 2 (Lrrtm2), mRNA [NM_178005]	A_51_P414790	0.561664	A_51_P414790	0.651595
	ref|Mus musculus leucine rich repeat transmembrane neuronal 2 (Lrrtm2), mRNA [NM_178005]	A_52_P109516	0.518853	A_52_P109516	0.529946
Plcb1	ref|Mus musculus phospholipase C, beta 1 (Plcb1), transcript variant 2, mRNA [NM_019677]	A_52_P18262	0.675288	A_52_P18262	0.575178
	ref|Mus musculus phospholipase C, beta 1 (Plcb1), transcript variant 2, mRNA [NM_019677]	A_52_P506930	0.672252	A_52_P506930	0.636
Ncapd2	ref|Mus musculus non-SMC condensin I complex, subunit D2 (Ncapd2), mRNA [NM_146171]	A_51_P202074	0.683096	A_52_P139399	0.609687
	ref|Mus musculus non-SMC condensin I complex, subunit D2 (Ncapd2), mRNA [NM_146171]	A_52_P139399	0.541993
Harbi1	ref|Mus musculus harbinger transposase derived 1 (Harbi1), mRNA [NM_178724]	A_52_P385206	0.613664	A_52_P385206	0.631109
Fam110b	ref|Mus musculus family with sequence similarity 110, member B (Fam110b), mRNA [NM_173426]	A_51_P440865	0.652504	A_51_P440865	0.627699
	gb|Mus musculus adult male testis cDNA, RIKEN full-length enriched library, clone:1700012H17 product:unclassifiable, full insert sequence. [AK005911]	A_52_P638502	0.525764	A_52_P638502	0.473573
Fam175a	ref|Mus musculus family with sequence similarity 175, member A (Fam175a), mRNA [NM_172405]	A_52_P10664	0.644683	A_52_P627085	0.534933
	ref|Mus musculus family with sequence similarity 175, member A (Fam175a), mRNA [NM_172405]	A_52_P627085	0.526626
Kitl	ref|Mus musculus kit ligand (Kitl), mRNA [NM_013598]	A_51_P133936	0.439097	A_51_P133936	0.525522
	ref|Mus musculus kit ligand (Kitl), mRNA [NM_013598]	A_51_P133936	0.445879	A_51_P133936	0.526121
	ref|Mus musculus kit ligand (Kitl), mRNA [NM_013598]	A_51_P133936	0.444435	A_51_P133936	0.510741
	ref|Mus musculus kit ligand (Kitl), mRNA [NM_013598]	A_51_P133936	0.447929	A_51_P133936	0.540715
	ref|Mus musculus kit ligand (Kitl), mRNA [NM_013598]	A_52_P572571	0.524343	A_51_P133936	0.532472
	ref|Mus musculus kit ligand (Kitl), mRNA [NM_013598]	A_51_P133936	0.450991	A_51_P133936	0.529733
	ref|Mus musculus kit ligand (Kitl), mRNA [NM_013598]	A_51_P133936	0.447883	A_51_P133936	0.534838
	ref|Mus musculus kit ligand (Kitl), mRNA [NM_013598]	A_51_P133936	0.446777	A_51_P133936	0.529736
	ref|Mus musculus kit ligand (Kitl), mRNA [NM_013598]	A_51_P133936	0.444343	A_51_P133936	0.529918
	ref|Mus musculus kit ligand (Kitl), mRNA [NM_013598]	A_51_P133936	0.447422	A_51_P133936	0.520596
	ref|Mus musculus kit ligand (Kitl), mRNA [NM_013598]	A_51_P133936	0.454983
Arhgef2	ref|Mus musculus rho/rac guanine nucleotide exchange factor (GEF) 2 (Arhgef2), mRNA [NM_008487]	A_52_P355748	0.409798	A_52_P355748	0.415258
Zfhx2	ref|Mus musculus zinc finger homeobox 2 (Zfhx2), mRNA [NM_001039198]	A_52_P382048	0.583734	A_52_P382048	0.615397
Thsd7b	ref|Mus musculus thrombospondin, type I, domain containing 7B (Thsd7b), mRNA [NM_172485]	A_52_P331727	0.460262	A_52_P331727	0.612039
Ppara	ref|Mus musculus peroxisome proliferator activated receptor alpha (Ppara), transcript variant 1, mRNA [NM_011144]	A_51_P348334	0.588999	A_51_P348334	0.640825
	ref|Mus musculus peroxisome proliferator activated receptor alpha (Ppara), transcript variant 1, mRNA [NM_011144]	A_51_P348334	0.599758	A_51_P348334	0.654967
	ref|Mus musculus peroxisome proliferator activated receptor alpha (Ppara), transcript variant 1, mRNA [NM_011144]	A_51_P348334	0.59612	A_51_P348334	0.644549
	ref|Mus musculus peroxisome proliferator activated receptor alpha (Ppara), transcript variant 1, mRNA [NM_011144]	A_51_P348334	0.60544	A_51_P348334	0.632726
	ref|Mus musculus peroxisome proliferator activated receptor alpha (Ppara), transcript variant 1, mRNA [NM_011144]	A_51_P348334	0.569293	A_51_P348334	0.653715
	ref|Mus musculus peroxisome proliferator activated receptor alpha (Ppara), transcript variant 1, mRNA [NM_011144]	A_51_P348334	0.601947	A_51_P348334	0.589274
	ref|Mus musculus peroxisome proliferator activated receptor alpha (Ppara), transcript variant 1, mRNA [NM_011144]	A_51_P348334	0.600728	A_51_P348334	0.636744
	ref|Mus musculus peroxisome proliferator activated receptor alpha (Ppara), transcript variant 1, mRNA [NM_011144]	A_51_P348334	0.576957	A_51_P348334	0.614953
	ref|Mus musculus peroxisome proliferator activated receptor alpha (Ppara), transcript variant 1, mRNA [NM_011144]	A_51_P348334	0.607738	A_51_P348334	0.655783
	ref|Mus musculus peroxisome proliferator activated receptor alpha (Ppara), transcript variant 1, mRNA [NM_011144]	A_51_P348334	0.619065
Calb1	ref|Mus musculus calbindin 1 (Calb1), mRNA [NM_009788]	A_51_P335801	0.562829	A_51_P335801	0.510243
	ref|Mus musculus calbindin 1 (Calb1), mRNA [NM_009788]	A_51_P335801	0.555809	A_51_P335801	0.514372
	ref|Mus musculus calbindin 1 (Calb1), mRNA [NM_009788]	A_51_P335801	0.566356	A_51_P335801	0.516037
	ref|Mus musculus calbindin 1 (Calb1), mRNA [NM_009788]	A_51_P335801	0.549241	A_51_P335801	0.508429
	ref|Mus musculus calbindin 1 (Calb1), mRNA [NM_009788]	A_51_P335801	0.566057	A_51_P335801	0.507856
	ref|Mus musculus calbindin 1 (Calb1), mRNA [NM_009788]	A_51_P335801	0.563386	A_51_P335801	0.511821
	ref|Mus musculus calbindin 1 (Calb1), mRNA [NM_009788]	A_51_P335801	0.561307	A_51_P335801	0.501475
	ref|Mus musculus calbindin 1 (Calb1), mRNA [NM_009788]	A_51_P335801	0.559098	A_51_P335801	0.508425
	ref|Mus musculus calbindin 1 (Calb1), mRNA [NM_009788]	A_51_P335801	0.546974	A_51_P335801	0.510936
	ref|Mus musculus calbindin 1 (Calb1), mRNA [NM_009788]	A_51_P335801	0.562619	A_51_P335801	0.503332
Shh	ref|Mus musculus sonic hedgehog (Shh), mRNA [NM_009170]	A_52_P49014	0.63862	A_52_P49014	0.63191
	ref|Mus musculus sonic hedgehog (Shh), mRNA [NM_009170]	A_52_P49014	0.604778
	ref|Mus musculus sonic hedgehog (Shh), mRNA [NM_009170]	A_52_P49014	0.60922
	ref|Mus musculus sonic hedgehog (Shh), mRNA [NM_009170]	A_52_P49014	0.638702
	ref|Mus musculus sonic hedgehog (Shh), mRNA [NM_009170]	A_52_P49014	0.646119
	ref|Mus musculus sonic hedgehog (Shh), mRNA [NM_009170]	A_52_P49014	0.637336
Vmac	ref|Mus musculus vimentin-type intermediate filament associated coiled-coil protein (Vmac), transcript variant 1, mRNA [NM_178926]	A_51_P494863	0.584121	A_51_P494863	0.634934
Abcd2	ref|Mus musculus ATP-binding cassette, sub-family D (ALD), member 2 (Abcd2), mRNA [NM_011994]	A_51_P290526	0.517108	A_51_P290526	0.612937
	ref|Mus musculus ATP-binding cassette, sub-family D (ALD), member 2 (Abcd2), mRNA [NM_011994]	A_51_P249302	0.563246
Atp13a5	ref|Mus musculus ATPase type 13A5 (Atp13a5), mRNA [NM_175650]	A_52_P471979	0.523423	A_52_P471979	0.616599
	ref|Mus musculus ATPase type 13A5 (Atp13a5), mRNA [NM_175650]	A_52_P607195	0.662405	A_52_P607195	0.552713
AK052516	gb|Mus musculus 13 days embryo lung cDNA, RIKEN full-length enriched library, clone:D430040K10 product:unclassifiable, full insert sequence. [AK052516]	A_52_P1188470	0.447473	A_52_P1188470	0.428611
Gli3	ref|Mus musculus GLI-Kruppel family member GLI3 (Gli3), mRNA [NM_008130]	A_51_P171288	0.570669	A_51_P171288	0.541318
	ref|Mus musculus GLI-Kruppel family member GLI3 (Gli3), mRNA [NM_008130]	A_51_P410070	0.530279	A_51_P410070	0.466229
	ref|Mus musculus GLI-Kruppel family member GLI3 (Gli3), mRNA [NM_008130]	A_51_P410070	0.667327	A_51_P410070	0.464796
Nol6	ref|Mus musculus nucleolar protein family 6 (RNA-associated) (Nol6), mRNA [NM_139236]	A_51_P250832	0.478042	A_51_P250832	0.623572
G6pd2	ref|Mus musculus glucose-6-phosphate dehydrogenase 2 (G6pd2), mRNA [NM_019468]	A_51_P353735	0.651431	A_51_P353735	0.527465
Notum	ref|Mus musculus notum pectinacetylesterase homolog (Drosophila) (Notum), mRNA [NM_175263]	A_51_P489503	0.442296	A_51_P489503	0.650763
Hs3st5	ref|Mus musculus heparan sulfate (glucosamine) 3-O-sulfotransferase 5 (Hs3st5), mRNA [NM_001081208]	A_52_P358429	0.491906	A_52_P358429	0.350635
Plin4	ref|Mus musculus perilipin 4 (Plin4), mRNA [NM_020568]	A_51_P495780	0.48455	A_51_P495780	0.597986
Zfp78	ref|Mus musculus zinc finger protein 78 (Zfp78), transcript variant 2, mRNA [NM_177888]	A_51_P448091	0.658377	A_51_P448091	0.569266
ENSMUST00000103299	ens|T-cell receptor beta, variable 13 Gene [Source:MGI Symbol;Acc:MGI:98587] [ENSMUST00000103299]	A_51_P407832	0.467717	A_51_P407832	0.510541
	ens|T-cell receptor beta, variable 13 Gene [Source:MGI Symbol;Acc:MGI:98587] [ENSMUST00000103299]	A_51_P478172	0.472349	A_51_P478172	0.53215
4933431E20Rik	ref|Mus musculus RIKEN cDNA 4933431E20 gene (4933431E20Rik), non-coding RNA [NR_015459]	A_52_P418956	0.501023	A_52_P418956	0.48155
Gm5148	ref|Mus musculus predicted gene 5148 (Gm5148), mRNA [NM_198657]	A_52_P214408	0.418842	A_52_P214408	0.559652
4632404H12Rik	gb|Mus musculus 16 days embryo head cDNA, RIKEN full-length enriched library, clone:C130034I06 product:unclassifiable, full insert sequence. [AK048101]	A_52_P389863	0.668329	A_52_P389863	0.637994
ENSMUST00000078094	ens|transmembrane protein 116 Gene [Source:MGI (curated);Acc:MGI:1924712] [ENSMUST00000078094]	A_51_P448627	0.624315	A_51_P448627	0.554145
Syt2	ref|Mus musculus synaptotagmin II (Syt2), mRNA [NM_009307]	A_51_P330749	0.407538	A_51_P330749	0.552455
Fam84a	ref|Mus musculus family with sequence similarity 84, member A (Fam84a), mRNA [NM_029007]	A_51_P423709	0.58445	A_51_P423709	0.563352
	ref|Mus musculus family with sequence similarity 84, member A (Fam84a), mRNA [NM_029007]	A_51_P498293	0.58336	A_51_P498293	0.580246
Patz1	gb|Mus musculus mazr mRNA for transcription factor MAZR, complete cds. [AB029397]	A_51_P176522	0.527264	A_51_P176522	0.617188
	ref|Mus musculus POZ (BTB) and AT hook containing zinc finger 1 (Patz1), mRNA [NM_019574]	A_51_P176524	0.649653
Dido1	ref|Mus musculus death inducer-obliterator 1 (Dido1), transcript variant 1, mRNA [NM_011805]	A_52_P117085	0.297406	A_52_P117085	0.616709
	ref|Mus musculus death inducer-obliterator 1 (Dido1), transcript variant 1, mRNA [NM_011805]	A_52_P226127	0.5429	A_52_P226127	0.536262
Slitrk6	ref|Mus musculus SLIT and NTRK-like family, member 6 (Slitrk6), mRNA [NM_175499]	A_51_P503822	0.195666	A_51_P503822	0.214388
Pygm	ref|Mus musculus muscle glycogen phosphorylase (Pygm), mRNA [NM_011224]	A_51_P458973	0.385853	A_51_P458973	0.676122
Vps52	ref|Mus musculus vacuolar protein sorting 52 (yeast) (Vps52), mRNA [NM_172620]	A_52_P497085	0.516053	A_52_P497085	0.656969
Aldh18a1	ref|Mus musculus aldehyde dehydrogenase 18 family, member A1 (Aldh18a1), nuclear gene encoding mitochondrial protein, transcript variant 1, mRNA [NM_019698]	A_51_P215887	0.508763	A_51_P215887	0.661338
Cnot1	ref|Mus musculus CCR4-NOT transcription complex, subunit 1 (Cnot1), transcript variant 1, mRNA [NM_153164]	A_51_P218216	0.702372	A_51_P144489	0.704389
	ref|Mus musculus CCR4-NOT transcription complex, subunit 1 (Cnot1), transcript variant 1, mRNA [NM_153164]	A_52_P22365	0.58109
Ng23	ref|Mus musculus Ng23 protein (Ng23), transcript variant 1, mRNA [NM_023893]	A_51_P233727	0.434517	A_51_P233727	0.411202
	ref|Mus musculus Ng23 protein (Ng23), transcript variant 1, mRNA [NM_023893]	A_52_P70064	0.403189	A_52_P70064	0.413405
LOC100044027	ref|PREDICTED: Mus musculus similar to A430107P09Rik protein (LOC100044027), mRNA [XM_001478384]	A_52_P493400	0.590302	A_52_P493400	0.590324
Pnma2	ref|Mus musculus paraneoplastic antigen MA2 (Pnma2), mRNA [NM_175498]	A_51_P410975	0.502822	A_51_P410975	0.542733
	ref|Mus musculus paraneoplastic antigen MA2 (Pnma2), mRNA [NM_175498]	A_52_P596595	0.593293	A_52_P596595	0.537386
Ppapdc1a	ref|Mus musculus phosphatidic acid phosphatase type 2 domain containing 1A (Ppapdc1a), mRNA [NM_001080963]	A_52_P58814	0.49567	A_52_P58814	0.5747
Kirrel2	ref|Mus musculus kin of IRRE like 2 (Drosophila) (Kirrel2), mRNA [NM_172898]	A_52_P539095	0.619949	A_51_P512306	0.30754
	ref|Mus musculus kin of IRRE like 2 (Drosophila) (Kirrel2), mRNA [NM_172898]	A_51_P512306	0.430337
Adam23	ref|Mus musculus a disintegrin and metallopeptidase domain 23 (Adam23), transcript variant 2, mRNA [NM_011780]	A_52_P277205	0.618757	A_51_P282144	0.568962
	gb|Mus musculus 9 days embryo whole body cDNA, RIKEN full-length enriched library, clone:D030020C12 product:a disintegrin and metalloprotease domain 23, full insert sequence. [AK083458]	A_52_P518613	0.614217
Klhl23	ref|Mus musculus kelch-like 23 (Drosophila) (Klhl23), mRNA [NM_177784]	A_52_P289559	0.568897	A_52_P289559	0.667189
	ref|Mus musculus kelch-like 23 (Drosophila) (Klhl23), mRNA [NM_177784]	A_52_P517508	0.625197
ENSMUST00000023262	gb|Mus musculus hypothetical secreted protein SST7 mRNA, complete cds. [AY169784]	A_52_P63931	0.398494	A_52_P63931	0.522412
AK040669	gb|Mus musculus adult male aorta and vein cDNA, RIKEN full-length enriched library, clone:A530010O07 product:unclassifiable, full insert sequence. [AK040669]	A_52_P1179742	0.529195	A_52_P1179742	0.577923
Rag1	gb|Mouse recombination activating protein (RAG-1) mRNA, complete cds. [M29475]	A_51_P232416	0.485679	A_51_P232416	0.409918
	gb|Mouse recombination activating protein (RAG-1) mRNA, complete cds. [M29475]	A_51_P232416	0.458684
Pcsk9	ref|Mus musculus proprotein convertase subtilisin/kexin type 9 (Pcsk9), mRNA [NM_153565]	A_51_P397673	0.618568	A_51_P397673	0.331018
Pigv	ens|phosphatidylinositol glycan anchor biosynthesis, class V Gene [Source:MGI (curated);Acc:MGI:2442480] [ENSMUST00000062118]	A_51_P116431	0.61104	A_51_P116431	0.698822
Pms1	ref|Mus musculus postmeiotic segregation increased 1 (S. cerevisiae) (Pms1), mRNA [NM_153556]	A_52_P235278	0.579012	A_52_P235278	0.636488
Heatr5b	ref|Mus musculus HEAT repeat containing 5B (Heatr5b), mRNA [NM_001081179]	A_51_P111018	0.657621	A_51_P403049	0.624505
	gb|Mus musculus HEAT repeat containing 5B, mRNA (cDNA clone IMAGE:4237004), complete cds. [BC019508]	A_51_P403049	0.513894	A_51_P342897	0.599828
	gb|Mus musculus 14 days embryo lung cDNA, RIKEN full-length enriched library, clone:G630014K06 product:unclassifiable, full insert sequence. [AK090188]	A_51_P342897	0.595658	A_52_P395359	0.575489
	gb|Mus musculus 14 days embryo lung cDNA, RIKEN full-length enriched library, clone:G630014K06 product:unclassifiable, full insert sequence. [AK090188]	A_52_P395359	0.608347
Calcoco1	ref|Mus musculus calcium binding and coiled coil domain 1 (Calcoco1), mRNA [NM_026192]	A_51_P136792	0.460549	A_51_P136792	0.502934
6030458C11Rik	ref|Mus musculus RIKEN cDNA 6030458C11 gene (6030458C11Rik), transcript variant 1, mRNA [NM_001166360]	A_52_P325255	0.617301	A_52_P601903	0.424998
	ref|Mus musculus RIKEN cDNA 6030458C11 gene (6030458C11Rik), transcript variant 1, mRNA [NM_001166360]	A_52_P601903	0.511339
ENSMUST00000113904	ens|zinc finger, CCHC domain containing 4 Gene [Source:MGI (curated);Acc:MGI:1926046] [ENSMUST00000113904]	A_51_P335094	0.602999	A_51_P335094	0.592183
Pbx2	ref|Mus musculus pre B-cell leukemia transcription factor 2 (Pbx2), mRNA [NM_017463]	A_51_P246471	0.520251	A_51_P246471	0.487298
	ref|Mus musculus pre B-cell leukemia transcription factor 2 (Pbx2), mRNA [NM_017463]	A_52_P339182	0.583883	A_52_P339182	0.582961
Lmo3	ref|Mus musculus LIM domain only 3 (Lmo3), mRNA [NM_207222]	A_51_P118188	0.571808	A_51_P118188	0.32404
	gb|Mus musculus LIM domain only 3, mRNA (cDNA clone IMAGE:4913908), partial cds. [BC034128]			A_52_P93479	0.343003
Ar	ref|Mus musculus androgen receptor (Ar), mRNA [NM_013476]	A_51_P496031	0.419442	A_51_P496031	0.577889
	ref|Mus musculus androgen receptor (Ar), mRNA [NM_013476]	A_51_P496031	0.400999	A_51_P496031	0.515993
	ref|Mus musculus androgen receptor (Ar), mRNA [NM_013476]	A_51_P496031	0.395411	A_51_P496031	0.565446
	ref|Mus musculus androgen receptor (Ar), mRNA [NM_013476]	A_51_P496031	0.390065	A_51_P496031	0.535992
	ref|Mus musculus androgen receptor (Ar), mRNA [NM_013476]	A_51_P496031	0.408687	A_51_P496031	0.55183
	ref|Mus musculus androgen receptor (Ar), mRNA [NM_013476]	A_51_P496031	0.387623	A_51_P496031	0.573005
	ref|Mus musculus androgen receptor (Ar), mRNA [NM_013476]	A_51_P496031	0.398211	A_51_P496031	0.543297
	ref|Mus musculus androgen receptor (Ar), mRNA [NM_013476]	A_51_P496031	0.409431	A_51_P496031	0.545582
	ref|Mus musculus androgen receptor (Ar), mRNA [NM_013476]	A_51_P496031	0.402341	A_51_P496031	0.532671
	ref|Mus musculus androgen receptor (Ar), mRNA [NM_013476]	A_51_P496031	0.408484	A_51_P496031	0.53211
Akap1	ref|Mus musculus A kinase (PRKA) anchor protein 1 (Akap1), nuclear gene encoding mitochondrial protein, transcript variant 2, mRNA [NM_001042541]	A_51_P233825	0.474195	A_51_P233825	0.548749
	ref|Mus musculus A kinase (PRKA) anchor protein 1 (Akap1), nuclear gene encoding mitochondrial protein, transcript variant 2, mRNA [NM_001042541]	A_52_P556328	0.58716	A_52_P517289	0.633373
Slc2a4	ref|Mus musculus solute carrier family 2 (facilitated glucose transporter), member 4 (Slc2a4), mRNA [NM_009204]	A_51_P217498	0.320765	A_51_P217498	0.373725
	ref|Mus musculus solute carrier family 2 (facilitated glucose transporter), member 4 (Slc2a4), mRNA [NM_009204]	A_51_P217498	0.319266	A_51_P217498	0.404812
	ref|Mus musculus solute carrier family 2 (facilitated glucose transporter), member 4 (Slc2a4), mRNA [NM_009204]	A_51_P217498	0.322903	A_51_P217498	0.391329
	ref|Mus musculus solute carrier family 2 (facilitated glucose transporter), member 4 (Slc2a4), mRNA [NM_009204]	A_51_P217498	0.325316	A_51_P217498	0.399794
	ref|Mus musculus solute carrier family 2 (facilitated glucose transporter), member 4 (Slc2a4), mRNA [NM_009204]	A_51_P217498	0.335874	A_51_P217498	0.402221
	ref|Mus musculus solute carrier family 2 (facilitated glucose transporter), member 4 (Slc2a4), mRNA [NM_009204]	A_51_P217498	0.331285	A_51_P217498	0.391083
	ref|Mus musculus solute carrier family 2 (facilitated glucose transporter), member 4 (Slc2a4), mRNA [NM_009204]	A_51_P217498	0.327777	A_51_P217498	0.393375
	ref|Mus musculus solute carrier family 2 (facilitated glucose transporter), member 4 (Slc2a4), mRNA [NM_009204]	A_51_P217498	0.332297	A_51_P217498	0.391496
	ref|Mus musculus solute carrier family 2 (facilitated glucose transporter), member 4 (Slc2a4), mRNA [NM_009204]	A_51_P217498	0.324767	A_51_P217498	0.400804
	ref|Mus musculus solute carrier family 2 (facilitated glucose transporter), member 4 (Slc2a4), mRNA [NM_009204]	A_51_P217498	0.328271	A_51_P217498	0.411978
Scn3b	ref|Mus musculus sodium channel, voltage-gated, type III, beta (Scn3b), transcript variant 2, mRNA [NM_178227]	A_51_P184340	0.577979	A_51_P184340	0.460649
	ref|Mus musculus sodium channel, voltage-gated, type III, beta (Scn3b), transcript variant 1, mRNA [NM_153522]			A_52_P228899	0.61977
Als2	ref|Mus musculus amyotrophic lateral sclerosis 2 (juvenile) homolog (human) (Als2), transcript variant 1, mRNA [NM_028717]	A_52_P311297	0.596546	A_51_P180061	0.651699
	ref|Mus musculus amyotrophic lateral sclerosis 2 (juvenile) homolog (human) (Als2), transcript variant 1, mRNA [NM_028717]	A_51_P180061	0.614204
	ref|Mus musculus amyotrophic lateral sclerosis 2 (juvenile) homolog (human) (Als2), transcript variant 1, mRNA [NM_028717]	A_52_P276776	0.541175
4933433P14Rik	ref|Mus musculus RIKEN cDNA 4933433P14 gene (4933433P14Rik), mRNA [NM_178613]	A_52_P332917	0.673279	A_52_P332917	0.641952
Rfx4	ref|Mus musculus regulatory factor X, 4 (influences HLA class II expression) (Rfx4), transcript variant 1, mRNA [NM_001024918]	A_51_P496309	0.599007	A_52_P476877	0.556495
	ref|Mus musculus regulatory factor X, 4 (influences HLA class II expression) (Rfx4), transcript variant 1, mRNA [NM_001024918]			A_51_P496309	0.581248
Kcnv1	ref|Mus musculus potassium channel, subfamily V, member 1 (Kcnv1), mRNA [NM_026200]	A_51_P324715	0.621141	A_51_P324715	0.442258
	ref|Mus musculus potassium channel, subfamily V, member 1 (Kcnv1), mRNA [NM_026200]	A_52_P302316	0.604535	A_52_P302316	0.479775
Mospd3	ref|Mus musculus motile sperm domain containing 3 (Mospd3), mRNA [NM_030037]	A_52_P62051	0.515662	A_52_P62051	0.446997
	ref|Mus musculus motile sperm domain containing 3 (Mospd3), mRNA [NM_030037]			A_51_P492228	0.686518
A930038C07Rik	ref|Mus musculus RIKEN cDNA A930038C07 gene (A930038C07Rik), mRNA [NM_172399]	A_52_P442710	0.631209	A_52_P478103	0.435853
	ref|Mus musculus RIKEN cDNA A930038C07 gene (A930038C07Rik), mRNA [NM_172399]	A_52_P478103	0.510528
AK043488	gb|Mus musculus 7 days neonate cerebellum cDNA, RIKEN full-length enriched library, clone:A730099H18 product:unclassifiable, full insert sequence. [AK043488]	A_52_P899517	0.431098	A_52_P899517	0.568819
Dpy19l3	gb|Mus musculus 13 days embryo male testis cDNA, RIKEN full-length enriched library, clone:6030497D23 product:unclassifiable, full insert sequence. [AK031722]	A_52_P579864	0.544462	A_52_P579864	0.490102
	gb|Mus musculus 7 days neonate cerebellum cDNA, RIKEN full-length enriched library, clone:A730035O05 product:unclassifiable, full insert sequence. [AK042892]			A_52_P582953	0.681959
	ref|Mus musculus dpy-19-like 3 (C. elegans) (Dpy19l3), mRNA [NM_178704]			A_52_P99807	0.568187
	ref|Mus musculus dpy-19-like 3 (C. elegans) (Dpy19l3), mRNA [NM_178704]			A_52_P237102	0.491127
Thsd7a	ref|Mus musculus thrombospondin, type I, domain containing 7A (Thsd7a), mRNA [NM_001164805]	A_52_P173526	0.590316	A_52_P173526	0.536802
Gpr6	ref|Mus musculus G protein-coupled receptor 6 (Gpr6), mRNA [NM_199058]	A_52_P487508	0.482637	A_52_P487508	0.151255
Rarb	ref|Mus musculus retinoic acid receptor, beta (Rarb), mRNA [NM_011243]	A_51_P202440	0.659151	A_51_P202440	0.209309
	ref|Mus musculus retinoic acid receptor, beta (Rarb), mRNA [NM_011243]	A_51_P202440	0.643472	A_51_P202440	0.207866
	ref|Mus musculus retinoic acid receptor, beta (Rarb), mRNA [NM_011243]	A_51_P202440	0.636876	A_51_P202440	0.202756
	ref|Mus musculus retinoic acid receptor, beta (Rarb), mRNA [NM_011243]	A_51_P202440	0.629755	A_51_P202440	0.205296
	ref|Mus musculus retinoic acid receptor, beta (Rarb), mRNA [NM_011243]	A_51_P202440	0.634024	A_51_P202440	0.21029
	ref|Mus musculus retinoic acid receptor, beta (Rarb), mRNA [NM_011243]	A_51_P202440	0.615541	A_51_P202440	0.206544
	ref|Mus musculus retinoic acid receptor, beta (Rarb), mRNA [NM_011243]	A_51_P202440	0.617574	A_51_P202440	0.206547
	ref|Mus musculus retinoic acid receptor, beta (Rarb), mRNA [NM_011243]	A_51_P202440	0.621941	A_51_P202440	0.206079
	ref|Mus musculus retinoic acid receptor, beta (Rarb), mRNA [NM_011243]	A_51_P202440	0.614032	A_51_P202440	0.209472
	ref|Mus musculus retinoic acid receptor, beta (Rarb), mRNA [NM_011243]	A_51_P202440	0.638621	A_51_P202440	0.207506
Ctxn1	ref|Mus musculus cortexin 1 (Ctxn1), mRNA [NM_183315]	A_52_P680870	0.563046	A_52_P680870	0.581843
Mex3b	ref|Mus musculus mex3 homolog B (C. elegans) (Mex3b), mRNA [NM_175366]	A_52_P102248	0.546862	A_52_P102248	0.651443
	ref|Mus musculus mex3 homolog B (C. elegans) (Mex3b), mRNA [NM_175366]	A_52_P319066	0.656577	A_51_P152532	0.630122
	ref|Mus musculus mex3 homolog B (C. elegans) (Mex3b), mRNA [NM_175366]	A_51_P152532	0.526568
TC1624228	tc|Q5JK17_ORYSA (Q5JK17) Transcription factor ICE1-like, partial (5%) [TC1624228]	A_52_P303407	0.579588	A_52_P303407	0.620805
E130309F12Rik	ref|Mus musculus RIKEN cDNA E130309F12 gene (E130309F12Rik), mRNA [NM_178756]	A_51_P257541	0.600552	A_51_P257541	0.194878
	ref|Mus musculus RIKEN cDNA E130309F12 gene (E130309F12Rik), mRNA [NM_178756]			A_52_P25251	0.289685
4930427A07Rik	ref|Mus musculus RIKEN cDNA 4930427A07 gene (4930427A07Rik), mRNA [NM_134041]	A_51_P362857	0.560875	A_51_P362857	0.630403
Cacna2d2	ref|Mus musculus calcium channel, voltage-dependent, alpha 2/delta subunit 2 (Cacna2d2), transcript variant 2, mRNA [NM_020263]	A_51_P171711	0.690689	A_52_P457888	0.671304
Bai3	ref|Mus musculus brain-specific angiogenesis inhibitor 3 (Bai3), mRNA [NM_175642]	A_52_P274400	0.597227	A_52_P274400	0.550836
	ref|Mus musculus brain-specific angiogenesis inhibitor 3 (Bai3), mRNA [NM_175642]			A_51_P133761	0.634189
Fgf10	ref|Mus musculus fibroblast growth factor 10 (Fgf10), mRNA [NM_008002]	A_52_P42269	0.530775	A_52_P42269	0.564807
	ref|Mus musculus fibroblast growth factor 10 (Fgf10), mRNA [NM_008002]	A_52_P42269	0.525245	A_52_P42269	0.599669
	ref|Mus musculus fibroblast growth factor 10 (Fgf10), mRNA [NM_008002]	A_52_P42269	0.490602	A_52_P42269	0.588587
	ref|Mus musculus fibroblast growth factor 10 (Fgf10), mRNA [NM_008002]	A_52_P42269	0.513182	A_52_P42269	0.593669
	ref|Mus musculus fibroblast growth factor 10 (Fgf10), mRNA [NM_008002]	A_52_P42269	0.503634	A_52_P42269	0.580903
	ref|Mus musculus fibroblast growth factor 10 (Fgf10), mRNA [NM_008002]	A_52_P42269	0.526609	A_52_P42269	0.615089
	ref|Mus musculus fibroblast growth factor 10 (Fgf10), mRNA [NM_008002]	A_52_P42269	0.516013	A_52_P42269	0.607005
	ref|Mus musculus fibroblast growth factor 10 (Fgf10), mRNA [NM_008002]	A_52_P42269	0.519882	A_52_P42269	0.579334
	ref|Mus musculus fibroblast growth factor 10 (Fgf10), mRNA [NM_008002]	A_52_P42269	0.497351	A_52_P42269	0.587525
Actr3b	ref|Mus musculus ARP3 actin-related protein 3 homolog B (yeast) (Actr3b), mRNA [NM_001004365]	A_52_P355365	0.523324	A_52_P355365	0.532401
	gb|Mus musculus ARP3 actin-related protein 3 homolog B (yeast), mRNA (cDNA clone IMAGE:5685374). [BC053106]	A_51_P320668	0.576771	A_51_P320668	0.602441
Mri1	ref|Mus musculus methylthioribose-1-phosphate isomerase homolog (S. cerevisiae) (Mri1), mRNA [NM_026423]	A_52_P367791	0.564936	A_52_P367791	0.577969
	ref|Mus musculus methylthioribose-1-phosphate isomerase homolog (S. cerevisiae) (Mri1), mRNA [NM_026423]	A_52_P367792	0.564776	A_52_P367792	0.581051
	ens|methylthioribose-1-phosphate isomerase homolog (S. cerevisiae) Gene [Source:MGI (curated);Acc:MGI:1915123] [ENSMUST00000126435]	A_52_P535782	0.53595	A_52_P535782	0.548274
AK033273	gb|Mus musculus 15 days embryo male testis cDNA, RIKEN full-length enriched library, clone:8030481P11 product:lysyl-tRNA synthetase, pseudogene 1, full insert sequence. [AK033273]	A_51_P504956	0.470096	A_51_P504956	0.518762
Fntb	ref|Mus musculus farnesyltransferase, CAAX box, beta (Fntb), mRNA [NM_145927]	A_52_P235241	0.645387	A_52_P235241	0.630187
Kcnq5	ref|Mus musculus potassium voltage-gated channel, subfamily Q, member 5 (Kcnq5), transcript variant 2, mRNA [NM_023872]	A_51_P461416	0.615068	A_52_P83097	0.522249
	ref|Mus musculus potassium voltage-gated channel, subfamily Q, member 5 (Kcnq5), transcript variant 2, mRNA [NM_023872]	A_52_P83097	0.510633
Shank2	ref|Mus musculus SH3/ankyrin domain gene 2 (Shank2), transcript variant 2, mRNA [NM_001113373]	A_52_P548470	0.510253	A_52_P548470	0.487503
Pnma1	ref|Mus musculus paraneoplastic antigen MA1 (Pnma1), mRNA [NM_027438]	A_51_P190199	0.519697	A_51_P190199	0.494137
Retnla	ref|Mus musculus resistin like alpha (Retnla), mRNA [NM_020509]	A_51_P257951	0.263081	A_51_P257951	0.464723
	ref|Mus musculus resistin like alpha (Retnla), mRNA [NM_020509]	A_52_P254817	0.303002	A_52_P254817	0.5766
Map2k7	ref|Mus musculus mitogen-activated protein kinase kinase 7 (Map2k7), transcript variant 1, mRNA [NM_001042557]	A_52_P202350	0.674952	A_52_P202350	0.682294
	ref|Mus musculus mitogen-activated protein kinase kinase 7 (Map2k7), transcript variant 3, mRNA [NM_001164172]	A_52_P612813	0.632689
Gpr12	ref|Mus musculus G-protein coupled receptor 12 (Gpr12), transcript variant 1, mRNA [NM_001010941]	A_51_P104722	0.57333	A_51_P104722	0.487512
	ref|Mus musculus G-protein coupled receptor 12 (Gpr12), transcript variant 1, mRNA [NM_001010941]	A_51_P104718	0.496615	A_51_P104718	0.4247
9330154J02Rik	ref|PREDICTED: Mus musculus RIKEN cDNA 9330154J02 gene (9330154J02Rik), misc RNA [XR_035460]	A_52_P668855	0.664837	A_52_P668855	0.443555
	gb|Mus musculus adult male diencephalon cDNA, RIKEN full-length enriched library, clone:9330154J02 product:unclassifiable, full insert sequence. [AK034076]	A_52_P196271	0.668812	A_52_P196271	0.410729
Shisa2	ref|Mus musculus shisa homolog 2 (Xenopus laevis) (Shisa2), mRNA [NM_145463]	A_51_P408649	0.700071	A_51_P408649	0.491462
Atp10a	ref|Mus musculus ATPase, class V, type 10A (Atp10a), mRNA [NM_009728]	A_51_P320022	0.395603	A_51_P320022	0.543457
Mtap1s	ref|Mus musculus microtubule-associated protein 1S (Mtap1s), mRNA [NM_173013]	A_51_P431870	0.643444	A_51_P431870	0.655156
BC049349	gb|Mus musculus mRNA for mszf37, partial cds. [AB010354]	A_52_P281447	0.565439	A_52_P42395	0.675858
	ref|Mus musculus cDNA sequence BC049349 (BC049349), mRNA [NM_001164581]	A_52_P281438	0.471233
Palm	ref|Mus musculus paralemmin (Palm), transcript variant 1, mRNA [NM_023128]	A_52_P325444	0.601222	A_52_P325444	0.600925
Rbck1	ref|Mus musculus RanBP-type and C3HC4-type zinc finger containing 1 (Rbck1), transcript variant 2, mRNA [NM_019705]	A_51_P233578	0.6468	A_51_P233578	0.609426
2610100L16Rik	ref|Mus musculus RIKEN cDNA 2610100L16 gene (2610100L16Rik), non-coding RNA [NR_033490]	A_51_P403704	0.675479	A_51_P403704	0.67685
Tmem126b	ref|Mus musculus transmembrane protein 126B (Tmem126b), mRNA [NM_026734]	A_52_P676063	0.61013	A_52_P676063	0.624001
Strada	ref|Mus musculus STE20-related kinase adaptor alpha (Strada), mRNA [NM_028126]	A_52_P181022	0.499732	A_52_P181022	0.544363
Ttc15	ref|Mus musculus tetratricopeptide repeat domain 15 (Ttc15), transcript variant 1, mRNA [NM_178811]	A_52_P668952	0.6895	A_51_P247665	0.604497
	gb|Mus musculus 15 days embryo head cDNA, RIKEN full-length enriched library, clone:D930014A20 product:hypothetical Tetratricopeptide repeat (TPR) structure containing protein, full insert sequence. [AK086217]	A_51_P299655	0.556432
	ref|Mus musculus tetratricopeptide repeat domain 15 (Ttc15), transcript variant 1, mRNA [NM_178811]	A_51_P247665	0.588905
	ref|Mus musculus tetratricopeptide repeat domain 15 (Ttc15), transcript variant 1, mRNA [NM_178811]	A_52_P555688	0.573178
Slc22a8	ref|Mus musculus solute carrier family 22 (organic anion transporter), member 8 (Slc22a8), transcript variant 1, mRNA [NM_031194]	A_52_P295475	0.38002	A_52_P295475	0.443539
	ref|Mus musculus solute carrier family 22 (organic anion transporter), member 8 (Slc22a8), transcript variant 1, mRNA [NM_031194]	A_52_P176956	0.593132
Spink8	ref|Mus musculus serine peptidase inhibitor, Kazal type 8 (Spink8), mRNA [NM_183136]	A_51_P458638	0.416751	A_51_P458638	0.449411
Gtsf1	ref|Mus musculus gametocyte specific factor 1 (Gtsf1), mRNA [NM_028797]	A_51_P485400	0.546233	A_51_P485400	0.277943
	ref|Mus musculus gametocyte specific factor 1 (Gtsf1), mRNA [NM_028797]	A_51_P485405	0.435059	A_51_P485405	0.411725
BC058422	gb|Mus musculus cDNA clone IMAGE:5689029, partial cds. [BC058422]	A_52_P25259	0.597652	A_52_P25259	0.628478
Deaf1	gb|Mus musculus 7 days neonate cerebellum cDNA, RIKEN full-length enriched library, clone:A730091N12 product:inferred: deformed epidermal autoregulatory factor 1 (Drosophila), full insert sequence. [AK080564]	A_52_P456977	0.60382	A_52_P545575	0.44181
	ref|Mus musculus deformed epidermal autoregulatory factor 1 (Drosophila) (Deaf1), transcript variant 1, mRNA [NM_016874]	A_51_P275658	0.684664
Chid1	ref|Mus musculus chitinase domain containing 1 (Chid1), transcript variant 2, mRNA [NM_026522]	A_52_P314571	0.701076	A_52_P314571	0.641207
AI464131	ref|Mus musculus expressed sequence AI464131 (AI464131), mRNA [NM_001085515]	A_51_P406557	0.488483	A_51_P406557	0.505792
Tbc1d22b	ref|Mus musculus TBC1 domain family, member 22B (Tbc1d22b), mRNA [NM_198647]	A_52_P243506	0.513128	A_52_P243506	0.6646
Dnajc10	ref|Mus musculus DnaJ (Hsp40) homolog, subfamily C, member 10 (Dnajc10), mRNA [NM_024181]	A_52_P63336	0.594151	A_52_P63336	0.632448
Rprm	ref|Mus musculus reprimo, TP53 dependent G2 arrest mediator candidate (Rprm), mRNA [NM_023396]	A_51_P278653	0.638606	A_51_P278653	0.576374
	ref|Mus musculus reprimo, TP53 dependent G2 arrest mediator candidate (Rprm), mRNA [NM_023396]			A_52_P627967	0.58372
Sipa1l3	ref|Mus musculus signal-induced proliferation-associated 1 like 3 (Sipa1l3), mRNA [NM_001081028]	A_51_P120220	0.623296	A_51_P120220	0.640205
A430108G06Rik	gb|Mus musculus adult male hypothalamus cDNA, RIKEN full-length enriched library, clone:A230049K09 product:unclassifiable, full insert sequence. [AK038603]	A_52_P271495	0.527565	A_52_P271495	0.560007
Adcy3	ref|Mus musculus adenylate cyclase 3 (Adcy3), transcript variant 1, mRNA [NM_138305]	A_52_P216525	0.610992	A_52_P216525	0.542404
	ref|Mus musculus adenylate cyclase 3 (Adcy3), transcript variant 1, mRNA [NM_138305]	A_51_P484671	0.610841	A_51_P484671	0.595824
Pde9a	ref|Mus musculus phosphodiesterase 9A (Pde9a), transcript variant 1, mRNA [NM_008804]	A_51_P383194	0.683053	A_51_P383194	0.681943
Ocm	ref|Mus musculus oncomodulin (Ocm), mRNA [NM_033039]	A_52_P79648	0.412285	A_52_P79648	0.583399
Xist	ref|Mus musculus inactive X specific transcripts (Xist), transcript variant 1, non-coding RNA [NR_001463]	A_51_P145453	0.0588403	A_51_P145453	0.17193
	ref|Mus musculus inactive X specific transcripts (Xist), transcript variant 1, non-coding RNA [NR_001463]	A_52_P113537	0.515243
	ref|Mus musculus inactive X specific transcripts (Xist), transcript variant 1, non-coding RNA [NR_001463]	A_52_P362360	0.0792965
Gabrr2	ref|Mus musculus gamma-aminobutyric acid (GABA) C receptor, subunit rho 2 (Gabrr2), mRNA [NM_008076]	A_51_P348062	0.586094	A_51_P348062	0.474666
Rhbdd2	ref|Mus musculus rhomboid domain containing 2 (Rhbdd2), mRNA [NM_146002]	A_51_P294288	0.675357	A_51_P294288	0.673274
	ref|Mus musculus rhomboid domain containing 2 (Rhbdd2), mRNA [NM_146002]	A_52_P641147	0.638682
Zfp28	ref|Mus musculus zinc finger protein 28 (Zfp28), mRNA [NM_175247]	A_51_P506128	0.580196	A_51_P506128	0.622719
	ens|zinc finger protein 28 Gene [Source:MGI Symbol;Acc:MGI:99175] [ENSMUST00000081022]			A_52_P295331	0.437605
BC068157	ref|Mus musculus cDNA sequence BC068157 (BC068157), mRNA [NM_207203]	A_52_P263076	0.457053	A_52_P263076	0.640301
AK050947	gb|Mus musculus 9 days embryo whole body cDNA, RIKEN full-length enriched library, clone:D030042L12 product:unclassifiable, full insert sequence. [AK050947]	A_52_P763262	0.253438	A_52_P763262	0.372401
Mapk3	ref|Mus musculus mitogen-activated protein kinase 3 (Mapk3), mRNA [NM_011952]	A_51_P158628	0.63248	A_51_P158628	0.622107
	ref|Mus musculus mitogen-activated protein kinase 3 (Mapk3), mRNA [NM_011952]	A_51_P158628	0.647662	A_51_P158628	0.631427
	ref|Mus musculus mitogen-activated protein kinase 3 (Mapk3), mRNA [NM_011952]	A_51_P158628	0.624269	A_51_P158628	0.618854
	ref|Mus musculus mitogen-activated protein kinase 3 (Mapk3), mRNA [NM_011952]	A_51_P158628	0.625423	A_51_P158628	0.63506
	ref|Mus musculus mitogen-activated protein kinase 3 (Mapk3), mRNA [NM_011952]	A_51_P158628	0.627067	A_51_P158628	0.637303
	ref|Mus musculus mitogen-activated protein kinase 3 (Mapk3), mRNA [NM_011952]	A_52_P243249	0.642031	A_52_P243249	0.632295
	ref|Mus musculus mitogen-activated protein kinase 3 (Mapk3), mRNA [NM_011952]	A_51_P158628	0.621373	A_51_P158628	0.618388
	ref|Mus musculus mitogen-activated protein kinase 3 (Mapk3), mRNA [NM_011952]	A_51_P158628	0.619571	A_51_P158628	0.622059
	ref|Mus musculus mitogen-activated protein kinase 3 (Mapk3), mRNA [NM_011952]	A_51_P158628	0.614409	A_51_P158628	0.635029
	ref|Mus musculus mitogen-activated protein kinase 3 (Mapk3), mRNA [NM_011952]	A_51_P158628	0.625485	A_51_P158628	0.623557
	ref|Mus musculus mitogen-activated protein kinase 3 (Mapk3), mRNA [NM_011952]	A_51_P158628	0.646239
Sorbs2	ref|Mus musculus sorbin and SH3 domain containing 2 (Sorbs2), mRNA [NM_172752]	A_52_P424650	0.633416	A_52_P403157	0.609402
	ref|Mus musculus sorbin and SH3 domain containing 2 (Sorbs2), mRNA [NM_172752]	A_52_P403157	0.671573
Nxf3	ref|Mus musculus nuclear RNA export factor 3 (Nxf3), mRNA [NM_001024141]	A_52_P476086	0.466979	A_52_P476086	0.626649
Kcnk2	ref|Mus musculus potassium channel, subfamily K, member 2 (Kcnk2), transcript variant 2, mRNA [NM_010607]	A_51_P487027	0.540184	A_51_P487027	0.325693
Otx1	ref|Mus musculus orthodenticle homolog 1 (Drosophila) (Otx1), mRNA [NM_011023]	A_52_P330488	0.468627	A_52_P330488	0.531632
P2ry12	ref|Mus musculus purinergic receptor P2Y, G-protein coupled 12 (P2ry12), mRNA [NM_027571]	A_51_P338878	0.543716	A_51_P338878	0.610919
TC1638315	tc|OR4P4_HUMAN (Q8NGL7) Olfactory receptor 4P4, partial (44%) [TC1638315]	A_51_P375660	0.600239	A_51_P375660	0.688318
Vangl2	ens|vang-like 2 (van gogh, Drosophila) Gene [Source:MGI (curated);Acc:MGI:2135272] [ENSMUST00000111263]	A_51_P472608	0.544422	A_51_P472608	0.602704
	ref|Mus musculus vang-like 2 (van gogh, Drosophila) (Vangl2), mRNA [NM_033509]	A_51_P249777	0.48529	A_51_P249777	0.590948
Prrg3	ref|Mus musculus proline rich Gla (G-carboxyglutamic acid) 3 (transmembrane) (Prrg3), mRNA [NM_001081135]	A_52_P293120	0.514637	A_52_P293120	0.650669
Cdc23	ref|Mus musculus CDC23 (cell division cycle 23, yeast, homolog) (Cdc23), mRNA [NM_178347]	A_52_P263870	0.590531	A_52_P263870	0.568773
Pcdh20	ref|Mus musculus protocadherin 20 (Pcdh20), mRNA [NM_178685]	A_52_P250400	0.370351	A_52_P250400	0.513707
Fcgbp	ref|Mus musculus Fc fragment of IgG binding protein (Fcgbp), mRNA [NM_001122603]	A_52_P419059	0.532657	A_51_P380078	0.562576
	ref|Mus musculus Fc fragment of IgG binding protein (Fcgbp), mRNA [NM_001122603]	A_51_P380078	0.41699
Fhl4	ref|Mus musculus four and a half LIM domains 4 (Fhl4), mRNA [NM_010214]	A_51_P509083	0.562846	A_51_P509083	0.525483
Tdrd1	ref|Mus musculus tudor domain containing 1 (Tdrd1), transcript variant 3, mRNA [NM_001002241]	A_52_P48218	0.603751	A_52_P48218	0.461471
Lrrc42	ref|Mus musculus leucine rich repeat containing 42 (Lrrc42), mRNA [NM_029985]	A_51_P281582	0.61268	A_51_P281582	0.574281
Sox6	ref|Mus musculus SRY-box containing gene 6 (Sox6), transcript variant 1, mRNA [NM_011445]	A_52_P475356	0.47408	A_52_P475356	0.617269
	ref|Mus musculus SRY-box containing gene 6 (Sox6), transcript variant 1, mRNA [NM_011445]	A_52_P282171	0.604827
Fmo5	ref|Mus musculus flavin containing monooxygenase 5 (Fmo5), transcript variant 3, mRNA [NM_010232]	A_52_P460767	0.60542	A_52_P460767	0.608016
	ref|Mus musculus flavin containing monooxygenase 5 (Fmo5), transcript variant 3, mRNA [NM_010232]	A_51_P468005	0.602957	A_51_P468005	0.559768
Bace2	ref|Mus musculus beta-site APP-cleaving enzyme 2 (Bace2), mRNA [NM_019517]	A_51_P481221	0.508488	A_51_P481221	0.543675
	ref|Mus musculus beta-site APP-cleaving enzyme 2 (Bace2), mRNA [NM_019517]	A_51_P376934	0.62456
Pcdhb12	ref|Mus musculus protocadherin beta 12 (Pcdhb12), mRNA [NM_053137]	A_52_P224485	0.582472	A_52_P224485	0.605792
Mrpl11	ref|Mus musculus mitochondrial ribosomal protein L11 (Mrpl11), nuclear gene encoding mitochondrial protein, mRNA [NM_025553]	A_52_P350022	0.586535	A_52_P350022	0.630578
2010107G23Rik	ref|Mus musculus RIKEN cDNA 2010107G23 gene (2010107G23Rik), mRNA [NM_027251]	A_51_P308029	0.56638	A_52_P232935	0.628547
	ref|Mus musculus RIKEN cDNA 2010107G23 gene (2010107G23Rik), mRNA [NM_027251]	A_52_P232935	0.531356
4930432K21Rik	ref|Mus musculus RIKEN cDNA 4930432K21 gene (4930432K21Rik), transcript variant 1, mRNA [NM_029045]	A_52_P567419	0.645424	A_51_P463034	0.533731
	ref|Mus musculus RIKEN cDNA 4930432K21 gene (4930432K21Rik), transcript variant 1, mRNA [NM_029045]	A_51_P463034	0.439302
Abcd1	gb|Mus musculus ATP-binding cassette protein (Abcd1) mRNA, partial cds. [AF213385]	A_52_P2224	0.500997	A_52_P2224	0.566971
Trhr	ref|Mus musculus thyrotropin releasing hormone receptor (Trhr), mRNA [NM_013696]	A_51_P313925	0.408321	A_51_P313925	0.516704
Dlg2	ref|Mus musculus discs, large homolog 2 (Drosophila) (Dlg2), mRNA [NM_011807]	A_52_P89049	0.642154	A_52_P89049	0.598381
Zswim5	ref|Mus musculus zinc finger, SWIM domain containing 5 (Zswim5), mRNA [NM_001029912]	A_52_P513345	0.517188	A_52_P513345	0.413145
Kctd8	ref|Mus musculus potassium channel tetramerisation domain containing 8 (Kctd8), mRNA [NM_175519]	A_51_P448178	0.365799	A_51_P448178	0.430614
AK046987	gb|Mus musculus 10 days neonate cerebellum cDNA, RIKEN full-length enriched library, clone:B930009I16 product:unclassifiable, full insert sequence. [AK046987]	A_51_P425161	0.480934	A_51_P425161	0.529821
Kcnip2	ref|Mus musculus Kv channel-interacting protein 2 (Kcnip2), transcript variant a, mRNA [NM_145703]	A_51_P237255	0.524224	A_51_P237255	0.303389
Baiap2l2	ref|Mus musculus BAI1-associated protein 2-like 2 (Baiap2l2), mRNA [NM_177580]	A_52_P511798	0.551763	A_52_P511798	0.483651
9630001P10Rik	gb|Mus musculus 7 days neonate cerebellum cDNA, RIKEN full-length enriched library, clone:A730006F04 product:unclassifiable, full insert sequence. [AK080411]	A_52_P215646	0.657919	A_52_P215646	0.623813
A930037O16Rik	gb|Mus musculus adult retina cDNA, RIKEN full-length enriched library, clone:A930037O16 product:unclassifiable, full insert sequence. [AK020941]	A_52_P684413	0.535536	A_52_P684413	0.495263
	gb|Mus musculus adult male corpora quadrigemina cDNA, RIKEN full-length enriched library, clone:B230325O03 product:unclassifiable, full insert sequence. [AK080826]	A_52_P43573	0.43133	A_52_P43573	0.502906
Mgat4c	ref|Mus musculus mannosyl (alpha-1,3-)-glycoprotein beta-1,4-N-acetylglucosaminyltransferase, isozyme C (putative) (Mgat4c), transcript variant 2, mRNA [NM_026243]	A_51_P354681	0.631788	A_51_P354681	0.593476
	ref|Mus musculus mannosyl (alpha-1,3-)-glycoprotein beta-1,4-N-acetylglucosaminyltransferase, isozyme C (putative) (Mgat4c), transcript variant 1, mRNA [NM_001162368]	A_52_P314370	0.670296
40970	ref|Mus musculus membrane-associated ring finger (C3HC4) 2 (March2), mRNA [NM_145486]	A_51_P363871	0.488566	A_51_P363871	0.582612
Zfp2	ref|Mus musculus zinc finger protein 2 (Zfp2), transcript variant 3, mRNA [NM_001044697]	A_51_P107991	0.608217	A_51_P107991	0.625151
Zfp354b	ref|Mus musculus zinc finger protein 354B (Zfp354b), mRNA [NM_013744]	A_52_P359591	0.496605	A_52_P359591	0.580433
A530079E22Rik	gb|Mus musculus adult male aorta and vein cDNA, RIKEN full-length enriched library, clone:A530079E22 product:hypothetical protein, full insert sequence. [AK080193]	A_52_P620325	0.425983	A_52_P620325	0.405807
Spnb1	ref|Mus musculus spectrin beta 1 (Spnb1), mRNA [NM_013675]	A_51_P452371	0.590908	A_51_P452371	0.600068
	ref|Mus musculus spectrin beta 1 (Spnb1), mRNA [NM_013675]	A_52_P672338	0.650805	A_51_P489138	0.611275
Tecpr2	ref|Mus musculus tectonin beta-propeller repeat containing 2 (Tecpr2), mRNA [NM_001081057]	A_52_P75882	0.544799	A_52_P75882	0.631323
	ref|Mus musculus tectonin beta-propeller repeat containing 2 (Tecpr2), mRNA [NM_001081057]	A_51_P322285	0.552451
3110047P20Rik	ref|Mus musculus RIKEN cDNA 3110047P20 gene (3110047P20Rik), mRNA [NM_177006]	A_51_P379552	0.644706	A_51_P379552	0.677621
1810049H13Rik	ref|Mus musculus RIKEN cDNA 1810049H13 gene (1810049H13Rik), mRNA [NM_025560]	A_51_P142046	0.514769	A_51_P142046	0.561424
Sycp2	ref|Mus musculus synaptonemal complex protein 2 (Sycp2), mRNA [NM_177191]	A_51_P265794	0.681593	A_51_P265794	0.41467
	ref|Mus musculus synaptonemal complex protein 2 (Sycp2), mRNA [NM_177191]			A_52_P96542	0.585011
Ncdn	ref|Mus musculus neurochondrin (Ncdn), mRNA [NM_011986]	A_52_P568028	0.564473	A_51_P477850	0.616508
	ref|Mus musculus neurochondrin (Ncdn), mRNA [NM_011986]	A_51_P477850	0.55146
Zfp658	ref|Mus musculus zinc finger protein 658 (Zfp658), mRNA [NM_001008549]	A_52_P104169	0.54576	A_52_P104169	0.696984
Gpc6	ref|Mus musculus glypican 6 (Gpc6), transcript variant 1, mRNA [NM_001079844]	A_51_P372112	0.54915	A_51_P372112	0.629786
Narf	ref|Mus musculus nuclear prelamin A recognition factor (Narf), mRNA [NM_026272]	A_51_P335981	0.67302	A_51_P335981	0.680027
	ref|Mus musculus nuclear prelamin A recognition factor (Narf), mRNA [NM_026272]	A_52_P582384	0.576581
Fibcd1	ref|Mus musculus fibrinogen C domain containing 1 (Fibcd1), mRNA [NM_178887]	A_51_P271417	0.600265	A_51_P271417	0.509555
Cdc45	ref|Mus musculus cell division cycle 45 homolog (S. cerevisiae) (Cdc45), transcript variant 1, mRNA [NM_009862]	A_51_P401451	0.647441	A_51_P401451	0.608334
2610029K11Rik	gb|Mus musculus 10 days embryo whole body cDNA, RIKEN full-length enriched library, clone:2610029K11 product:unclassifiable, full insert sequence. [AK011616]	A_51_P346380	0.501291	A_51_P346380	0.595772
AK034317	gb|Mus musculus adult male diencephalon cDNA, RIKEN full-length enriched library, clone:9330176L01 product:unclassifiable, full insert sequence. [AK034317]	A_52_P762822	0.508237	A_52_P762822	0.608528
A130010J15Rik	ref|Mus musculus RIKEN cDNA A130010J15 gene (A130010J15Rik), transcript variant 1, mRNA [NM_181048]	A_51_P414320	0.65998	A_51_P414320	0.61885
	ref|Mus musculus RIKEN cDNA A130010J15 gene (A130010J15Rik), transcript variant 1, mRNA [NM_181048]	A_52_P231390	0.555774	A_52_P231390	0.562763
	ref|Mus musculus RIKEN cDNA A130010J15 gene (A130010J15Rik), transcript variant 1, mRNA [NM_181048]			A_52_P139667	0.599201
Nkx2-1	ref|Mus musculus NK2 homeobox 1 (Nkx2-1), transcript variant 1, mRNA [NM_009385]	A_52_P216427	0.367249	A_52_P216427	0.261885
	ref|Mus musculus NK2 homeobox 1 (Nkx2-1), transcript variant 1, mRNA [NM_009385]	A_52_P216427	0.369243	A_52_P216427	0.314724
	ref|Mus musculus NK2 homeobox 1 (Nkx2-1), transcript variant 1, mRNA [NM_009385]	A_52_P216427	0.409062	A_52_P216427	0.271262
	ref|Mus musculus NK2 homeobox 1 (Nkx2-1), transcript variant 1, mRNA [NM_009385]			A_52_P216427	0.291873
	ref|Mus musculus NK2 homeobox 1 (Nkx2-1), transcript variant 1, mRNA [NM_009385]			A_52_P216427	0.265037
	ref|Mus musculus NK2 homeobox 1 (Nkx2-1), transcript variant 1, mRNA [NM_009385]			A_52_P216427	0.315507
	ref|Mus musculus NK2 homeobox 1 (Nkx2-1), transcript variant 1, mRNA [NM_009385]			A_52_P216427	0.319799
	ref|Mus musculus NK2 homeobox 1 (Nkx2-1), transcript variant 1, mRNA [NM_009385]			A_52_P216427	0.277466
	ref|Mus musculus NK2 homeobox 1 (Nkx2-1), transcript variant 1, mRNA [NM_009385]			A_52_P216427	0.343846
	ref|Mus musculus NK2 homeobox 1 (Nkx2-1), transcript variant 1, mRNA [NM_009385]			A_52_P216427	0.334177
Tnik	gb|Mus musculus 0 day neonate head cDNA, RIKEN full-length enriched library, clone:4831440I19 product:unclassifiable, full insert sequence. [AK029245]	A_52_P534269	0.549985	A_52_P534269	0.55117
	ref|Mus musculus TRAF2 and NCK interacting kinase (Tnik), transcript variant 1, mRNA [NM_026910]	A_51_P174061	0.562931	A_51_P174061	0.543526
Cdh10	gb|Mus musculus T2-cadherin mRNA, partial cds. [U69137]	A_51_P307748	0.477972	A_51_P307748	0.632588
	ref|Mus musculus cadherin 10 (Cdh10), mRNA [NM_009865]	A_52_P384718	0.494592
Hcrtr2	gb|Mus musculus orexin receptor type-2a mRNA, complete cds. [AY336084]	A_52_P469290	0.309641	A_52_P464729	0.573637
	ref|Mus musculus hypocretin (orexin) receptor 2 (Hcrtr2), mRNA [NM_198962]	A_52_P464729	0.517491	A_51_P380069	0.334128
	ref|Mus musculus hypocretin (orexin) receptor 2 (Hcrtr2), mRNA [NM_198962]	A_51_P380069	0.204309
Zfhx4	ref|Mus musculus zinc finger homeodomain 4 (Zfhx4), mRNA [NM_030708]	A_51_P342556	0.552252	A_51_P342556	0.525702
	gb|Mus musculus 12 days embryo eyeball cDNA, RIKEN full-length enriched library, clone:D230009H13 product:zinc finger homeodomain 4, full insert sequence. [AK084213]	A_52_P81413	0.454946
Msx3	ref|Mus musculus homeobox, msh-like 3 (Msx3), mRNA [NM_010836]	A_52_P665478	0.574797	A_51_P364302	0.393143
BC024814	ref|Mus musculus cDNA sequence BC024814 (BC024814), mRNA [NM_146247]	A_52_P148658	0.616025	A_52_P148658	0.644796
Shroom1	ref|Mus musculus shroom family member 1 (Shroom1), mRNA [NM_027917]	A_51_P444005	0.589704	A_51_P444005	0.64876
4930441O14Rik	ref|Mus musculus RIKEN cDNA 4930441O14 gene (4930441O14Rik), non-coding RNA [NR_027969]	A_51_P108384	0.445196	A_51_P108384	0.604855
Macrod2	ref|Mus musculus MACRO domain containing 2 (Macrod2), transcript variant 2, mRNA [NM_028387]	A_51_P289464	0.520834	A_51_P289464	0.619614
	gb|Mus musculus adult male hippocampus cDNA, RIKEN full-length enriched library, clone:2900006F19 product:unclassifiable, full insert sequence. [AK013491]	A_51_P456234	0.512871
Synrg	ref|Mus musculus synergin, gamma (Synrg), transcript variant 2, mRNA [NM_194341]	A_51_P245546	0.672964	A_51_P245546	0.625297
ENSMUST00000111866	ens|suppressor of fused homolog (Drosophila) Gene [Source:MGI (curated);Acc:MGI:1345643] [ENSMUST00000111866]	A_52_P340811	0.621917	A_52_P340811	0.646817
9330162012Rik	gb|Mus musculus adult male diencephalon cDNA, RIKEN full-length enriched library, clone:9330162O12 product:unclassifiable, full insert sequence. [AK034200]	A_52_P202044	0.659085	A_52_P202044	0.617021
Bmpr1b	ref|Mus musculus bone morphogenetic protein receptor, type 1B (Bmpr1b), mRNA [NM_007560]	A_52_P586944	0.513564	A_52_P586944	0.510804
Neto1	ens|neuropilin (NRP) and tolloid (TLL)-like 1 Gene [Source:MGI Symbol;Acc:MGI:2180216] [ENSMUST00000058829]	A_52_P561345	0.631358	A_52_P561345	0.526437
	ref|Mus musculus neuropilin (NRP) and tolloid (TLL)-like 1 (Neto1), mRNA [NM_144946]			A_51_P145948	0.573952
Scrt1	ref|Mus musculus scratch homolog 1, zinc finger protein (Drosophila) (Scrt1), mRNA [NM_130893]	A_51_P324886	0.571376	A_51_P324886	0.651764
	ref|Mus musculus scratch homolog 1, zinc finger protein (Drosophila) (Scrt1), mRNA [NM_130893]	A_52_P154564	0.533012	A_52_P154564	0.587817
	ref|Mus musculus scratch homolog 1, zinc finger protein (Drosophila) (Scrt1), mRNA [NM_130893]	A_52_P168176	0.619477
TC1647096	tc|Q38HW7_ANAPL (Q38HW7) Thyroid hormone responsive Spot 14 beta, partial (9%) [TC1647096]	A_52_P218590	0.616406	A_52_P218590	0.611222
Epha7	ref|Mus musculus Eph receptor A7 (Epha7), transcript variant 2, mRNA [NM_001122889]	A_52_P306236	0.464231	A_52_P306236	0.63089
	ref|Mus musculus Eph receptor A7 (Epha7), transcript variant 1, mRNA [NM_010141]	A_52_P504787	0.453831	A_52_P504787	0.589668
Lgals12	ref|Mus musculus lectin, galactose binding, soluble 12 (Lgals12), mRNA [NM_019516]	A_52_P293482	0.588308	A_52_P293482	0.556294
TC1658472	tc|Q25015_9VEST (Q25015) Lysin precursor, partial (9%) [TC1658472]	A_52_P884550	0.5702	A_52_P884550	0.560724
Mlh3	ref|Mus musculus mutL homolog 3 (E coli) (Mlh3), mRNA [NM_175337]	A_51_P342786	0.632188	A_51_P342786	0.681411
P2ry13	ref|Mus musculus purinergic receptor P2Y, G-protein coupled 13 (P2ry13), mRNA [NM_028808]	A_51_P374900	0.429375	A_51_P374900	0.562329
Fzd2	ref|Mus musculus frizzled homolog 2 (Drosophila) (Fzd2), mRNA [NM_020510]	A_52_P129428	0.179454	A_52_P129428	0.233366
	ref|Mus musculus frizzled homolog 2 (Drosophila) (Fzd2), mRNA [NM_020510]	A_51_P404077	0.414175	A_51_P404077	0.517777
A_52_P981179	Unknown	A_52_P981179	0.536847	A_52_P981179	0.566919
Dclk1	ref|Mus musculus doublecortin-like kinase 1 (Dclk1), transcript variant 1, mRNA [NM_019978]	A_52_P1164065	0.647594	A_52_P563818	0.651207
	ref|Mus musculus doublecortin-like kinase 1 (Dclk1), transcript variant 1, mRNA [NM_019978]			A_51_P270355	0.597501
	ref|Mus musculus doublecortin-like kinase 1 (Dclk1), transcript variant 1, mRNA [NM_019978]			A_52_P21628	0.610802
Grid1	ens|glutamate receptor, ionotropic, delta 1 Gene [Source:MGI (curated);Acc:MGI:95812] [ENSMUST00000043349]	A_51_P496735	0.567519	A_51_P496735	0.596123
Maz	ref|Mus musculus MYC-associated zinc finger protein (purine-binding transcription factor) (Maz), mRNA [NM_010772]	A_52_P253843	0.595545	A_52_P253843	0.683334
AK044189	gb|Mus musculus 10 days neonate cortex cDNA, RIKEN full-length enriched library, clone:A830098F13 product:hypothetical TonB-dependent receptor protein containing protein, full insert sequence. [AK044189]	A_52_P225921	0.341666	A_52_P225921	0.514134
Zbtb34	ref|Mus musculus zinc finger and BTB domain containing 34 (Zbtb34), mRNA [NM_001085507]	A_52_P916539	0.602257	A_52_P916539	0.625412
A830073O21Rik	gb|Mus musculus 7 days neonate cerebellum cDNA, RIKEN full-length enriched library, clone:A730020G15 product:unclassifiable, full insert sequence. [AK080460]	A_51_P500726	0.393844	A_51_P500726	0.426967
AK081639	gb|Mus musculus 16 days embryo head cDNA, RIKEN full-length enriched library, clone:C130058D15 product:inferred: Pro-Pol-dUTPase polyprotein {Mus musculus}, full insert sequence. [AK081639]	A_52_P596654	0.493691	A_52_P596654	0.591857
Id4	ref|Mus musculus inhibitor of DNA binding 4 (Id4), mRNA [NM_031166]	A_51_P494430	0.648361	A_51_P494430	0.611242
Mettl13	ref|Mus musculus methyltransferase like 13 (Mettl13), mRNA [NM_144877]	A_51_P125567	0.621865	A_51_P125567	0.615704
Serpinb8	ref|Mus musculus serine (or cysteine) peptidase inhibitor, clade B, member 8 (Serpinb8), transcript variant 1, mRNA [NM_011459]	A_52_P521054	0.605173	A_52_P544885	0.549983
	ref|Mus musculus serine (or cysteine) peptidase inhibitor, clade B, member 8 (Serpinb8), transcript variant 1, mRNA [NM_011459]	A_52_P544885	0.45798
9030224M15Rik	ref|Mus musculus RIKEN cDNA 9030224M15 gene (9030224M15Rik), mRNA [NM_177793]	A_52_P399095	0.448055	A_52_P399095	0.621495
Scube3	ens|signal peptide, CUB domain, EGF-like 3 Gene [Source:MGI (curated);Acc:MGI:3045253] [ENSMUST00000043503]	A_51_P463282	0.339587	A_51_P463282	0.393116
NAP026179-1	Unknown	A_52_P521590	0.52205	A_52_P521590	0.513537
Ipp	ref|Mus musculus IAP promoted placental gene (Ipp), mRNA [NM_008389]	A_52_P214460	0.638228	A_52_P214460	0.642898
Cacnb1	ref|Mus musculus calcium channel, voltage-dependent, beta 1 subunit (Cacnb1), transcript variant 1, mRNA [NM_031173]	A_51_P478138	0.654374	A_51_P478138	0.667801
Sgk3	ref|Mus musculus serum/glucocorticoid regulated kinase 3 (Sgk3), transcript variant 1, mRNA [NM_133220]	A_52_P127069	0.517145	A_52_P127069	0.542269
Cytl1	ref|Mus musculus cytokine-like 1 (Cytl1), mRNA [NM_001081106]	A_52_P631547	0.62442	A_52_P631547	0.484482
Mlph	ref|Mus musculus melanophilin (Mlph), mRNA [NM_053015]	A_51_P272323	0.443549	A_51_P272323	0.559483
BC006965	ref|Mus musculus cDNA sequence BC006965 (BC006965), non-coding RNA [NR_024085]	A_52_P642012	0.514714	A_52_P642012	0.563324
Sall3	ref|Mus musculus sal-like 3 (Drosophila) (Sall3), mRNA [NM_178280]	A_52_P405655	0.614564	A_52_P405655	0.64941
	ref|Mus musculus sal-like 3 (Drosophila) (Sall3), mRNA [NM_178280]	A_52_P159365	0.578255
Tox3	ref|Mus musculus TOX high mobility group box family member 3 (Tox3), mRNA [NM_172913]	A_51_P465082	0.65352	A_51_P465082	0.618946
Has3	ref|Mus musculus hyaluronan synthase 3 (Has3), mRNA [NM_008217]	A_51_P398868	0.353506	A_51_P398868	0.371373
Peli3	ref|Mus musculus pellino 3 (Peli3), mRNA [NM_172835]	A_51_P266695	0.552045	A_51_P266695	0.529556
Spc24	ref|Mus musculus SPC24, NDC80 kinetochore complex component, homolog (S. cerevisiae) (Spc24), mRNA [NM_026282]	A_51_P214209	0.592615	A_51_P214209	0.530955
C130026L21Rik	gb|Mus musculus 16 days embryo head cDNA, RIKEN full-length enriched library, clone:C130026L21 product:hypothetical protein, full insert sequence. [AK047985]	A_51_P330537	0.65636	A_51_P330537	0.633049
4833417J20Rik	gb|Mus musculus 0 day neonate head cDNA, RIKEN full-length enriched library, clone:4833417J20 product:unclassifiable, full insert sequence. [AK014716]	A_52_P249672	0.595417	A_52_P249672	0.643786
Arhgef17	ref|Mus musculus Rho guanine nucleotide exchange factor (GEF) 17 (Arhgef17), mRNA [NM_001081116]	A_52_P482299	0.591733	A_52_P482299	0.650159
AK049068	gb|Mus musculus 0 day neonate cerebellum cDNA, RIKEN full-length enriched library, clone:C230096I11 product:unclassifiable, full insert sequence. [AK049068]	A_52_P1108350	0.629113	A_52_P1108350	0.408717
Gemin8	ref|Mus musculus gem (nuclear organelle) associated protein 8 (Gemin8), mRNA [NM_146238]	A_52_P94857	0.497776	A_51_P265999	0.646042
	ref|Mus musculus gem (nuclear organelle) associated protein 8 (Gemin8), mRNA [NM_146238]	A_51_P265999	0.565471
Slc9a1	gb|Mus musculus Na+/H+ exchanger (NHE-1) mRNA, complete cds. [U51112]	A_51_P447830	0.676721	A_51_P447830	0.646327
	ref|Mus musculus solute carrier family 9 (sodium/hydrogen exchanger), member 1 (Slc9a1), mRNA [NM_016981]	A_52_P466081	0.674066	A_52_P466081	0.677632
ENSMUST00000123285	ens|RIKEN cDNA 9430031J16 gene Gene [Source:MGI Symbol;Acc:MGI:2443135] [ENSMUST00000123285]	A_52_P265131	0.424627	A_52_P265131	0.564802
Asb11	gb|Mus musculus adult male colon cDNA, RIKEN full-length enriched library, clone:9030022F06 product:ankyrin repeat and SOCS box-containing protein 11, full insert sequence. [AK078851]	A_52_P491899	0.333076	A_52_P491899	0.391223
	ref|Mus musculus ankyrin repeat and SOCS box-containing 11 (Asb11), mRNA [NM_026853]			A_51_P125383	0.519521
Pdzrn4	ref|Mus musculus PDZ domain containing RING finger 4 (Pdzrn4), transcript variant 1, mRNA [NM_001164593]	A_52_P987201	0.550564	A_52_P987201	0.582144
Csk	ref|Mus musculus c-src tyrosine kinase (Csk), mRNA [NM_007783]	A_52_P397204	0.561404	A_52_P397204	0.674698
	gb|Mus musculus c-Src kinase (Csk) mRNA, complete cds. [U05247]	A_51_P124276	0.505268
AI597468	ref|Mus musculus expressed sequence AI597468 (AI597468), mRNA [NM_001013028]	A_51_P344758	0.593266	A_52_P545643	0.664605
Bbs12	ref|Mus musculus Bardet-Biedl syndrome 12 (human) (Bbs12), mRNA [NM_001008502]	A_52_P92398	0.607791	A_52_P92398	0.571999
4930415F15Rik	ref|Mus musculus RIKEN cDNA 4930415F15 gene (4930415F15Rik), mRNA [NM_028669]	A_51_P282993	0.677342	A_51_P282993	0.617712
Nfx1	ref|Mus musculus nuclear transcription factor, X-box binding 1 (Nfx1), mRNA [NM_023739]	A_52_P632191	0.558726	A_52_P632191	0.614491
Meis3	ref|Mus musculus Meis homeobox 3 (Meis3), mRNA [NM_008627]	A_52_P575691	0.527437	A_52_P575691	0.544662
Fcna	ref|Mus musculus ficolin A (Fcna), mRNA [NM_007995]	A_51_P137604	0.650359	A_51_P137604	0.553959
Maf	ref|Mus musculus avian musculoaponeurotic fibrosarcoma (v-maf) AS42 oncogene homolog (Maf), mRNA [NM_001025577]	A_51_P379230	0.483614	A_51_P379230	0.670937
	ens|avian musculoaponeurotic fibrosarcoma (v-maf) AS42 oncogene homolog Gene [Source:MGI (curated);Acc:MGI:96909] [ENSMUST00000069009]	A_52_P1074873	0.602414
Map3k13	ref|Mus musculus mitogen-activated protein kinase kinase kinase 13 (Map3k13), mRNA [NM_172821]	A_51_P306160	0.446465	A_51_P306160	0.510971
Lmbr1	ref|Mus musculus limb region 1 (Lmbr1), mRNA [NM_020295]	A_52_P678700	0.575058	A_52_P678700	0.625205
A_51_P392414	Unknown	A_51_P392414	0.580561	A_51_P392414	0.488331
Ngef	ref|Mus musculus neuronal guanine nucleotide exchange factor (Ngef), transcript variant 2, mRNA [NM_019867]	A_51_P170823	0.525129	A_51_P170823	0.457888
AK044498	gb|Mus musculus adult retina cDNA, RIKEN full-length enriched library, clone:A930017A10 product:unclassifiable, full insert sequence. [AK044498]	A_52_P723367	0.617567	A_52_P723367	0.49343
Gngt1	ref|Mus musculus guanine nucleotide binding protein (G protein), gamma transducing activity polypeptide 1 (Gngt1), mRNA [NM_010314]	A_51_P383774	0.522247	A_51_P383774	0.650795
Ano2	ref|Mus musculus anoctamin 2 (Ano2), mRNA [NM_153589]	A_52_P560038	0.384428	A_52_P560038	0.201393
Rxrg	ref|Mus musculus retinoid X receptor gamma (Rxrg), transcript variant 1, mRNA [NM_009107]	A_51_P513311	0.558849	A_51_P513311	0.186972
AK047137	gb|Mus musculus 10 days neonate cerebellum cDNA, RIKEN full-length enriched library, clone:B930025L11 product:unclassifiable, full insert sequence. [AK047137]	A_52_P1011967	0.592986	A_52_P1011967	0.640207
ENSMUST00000115014	ens|ATP/GTP binding protein-like 3 Gene [Source:MGI (curated);Acc:MGI:1923473] [ENSMUST00000115014]	A_52_P675617	0.555974	A_52_P675617	0.647316
	ens|ATP/GTP binding protein-like 3 Gene [Source:MGI (curated);Acc:MGI:1923473] [ENSMUST00000115014]	A_51_P358397	0.561009
Pacs1	ref|Mus musculus phosphofurin acidic cluster sorting protein 1 (Pacs1), mRNA [NM_153129]	A_51_P518110	0.633664	A_52_P417620	0.642423
	ref|Mus musculus phosphofurin acidic cluster sorting protein 1 (Pacs1), mRNA [NM_153129]	A_52_P417620	0.588155
Oma1	ref|Mus musculus OMA1 homolog, zinc metallopeptidase (S. cerevisiae) (Oma1), mRNA [NM_025909]	A_51_P511800	0.506485	A_51_P511800	0.586271
Lrrc3	ref|Mus musculus leucine rich repeat containing 3 (Lrrc3), mRNA [NM_145152]	A_52_P185014	0.496426	A_52_P185014	0.53463
	ref|Mus musculus leucine rich repeat containing 3 (Lrrc3), mRNA [NM_145152]			A_51_P354609	0.467816
Wdr8	ref|Mus musculus WD repeat domain 8 (Wdr8), mRNA [NM_021499]	A_51_P212993	0.40789	A_51_P212993	0.559433
	ref|Mus musculus WD repeat domain 8 (Wdr8), mRNA [NM_021499]	A_52_P367055	0.434647	A_52_P367055	0.608605
4930572J05Rik	ref|Mus musculus RIKEN cDNA 4930572J05 gene (4930572J05Rik), mRNA [NM_198607]	A_52_P342963	0.535892	A_52_P342963	0.545802
Armc2	gb|Mus musculus 10 days embryo whole body cDNA, RIKEN full-length enriched library, clone:2610018I05 product:hypothetical protein, full insert sequence. [AK011447]	A_52_P58503	0.440772	A_52_P58503	0.529426
Cdnf	ref|Mus musculus cerebral dopamine neurotrophic factor (Cdnf), mRNA [NM_177647]	A_51_P479645	0.585598	A_51_P479645	0.60931
Kcnh8	ref|Mus musculus potassium voltage-gated channel, subfamily H (eag-related), member 8 (Kcnh8), mRNA [NM_001031811]	A_51_P173224	0.508489	A_51_P173224	0.566034
Fn3k	ref|Mus musculus fructosamine 3 kinase (Fn3k), transcript variant 2, mRNA [NM_001038699]	A_52_P268764	0.541752	A_52_P268764	0.595717
2610018G03Rik	ref|Mus musculus RIKEN cDNA 2610018G03 gene (2610018G03Rik), mRNA [NM_133729]	A_51_P145171	0.526113	A_51_P145171	0.287636
Plcxd3	ref|Mus musculus phosphatidylinositol-specific phospholipase C, X domain containing 3 (Plcxd3), mRNA [NM_177355]	A_52_P207132	0.507885	A_52_P207132	0.625091
Cyp39a1	ref|Mus musculus cytochrome P450, family 39, subfamily a, polypeptide 1 (Cyp39a1), mRNA [NM_018887]	A_51_P515446	0.33969	A_52_P557265	0.608069
	ref|Mus musculus cytochrome P450, family 39, subfamily a, polypeptide 1 (Cyp39a1), mRNA [NM_018887]	A_52_P557265	0.276199
Gm1337	ref|Mus musculus predicted gene 1337 (Gm1337), mRNA [NM_001081971]	A_52_P467675	0.354753	A_52_P467675	0.209481
Slc25a23	ref|Mus musculus solute carrier family 25 (mitochondrial carrier; phosphate carrier), member 23 (Slc25a23), nuclear gene encoding mitochondrial protein, mRNA [NM_025877]	A_51_P363905	0.483012	A_51_P363905	0.580581
Cpsf3	ref|Mus musculus cleavage and polyadenylation specificity factor 3 (Cpsf3), mRNA [NM_018813]	A_52_P21742	0.671027	A_51_P479894	0.697448
	ref|Mus musculus cleavage and polyadenylation specificity factor 3 (Cpsf3), mRNA [NM_018813]	A_52_P261562	0.631938
AK016978	gb|Mus musculus adult male testis cDNA, RIKEN full-length enriched library, clone:4933429D13 product:hypothetical protein, full insert sequence. [AK016978]	A_52_P364914	0.507911	A_52_P364914	0.572304
Gatc	ref|Mus musculus glutamyl-tRNA(Gln) amidotransferase, subunit C homolog (bacterial) (Gatc), mRNA [NM_029645]	A_52_P174661	0.617948	A_52_P174661	0.67157
	ref|Mus musculus glutamyl-tRNA(Gln) amidotransferase, subunit C homolog (bacterial) (Gatc), mRNA [NM_029645]	A_52_P424272	0.612478
Dak	ref|Mus musculus dihydroxyacetone kinase 2 homolog (yeast) (Dak), mRNA [NM_145496]	A_51_P279183	0.500396	A_51_P279183	0.630912
Eda	ref|Mus musculus ectodysplasin-A (Eda), transcript variant 1, mRNA [NM_010099]	A_51_P328537	0.469523	A_51_P328537	0.491566
Fat3	ref|Mus musculus FAT tumor suppressor homolog 3 (Drosophila) (Fat3), mRNA [NM_001080814]	A_52_P362828	0.528899	A_52_P362828	0.636315
4930538E20Rik	gb|Mus musculus adult male testis cDNA, RIKEN full-length enriched library, clone:4930538E20 product:unclassifiable, full insert sequence. [AK019722]	A_52_P375854	0.456146	A_52_P375854	0.567102
Ido1	ref|Mus musculus indoleamine 2,3-dioxygenase 1 (Ido1), mRNA [NM_008324]	A_51_P307150	0.625657	A_51_P307150	0.194219
4932415G12Rik	ref|Mus musculus RIKEN cDNA 4932415G12 gene (4932415G12Rik), non-coding RNA [NR_015524]	A_52_P564353	0.51794	A_52_P564353	0.587614
	ref|Mus musculus RIKEN cDNA 4932415G12 gene (4932415G12Rik), non-coding RNA [NR_015524]	A_51_P152479	0.614607
AK038433	gb|Mus musculus adult male hypothalamus cDNA, RIKEN full-length enriched library, clone:A230010G09 product:hypothetical protein, full insert sequence. [AK038433]	A_52_P747157	0.612135	A_52_P747157	0.598197
Zfp599	ref|Mus musculus zinc finger protein 599 (Zfp599), mRNA [NM_181419]	A_52_P495699	0.597625	A_52_P495699	0.559078
Il1f5	ref|Mus musculus interleukin 1 family, member 5 (delta) (Il1f5), transcript variant 2, mRNA [NM_019451]	A_51_P112796	0.316461	A_51_P112796	0.331172
Ppp1r9a	ref|Mus musculus protein phosphatase 1, regulatory (inhibitor) subunit 9A (Ppp1r9a), mRNA [NM_181595]	A_52_P167843	0.522645	A_52_P239536	0.603105
	ref|Mus musculus protein phosphatase 1, regulatory (inhibitor) subunit 9A (Ppp1r9a), mRNA [NM_181595]			A_52_P167843	0.460308
	ref|Mus musculus protein phosphatase 1, regulatory (inhibitor) subunit 9A (Ppp1r9a), mRNA [NM_181595]			A_52_P666754	0.565204
Tcrb-J	gb|M.musculus thymocyte mRNA for T-cell antigen receptor chain (86T1). [X00438]	A_51_P210310	0.482248	A_51_P210310	0.546889
Magel2	ref|Mus musculus melanoma antigen, family L, 2 (Magel2), mRNA [NM_013779]	A_51_P286798	0.636445	A_51_P286798	0.57798
Crygc	ref|Mus musculus crystallin, gamma C (Crygc), transcript variant 1, mRNA [NM_007775]	A_52_P114829	0.449517	A_52_P114829	0.574093
1700008O03Rik	ref|Mus musculus RIKEN cDNA 1700008O03 gene (1700008O03Rik), mRNA [NM_027049]	A_52_P5406	0.600071	A_52_P5406	0.592826
Ddc	ref|Mus musculus dopa decarboxylase (Ddc), transcript variant 2, mRNA [NM_016672]	A_52_P470150	0.338996	A_52_P470150	0.45519
	ref|Mus musculus dopa decarboxylase (Ddc), transcript variant 2, mRNA [NM_016672]	A_52_P63905	0.394003	A_52_P63905	0.399529
Bad	gb|Mus musculus 0 day neonate head cDNA, RIKEN full-length enriched library, clone:4833429M11 product:Bcl-associated death promoter, full insert sequence. [AK029400]	A_52_P614762	0.486162	A_52_P614762	0.563865
	ref|Mus musculus BCL2-associated agonist of cell death (Bad), mRNA [NM_007522]	A_51_P419364	0.399947
Slc5a7	ref|Mus musculus solute carrier family 5 (choline transporter), member 7 (Slc5a7), mRNA [NM_022025]	A_52_P128180	0.57436	A_52_P128180	0.209657
Rad51l3	ref|Mus musculus RAD51-like 3 (S. cerevisiae) (Rad51l3), mRNA [NM_011235]	A_52_P557053	0.598018	A_52_P557053	0.602828
	ref|Mus musculus RAD51-like 3 (S. cerevisiae) (Rad51l3), mRNA [NM_011235]	A_52_P509752	0.554656	A_52_P509752	0.614764
Zfp467	ref|Mus musculus zinc finger protein 467 (Zfp467), transcript variant 1, mRNA [NM_020589]	A_51_P372186	0.501993	A_51_P372186	0.544606
Adra2a	ref|Mus musculus adrenergic receptor, alpha 2a (Adra2a), mRNA [NM_007417]	A_51_P434567	0.475521	A_51_P434567	0.536364
	ref|Mus musculus adrenergic receptor, alpha 2a (Adra2a), mRNA [NM_007417]	A_51_P423000	0.534905	A_51_P423000	0.435155
	ref|Mus musculus adrenergic receptor, alpha 2a (Adra2a), mRNA [NM_007417]	A_52_P67493	0.467108	A_52_P67493	0.550936
Rnf207	ref|Mus musculus ring finger protein 207 (Rnf207), mRNA [NM_001033489]	A_51_P142594	0.547832	A_52_P213722	0.610548
	ref|Mus musculus ring finger protein 207 (Rnf207), mRNA [NM_001033489]	A_52_P213722	0.568223
AK039803	gb|Mus musculus 0 day neonate thymus cDNA, RIKEN full-length enriched library, clone:A430002P21 product:unclassifiable, full insert sequence. [AK039803]	A_52_P947872	0.399016	A_52_P947872	0.628655
Fzd7	ref|Mus musculus frizzled homolog 7 (Drosophila) (Fzd7), mRNA [NM_008057]	A_51_P142107	0.44152	A_51_P142107	0.478503
Btrc	ref|Mus musculus beta-transducin repeat containing protein (Btrc), transcript variant 2, mRNA [NM_009771]	A_52_P98674	0.595806	A_52_P98674	0.619389
3110049J23Rik	ref|Mus musculus RIKEN cDNA 3110049J23 gene (3110049J23Rik), mRNA [NM_026085]	A_51_P165451	0.564106	A_51_P165451	0.630226
2010007H06Rik	gb|Mus musculus 13 days embryo lung cDNA, RIKEN full-length enriched library, clone:D430021D02 product:unclassifiable, full insert sequence. [AK084979]	A_52_P947	0.627114	A_52_P947	0.623423
Pml	ref|Mus musculus promyelocytic leukemia (Pml), transcript variant 1, mRNA [NM_008884]	A_52_P121087	0.503709	A_52_P121087	0.596867
Slitrk5	ref|Mus musculus SLIT and NTRK-like family, member 5 (Slitrk5), mRNA [NM_198865]	A_51_P315980	0.560548	A_51_P315980	0.669994
6430573F11Rik	ref|Mus musculus RIKEN cDNA 6430573F11 gene (6430573F11Rik), mRNA [NM_176952]	A_51_P446825	0.522354	A_51_P446825	0.585418
	ref|Mus musculus RIKEN cDNA 6430573F11 gene (6430573F11Rik), mRNA [NM_176952]	A_52_P561416	0.480746	A_52_P561416	0.582101
Drp2	ref|Mus musculus dystrophin related protein 2 (Drp2), mRNA [NM_010078]	A_52_P92161	0.477452	A_52_P92161	0.556285
D330038O06Rik	ref|Mus musculus RIKEN cDNA D330038O06 gene (D330038O06Rik), mRNA [NM_177899]	A_51_P129929	0.525546	A_51_P129929	0.575988
ENSMUST00000067526	ens|RIKEN cDNA 9430021M05 gene Gene [Source:MGI Symbol;Acc:MGI:1924538] [ENSMUST00000067526]	A_52_P662974	0.486694	A_52_P662974	0.494965
Pknox2	ref|Mus musculus Pbx/knotted 1 homeobox 2 (Pknox2), transcript variant 2, mRNA [NM_001029838]	A_52_P6442	0.454681	A_52_P6442	0.665976
Mast3	ref|Mus musculus microtubule associated serine/threonine kinase 3 (Mast3), mRNA [NM_199308]	A_52_P631591	0.638237	A_52_P631591	0.598278
Scn10a	gb|M.musculus mRNA for SNS-TTXi sodium channel. [Y09108]	A_52_P616425	0.489701	A_51_P311105	0.49128
	gb|M.musculus mRNA for SNS-TTXi sodium channel. [Y09108]	A_51_P311105	0.420054
ENSMUST00000111089	ens|neurofilament, medium polypeptide Gene [Source:MGI (curated);Acc:MGI:97314] [ENSMUST00000111089]	A_52_P596178	0.22142	A_52_P596178	0.310116
Slitrk2	ref|Mus musculus SLIT and NTRK-like family, member 2 (Slitrk2), transcript variant 1, mRNA [NM_001161431]	A_51_P127598	0.64122	A_51_P127598	0.606546
Actl6b	ref|Mus musculus actin-like 6B (Actl6b), mRNA [NM_031404]	A_51_P347054	0.530346	A_51_P347054	0.640164
	ref|Mus musculus actin-like 6B (Actl6b), mRNA [NM_031404]	A_52_P184395	0.555941	A_52_P184395	0.662173
Nxf7	ref|Mus musculus nuclear RNA export factor 7 (Nxf7), mRNA [NM_130888]	A_52_P460570	0.68843	A_52_P460570	0.500759
Zdhhc15	ref|Mus musculus zinc finger, DHHC domain containing 15 (Zdhhc15), mRNA [NM_175358]	A_52_P788556	0.587758	A_52_P788556	0.591027
Fam150a	ref|PREDICTED: Mus musculus predicted gene, EG620393 (EG620393), mRNA [XM_973835]	A_52_P151240	0.664763	A_52_P151240	0.29468
Sult1a1	ref|Mus musculus sulfotransferase family 1A, phenol-preferring, member 1 (Sult1a1), mRNA [NM_133670]	A_51_P321341	0.452009	A_51_P321341	0.527633
LOC100047044	ref|PREDICTED: Mus musculus hypothetical protein LOC100047044 (LOC100047044), mRNA [XM_001477271]	A_52_P770640	0.652464	A_52_P770640	0.464979
Tyw1	ref|Mus musculus tRNA-yW synthesizing protein 1 homolog (S. cerevisiae) (Tyw1), transcript variant 2, mRNA [NM_178897]	A_51_P472588	0.589464	A_52_P26134	0.448121
Hsdl1	ref|Mus musculus hydroxysteroid dehydrogenase like 1 (Hsdl1), mRNA [NM_175185]	A_51_P396297	0.613655	A_51_P396297	0.646451
Wdr37	ref|Mus musculus WD repeat domain 37 (Wdr37), transcript variant 2, mRNA [NM_001039388]	A_51_P484407	0.519833	A_51_P484407	0.476112
	ref|Mus musculus WD repeat domain 37 (Wdr37), transcript variant 2, mRNA [NM_001039388]	A_52_P197314	0.562532	A_52_P197314	0.535935
	ref|Mus musculus WD repeat domain 37 (Wdr37), transcript variant 2, mRNA [NM_001039388]	A_51_P241552	0.606249	A_51_P241552	0.532784
Gpr34	ref|Mus musculus G protein-coupled receptor 34 (Gpr34), mRNA [NM_011823]	A_52_P220275	0.33893	A_52_P220275	0.456843
6430526N21Rik	ref|Mus musculus RIKEN cDNA 6430526N21 gene (6430526N21Rik), mRNA [NM_001033383]	A_52_P504687	0.607787	A_52_P504687	0.669972
Magi3	ref|Mus musculus membrane associated guanylate kinase, WW and PDZ domain containing 3 (Magi3), transcript variant 2, mRNA [NM_133853]	A_52_P534183	0.632492	A_52_P534183	0.681402
4930412C18Rik	gb|Mus musculus 2 days pregnant adult female ovary cDNA, RIKEN full-length enriched library, clone:E330023M15 product:hypothetical protein, full insert sequence. [AK054421]	A_52_P499240	0.515619	A_52_P499240	0.507212
Pla2g3	ref|Mus musculus phospholipase A2, group III (Pla2g3), mRNA [NM_172791]	A_51_P402868	0.395092	A_51_P402868	0.619383
Fam83d	ref|Mus musculus family with sequence similarity 83, member D (Fam83d), mRNA [NM_027975]	A_51_P273556	0.624494	A_51_P273556	0.67858
4930538K18Rik	ref|Mus musculus RIKEN cDNA 4930538K18 gene (4930538K18Rik), mRNA [NM_029198]	A_52_P560848	0.537398	A_52_P560848	0.593252
Mfap3	ref|Mus musculus microfibrillar-associated protein 3 (Mfap3), transcript variant 1, mRNA [NM_145426]	A_51_P420453	0.526869	A_51_P420453	0.577448
Robo2	ref|Mus musculus roundabout homolog 2 (Drosophila) (Robo2), mRNA [NM_175549]	A_51_P157612	0.593042	A_51_P157612	0.596215
	ref|Mus musculus roundabout homolog 2 (Drosophila) (Robo2), mRNA [NM_175549]	A_52_P290236	0.533471
Lrrc3b	ref|Mus musculus leucine rich repeat containing 3B (Lrrc3b), mRNA [NM_146052]	A_51_P362089	0.534346	A_51_P362089	0.612681
Pcyox1l	ref|Mus musculus prenylcysteine oxidase 1 like (Pcyox1l), mRNA [NM_172832]	A_51_P248387	0.490006	A_51_P248387	0.589383
Kcnj14	ref|Mus musculus potassium inwardly-rectifying channel, subfamily J, member 14 (Kcnj14), mRNA [NM_145963]	A_51_P250559	0.56789	A_51_P250559	0.431155
Kctd14	ref|Mus musculus potassium channel tetramerisation domain containing 14 (Kctd14), transcript variant 2, mRNA [NM_001012434]	A_52_P54812	0.602772	A_52_P54812	0.600182
ENSMUST00000018884	ens|solute carrier family 25, member 35 Gene [Source:MGI (curated);Acc:MGI:1919248] [ENSMUST00000018884]	A_52_P590756	0.397935	A_52_P590756	0.520227
Hmgcs2	ref|Mus musculus 3-hydroxy-3-methylglutaryl-Coenzyme A synthase 2 (Hmgcs2), nuclear gene encoding mitochondrial protein, mRNA [NM_008256]	A_51_P116039	0.440263	A_51_P116039	0.653263
Anapc2	ref|Mus musculus anaphase promoting complex subunit 2 (Anapc2), mRNA [NM_175300]	A_52_P237414	0.546602	A_52_P237414	0.658089
	ref|Mus musculus anaphase promoting complex subunit 2 (Anapc2), mRNA [NM_175300]	A_52_P659417	0.59798
Omd	ref|Mus musculus osteomodulin (Omd), mRNA [NM_012050]	A_51_P342926	0.57246	A_51_P342926	0.547477
Slc4a4	ref|Mus musculus solute carrier family 4 (anion exchanger), member 4 (Slc4a4), transcript variant 1, mRNA [NM_018760]	A_52_P173402	0.636329	A_52_P457567	0.569098
	ref|Mus musculus solute carrier family 4 (anion exchanger), member 4 (Slc4a4), transcript variant 1, mRNA [NM_018760]			A_51_P273800	0.634949
	ref|Mus musculus solute carrier family 4 (anion exchanger), member 4 (Slc4a4), transcript variant 1, mRNA [NM_018760]			A_52_P173402	0.473302
Rasl10b	ref|Mus musculus RAS-like, family 10, member B (Rasl10b), mRNA [NM_001013386]	A_51_P443693	0.605502	A_51_P443693	0.453276
	ref|Mus musculus RAS-like, family 10, member B (Rasl10b), mRNA [NM_001013386]	A_52_P234522	0.627514	A_52_P234522	0.502342
Usp21	ref|Mus musculus ubiquitin specific peptidase 21 (Usp21), mRNA [NM_013919]	A_51_P346747	0.573106	A_51_P346747	0.669069
Dusp15	ref|Mus musculus dual specificity phosphatase-like 15 (Dusp15), transcript variant 1, mRNA [NM_001159376]	A_51_P270605	0.632822	A_52_P272175	0.58451
	ref|Mus musculus dual specificity phosphatase-like 15 (Dusp15), transcript variant 1, mRNA [NM_001159376]	A_52_P272175	0.609303
Grik2	ref|Mus musculus glutamate receptor, ionotropic, kainate 2 (beta 2) (Grik2), transcript variant 2, mRNA [NM_010349]	A_52_P655120	0.539621	A_52_P655120	0.516139
Gm2795	ref|PREDICTED: Mus musculus hypothetical protein LOC100040475 (LOC100040475), mRNA [XM_001474756]	A_52_P116184	0.467957	A_52_P116184	0.388999
Apbb3	ref|Mus musculus amyloid beta (A4) precursor protein-binding, family B, member 3 (Apbb3), mRNA [NM_146085]	A_51_P277321	0.511878	A_51_P277321	0.590899
Cited2	ref|Mus musculus Cbp/p300-interacting transactivator, with Glu/Asp-rich carboxy-terminal domain, 2 (Cited2), mRNA [NM_010828]	A_51_P478556	0.485619	A_51_P478556	0.52274
	gb|Mus musculus msg-related gene 1 (mrg1) mRNA, complete cds. [U86445]	A_51_P478548	0.587488	A_51_P478548	0.594005
	ref|Mus musculus Cbp/p300-interacting transactivator, with Glu/Asp-rich carboxy-terminal domain, 2 (Cited2), mRNA [NM_010828]	A_51_P105837	0.678385	A_51_P105837	0.661391
	ref|Mus musculus Cbp/p300-interacting transactivator, with Glu/Asp-rich carboxy-terminal domain, 2 (Cited2), mRNA [NM_010828]	A_51_P478555	0.467748	A_51_P478555	0.521933
4930570G19Rik	gb|Mus musculus adult male testis cDNA, RIKEN full-length enriched library, clone:4930570G19 product:unclassifiable, full insert sequence. [AK016265]	A_52_P563584	0.568633	A_52_P563584	0.539934
	gb|Mus musculus adult male hippocampus cDNA, RIKEN full-length enriched library, clone:C630015G22 product:unclassifiable, full insert sequence. [AK083124]	A_52_P639362	0.593586	A_52_P639362	0.521742
E430025E21Rik	ref|Mus musculus RIKEN cDNA E430025E21 gene (E430025E21Rik), mRNA [NM_153548]	A_51_P371856	0.671352	A_52_P685310	0.687039
	ref|Mus musculus RIKEN cDNA E430025E21 gene (E430025E21Rik), mRNA [NM_153548]	A_52_P685310	0.529231
9030407P20Rik	gb|Mus musculus adult male diencephalon cDNA, RIKEN full-length enriched library, clone:9330140P17 product:unclassifiable, full insert sequence. [AK034016]	A_52_P180152	0.554331	A_52_P180152	0.604504
Thap2	ref|Mus musculus THAP domain containing, apoptosis associated protein 2 (Thap2), mRNA [NM_025780]	A_52_P653932	0.523849	A_52_P653932	0.543287
AK039663	gb|Mus musculus adult male spinal cord cDNA, RIKEN full-length enriched library, clone:A330080E05 product:unclassifiable, full insert sequence. [AK039663]	A_52_P70556	0.609178	A_52_P70556	0.656002
Fcho1	ref|Mus musculus FCH domain only 1 (Fcho1), transcript variant 1, mRNA [NM_028715]	A_52_P472233	0.674639	A_52_P472233	0.641382
Coro1b	ref|Mus musculus coronin, actin binding protein 1B (Coro1b), mRNA [NM_011778]	A_51_P109888	0.577568	A_51_P109888	0.59912
LOC432500	gb|Mus musculus 10 days neonate cortex cDNA, RIKEN full-length enriched library, clone:A830020E24 product:unclassifiable, full insert sequence. [AK043688]	A_52_P979867	0.337648	A_52_P979867	0.667331
Me2	ref|Mus musculus malic enzyme 2, NAD(+)-dependent, mitochondrial (Me2), nuclear gene encoding mitochondrial protein, mRNA [NM_145494]	A_51_P490823	0.60219	A_51_P490817	0.524127
	ref|Mus musculus malic enzyme 2, NAD(+)-dependent, mitochondrial (Me2), nuclear gene encoding mitochondrial protein, mRNA [NM_145494]			A_51_P490823	0.494337
Hspb3	ref|Mus musculus heat shock protein 3 (Hspb3), mRNA [NM_019960]	A_51_P419007	0.63606	A_51_P419007	0.497265
Calhm2	ref|Mus musculus calcium homeostasis modulator 2 (Calhm2), mRNA [NM_133746]	A_51_P326994	0.565121	A_51_P326994	0.572862
Atcay	ref|Mus musculus ataxia, cerebellar, Cayman type homolog (human) (Atcay), mRNA [NM_178662]	A_52_P262201	0.638004	A_51_P209697	0.664177
Dyrk1b	ref|Mus musculus dual-specificity tyrosine-(Y)-phosphorylation regulated kinase 1b (Dyrk1b), transcript variant 1, mRNA [NM_001037957]	A_52_P449199	0.542182	A_52_P449199	0.526598
D330020A13Rik	gb|Mus musculus 13 days embryo heart cDNA, RIKEN full-length enriched library, clone:D330020A13 product:hypothetical protein, full insert sequence. [AK052280]	A_52_P531917	0.340716	A_52_P531917	0.508187
Mup6	ref|Mus musculus major urinary protein 6 (Mup6), mRNA [NM_001081285]	A_52_P387467	0.560716	A_52_P387467	0.45429
Mbd5	ref|Mus musculus methyl-CpG binding domain protein 5 (Mbd5), mRNA [NM_029924]	A_52_P422540	0.64907	A_52_P422540	0.676336
	gb|Mus musculus adult male corpus striatum cDNA, RIKEN full-length enriched library, clone:C030040A15 product:hypothetical protein, full insert sequence. [AK021136]	A_51_P332185	0.610306
B3galt2	ref|Mus musculus UDP-Gal:betaGlcNAc beta 1,3-galactosyltransferase, polypeptide 2 (B3galt2), mRNA [NM_020025]	A_52_P356093	0.58043	A_52_P356093	0.582102
	ref|Mus musculus UDP-Gal:betaGlcNAc beta 1,3-galactosyltransferase, polypeptide 2 (B3galt2), mRNA [NM_020025]	A_51_P148221	0.435104	A_51_P148221	0.517296
Dcaf12l2	ref|Mus musculus DDB1 and CUL4 associated factor 12-like 2 (Dcaf12l2), mRNA [NM_175539]	A_52_P557381	0.564326	A_52_P557381	0.608222
Rapsn	ref|Mus musculus receptor-associated protein of the synapse (Rapsn), mRNA [NM_009023]	A_51_P385974	0.604763	A_51_P385974	0.381329
AK020571	gb|Mus musculus adult male urinary bladder cDNA, RIKEN full-length enriched library, clone:9530025I05 product:hypothetical protein, full insert sequence. [AK020571]	A_51_P228218	0.576447	A_51_P228218	0.639805
Nudt6	ref|Mus musculus nudix (nucleoside diphosphate linked moiety X)-type motif 6 (Nudt6), mRNA [NM_153561]	A_52_P257041	0.43614	A_52_P257041	0.564831
	gb|Mus musculus 16 days neonate heart cDNA, RIKEN full-length enriched library, clone:D830045F10 product:weakly similar to NUCLEOSIDE DIPHOSPHATE-LINKED MOIETY X MOTIF 6 (PROTEIN GFG) [Rattus norvegicus], full insert sequence. [AK086019]	A_51_P204121	0.557377
Ksr2	ens|kinase suppressor of ras 2 Gene [Source:MGI Symbol;Acc:MGI:3610315] [ENSMUST00000111949]	A_52_P174166	0.503058	A_52_P174166	0.34607
Itpr2	ens|inositol 1,4,5-triphosphate receptor 2 Gene [Source:MGI (curated);Acc:MGI:99418] [ENSMUST00000053273]	A_52_P494207	0.473266	A_52_P494207	0.509312
ENSMUST00000098496	ens|BC007180 protein Fragment [Source:UniProtKB/TrEMBL;Acc:Q922J8] [ENSMUST00000098496]	A_51_P189358	0.524675	A_51_P189358	0.513882
Mapkap1	ref|Mus musculus mitogen-activated protein kinase associated protein 1 (Mapkap1), mRNA [NM_177345]	A_52_P278248	0.665423	A_52_P278248	0.632609
	ref|Mus musculus mitogen-activated protein kinase associated protein 1 (Mapkap1), mRNA [NM_177345]	A_51_P298514	0.668733	A_51_P298514	0.672877
ENSMUST00000155527	ens|cadherin 8 Gene [Source:MGI (curated);Acc:MGI:107434] [ENSMUST00000155527]	A_52_P653678	0.578294	A_52_P653678	0.636711
Abca9	ref|Mus musculus ATP-binding cassette, sub-family A (ABC1), member 9 (Abca9), mRNA [NM_147220]	A_52_P51503	0.367181	A_52_P51503	0.418821
	ref|Mus musculus ATP-binding cassette, sub-family A (ABC1), member 9 (Abca9), mRNA [NM_147220]	A_51_P385701	0.376922	A_51_P385701	0.396497
	ref|Mus musculus ATP-binding cassette, sub-family A (ABC1), member 9 (Abca9), mRNA [NM_147220]	A_52_P524353	0.445349	A_52_P524353	0.520203
Samm50	gb|Mus musculus 3 days neonate thymus cDNA, RIKEN full-length enriched library, clone:A630037B14 product:PROTEIN CGI-51 homolog [Homo sapiens], full insert sequence. [AK041783]	A_51_P202143	0.572288	A_51_P202143	0.618551
Ccdc75	gb|Mus musculus adult male hippocampus cDNA, RIKEN full-length enriched library, clone:C630005A03 product:unclassifiable, full insert sequence. [AK049867]	A_52_P583050	0.642277	A_52_P459389	0.667652
Cited4	ref|Mus musculus Cbp/p300-interacting transactivator, with Glu/Asp-rich carboxy-terminal domain, 4 (Cited4), mRNA [NM_019563]	A_51_P109099	0.487394	A_51_P109099	0.516309
	ref|Mus musculus Cbp/p300-interacting transactivator, with Glu/Asp-rich carboxy-terminal domain, 4 (Cited4), mRNA [NM_019563]	A_52_P426768	0.484876	A_52_P426768	0.530905
Pik3r4	ref|Mus musculus phosphatidylinositol 3 kinase, regulatory subunit, polypeptide 4, p150 (Pik3r4), mRNA [NM_001081309]	A_51_P110035	0.620674	A_51_P110035	0.487391
Fam113a	gb|Mus musculus 8 days embryo whole body cDNA, RIKEN full-length enriched library, clone:5730591F07 product:hypothetical protein, full insert sequence. [AK077745]	A_52_P508506	0.594774	A_52_P397936	0.595277
Osbpl3	ref|Mus musculus oxysterol binding protein-like 3 (Osbpl3), transcript variant 2, mRNA [NM_001163645]	A_52_P360308	0.492673	A_52_P360308	0.579556
Adck2	ref|Mus musculus aarF domain containing kinase 2 (Adck2), mRNA [NM_178873]	A_52_P222967	0.539852	A_52_P222967	0.613268
Me3	ref|Mus musculus malic enzyme 3, NADP(+)-dependent, mitochondrial (Me3), nuclear gene encoding mitochondrial protein, mRNA [NM_181407]	A_52_P360395	0.595872	A_52_P360395	0.569218
6430584L05	gb|Mus musculus adult male olfactory brain cDNA, RIKEN full-length enriched library, clone:6430584L05 product:unclassifiable, full insert sequence. [AK032533]	A_52_P1019627	0.522401	A_52_P1019627	0.524846
Mesdc1	ref|Mus musculus mesoderm development candidate 1 (Mesdc1), mRNA [NM_030705]	A_52_P293232	0.460622	A_52_P293232	0.397234
	ref|Mus musculus mesoderm development candidate 1 (Mesdc1), mRNA [NM_030705]			A_51_P220884	0.447712
Frmd7	ref|Mus musculus FERM domain containing 7 (Frmd7), mRNA [NM_001190332]	A_52_P435009	0.526091	A_52_P435009	0.246086
Pde8b	ref|Mus musculus phosphodiesterase 8B (Pde8b), transcript variant 2, mRNA [NM_172263]	A_52_P185579	0.590626	A_51_P125338	0.584236
A_51_P200564	Unknown	A_51_P200564	0.534922	A_51_P200564	0.65074
Trpt1	ref|Mus musculus tRNA phosphotransferase 1 (Trpt1), transcript variant 1, mRNA [NM_153597]	A_52_P199554	0.553069	A_52_P199554	0.629743
Slc25a35	ref|Mus musculus solute carrier family 25, member 35 (Slc25a35), mRNA [NM_028048]	A_52_P436447	0.385293	A_52_P436447	0.487284
AK076662	gb|Mus musculus adult male testis cDNA, RIKEN full-length enriched library, clone:4930405N22 product:peptidylprolyl isomerase A, full insert sequence. [AK076662]	A_52_P860288	0.512214	A_52_P860288	0.614049
Gfra4	ref|Mus musculus glial cell line derived neurotrophic factor family receptor alpha 4 (Gfra4), transcript variant 2, mRNA [NM_020014]	A_51_P241426	0.618641	A_52_P409839	0.623993
	ref|Mus musculus glial cell line derived neurotrophic factor family receptor alpha 4 (Gfra4), transcript variant 2, mRNA [NM_020014]	A_52_P409839	0.546481
1110014N23Rik	gb|Mus musculus 18-day embryo whole body cDNA, RIKEN full-length enriched library, clone:1110014N23 product:SIMILAR TO CHROMOSOME 11 OPEN READING FRAME2 (FRAGMENT) homolog [Homo sapiens], full insert sequence. [AK003717]	A_51_P340604	0.548818	A_51_P340604	0.69037
Aire	ref|Mus musculus autoimmune regulator (autoimmune polyendocrinopathy candidiasis ectodermal dystrophy) (Aire), mRNA [NM_009646]	A_51_P376127	0.558332	A_51_P376127	0.63953
TC1646491	tc|MUSCNCG cGMP-gated cation channel protein {Mus musculus} (exp=-1; wgp=0; cg=0), partial (5%) [TC1646491]	A_51_P192955	0.627029	A_51_P192955	0.610316
Pgam2	ref|Mus musculus phosphoglycerate mutase 2 (Pgam2), mRNA [NM_018870]	A_51_P264495	0.510102	A_51_P264495	0.313027
2200002K05Rik	ref|Mus musculus RIKEN cDNA 2200002K05 gene (2200002K05Rik), mRNA [NM_026955]	A_51_P220934	0.531985	A_51_P220934	0.553713
1700112J16Rik	gb|Mus musculus adult male testis cDNA, RIKEN full-length enriched library, clone:1700112J16 product:RIKEN cDNA 1700112J16 gene, full insert sequence. [AK007179]	A_52_P550124	0.353437	A_52_P550124	0.441327
AK019932	gb|Mus musculus adult male pituitary gland cDNA, RIKEN full-length enriched library, clone:5330434N09 product:inferred: transmembrane receptor frizzled 5 {Mus musculus}, full insert sequence. [AK019932]	A_52_P464659	0.457873	A_52_P464659	0.131086
Galnt13	ref|Mus musculus UDP-N-acetyl-alpha-D-galactosamine:polypeptide N-acetylgalactosaminyltransferase 13 (Galnt13), mRNA [NM_173030]	A_51_P400645	0.654412	A_52_P577190	0.478719
	ref|Mus musculus UDP-N-acetyl-alpha-D-galactosamine:polypeptide N-acetylgalactosaminyltransferase 13 (Galnt13), mRNA [NM_173030]			A_51_P400645	0.477983
Cplx2	ref|Mus musculus complexin 2 (Cplx2), mRNA [NM_009946]	A_52_P195602	0.53737	A_52_P195602	0.532841
ENSMUST00000063656	ens|RIKEN cDNA A330070K13 gene Gene [Source:MGI Symbol;Acc:MGI:2685897] [ENSMUST00000063656]	A_52_P525239	0.459782	A_52_P525239	0.599168
Fgfr3	ref|Mus musculus fibroblast growth factor receptor 3 (Fgfr3), transcript variant 1, mRNA [NM_008010]	A_52_P506516	0.467566	A_52_P506516	0.673135
	ref|Mus musculus fibroblast growth factor receptor 3 (Fgfr3), transcript variant 1, mRNA [NM_008010]	A_51_P237613	0.323642	A_51_P237613	0.514343
	ref|Mus musculus fibroblast growth factor receptor 3 (Fgfr3), transcript variant 1, mRNA [NM_008010]	A_51_P322906	0.376503	A_51_P322906	0.580223
NAP123115-1	Unknown	A_52_P202991	0.513019	A_52_P202991	0.602883
ENSMUST00000055675	ens|Trim8 protein Fragment [Source:UniProtKB/TrEMBL;Acc:Q8R1E8] [ENSMUST00000055675]	A_52_P332513	0.537553	A_52_P332513	0.514886
ENSMUST00000038121	ens|predicted gene 7008 Gene [Source:MGI Symbol;Acc:MGI:3647211] [ENSMUST00000038121]	A_51_P355172	0.623699	A_52_P544302	0.509167
	ens|predicted gene 7008 Gene [Source:MGI Symbol;Acc:MGI:3647211] [ENSMUST00000038121]	A_52_P544302	0.518301
Igsf1	ref|Mus musculus immunoglobulin superfamily, member 1 (Igsf1), transcript variant 4, mRNA [NM_183336]	A_51_P366157	0.570809	A_51_P366157	0.660339
AK079569	gb|Mus musculus adult male hypothalamus cDNA, RIKEN full-length enriched library, clone:A230089C23 product:unclassifiable, full insert sequence. [AK079569]	A_52_P699664	0.478182	A_52_P699664	0.480023
Cd4	ref|Mus musculus CD4 antigen (Cd4), mRNA [NM_013488]	A_51_P236573	0.586563	A_52_P383089	0.66415
	ref|Mus musculus CD4 antigen (Cd4), mRNA [NM_013488]			A_52_P383089	0.606201
	ref|Mus musculus CD4 antigen (Cd4), mRNA [NM_013488]			A_52_P383089	0.628984
	ref|Mus musculus CD4 antigen (Cd4), mRNA [NM_013488]			A_52_P383089	0.574231
	ref|Mus musculus CD4 antigen (Cd4), mRNA [NM_013488]			A_52_P383089	0.607454
	ref|Mus musculus CD4 antigen (Cd4), mRNA [NM_013488]			A_52_P383089	0.529481
	gb|Mouse mRNA for T-cell surface glycoprotein CD4 (L3T4). [X04836]			A_51_P236573	0.186889
	ref|Mus musculus CD4 antigen (Cd4), mRNA [NM_013488]			A_52_P383089	0.652249
	ref|Mus musculus CD4 antigen (Cd4), mRNA [NM_013488]			A_52_P383089	0.580049
	ref|Mus musculus CD4 antigen (Cd4), mRNA [NM_013488]			A_52_P383089	0.669084
	ref|Mus musculus CD4 antigen (Cd4), mRNA [NM_013488]			A_52_P383089	0.534069
D8Ertd82e	ref|Mus musculus DNA segment, Chr 8, ERATO Doi 82, expressed (D8Ertd82e), mRNA [NM_172911]	A_52_P23413	0.69375	A_52_P23413	0.639387
Samd12	ref|Mus musculus sterile alpha motif domain containing 12 (Samd12), mRNA [NM_177225]	A_52_P550884	0.675531	A_52_P550884	0.678009
Dph1	ref|Mus musculus DPH1 homolog (S. cerevisiae) (Dph1), mRNA [NM_144491]	A_51_P125434	0.418079	A_51_P125434	0.574604
Drd1a	ref|Mus musculus dopamine receptor D1A (Drd1a), mRNA [NM_010076]	A_52_P366764	0.621553	A_52_P366764	0.161805
ENSMUST00000059708	ens|solute carrier family 26, member 8 Gene [Source:MGI (curated);Acc:MGI:2385046] [ENSMUST00000059708]	A_52_P1109396	0.29136	A_52_P1109396	0.458922
	ens|solute carrier family 26, member 8 Gene [Source:MGI (curated);Acc:MGI:2385046] [ENSMUST00000059708]	A_52_P22640	0.5893	A_52_P22640	0.415897
Gnb4	ref|Mus musculus guanine nucleotide binding protein (G protein), beta 4 (Gnb4), mRNA [NM_013531]	A_51_P464308	0.461277	A_51_P464308	0.445573
	ref|Mus musculus guanine nucleotide binding protein (G protein), beta 4 (Gnb4), mRNA [NM_013531]	A_52_P640474	0.548181	A_52_P640474	0.441157
Capn11	ref|Mus musculus calpain 11 (Capn11), mRNA [NM_001013767]	A_52_P508131	0.464537	A_52_P508131	0.407434
A930005K07Rik	gb|Mus musculus adult retina cDNA, RIKEN full-length enriched library, clone:A930005K07 product:unclassifiable, full insert sequence. [AK080704]	A_52_P35826	0.588581	A_52_P35826	0.534241
9630033F20Rik	ref|Mus musculus RIKEN cDNA 9630033F20 gene (9630033F20Rik), mRNA [NM_177003]	A_51_P407660	0.544523	A_51_P407660	0.548039
	ref|Mus musculus RIKEN cDNA 9630033F20 gene (9630033F20Rik), mRNA [NM_177003]	A_52_P266643	0.563662	A_52_P266643	0.53295
Gm15688	gb|Mus musculus 16 days neonate cerebellum cDNA, RIKEN full-length enriched library, clone:9630005I20 product:unclassifiable, full insert sequence. [AK035802]	A_51_P376838	0.425885	A_51_P376838	0.500099
AK033595	gb|Mus musculus adult male cecum cDNA, RIKEN full-length enriched library, clone:9130022D06 product:unclassifiable, full insert sequence. [AK033595]	A_52_P770634	0.5299	A_52_P770634	0.58403
AK048573	gb|Mus musculus 16 days embryo head cDNA, RIKEN full-length enriched library, clone:C130078G20 product:hypothetical protein, full insert sequence. [AK048573]	A_52_P75935	0.609242	A_52_P75935	0.664643
Pam	gb|Mus musculus 15 days embryo head cDNA, RIKEN full-length enriched library, clone:D930020N11 product:peptidylglycine alpha-amidating monooxygenase, full insert sequence. [AK053025]	A_52_P546610	0.604072	A_52_P494289	0.673716
Zfp882	ref|Mus musculus zinc finger protein 882 (Zfp882), mRNA [NM_001166645]	A_52_P899620	0.543339	A_52_P899620	0.470225
Erc2	ref|Mus musculus ELKS/RAB6-interacting/CAST family member 2 (Erc2), mRNA [NM_177814]	A_51_P209903	0.650083	A_51_P209903	0.518463
	ref|Mus musculus ELKS/RAB6-interacting/CAST family member 2 (Erc2), mRNA [NM_177814]	A_52_P642955	0.6303
Bbs2	ref|Mus musculus Bardet-Biedl syndrome 2 (human) (Bbs2), mRNA [NM_026116]	A_51_P345196	0.623864	A_51_P345196	0.669417
AK044317	gb|Mus musculus adult retina cDNA, RIKEN full-length enriched library, clone:A930007E04 product:vacuolar protein sorting 45 (yeast), full insert sequence. [AK044317]	A_51_P304654	0.638689	A_51_P304654	0.361935
Siglec5	ref|Mus musculus sialic acid binding Ig-like lectin 5 (Siglec5), mRNA [NM_145581]	A_51_P199475	0.570341	A_51_P199475	0.518337
Aplp1	ref|Mus musculus amyloid beta (A4) precursor-like protein 1 (Aplp1), mRNA [NM_007467]	A_51_P432380	0.54466	A_51_P432380	0.581363
Myadml2	ref|Mus musculus myeloid-associated differentiation marker-like 2 (Myadml2), mRNA [NM_026751]	A_52_P708507	0.433193	A_52_P708507	0.501367
	ref|Mus musculus myeloid-associated differentiation marker-like 2 (Myadml2), mRNA [NM_026751]	A_51_P275072	0.525569	A_51_P275072	0.603322
Amdhd2	gb|Mus musculus adult male olfactory brain cDNA, RIKEN full-length enriched library, clone:6430547H16 product:hypothetical Metallo-dependent hydrolase, composite containing protein, full insert sequence. [AK078259]	A_52_P478460	0.575829	A_52_P478460	0.564389
Cyp2c44	ref|Mus musculus cytochrome P450, family 2, subfamily c, polypeptide 44 (Cyp2c44), transcript variant 1, mRNA [NM_001001446]	A_51_P209782	0.493978	A_51_P209782	0.310837
Shmt1	ref|Mus musculus serine hydroxymethyltransferase 1 (soluble) (Shmt1), nuclear gene encoding mitochondrial protein, mRNA [NM_009171]	A_52_P673499	0.534703	A_52_P673499	0.504887
Zfp108	ref|Mus musculus zinc finger protein 108 (Zfp108), mRNA [NM_018791]	A_51_P199008	0.556204	A_51_P199008	0.622541
Nckap5l	ref|Mus musculus NCK-associated protein 5-like (Nckap5l), mRNA [NM_001001884]	A_51_P349281	0.663162	A_52_P418421	0.578795
Map2k6	ref|Mus musculus mitogen-activated protein kinase kinase 6 (Map2k6), mRNA [NM_011943]	A_52_P299915	0.479299	A_52_P299915	0.646049
	ref|Mus musculus mitogen-activated protein kinase kinase 6 (Map2k6), mRNA [NM_011943]	A_51_P256093	0.602424
AK086157	gb|Mus musculus 15 days embryo head cDNA, RIKEN full-length enriched library, clone:D930008M17 product:unclassifiable, full insert sequence. [AK086157]	A_52_P1028636	0.5672	A_52_P1028636	0.662791
Fbxw16	ref|Mus musculus F-box and WD-40 domain protein 16 (Fbxw16), mRNA [NM_177070]	A_52_P486523	0.379186	A_52_P486523	0.362778
Parp11	ref|Mus musculus poly (ADP-ribose) polymerase family, member 11 (Parp11), mRNA [NM_181402]	A_51_P452227	0.564537	A_51_P452227	0.627392
Gm2885	gb|Mus musculus 16 days neonate thymus cDNA, RIKEN full-length enriched library, clone:A130053A05 product:unclassifiable, full insert sequence. [AK037830]	A_52_P931444	0.444977	A_52_P931444	0.502101
Ric8b	ref|Mus musculus resistance to inhibitors of cholinesterase 8 homolog B (C. elegans) (Ric8b), transcript variant 1, mRNA [NM_001013441]	A_51_P254072	0.64278	A_52_P455540	0.50538
	gb|Mus musculus resistance to inhibitors of cholinesterase 8 homolog B (C. elegans), mRNA (cDNA clone IMAGE:4481306). [BC040762]			A_51_P254072	0.454321
Pde7b	ref|Mus musculus phosphodiesterase 7B (Pde7b), mRNA [NM_013875]	A_52_P329185	0.514485	A_52_P329185	0.216006
	ref|Mus musculus phosphodiesterase 7B (Pde7b), mRNA [NM_013875]	A_51_P333712	0.529735	A_51_P333712	0.328702
Ccdc3	ref|Mus musculus coiled-coil domain containing 3 (Ccdc3), mRNA [NM_028804]	A_51_P277431	0.415784	A_51_P277431	0.536834
Neu4	ref|Mus musculus sialidase 4 (Neu4), mRNA [NM_173772]	A_51_P507709	0.342895	A_51_P507709	0.402943
Slc16a7	ens|solute carrier family 16 (monocarboxylic acid transporters), member 7 Gene [Source:MGI Symbol;Acc:MGI:1330284] [ENSMUST00000063318]	A_52_P408736	0.520577	A_52_P408736	0.441527
Zfp182	ref|Mus musculus zinc finger protein 182 (Zfp182), transcript variant 2, mRNA [NM_001111076]	A_52_P290221	0.630045	A_52_P290221	0.695003
Lrch3	ref|Mus musculus leucine-rich repeats and calponin homology (CH) domain containing 3 (Lrch3), mRNA [NM_001081255]	A_52_P242751	0.644047	A_52_P242751	0.658781
Dnmbp	ref|Mus musculus dynamin binding protein (Dnmbp), mRNA [NM_028029]	A_52_P549305	0.590284	A_52_P549305	0.49771
Phyhip	ref|Mus musculus phytanoyl-CoA hydroxylase interacting protein (Phyhip), mRNA [NM_145981]	A_51_P368210	0.592834	A_51_P368210	0.539748
Klra3	ref|Mus musculus killer cell lectin-like receptor, subfamily A, member 3 (Klra3), mRNA [NM_010648]	A_51_P468308	0.640026	A_51_P468308	0.478862
Gm16532	ref|Mus musculus predicted gene, 16532 (Gm16532), mRNA [NM_001134752]	A_51_P217360	0.440919	A_51_P217360	0.481258
1110012J17Rik	ref|Mus musculus RIKEN cDNA 1110012J17 gene (1110012J17Rik), transcript variant 2, mRNA [NM_172963]	A_51_P402575	0.652211	A_51_P402575	0.631858
Fgf13	ref|Mus musculus fibroblast growth factor 13 (Fgf13), mRNA [NM_010200]	A_52_P154877	0.564574	A_52_P154877	0.644698
	ref|Mus musculus fibroblast growth factor 13 (Fgf13), mRNA [NM_010200]	A_51_P409220	0.569304
B130034C11Rik	gb|Mus musculus 7 days neonate cerebellum cDNA, RIKEN full-length enriched library, clone:A730006I08 product:unclassifiable, full insert sequence. [AK139053]	A_51_P199421	0.404109	A_51_P199421	0.389629
Fhit	ref|Mus musculus fragile histidine triad gene (Fhit), mRNA [NM_010210]	A_51_P164530	0.646429	A_51_P164530	0.588903
Aldh2	ens|aldehyde dehydrogenase 2, mitochondrial Gene [Source:MGI (curated);Acc:MGI:99600] [ENSMUST00000031411]	A_52_P13109	0.62586	A_52_P13109	0.673085
Ntf3	ref|Mus musculus neurotrophin 3 (Ntf3), transcript variant 3, mRNA [NM_008742]	A_52_P525161	0.495007	A_52_P525161	0.51183
Orai3	ref|Mus musculus ORAI calcium release-activated calcium modulator 3 (Orai3), mRNA [NM_198424]	A_51_P188602	0.482792	A_51_P188602	0.649759
ENSMUST00000136903	ens|alpha globin regulatory element containing gene Gene [Source:MGI (curated);Acc:MGI:109258] [ENSMUST00000136903]	A_51_P169783	0.577736	A_51_P169783	0.642905
Slc25a15	ref|Mus musculus solute carrier family 25 (mitochondrial carrier ornithine transporter), member 15 (Slc25a15), nuclear gene encoding mitochondrial protein, transcript variant 1, mRNA [NM_181325]	A_51_P510437	0.606722	A_51_P510437	0.595794
Ankrd34c	ref|Mus musculus ankyrin repeat domain 34C (Ankrd34c), mRNA [NM_207260]	A_52_P190855	0.324442	A_52_P190855	0.578959
Sbk1	ref|Mus musculus SH3-binding kinase 1 (Sbk1), mRNA [NM_145587]	A_51_P498388	0.676942	A_51_P498388	0.547279
Insm1	ref|Mus musculus insulinoma-associated 1 (Insm1), mRNA [NM_016889]	A_51_P140887	0.56759	A_51_P140887	0.530413
Zfp879	ref|Mus musculus zinc figer protein 879 (Zfp879), mRNA [NM_173387]	A_51_P508683	0.544212	A_51_P508683	0.544981
Mras	ref|Mus musculus muscle and microspikes RAS (Mras), mRNA [NM_008624]	A_51_P519696	0.662133	A_51_P519696	0.638369
ENSMUST00000009260	ens|Putative uncharacterized protein [Source:UniProtKB/TrEMBL;Acc:Q9D5N2] [ENSMUST00000009260]	A_51_P432011	0.586582	A_51_P432011	0.513396
Pdzd11	gb|Mus musculus adult male tongue cDNA, RIKEN full-length enriched library, clone:2310079D11 product:unclassifiable, full insert sequence. [AK010213]	A_51_P250161	0.611993	A_51_P250161	0.577793
AK086261	gb|Mus musculus 15 days embryo head cDNA, RIKEN full-length enriched library, clone:D930017B02 product:unclassifiable, full insert sequence. [AK086261]	A_52_P1132445	0.694473	A_52_P1132445	0.565912
5730577I03Rik	ref|Mus musculus RIKEN cDNA 5730577I03 gene (5730577I03Rik), non-coding RNA [NR_033729]	A_52_P272906	0.518108	A_52_P272906	0.454221
Raver2	ref|Mus musculus ribonucleoprotein, PTB-binding 2 (Raver2), mRNA [NM_183024]	A_52_P609375	0.547217	A_52_P609375	0.549181
1810012P15Rik	ref|Mus musculus RIKEN cDNA 1810012P15 gene (1810012P15Rik), mRNA [NM_001076681]	A_52_P393120	0.547533	A_52_P393120	0.543792
	ref|Mus musculus RIKEN cDNA 1810012P15 gene (1810012P15Rik), mRNA [NM_001076681]			A_52_P540462	0.657424
AK044606	gb|Mus musculus adult retina cDNA, RIKEN full-length enriched library, clone:A930026I10 product:unclassifiable, full insert sequence. [AK044606]	A_52_P875160	0.575484	A_52_P875160	0.582993
NAP069078-1	Unknown	A_52_P482582	0.457345	A_52_P482582	0.59011
Taf6l	ref|Mus musculus TAF6-like RNA polymerase II, p300/CBP-associated factor (PCAF)-associated factor (Taf6l), transcript variant 1, mRNA [NM_146092]	A_52_P231658	0.520182	A_52_P231658	0.583845
Atpbd4	ref|Mus musculus ATP binding domain 4 (Atpbd4), mRNA [NM_025675]	A_51_P403228	0.541821	A_51_P403228	0.549389
Zfp94	ref|Mus musculus zinc finger protein 94 (Zfp94), mRNA [NM_009568]	A_51_P239137	0.530448	A_51_P239137	0.600949
B230110C06Rik	gb|Mus musculus 10 days neonate cortex cDNA, RIKEN full-length enriched library, clone:A830038F16 product:unclassifiable, full insert sequence. [AK080648]	A_52_P357107	0.248021	A_52_P357107	0.292102
1700096K18Rik	ref|Mus musculus RIKEN cDNA 1700096K18 gene (1700096K18Rik), non-coding RNA [NR_027388]	A_52_P448805	0.693893	A_52_P448805	0.642908
Neurl1a	ref|Mus musculus neuralized homolog 1A (Drosophila) (Neurl1a), transcript variant 1, mRNA [NM_021360]	A_52_P135736	0.589134	A_52_P135736	0.60196
AK034314	gb|Mus musculus adult male diencephalon cDNA, RIKEN full-length enriched library, clone:9330176F03 product:unclassifiable, full insert sequence. [AK034314]	A_52_P1163837	0.5287	A_52_P1163837	0.429576
Polr3g	ref|Mus musculus polymerase (RNA) III (DNA directed) polypeptide G (Polr3g), mRNA [NM_001081176]	A_52_P662785	0.473658	A_52_P662785	0.624192
4922502B01Rik	gb|Mus musculus adult male hippocampus cDNA, RIKEN full-length enriched library, clone:2900056M07 product:hypothetical protein, full insert sequence. [AK013705]	A_51_P400160	0.563613	A_51_P400160	0.61341
Frzb	ref|Mus musculus frizzled-related protein (Frzb), mRNA [NM_011356]	A_51_P286748	0.571627	A_51_P286748	0.499459
Trappc6a	gb|Mus musculus adult male testis cDNA, RIKEN full-length enriched library, clone:4930519D19 product:unclassifiable, full insert sequence. [AK015839]	A_52_P534018	0.630817	A_52_P534018	0.546047
ENSMUST00000112634	ens|UDP-N-acetyl-alpha-D-galactosamine:polypeptide N-acetylgalactosaminyltransferase 13 Gene [Source:MGI (curated);Acc:MGI:2139447] [ENSMUST00000112634]	A_52_P161780	0.576997	A_52_P161780	0.468029
Mink1	ref|Mus musculus misshapen-like kinase 1 (zebrafish) (Mink1), transcript variant 4, mRNA [NM_001045964]	A_51_P135242	0.494684	A_51_P135242	0.474496
C130030K03Rik	gb|Mus musculus 16 days embryo head cDNA, RIKEN full-length enriched library, clone:C130030K03 product:inferred: PROTEASOME SUBUNIT ALPHA TYPE 6 (EC 3.4.99.46) (PROTEASOME IOTA CHAIN) (MACROPAIN IOTA CHAIN) (MULTI, full insert sequence. [AK048022]	A_52_P658133	0.501917	A_52_P658133	0.620735
Pars2	ref|Mus musculus prolyl-tRNA synthetase (mitochondrial)(putative) (Pars2), nuclear gene encoding mitochondrial protein, transcript variant 1, mRNA [NM_172272]	A_51_P189438	0.652955	A_51_P189438	0.671889
ENSMUST00000107918	gb|Mus musculus adult male pituitary gland cDNA, RIKEN full-length enriched library, clone:5330432B20 product:unclassifiable, full insert sequence. [AK030561]	A_52_P29860	0.466612	A_52_P29860	0.487399
Ndrg3	gb|Mus musculus 0 day neonate head cDNA, RIKEN full-length enriched library, clone:4833415O14 product:N-myc downstream regulated 3, full insert sequence. [AK029378]	A_52_P590785	0.414402	A_52_P590785	0.414521
Kcnh3	ref|Mus musculus potassium voltage-gated channel, subfamily H (eag-related), member 3 (Kcnh3), mRNA [NM_010601]	A_52_P1179609	0.662116	A_52_P570330	0.601755
	ref|Mus musculus potassium voltage-gated channel, subfamily H (eag-related), member 3 (Kcnh3), mRNA [NM_010601]	A_52_P570330	0.526467
Cep97	ref|Mus musculus centrosomal protein 97 (Cep97), transcript variant 1, mRNA [NM_028815]	A_52_P677167	0.550631	A_52_P677167	0.573351
Arhgef9	ref|Mus musculus CDC42 guanine nucleotide exchange factor (GEF) 9 (Arhgef9), mRNA [NM_001033329]	A_52_P379126	0.686069	A_52_P379126	0.607214
Pex10	ref|Mus musculus peroxisomal biogenesis factor 10 (Pex10), mRNA [NM_001042407]	A_51_P493256	0.581605	A_51_P493256	0.597958
Nprl3	ref|Mus musculus nitrogen permease regulator-like 3 (S. cerevisiae) (Nprl3), mRNA [NM_181569]	A_52_P368427	0.463512	A_52_P368427	0.573173
Lfng	ref|Mus musculus LFNG O-fucosylpeptide 3-beta-N-acetylglucosaminyltransferase (Lfng), mRNA [NM_008494]	A_51_P201226	0.357593	A_51_P201226	0.566927
	ref|Mus musculus LFNG O-fucosylpeptide 3-beta-N-acetylglucosaminyltransferase (Lfng), mRNA [NM_008494]	A_52_P187940	0.392977	A_52_P187940	0.577893
1700072H12Rik	gb|Mus musculus adult male testis cDNA, RIKEN full-length enriched library, clone:1700072H12 product:hypothetical protein, full insert sequence. [AK006938]	A_52_P169212	0.508627	A_52_P169212	0.546143
Oprk1	ref|Mus musculus opioid receptor, kappa 1 (Oprk1), mRNA [NM_011011]	A_51_P377528	0.398616	A_51_P377528	0.302618
Dcx	ref|Mus musculus doublecortin (Dcx), transcript variant 4, mRNA [NM_010025]	A_52_P244349	0.470582	A_52_P506493	0.534238
	ref|Mus musculus doublecortin (Dcx), transcript variant 4, mRNA [NM_010025]	A_52_P506493	0.257823
	ref|Mus musculus doublecortin (Dcx), transcript variant 4, mRNA [NM_010025]	A_51_P289097	0.578993
Zfp677	ref|Mus musculus zinc finger protein 677 (Zfp677), mRNA [NM_172486]	A_51_P315344	0.594569	A_51_P315344	0.643461
Inpp5j	ref|Mus musculus inositol polyphosphate 5-phosphatase J (Inpp5j), mRNA [NM_172439]	A_52_P339912	0.549865	A_52_P339912	0.550325
ENSMUST00000115059	ens|odd Oz/ten-m homolog 1 (Drosophila) Gene [Source:MGI (curated);Acc:MGI:1345185] [ENSMUST00000115059]	A_52_P1084348	0.574424	A_52_P1084348	0.599133
2610110G12Rik	ref|Mus musculus RIKEN cDNA 2610110G12 gene (2610110G12Rik), transcript variant 3, mRNA [NM_028476]	A_52_P480266	0.510663	A_52_P480266	0.660317
Hes5	ref|Mus musculus hairy and enhancer of split 5 (Drosophila) (Hes5), mRNA [NM_010419]	A_52_P622850	0.446525	A_52_P622850	0.30482
Nr4a2	ref|Mus musculus nuclear receptor subfamily 4, group A, member 2 (Nr4a2), transcript variant 1, mRNA [NM_013613]	A_52_P494622	0.45621	A_52_P494622	0.356525
NAP057252-1	Unknown	A_51_P246487	0.551133	A_51_P246487	0.514448
Myt1	ref|Mus musculus myelin transcription factor 1 (Myt1), transcript variant 1, mRNA [NM_008665]	A_51_P407480	0.569784	A_51_P407480	0.582359
ENSMUST00000099847	ens|lin-28 homolog B (C. elegans) Gene [Source:MGI Symbol;Acc:MGI:3584032] [ENSMUST00000099847]	A_52_P321857	0.345423	A_52_P321857	0.247265
4930547N16Rik	ref|Mus musculus RIKEN cDNA 4930547N16 gene (4930547N16Rik), mRNA [NM_029249]	A_52_P255034	0.200498	A_52_P255034	0.30323
6330549D23Rik	ref|Mus musculus RIKEN cDNA 6330549D23 gene (6330549D23Rik), non-coding RNA [NR_003619]	A_52_P225772	0.435719	A_52_P225772	0.603867
A630033E08Rik	ref|Mus musculus RIKEN cDNA A630033E08 gene (A630033E08Rik), transcript variant 2, mRNA [NM_177358]	A_52_P440481	0.692264	A_52_P440481	0.60469
Vezt	ref|Mus musculus vezatin, adherens junctions transmembrane protein (Vezt), mRNA [NM_172538]	A_51_P149155	0.558224	A_52_P19109	0.640693
	ref|Mus musculus vezatin, adherens junctions transmembrane protein (Vezt), mRNA [NM_172538]	A_52_P19109	0.645327
Rogdi	ref|Mus musculus rogdi homolog (Drosophila) (Rogdi), mRNA [NM_133185]	A_52_P303077	0.666751	A_52_P303077	0.661545
Tbc1d5	ref|Mus musculus TBC1 domain family, member 5 (Tbc1d5), mRNA [NM_028162]	A_52_P430710	0.592962	A_52_P430710	0.685197
	ref|Mus musculus TBC1 domain family, member 5 (Tbc1d5), mRNA [NM_028162]	A_52_P594355	0.646985
C1qtnf9	ref|Mus musculus C1q and tumor necrosis factor related protein 9 (C1qtnf9), mRNA [NM_183175]	A_51_P127475	0.541198	A_51_P127475	0.570875
	ref|Mus musculus C1q and tumor necrosis factor related protein 9 (C1qtnf9), mRNA [NM_183175]	A_52_P200610	0.385703
Brca1	ref|Mus musculus breast cancer 1 (Brca1), mRNA [NM_009764]	A_51_P475523	0.567422	A_52_P18267	0.450762
	ref|Mus musculus breast cancer 1 (Brca1), mRNA [NM_009764]			A_51_P475523	0.330501
Ldoc1	ref|Mus musculus leucine zipper, down-regulated in cancer 1 (Ldoc1), mRNA [NM_001018087]	A_51_P122707	0.361091	A_51_P122707	0.543478
Zfp280b	ref|Mus musculus zinc finger protein 280B (Zfp280b), mRNA [NM_177475]	A_51_P486068	0.668546	A_51_P486068	0.656563
Fam186b	ref|Mus musculus family with sequence similarity 186, member B (Fam186b), mRNA [NM_001081254]	A_51_P138303	0.588511	A_51_P138303	0.571873
Gm5086	ref|PREDICTED: Mus musculus predicted gene, EG328314 (EG328314), mRNA [XM_488691]	A_52_P1027961	0.368133	A_52_P1027961	0.421162
U07661	gb|Mus musculus SJL-4E3 T cell receptor beta chain mRNA, complete cds. [U07661]	A_52_P102846	0.541768	A_52_P102846	0.603558
2810454L23Rik	gb|Mus musculus 10, 11 days embryo whole body cDNA, RIKEN full-length enriched library, clone:2810454L23 product:weakly similar to KINETOPLAST MITOCHONDRIAL MURF2 PROTEIN [Leishmania tarentolae], full insert sequence. [AK013346]	A_51_P265154	0.532953	A_51_P265154	0.598487
1110032L06Rik	gb|Mus musculus 18-day embryo whole body cDNA, RIKEN full-length enriched library, clone:1110032L06 product:unclassifiable, full insert sequence. [AK004038]	A_51_P423199	0.318793	A_51_P423199	0.33984
Ptprn	ref|Mus musculus protein tyrosine phosphatase, receptor type, N (Ptprn), mRNA [NM_008985]	A_51_P318510	0.671237	A_51_P318510	0.669553
Fras1	ref|Mus musculus Fraser syndrome 1 homolog (human) (Fras1), mRNA [NM_175473]	A_51_P383270	0.446599	A_51_P383270	0.489168
NAP055769-1	Unknown	A_52_P356536	0.590962	A_52_P356536	0.600934
ENSMUST00000052354	ens|RIKEN cDNA C130071C03 gene Gene [Source:MGI Symbol;Acc:MGI:2443574] [ENSMUST00000052354]	A_52_P209944	0.545202	A_52_P209944	0.553675
C2cd3	ref|Mus musculus C2 calcium-dependent domain containing 3 (C2cd3), mRNA [NM_001017985]	A_52_P564951	0.538296	A_52_P564951	0.604501
Rbbp4	gb|Mus musculus 10 days neonate cerebellum cDNA, RIKEN full-length enriched library, clone:B930061B17 product:unclassifiable, full insert sequence. [AK140625]	A_52_P382731	0.593134	A_52_P382731	0.686558
AK034409	gb|Mus musculus adult male diencephalon cDNA, RIKEN full-length enriched library, clone:9330187K05 product:unclassifiable, full insert sequence. [AK034409]	A_52_P987826	0.487391	A_52_P987826	0.452008
Dnajc13	ref|Mus musculus DnaJ (Hsp40) homolog, subfamily C, member 13 (Dnajc13), mRNA [NM_001163026]	A_52_P250590	0.614005	A_52_P250590	0.685501
D130017N08Rik	gb|Mus musculus 10 days neonate cerebellum cDNA, RIKEN full-length enriched library, clone:B930002F20 product:unclassifiable, full insert sequence. [AK046914]	A_52_P43578	0.391554	A_52_P43578	0.349887
Csdc2	ref|Mus musculus cold shock domain containing C2, RNA binding (Csdc2), mRNA [NM_145473]	A_51_P183561	0.625514	A_51_P183561	0.681522
Pth2r	ref|Mus musculus parathyroid hormone 2 receptor (Pth2r), mRNA [NM_139270]	A_51_P422360	0.37734	A_52_P555149	0.515017
	ref|Mus musculus parathyroid hormone 2 receptor (Pth2r), mRNA [NM_139270]	A_52_P407251	0.415271	A_51_P422360	0.375544
	ref|Mus musculus parathyroid hormone 2 receptor (Pth2r), mRNA [NM_139270]			A_52_P407251	0.364521
Epha3	ref|Mus musculus Eph receptor A3 (Epha3), mRNA [NM_010140]	A_52_P276955	0.459021	A_52_P276955	0.47765
	ref|Mus musculus Eph receptor A3 (Epha3), mRNA [NM_010140]			A_51_P246133	0.482285
Hdac9	gb|Mus musculus mRNA for mKIAA0744 protein. [AK173017]	A_52_P411780	0.621035	A_51_P255467	0.563557
	gb|Mus musculus mRNA for mKIAA0744 protein. [AK173017]	A_51_P255467	0.517904
A_52_P700200	Unknown	A_52_P700200	0.534763	A_52_P700200	0.57058
Epb4.9	ref|Mus musculus erythrocyte protein band 4.9 (Epb4.9), mRNA [NM_013514]	A_52_P216600	0.557825	A_52_P216600	0.635066
	ref|Mus musculus erythrocyte protein band 4.9 (Epb4.9), mRNA [NM_013514]	A_51_P489633	0.614316	A_51_P489633	0.649001
Scaf1	ref|Mus musculus SR-related CTD-associated factor 1 (Scaf1), mRNA [NM_001008422]	A_52_P79038	0.4567	A_52_P79038	0.609715
Zfp57	ref|Mus musculus zinc finger protein 57 (Zfp57), transcript variant 1, mRNA [NM_001013745]	A_51_P197925	0.482133	A_51_P197925	0.612976
Grid2ip	ref|Mus musculus glutamate receptor, ionotropic, delta 2 (Grid2) interacting protein 1 (Grid2ip), transcript variant 2, mRNA [NM_133355]	A_51_P435410	0.529587	A_51_P435410	0.693074
Tmem132e	ref|Mus musculus transmembrane protein 132E (Tmem132e), mRNA [NM_023438]	A_52_P444480	0.598342	A_52_P444480	0.460847
Car3	ref|Mus musculus carbonic anhydrase 3 (Car3), mRNA [NM_007606]	A_51_P431329	0.528912	A_51_P431329	0.499057
Ncrna00085	ref|Mus musculus non-protein coding RNA 85 (Ncrna00085), mRNA [NM_001162909]	A_52_P357962	0.515489	A_52_P357962	0.597433
1700040L02Rik	ref|Mus musculus RIKEN cDNA 1700040L02 gene (1700040L02Rik), mRNA [NM_028491]	A_51_P205390	0.389618	A_51_P205390	0.605348
Kcna4	ref|Mus musculus potassium voltage-gated channel, shaker-related subfamily, member 4 (Kcna4), mRNA [NM_021275]	A_52_P326513	0.509008	A_52_P326513	0.331247
Fancg	ref|Mus musculus Fanconi anemia, complementation group G (Fancg), transcript variant 1, mRNA [NM_053081]	A_52_P165521	0.460153	A_52_P165521	0.595076
Tbc1d30	ref|Mus musculus TBC1 domain family, member 30 (Tbc1d30), mRNA [NM_029057]	A_52_P197402	0.468868	A_52_P197402	0.614174
Bhlhe22	ref|Mus musculus basic helix-loop-helix family, member e22 (Bhlhe22), mRNA [NM_021560]	A_52_P400463	0.504748	A_52_P400463	0.693728
	ref|Mus musculus basic helix-loop-helix family, member e22 (Bhlhe22), mRNA [NM_021560]	A_51_P507051	0.520796
Cenpk	ref|Mus musculus centromere protein K (Cenpk), transcript variant 1, mRNA [NM_021790]	A_51_P327322	0.550462	A_51_P327322	0.587453
	ref|Mus musculus centromere protein K (Cenpk), transcript variant 1, mRNA [NM_021790]	A_52_P4666	0.620169
2310057J18Rik	ref|Mus musculus RIKEN cDNA 2310057J18 gene (2310057J18Rik), mRNA [NM_026336]	A_52_P410495	0.419221	A_52_P410495	0.402019
Cenpm	ref|Mus musculus centromere protein M (Cenpm), transcript variant 2, mRNA [NM_178269]	A_51_P463087	0.469224	A_51_P463087	0.609287
Slco1a4	ref|Mus musculus solute carrier organic anion transporter family, member 1a4 (Slco1a4), mRNA [NM_030687]	A_51_P335569	0.387019	A_51_P335569	0.466873
NAP123919-1	Unknown	A_52_P90393	0.646982	A_52_P90393	0.654716
Rpp40	gb|Mus musculus 0 day neonate cerebellum cDNA, RIKEN full-length enriched library, clone:C230071K24 product:similar to RIBONUCLEASE P PROTEIN SUBUNIT P40 (EC 3.1.26.5) (RNASEP PROTEIN P40) (RNASE P SUBUNIT 1) [Homo sapiens], full insert sequence. [AK04881	A_52_P366047	0.529802	A_51_P319392	0.508039
	gb|Mus musculus 0 day neonate cerebellum cDNA, RIKEN full-length enriched library, clone:C230071K24 product:similar to RIBONUCLEASE P PROTEIN SUBUNIT P40 (EC 3.1.26.5) (RNASEP PROTEIN P40) (RNASE P SUBUNIT 1) [Homo sapiens], full insert sequence. [AK04881	A_51_P319392	0.470827
Meis1	ref|Mus musculus Meis homeobox 1 (Meis1), mRNA [NM_010789]	A_52_P26195	0.609553	A_52_P26195	0.27334
Ubl7	ref|Mus musculus ubiquitin-like 7 (bone marrow stromal cell-derived) (Ubl7), transcript variant 2, mRNA [NM_027086]	A_51_P337856	0.499569	A_51_P337856	0.650597
	ref|Mus musculus ubiquitin-like 7 (bone marrow stromal cell-derived) (Ubl7), transcript variant 2, mRNA [NM_027086]	A_52_P334680	0.427579	A_52_P334680	0.613881
Ucp3	ref|Mus musculus uncoupling protein 3 (mitochondrial, proton carrier) (Ucp3), nuclear gene encoding mitochondrial protein, mRNA [NM_009464]	A_52_P380379	0.282425	A_52_P380379	0.422289
Cyp46a1	ref|Mus musculus cytochrome P450, family 46, subfamily a, polypeptide 1 (Cyp46a1), mRNA [NM_010010]	A_51_P457664	0.581164	A_51_P457664	0.611649
AV230399	gb|AV230399 RIKEN full-length enriched, 0 day neonate skin Mus musculus cDNA clone 4631429G01 3'. [AV230399]	A_52_P804819	0.590007	A_52_P804819	0.669893
Rnf165	ref|Mus musculus ring finger protein 165 (Rnf165), mRNA [NM_001164504]	A_52_P236629	0.595867	A_52_P236629	0.567878
Capn3	ref|Mus musculus calpain 3 (Capn3), transcript variant a, mRNA [NM_007601]	A_51_P423859	0.415004	A_51_P423859	0.500687
Arx	ref|Mus musculus aristaless related homeobox (Arx), mRNA [NM_007492]	A_52_P176405	0.483359	A_52_P176405	0.666328
AK043740	gb|Mus musculus 10 days neonate cortex cDNA, RIKEN full-length enriched library, clone:A830027C02 product:unclassifiable, full insert sequence. [AK043740]	A_52_P1132248	0.613907	A_52_P1132248	0.59583
Zfp385a	ref|Mus musculus zinc finger protein 385A (Zfp385a), mRNA [NM_013866]	A_52_P29392	0.556419	A_52_P29392	0.612561
Nrarp	ref|Mus musculus Notch-regulated ankyrin repeat protein (Nrarp), mRNA [NM_025980]	A_51_P504354	0.565057	A_51_P504354	0.548958
Vac14	ref|Mus musculus Vac14 homolog (S. cerevisiae) (Vac14), mRNA [NM_146216]	A_52_P411331	0.548222	A_52_P411331	0.647759
Nlrp6	ref|Mus musculus NLR family, pyrin domain containing 6 (Nlrp6), mRNA [NM_001081389]	A_51_P362818	0.467366	A_51_P362818	0.374774
	ref|Mus musculus NLR family, pyrin domain containing 6 (Nlrp6), mRNA [NM_001081389]	A_52_P98531	0.442729	A_52_P98531	0.291099
Parvg	ref|Mus musculus parvin, gamma (Parvg), transcript variant 2, mRNA [NM_022321]	A_52_P531651	0.674388	A_52_P531651	0.675474
Rfx3	ref|Mus musculus regulatory factor X, 3 (influences HLA class II expression) (Rfx3), transcript variant 1, mRNA [NM_011265]	A_52_P477804	0.579721	A_52_P477804	0.522116
Srd5a3	ref|Mus musculus steroid 5 alpha-reductase 3 (Srd5a3), mRNA [NM_020611]	A_52_P411245	0.590853	A_52_P411245	0.648841
	ref|Mus musculus steroid 5 alpha-reductase 3 (Srd5a3), mRNA [NM_020611]	A_51_P334730	0.593669
AK034079	gb|Mus musculus adult male diencephalon cDNA, RIKEN full-length enriched library, clone:9330154M02 product:Rho interacting protein 2, full insert sequence. [AK034079]	A_52_P526417	0.677615	A_52_P526417	0.613759
Dym	ref|Mus musculus dymeclin (Dym), mRNA [NM_027727]	A_51_P272586	0.630848	A_51_P272586	0.638458
Lin28b	ref|Mus musculus lin-28 homolog B (C. elegans) (Lin28b), mRNA [NM_001031772]	A_52_P676861	0.513413	A_52_P676861	0.561581
	gb|Mus musculus 9.5 days embryo parthenogenote cDNA, RIKEN full-length enriched library, clone:B130011C22 product:hypothetical protein, full insert sequence. [AK044904]	A_52_P357516	0.641625
Htr1a	ref|Mus musculus 5-hydroxytryptamine (serotonin) receptor 1A (Htr1a), mRNA [NM_008308]	A_52_P612368	0.363503	A_52_P612368	0.584644
Mme	ref|Mus musculus membrane metallo endopeptidase (Mme), mRNA [NM_008604]	A_52_P93837	0.646882	A_52_P429723	0.291964
	ref|Mus musculus membrane metallo endopeptidase (Mme), mRNA [NM_008604]			A_52_P93837	0.187409
Clvs1	gb|Mus musculus 12 days embryo spinal ganglion cDNA, RIKEN full-length enriched library, clone:D130072G21 product:unclassifiable, full insert sequence. [AK083985]	A_52_P18960	0.651047	A_52_P199147	0.598188
	ref|Mus musculus clavesin 1 (Clvs1), mRNA [NM_028940]			A_51_P394635	0.63593
Fat4	ref|Mus musculus FAT tumor suppressor homolog 4 (Drosophila) (Fat4), mRNA [NM_183221]	A_52_P675530	0.584243	A_52_P675530	0.605508
	ref|Mus musculus FAT tumor suppressor homolog 4 (Drosophila) (Fat4), mRNA [NM_183221]	A_51_P353056	0.583438
1110018G07Rik	ref|Mus musculus RIKEN cDNA 1110018G07 gene (1110018G07Rik), mRNA [NM_178065]	A_52_P269384	0.573561	A_51_P483013	0.533965
	ref|Mus musculus RIKEN cDNA 1110018G07 gene (1110018G07Rik), mRNA [NM_178065]			A_52_P269384	0.491807
	ref|Mus musculus RIKEN cDNA 1110018G07 gene (1110018G07Rik), mRNA [NM_178065]			A_52_P584802	0.541562
C2cd2l	ref|Mus musculus C2 calcium-dependent domain containing 2-like (C2cd2l), mRNA [NM_027909]	A_51_P342835	0.656477	A_51_P342835	0.523142
Eif2c3	ens|eukaryotic translation initiation factor 2C, 3 Gene [Source:MGI (curated);Acc:MGI:2446634] [ENSMUST00000069097]	A_52_P126521	0.571417	A_52_P126521	0.67102
ENSMUST00000066154	ens|RIKEN cDNA 4732444A12 gene Gene [Source:MGI Symbol;Acc:MGI:3698431] [ENSMUST00000066154]	A_52_P629748	0.422909	A_52_P629748	0.544116
Drd2	ref|Mus musculus dopamine receptor D2 (Drd2), mRNA [NM_010077]	A_51_P111233	0.402313	A_52_P529650	0.294014
	ens|dopamine receptor 2 Gene [Source:MGI Symbol;Acc:MGI:94924] [ENSMUST00000075764]			A_51_P111233	0.131079
9330168O09Rik	gb|Mus musculus adult male diencephalon cDNA, RIKEN full-length enriched library, clone:9330168O09 product:unclassifiable, full insert sequence. [AK034249]	A_52_P467398	0.436356	A_52_P467398	0.646908
ENSMUST00000141504	ens|RecQ protein-like Gene [Source:MGI (curated);Acc:MGI:103021] [ENSMUST00000141504]	A_52_P298213	0.572134	A_52_P298213	0.556372
6330415G19Rik	gb|Mus musculus adult male medulla oblongata cDNA, RIKEN full-length enriched library, clone:6330415G19 product:hypothetical protein, full insert sequence. [AK031835]	A_52_P582619	0.520233	A_52_P582619	0.565395
A230103O09Rik	ref|PREDICTED: Mus musculus RIKEN cDNA A230103O09 gene (A230103O09Rik), mRNA [XM_001471948]	A_51_P268477	0.675914	A_51_P268477	0.42214
Srr	ref|Mus musculus serine racemase (Srr), transcript variant 1, mRNA [NM_013761]	A_52_P16571	0.616869	A_52_P16571	0.585286
Tcte2	ref|Mus musculus t-complex-associated testis expressed 2 (Tcte2), mRNA [NM_022311]	A_51_P293278	0.425871	A_51_P293278	0.625494
4930412F12Rik	ref|PREDICTED: Mus musculus RIKEN cDNA 4930412F12 gene (4930412F12Rik), mRNA [XM_001475690]	A_52_P630687	0.518272	A_52_P630687	0.499881
Crispld1	ref|Mus musculus cysteine-rich secretory protein LCCL domain containing 1 (Crispld1), mRNA [NM_031402]	A_51_P249749	0.374652	A_51_P249749	0.421161
6820445E23Rik	gb|Mus musculus 12 days embryo female mullerian duct includes surrounding region cDNA, RIKEN full-length enriched library, clone:6820445E23 product:hypothetical protein, full insert sequence. [AK135532]	A_51_P268514	0.540479	A_51_P268514	0.61599
AK053006	gb|Mus musculus 15 days embryo head cDNA, RIKEN full-length enriched library, clone:D930011H06 product:hypothetical protein, full insert sequence. [AK053006]	A_52_P787506	0.429926	A_52_P787506	0.533078
2610036D13Rik	ref|Mus musculus RIKEN cDNA 2610036D13 gene (2610036D13Rik), mRNA [NM_029282]	A_52_P24382	0.492251	A_52_P24382	0.606512
1110069O07Rik	gb|Mus musculus 18-day embryo whole body cDNA, RIKEN full-length enriched library, clone:1110069O07 product:unclassifiable, full insert sequence. [AK004424]	A_52_P962414	0.679356	A_52_P962414	0.311594
A930011O12Rik	gb|Mus musculus RIKEN cDNA A930011O12 gene, mRNA (cDNA clone IMAGE:5357993), with apparent retained intron. [BC030402]	A_51_P364121	0.474539	A_51_P364121	0.600343
Cyp11a1	ref|Mus musculus cytochrome P450, family 11, subfamily a, polypeptide 1 (Cyp11a1), nuclear gene encoding mitochondrial protein, mRNA [NM_019779]	A_51_P309727	0.395384	A_51_P309727	0.652894
	ref|Mus musculus cytochrome P450, family 11, subfamily a, polypeptide 1 (Cyp11a1), nuclear gene encoding mitochondrial protein, mRNA [NM_019779]	A_51_P309733	0.572417
Bcas3	ref|Mus musculus breast carcinoma amplified sequence 3 (Bcas3), transcript variant 1, mRNA [NM_138681]	A_51_P433584	0.52341	A_51_P433584	0.616402
Zfp418	ref|Mus musculus zinc finger protein 418 (Zfp418), mRNA [NM_146179]	A_51_P382512	0.569614	A_51_P382512	0.574592
C1ql1	ref|Mus musculus complement component 1, q subcomponent-like 1 (C1ql1), mRNA [NM_011795]	A_51_P463878	0.547198	A_51_P463878	0.508309
Trak1	gb|Mus musculus 3 days neonate thymus cDNA, RIKEN full-length enriched library, clone:A630008O13 product:weakly similar to AMYOTROPHIC LATERAL SCLEROSIS 2 [Homo sapiens], full insert sequence. [AK041436]	A_52_P61009	0.645185	A_52_P61009	0.635793
Zfp641	ref|Mus musculus zinc finger protein 641 (Zfp641), mRNA [NM_173769]	A_52_P392644	0.462623	A_52_P392644	0.640496
Gpr158	ref|Mus musculus G protein-coupled receptor 158 (Gpr158), mRNA [NM_001004761]	A_52_P133578	0.586617	A_52_P133578	0.484679
Dusp19	ref|Mus musculus dual specificity phosphatase 19 (Dusp19), mRNA [NM_024438]	A_51_P394946	0.590618	A_51_P394946	0.52196
	ref|Mus musculus dual specificity phosphatase 19 (Dusp19), mRNA [NM_024438]	A_52_P225331	0.613348	A_52_P225331	0.551389
C730002L08Rik	gb|Mus musculus adult male liver tumor cDNA, RIKEN full-length enriched library, clone:C730002L08 product:unclassifiable, full insert sequence. [AK050017]	A_52_P577315	0.33719	A_52_P577315	0.587849
AK044575	gb|Mus musculus adult retina cDNA, RIKEN full-length enriched library, clone:A930024H23 product:actin-related protein 8 homolog (S. cerevisiae), full insert sequence. [AK044575]	A_52_P51468	0.580174	A_52_P51468	0.681299
A730076H11Rik	gb|Mus musculus 7 days neonate cerebellum cDNA, RIKEN full-length enriched library, clone:A730076H11 product:similar to T-cell receptor alpha chain precursor V-J region (TA72) (fragment) [Mus musculus], full insert sequence. [AK043253]	A_52_P210002	0.239588	A_52_P210002	0.135713
Rad50	ref|Mus musculus RAD50 homolog (S. cerevisiae) (Rad50), mRNA [NM_009012]	A_51_P367220	0.5503	A_51_P367220	0.589076
Adarb2	ref|Mus musculus adenosine deaminase, RNA-specific, B2 (Adarb2), mRNA [NM_052977]	A_52_P105429	0.51525	A_52_P105429	0.607158
2310047B19Rik	ref|Mus musculus RIKEN cDNA 2310047B19 gene (2310047B19Rik), mRNA [NM_025870]	A_51_P210300	0.541223	A_51_P210300	0.584233
D430042O09Rik	ref|Mus musculus RIKEN cDNA D430042O09 gene (D430042O09Rik), mRNA [NM_001081022]	A_52_P108023	0.478466	A_52_P108023	0.559105
Zfp329	ref|Mus musculus zinc finger protein 329 (Zfp329), mRNA [NM_026046]	A_52_P215186	0.664645	A_52_P215186	0.63163
Rab3d	ref|Mus musculus RAB3D, member RAS oncogene family (Rab3d), mRNA [NM_031874]	A_52_P432919	0.467632	A_52_P432919	0.566856
Trib2	ref|Mus musculus tribbles homolog 2 (Drosophila) (Trib2), mRNA [NM_144551]	A_52_P220810	0.589787	A_52_P220810	0.503791
	ref|Mus musculus tribbles homolog 2 (Drosophila) (Trib2), mRNA [NM_144551]	A_51_P103819	0.674193	A_51_P103819	0.581821
ENSMUST00000126399	ens|leucine rich repeat transmembrane neuronal 4 Gene [Source:MGI (curated);Acc:MGI:2389180] [ENSMUST00000126399]	A_52_P424206	0.430306	A_52_P424206	0.523617
Zfp239	ref|Mus musculus zinc finger protein 239 (Zfp239), transcript variant 1, mRNA [NM_001001792]	A_51_P231630	0.513419	A_51_P231630	0.636294
Mettl7a1	ref|Mus musculus methyltransferase like 7A1 (Mettl7a1), mRNA [NM_027334]	A_52_P205695	0.384341	A_52_P205695	0.493892
C8g	ref|Mus musculus complement component 8, gamma polypeptide (C8g), mRNA [NM_027062]	A_52_P370225	0.3759	A_52_P370225	0.424468
Serpina9	ref|Mus musculus serine (or cysteine) peptidase inhibitor, clade A (alpha-1 antiproteinase, antitrypsin), member 9 (Serpina9), mRNA [NM_027997]	A_51_P131315	0.468409	A_51_P131315	0.08464
Rad18	gb|Mus musculus 0 day neonate skin cDNA, RIKEN full-length enriched library, clone:4632409J05 product:RAD18 homolog (S.cerevisiae), full insert sequence. [AK028505]	A_52_P413805	0.520516	A_52_P413805	0.623099
	ref|Mus musculus RAD18 homolog (S. cerevisiae) (Rad18), transcript variant 2, mRNA [NM_021385]	A_51_P480855	0.624617
Ano8	ref|Mus musculus anoctamin 8 (Ano8), mRNA [NM_001164679]	A_51_P166948	0.589352	A_51_P166948	0.680341
Zfp174	ref|Mus musculus zinc finger protein 174 (Zfp174), mRNA [NM_001081217]	A_52_P373666	0.453804	A_52_P373666	0.525108
Scml4	ref|Mus musculus sex comb on midleg-like 4 (Drosophila) (Scml4), mRNA [NM_172938]	A_51_P338799	0.586345	A_51_P338799	0.458608
	ref|Mus musculus sex comb on midleg-like 4 (Drosophila) (Scml4), mRNA [NM_172938]	A_52_P519737	0.543195	A_52_P519737	0.584041
Wdr6	ref|Mus musculus WD repeat domain 6 (Wdr6), mRNA [NM_031392]	A_51_P118650	0.548138	A_51_P118650	0.642585
Syt3	ref|Mus musculus synaptotagmin III (Syt3), transcript variant 1, mRNA [NM_016663]	A_52_P348038	0.426427	A_52_P348038	0.574355
1110018N20Rik	gb|Mus musculus 10 days neonate cortex cDNA, RIKEN full-length enriched library, clone:A830095L23 product:unclassifiable, full insert sequence. [AK044157]	A_52_P225888	0.602658	A_52_P225888	0.476622
Ace	ref|Mus musculus angiotensin I converting enzyme (peptidyl-dipeptidase A) 1 (Ace), transcript variant 2, mRNA [NM_009598]	A_52_P72297	0.385566	A_52_P72297	0.608324
1110008J03Rik	ref|Mus musculus RIKEN cDNA 1110008J03 gene (1110008J03Rik), mRNA [NM_029096]	A_51_P510722	0.464378	A_51_P510722	0.557041
4930481B07Rik	gb|Mus musculus adult male testis cDNA, RIKEN full-length enriched library, clone:4930481B07 product:unclassifiable, full insert sequence. [AK015605]	A_51_P229732	0.393129	A_51_P229732	0.530243
BC027344	ref|Mus musculus cDNA sequence BC027344 (BC027344), mRNA [NM_173738]	A_51_P281123	0.494344	A_51_P281123	0.636748
Nlgn3	ref|Mus musculus neuroligin 3 (Nlgn3), mRNA [NM_172932]	A_51_P456816	0.613283	A_51_P456816	0.648373
Pddc1	ref|Mus musculus Parkinson disease 7 domain containing 1 (Pddc1), mRNA [NM_172116]	A_51_P317317	0.452379	A_51_P317317	0.659681
Crybb1	ref|Mus musculus crystallin, beta B1 (Crybb1), mRNA [NM_023695]	A_52_P643798	0.467159	A_52_P643798	0.484127
	ref|Mus musculus crystallin, beta B1 (Crybb1), mRNA [NM_023695]	A_51_P334063	0.506489	A_51_P334063	0.554756
Zfp84	ref|Mus musculus zinc finger protein 84 (Zfp84), mRNA [NM_023750]	A_52_P567890	0.629001	A_52_P567890	0.65097
Ddn	ref|Mus musculus dendrin (Ddn), mRNA [NM_001013741]	A_52_P101487	0.625402	A_52_P101487	0.577874
Selplg	ref|Mus musculus selectin, platelet (p-selectin) ligand (Selplg), mRNA [NM_009151]	A_51_P131364	0.568353	A_51_P131364	0.624777
	ref|Mus musculus selectin, platelet (p-selectin) ligand (Selplg), mRNA [NM_009151]	A_51_P131358	0.580197	A_51_P131358	0.575074
DXBay18	ref|Mus musculus DNA segment, Chr X, Baylor 18 (DXBay18), mRNA [NM_001025384]	A_51_P251737	0.577305	A_51_P251737	0.449704
	ref|Mus musculus DNA segment, Chr X, Baylor 18 (DXBay18), mRNA [NM_001025384]	A_52_P166292	0.5486	A_52_P166292	0.407482
TC1668856	Unknown	A_52_P868567	0.53884	A_52_P868567	0.436056
A230107N01Rik	gb|Mus musculus adult male hypothalamus cDNA, RIKEN full-length enriched library, clone:A230107N01 product:unclassifiable, full insert sequence. [AK039207]	A_52_P518087	0.567402	A_52_P518087	0.620003
Mettl7a2	gb|Mus musculus UbiE2 mRNA for UbiE2, complete cds. [AB099518]	A_52_P458177	0.432648	A_52_P458177	0.467997
Lrrc61	ref|Mus musculus leucine rich repeat containing 61 (Lrrc61), transcript variant 1, mRNA [NM_177736]	A_51_P492797	0.534113	A_51_P492797	0.601269
	ref|Mus musculus leucine rich repeat containing 61 (Lrrc61), transcript variant 1, mRNA [NM_177736]	A_52_P6566	0.48328
Npy5r	ref|Mus musculus neuropeptide Y receptor Y5 (Npy5r), mRNA [NM_016708]	A_51_P119039	0.555394	A_51_P119039	0.57834
Itgb1bp1	gb|Mus musculus bodenin gene. [AJ001373]	A_52_P439267	0.675367	A_51_P456980	0.594818
	ref|Mus musculus integrin beta 1 binding protein 1 (Itgb1bp1), mRNA [NM_008403]			A_52_P439267	0.5488
Efhc2	ref|Mus musculus EF-hand domain (C-terminal) containing 2 (Efhc2), mRNA [NM_028916]	A_52_P127184	0.671863	A_52_P127184	0.636738
	ref|Mus musculus EF-hand domain (C-terminal) containing 2 (Efhc2), mRNA [NM_028916]	A_51_P404992	0.608134	A_51_P404992	0.606442
Prune2	ref|Mus musculus prune homolog 2 (Drosophila) (Prune2), mRNA [NM_181348]	A_51_P506054	0.545366	A_51_P326932	0.671394
	ref|Mus musculus prune homolog 2 (Drosophila) (Prune2), mRNA [NM_181348]	A_51_P326932	0.559675
Eps8l1	ref|Mus musculus EPS8-like 1 (Eps8l1), mRNA [NM_026146]	A_52_P37757	0.5354	A_52_P37757	0.493559
Pcdhb19	ref|Mus musculus protocadherin beta 19 (Pcdhb19), mRNA [NM_053144]	A_51_P268469	0.613087	A_51_P268469	0.557276
Nhsl2	ref|Mus musculus NHS-like 2 (Nhsl2), mRNA [NM_001163610]	A_52_P255300	0.467695	A_52_P255300	0.528626
Dok4	ref|Mus musculus docking protein 4 (Dok4), mRNA [NM_053246]	A_51_P415475	0.565759	A_51_P415475	0.476734
Wdr62	ref|Mus musculus WD repeat domain 62 (Wdr62), mRNA [NM_146186]	A_51_P336114	0.579777	A_51_P336114	0.662223
AK041294	gb|Mus musculus adult male aorta and vein cDNA, RIKEN full-length enriched library, clone:A530097J09 product:origin of replication 3 homolog (S. cerevisiae), full insert sequence. [AK041294]	A_52_P577438	0.528827	A_52_P577438	0.255879
Ppif	ref|Mus musculus peptidylprolyl isomerase F (cyclophilin F) (Ppif), nuclear gene encoding mitochondrial protein, mRNA [NM_134084]	A_51_P308590	0.597484	A_51_P308590	0.67956
Ubxn2b	ref|Mus musculus UBX domain protein 2B (Ubxn2b), mRNA [NM_026534]	A_52_P588022	0.640179	A_52_P588022	0.642161
Dzip1l	ref|Mus musculus DAZ interacting protein 1-like (Dzip1l), mRNA [NM_028258]	A_51_P199618	0.565733	A_51_P199618	0.625827
Chst5	gb|Mus musculus intestine N-acetylglucosamine 6-O-sulfotransferase (I-GlcNAc-6-ST) mRNA, complete cds. [AF176840]	A_51_P299107	0.395775	A_51_P299107	0.538649
Cox7b2	ref|Mus musculus cytochrome c oxidase subunit VIIb2 (Cox7b2), mRNA [NM_030052]	A_51_P361111	0.644546	A_51_P361111	0.576554
C030017B01Rik	gb|Mus musculus adult male cortex cDNA, RIKEN full-length enriched library, clone:B530033N09 product:unclassifiable, full insert sequence. [AK046738]	A_52_P1147502	0.607628	A_52_P1147502	0.661763
Rasd2	ref|Mus musculus RASD family, member 2 (Rasd2), mRNA [NM_029182]	A_51_P394631	0.47757	A_51_P394631	0.188848
ENSMUST00000118002	ens|RIKEN cDNA 4930529M08 gene Gene [Source:MGI Symbol;Acc:MGI:1926024] [ENSMUST00000118002]	A_52_P69228	0.342805	A_52_P69228	0.34844
D2hgdh	ref|Mus musculus D-2-hydroxyglutarate dehydrogenase (D2hgdh), nuclear gene encoding mitochondrial protein, mRNA [NM_178882]	A_51_P257613	0.535896	A_51_P257613	0.593265
Tubg2	ref|Mus musculus tubulin, gamma 2 (Tubg2), mRNA [NM_134028]	A_51_P173656	0.501657	A_51_P173656	0.587843
AK034505	gb|Mus musculus adult male diencephalon cDNA, RIKEN full-length enriched library, clone:9330209C03 product:unclassifiable, full insert sequence. [AK034505]	A_51_P474094	0.409609	A_51_P474094	0.298328
AK045384	gb|Mus musculus adult male corpora quadrigemina cDNA, RIKEN full-length enriched library, clone:B230112A04 product:nasal embryonic LHRH factor, full insert sequence. [AK045384]	A_52_P172126	0.182625	A_52_P172126	0.458708
Chia	ref|Mus musculus chitinase, acidic (Chia), mRNA [NM_023186]	A_51_P473748	0.568534	A_52_P56636	0.51712
	ref|Mus musculus chitinase, acidic (Chia), mRNA [NM_023186]			A_51_P473748	0.414915
LOC432938	gb|Mus musculus 12 days embryo spinal ganglion cDNA, RIKEN full-length enriched library, clone:D130064A21 product:weakly similar to hypothetical protein 3 [Homo sapiens], full insert sequence. [AK083927]	A_51_P311642	0.553344	A_51_P311642	0.518251
Fam184b	ref|Mus musculus family with sequence similarity 184, member B (Fam184b), mRNA [NM_021416]	A_52_P572473	0.595955	A_52_P572473	0.551017
2310001K24Rik	ref|Mus musculus RIKEN cDNA 2310001K24 gene (2310001K24Rik), non-coding RNA [NR_028122]	A_51_P274137	0.467221	A_51_P274138	0.585184
	ref|Mus musculus RIKEN cDNA 2310001K24 gene (2310001K24Rik), non-coding RNA [NR_028122]			A_51_P274137	0.490911
Gatsl3	ref|Mus musculus GATS protein-like 3 (Gatsl3), mRNA [NM_028022]	A_51_P517051	0.607613	A_51_P517051	0.537429
Mylk4	ref|Mus musculus myosin light chain kinase family, member 4 (Mylk4), mRNA [NM_001166030]	A_52_P1011632	0.549065	A_52_P1011632	0.497182
Camk2b	ref|Mus musculus calcium/calmodulin-dependent protein kinase II, beta (Camk2b), transcript variant 2, mRNA [NM_007595]	A_51_P318933	0.647973	A_51_P318933	0.622006
Cyp2d22	ref|Mus musculus cytochrome P450, family 2, subfamily d, polypeptide 22 (Cyp2d22), transcript variant 1, mRNA [NM_001163472]	A_52_P49391	0.688187	A_52_P49391	0.656215
Epyc	ref|Mus musculus epiphycan (Epyc), mRNA [NM_007884]	A_51_P225484	0.48547	A_51_P225484	0.493182
Frem2	ref|Mus musculus Fras1 related extracellular matrix protein 2 (Frem2), mRNA [NM_172862]	A_52_P5491	0.563276	A_51_P214503	0.530197
	ref|Mus musculus Fras1 related extracellular matrix protein 2 (Frem2), mRNA [NM_172862]			A_52_P5491	0.338262
Spry3	ref|Mus musculus sprouty homolog 3 (Drosophila) (Spry3), mRNA [NM_001030293]	A_51_P476127	0.332703	A_51_P476127	0.291521
Pcdhb10	ref|Mus musculus protocadherin beta 10 (Pcdhb10), mRNA [NM_053135]	A_51_P289066	0.555474	A_51_P289066	0.549782
4933424G06Rik	ref|PREDICTED: Mus musculus RIKEN cDNA 4933424G06 gene (4933424G06Rik), mRNA [XM_129743]	A_51_P397117	0.611595	A_51_P397117	0.648354
ENSMUST00000067599	ens|Putative uncharacterized protein Fragment [Source:UniProtKB/TrEMBL;Acc:Q8BPS9] [ENSMUST00000067599]	A_52_P480859	0.456783	A_52_P480859	0.627533
Zbtb8b	ref|Mus musculus zinc finger and BTB domain containing 8b (Zbtb8b), mRNA [NM_153541]	A_52_P369613	0.269605	A_52_P369613	0.390771
A530072M11Rik	gb|Mus musculus adult male aorta and vein cDNA, RIKEN full-length enriched library, clone:A530072M11 product:unclassifiable, full insert sequence. [AK080160]	A_52_P219704	0.553931	A_52_P219704	0.51563
Nudt8	ref|Mus musculus nudix (nucleoside diphosphate linked moiety X)-type motif 8 (Nudt8), mRNA [NM_025529]	A_51_P490388	0.516761	A_51_P490388	0.620254
Gm5577	ref|Mus musculus predicted gene 5577 (Gm5577), non-coding RNA [NR_026990]	A_51_P386829	0.469198	A_51_P386829	0.498969
Ift140	ref|Mus musculus intraflagellar transport 140 homolog (Chlamydomonas) (Ift140), mRNA [NM_134126]	A_51_P331090	0.52103	A_51_P331090	0.607687
Ankrd34a	ref|Mus musculus ankyrin repeat domain 34A (Ankrd34a), mRNA [NM_001024851]	A_52_P262462	0.50184	A_52_P262462	0.508993
Impg1	ens|interphotoreceptor matrix proteoglycan 1 Gene [Source:MGI Symbol;Acc:MGI:1926876] [ENSMUST00000113250]	A_51_P349713	0.441195	A_51_P349713	0.147825
	ref|Mus musculus interphotoreceptor matrix proteoglycan 1 (Impg1), mRNA [NM_022016]			A_52_P160181	0.238051
Gm10544	gb|Mus musculus adult retina cDNA, RIKEN full-length enriched library, clone:A930037H23 product:unclassifiable, full insert sequence. [AK080748]	A_52_P362449	0.531562	A_52_P362449	0.505945
Xpnpep3	gb|Mus musculus 9 days embryo whole body cDNA, RIKEN full-length enriched library, clone:D030066A15 product:unclassifiable, full insert sequence. [AK051077]	A_52_P126720	0.49905	A_52_P126720	0.584203
Aldh1a1	ref|Mus musculus aldehyde dehydrogenase family 1, subfamily A1 (Aldh1a1), mRNA [NM_013467]	A_51_P334942	0.691445	A_51_P334942	0.633549
ENSMUST00000054263	ens|transmembrane protein 164 Gene [Source:MGI (curated);Acc:MGI:2148020] [ENSMUST00000054263]	A_52_P417796	0.644068	A_52_P417796	0.668489
Mfsd9	ref|Mus musculus major facilitator superfamily domain containing 9 (Mfsd9), mRNA [NM_172499]	A_52_P90507	0.443002	A_52_P90507	0.554827
2810405F15Rik	ref|Mus musculus RIKEN cDNA 2810405F15 gene (2810405F15Rik), non-coding RNA [NR_033447]	A_51_P300532	0.478055	A_51_P300532	0.553529
Rasgrp2	gb|Mus musculus calcium and DAG-regulated guanine nucleotide exchange factor I mRNA, complete cds. [AF081193]	A_52_P453814	0.584118	A_51_P187442	0.297251
	ref|Mus musculus RAS, guanyl releasing protein 2 (Rasgrp2), mRNA [NM_011242]			A_52_P453814	0.279656
Fam65b	ref|Mus musculus family with sequence similarity 65, member B (Fam65b), transcript variant 1, mRNA [NM_029679]	A_52_P244637	0.655773	A_52_P370534	0.562448
	ref|Mus musculus family with sequence similarity 65, member B (Fam65b), transcript variant 2, mRNA [NM_001080381]			A_52_P244639	0.616065
	ref|Mus musculus family with sequence similarity 65, member B (Fam65b), transcript variant 2, mRNA [NM_001080381]			A_52_P244637	0.424806
Pfn3	ref|Mus musculus profilin 3 (Pfn3), mRNA [NM_029303]	A_52_P444517	0.562769	A_52_P444517	0.624424
9130401L11Rik	gb|Mus musculus adult male bone cDNA, RIKEN full-length enriched library, clone:9830143H05 product:unclassifiable, full insert sequence. [AK036628]	A_52_P163882	0.542922	A_52_P163882	0.407813
Zfp689	ref|Mus musculus zinc finger protein 689 (Zfp689), mRNA [NM_175163]	A_52_P446181	0.620371	A_52_P446181	0.633721
Gng7	ref|Mus musculus guanine nucleotide binding protein (G protein), gamma 7 (Gng7), transcript variant 1, mRNA [NM_001038655]	A_52_P331883	0.665111	A_51_P443686	0.556558
	ref|Mus musculus guanine nucleotide binding protein (G protein), gamma 7 (Gng7), transcript variant 1, mRNA [NM_001038655]			A_52_P331883	0.316928
Sntg2	ref|Mus musculus syntrophin, gamma 2 (Sntg2), mRNA [NM_172951]	A_51_P369998	0.467207	A_51_P369998	0.605165
Zswim3	ref|Mus musculus zinc finger, SWIM domain containing 3 (Zswim3), mRNA [NM_178375]	A_52_P59228	0.583519	A_52_P59228	0.613107
Slc30a3	ref|Mus musculus solute carrier family 30 (zinc transporter), member 3 (Slc30a3), mRNA [NM_011773]	A_51_P420859	0.478253	A_51_P420859	0.614871
Alpk2	ref|Mus musculus alpha-kinase 2 (Alpk2), mRNA [NM_001037294]	A_51_P219088	0.469833	A_51_P219088	0.520111
Zdhhc6	ref|Mus musculus zinc finger, DHHC domain containing 6 (Zdhhc6), transcript variant 1, mRNA [NM_001033573]	A_51_P416439	0.59983	A_51_P416439	0.678751
1500002I01Rik	gb|Mus musculus adult male cerebellum cDNA, RIKEN full-length enriched library, clone:1500002I01 product:unclassifiable, full insert sequence. [AK005117]	A_52_P978480	0.583245	A_52_P978480	0.622869
Cdhr1	ref|Mus musculus cadherin-related family member 1 (Cdhr1), mRNA [NM_130878]	A_51_P173114	0.599962	A_51_P173114	0.173743
Suv39h1	ref|Mus musculus suppressor of variegation 3-9 homolog 1 (Drosophila) (Suv39h1), mRNA [NM_011514]	A_51_P510441	0.594427	A_51_P510441	0.640013
Prkcq	ref|Mus musculus protein kinase C, theta (Prkcq), mRNA [NM_008859]	A_51_P338935	0.596345	A_51_P338935	0.566385
Ptk2b	ref|Mus musculus PTK2 protein tyrosine kinase 2 beta (Ptk2b), transcript variant 3, mRNA [NM_172498]	A_51_P311904	0.448788	A_51_P311904	0.472574
4930583I09Rik	ens|RIKEN cDNA 4930583I09 gene Gene [Source:MGI Symbol;Acc:MGI:1925307] [ENSMUST00000024896]	A_51_P246871	0.598643	A_51_P246871	0.4813
Trp53-ps	gb|Mus musculus p53-variant (p53) mRNA, partial cds. [U59758]	A_52_P133016	0.655391	A_52_P133016	0.658973
ENSMUST00000032443	ens|fatty acyl CoA reductase 2 Gene [Source:MGI (curated);Acc:MGI:2687035] [ENSMUST00000032443]	A_52_P66561	0.594752	A_52_P66561	0.580096
4931414P19Rik	ref|Mus musculus RIKEN cDNA 4931414P19 gene (4931414P19Rik), mRNA [NM_028890]	A_51_P108973	0.44622	A_51_P108973	0.543234
Tmem8b	ref|Mus musculus transmembrane protein 8B (Tmem8b), mRNA [NM_001085508]	A_51_P482099	0.701562	A_51_P482099	0.649358
1700019G17Rik	ref|Mus musculus RIKEN cDNA 1700019G17 gene (1700019G17Rik), transcript variant 1, mRNA [NM_029331]	A_52_P34031	0.597373	A_51_P205559	0.506161
Syne2	ref|Mus musculus synaptic nuclear envelope 2 (Syne2), mRNA [NM_001005510]	A_52_P452315	0.561854	A_52_P452315	0.687953
Aph1a	ref|Mus musculus anterior pharynx defective 1a homolog (C. elegans) (Aph1a), transcript variant 1, mRNA [NM_146104]	A_52_P9716	0.610607	A_52_P217195	0.602204
	ref|Mus musculus anterior pharynx defective 1a homolog (C. elegans) (Aph1a), transcript variant 1, mRNA [NM_146104]			A_52_P9716	0.612628
Unc5c	ref|Mus musculus unc-5 homolog C (C. elegans) (Unc5c), mRNA [NM_009472]	A_52_P380301	0.554322	A_52_P380301	0.647122
Terc	gb|Mus musculus 13 days embryo lung cDNA, RIKEN full-length enriched library, clone:D430035J07 product:Mus musculus telomerase RNA component (Terc) on chromosome 3, full insert sequence. [AK085092]	A_51_P248935	0.591959	A_51_P248935	0.363624
TC1658980	Unknown	A_52_P221630	0.593454	A_52_P221630	0.636191
Cux1	ref|Mus musculus cut-like homeobox 1 (Cux1), transcript variant 2, mRNA [NM_198602]	A_52_P567658	0.388165	A_52_P567658	0.627929
1500032F14Rik	gb|Mus musculus adult male cerebellum cDNA, RIKEN full-length enriched library, clone:1500032F14 product:unclassifiable, full insert sequence. [AK018780]	A_52_P1091449	0.538818	A_52_P1091449	0.614065
Fbxl18	ref|Mus musculus F-box and leucine-rich repeat protein 18 (Fbxl18), mRNA [NM_001033312]	A_51_P175229	0.66355	A_51_P175229	0.646582
Cacna1e	ref|Mus musculus calcium channel, voltage-dependent, R type, alpha 1E subunit (Cacna1e), mRNA [NM_009782]	A_51_P352606	0.564746	A_51_P352606	0.534304
	ref|Mus musculus calcium channel, voltage-dependent, R type, alpha 1E subunit (Cacna1e), mRNA [NM_009782]	A_52_P1180358	0.664072	A_52_P1180358	0.642068
Ezh1	ref|Mus musculus enhancer of zeste homolog 1 (Drosophila) (Ezh1), mRNA [NM_007970]	A_52_P237871	0.517276	A_52_P237871	0.576478
Lrrc55	ref|Mus musculus leucine rich repeat containing 55 (Lrrc55), mRNA [NM_001033346]	A_52_P395280	0.433683	A_52_P395280	0.473559
LOC545964	gb|Mus musculus adult male eyeball cDNA, RIKEN full-length enriched library, clone:7530424I22 product:unclassifiable, full insert sequence. [AK033058]	A_51_P154738	0.65669	A_51_P154738	0.440691
Brf2	ref|Mus musculus BRF2, subunit of RNA polymerase III transcription initiation factor, BRF1-like (Brf2), mRNA [NM_025686]	A_51_P507974	0.59396	A_51_P507974	0.62566
Mamstr	ref|Mus musculus MEF2 activating motif and SAP domain containing transcriptional regulator (Mamstr), mRNA [NM_172418]	A_51_P122141	0.604891	A_51_P122141	0.620225
Abcc10	ref|Mus musculus ATP-binding cassette, sub-family C (CFTR/MRP), member 10 (Abcc10), transcript variant mrp7A, mRNA [NM_145140]	A_51_P464340	0.384325	A_51_P464340	0.296751
Trhde	gb|Mus musculus 10 days lactation, adult female mammary gland cDNA, RIKEN full-length enriched library, clone:D730028C14 product:THYROTROPIN-RELEASING HORMONE DEGRADING ECTOENZYME (EC 3.4.19.6) (TRH- DEGRADING ECTOENZYME) (TRH-DE) (TRH-SPECIFIC AMINOPEPTI	A_51_P320452	0.431324	A_52_P81544	0.59826
Tacr3	ref|Mus musculus tachykinin receptor 3 (Tacr3), mRNA [NM_021382]	A_52_P676947	0.569564	A_52_P676947	0.190123
Gria2	ref|Mus musculus glutamate receptor, ionotropic, AMPA2 (alpha 2) (Gria2), transcript variant 2, mRNA [NM_013540]	A_52_P891243	0.602494	A_52_P891243	0.619544
Tmem116	ref|Mus musculus transmembrane protein 116 (Tmem116), transcript variant 3, mRNA [NM_029912]	A_51_P448632	0.469133	A_51_P448632	0.519764
Med28	ref|Mus musculus mediator of RNA polymerase II transcription, subunit 28 homolog (yeast) (Med28), mRNA [NM_025895]	A_52_P362245	0.538705	A_52_P362245	0.619037
4930579K19Rik	ref|Mus musculus RIKEN cDNA 4930579K19 gene (4930579K19Rik), non-coding RNA [NR_029444]	A_51_P306739	0.611105	A_51_P306739	0.631455
Aox4	ref|Mus musculus aldehyde oxidase 4 (Aox4), mRNA [NM_023631]	A_51_P243667	0.35571	A_51_P243667	0.529451
2310022B05Rik	ref|Mus musculus RIKEN cDNA 2310022B05 gene (2310022B05Rik), mRNA [NM_175149]	A_51_P365980	0.540229	A_51_P365980	0.558472
ENSMUST00000097319	ens|RIKEN cDNA B230354K17 gene Gene [Source:MGI Symbol;Acc:MGI:2443272] [ENSMUST00000097319]	A_52_P101238	0.641705	A_52_P101238	0.628904
Fam5c	ref|Mus musculus family with sequence similarity 5, member C (Fam5c), transcript variant 1, mRNA [NM_153539]	A_51_P453158	0.410497	A_51_P453158	0.530571
Mettl8	ref|Mus musculus methyltransferase like 8 (Mettl8), transcript variant a, mRNA [NM_145524]	A_52_P537696	0.456865	A_52_P537696	0.552237
Fut10	ref|Mus musculus fucosyltransferase 10 (Fut10), transcript variant A, mRNA [NM_001012517]	A_51_P410900	0.566319	A_51_P410900	0.589735
4921530L18Rik	gb|Mus musculus adult male testis cDNA, RIKEN full-length enriched library, clone:4921530L18 product:unclassifiable, full insert sequence. [AK014986]	A_52_P501707	0.380872	A_52_P501707	0.444929
4930577N17Rik	gb|Mus musculus adult male testis cDNA, RIKEN full-length enriched library, clone:4930577N17 product:inferred: RIKEN cDNA 4930577N17 gene, full insert sequence. [AK016297]	A_52_P288015	0.611148	A_52_P288015	0.580244
Tmem119	ref|Mus musculus transmembrane protein 119 (Tmem119), mRNA [NM_146162]	A_51_P418116	0.642966	A_51_P418116	0.645941
Trdn	ens|triadin Gene [Source:MGI Symbol;Acc:MGI:1924007] [ENSMUST00000050626]	A_52_P268563	0.545282	A_51_P249608	0.3591
	ref|Mus musculus triadin (Trdn), mRNA [NM_029726]			A_52_P268563	0.510071
Zfp760	gb|Mus musculus NOD-derived CD11c +ve dendritic cells cDNA, RIKEN full-length enriched library, clone:F630040N04 product:hypothetical protein, full insert sequence. [AK154502]	A_51_P121477	0.407409	A_51_P121477	0.593248
Kbtbd3	ref|Mus musculus kelch repeat and BTB (POZ) domain containing 3 (Kbtbd3), transcript variant 1, mRNA [NM_026962]	A_52_P593986	0.571816	A_52_P593986	0.599901
Greb1l	ref|Mus musculus growth regulation by estrogen in breast cancer-like (Greb1l), mRNA [NM_001083628]	A_52_P60353	0.569694	A_52_P60353	0.64229
Tecrl	ref|Mus musculus trans-2,3-enoyl-CoA reductase-like (Tecrl), mRNA [NM_153801]	A_51_P123879	0.587746	A_51_P123879	0.357091
Accn4	ref|Mus musculus amiloride-sensitive cation channel 4, pituitary (Accn4), mRNA [NM_183022]	A_52_P200500	0.583525	A_52_P200500	0.220551
Slmap	ref|Mus musculus sarcolemma associated protein (Slmap), mRNA [NM_032008]	A_52_P321157	0.67098	A_52_P321157	0.577474
Gm5101	gb|Mus musculus adult male urinary bladder cDNA, RIKEN full-length enriched library, clone:9530060I07 product:unclassifiable, full insert sequence. [AK035520]	A_52_P1019763	0.353812	A_52_P1019763	0.606526
Klhl14	ref|Mus musculus kelch-like 14 (Drosophila) (Klhl14), mRNA [NM_001081403]	A_51_P266191	0.517146	A_51_P266191	0.458748
Smarcd1	ref|Mus musculus SWI/SNF related, matrix associated, actin dependent regulator of chromatin, subfamily d, member 1 (Smarcd1), mRNA [NM_031842]	A_51_P101765	0.480628	A_51_P101765	0.54011
Fn3krp	ref|Mus musculus fructosamine 3 kinase related protein (Fn3krp), mRNA [NM_181420]	A_51_P418147	0.337613	A_51_P418147	0.439659
Lrrtm3	ref|Mus musculus leucine rich repeat transmembrane neuronal 3 (Lrrtm3), mRNA [NM_178678]	A_51_P488180	0.592404	A_51_P488180	0.560143
AK037870	gb|Mus musculus 16 days neonate thymus cDNA, RIKEN full-length enriched library, clone:A130057H05 product:unclassifiable, full insert sequence. [AK037870]	A_51_P456486	0.36846	A_51_P456486	0.453677
Gpr17	ref|Mus musculus G protein-coupled receptor 17 (Gpr17), mRNA [NM_001025381]	A_51_P170463	0.301783	A_51_P170463	0.436295
ENSMUST00000068960	ens|RIKEN cDNA D830050J10 gene Gene [Source:MGI Symbol;Acc:MGI:2444203] [ENSMUST00000068960]	A_52_P362981	0.610635	A_52_P362981	0.700071
Sox21	ref|Mus musculus SRY-box containing gene 21 (Sox21), mRNA [NM_177753]	A_52_P326502	0.434992	A_52_P326502	0.570364
Arhgef18	ref|Mus musculus rho/rac guanine nucleotide exchange factor (GEF) 18 (Arhgef18), mRNA [NM_133962]	A_51_P394735	0.556849	A_51_P394735	0.606823
Dcbld1	ref|Mus musculus discoidin, CUB and LCCL domain containing 1 (Dcbld1), mRNA [NM_025705]	A_52_P158710	0.607572	A_52_P158710	0.602328
	ref|Mus musculus discoidin, CUB and LCCL domain containing 1 (Dcbld1), mRNA [NM_025705]	A_51_P483699	0.642282
Fgf14	ref|Mus musculus fibroblast growth factor 14 (Fgf14), transcript variant 1, mRNA [NM_010201]	A_52_P1011	0.644882	A_52_P1011	0.634787
AK042305	gb|Mus musculus 3 days neonate thymus cDNA, RIKEN full-length enriched library, clone:A630080J18 product:unclassifiable, full insert sequence. [AK042305]	A_52_P1195951	0.596475	A_52_P1195951	0.528166
Slc22a3	ref|Mus musculus solute carrier family 22 (organic cation transporter), member 3 (Slc22a3), mRNA [NM_011395]	A_52_P527822	0.374052	A_52_P527822	0.177459
Rhobtb2	ref|Mus musculus Rho-related BTB domain containing 2 (Rhobtb2), mRNA [NM_153514]	A_51_P226429	0.525518	A_52_P378791	0.476539
	ref|Mus musculus Rho-related BTB domain containing 2 (Rhobtb2), mRNA [NM_153514]			A_51_P226429	0.548152
Mus81	ref|Mus musculus MUS81 endonuclease homolog (yeast) (Mus81), mRNA [NM_027877]	A_52_P406507	0.551244	A_51_P114372	0.571903
	ref|Mus musculus MUS81 endonuclease homolog (yeast) (Mus81), mRNA [NM_027877]			A_52_P406507	0.57302
Tcfap2d	ref|Mus musculus transcription factor AP-2, delta (Tcfap2d), mRNA [NM_153154]	A_51_P398833	0.578803	A_51_P398833	0.442814
1500009C09Rik	ens|RIKEN cDNA 1500009C09 gene Gene [Source:MGI Symbol;Acc:MGI:1923755] [ENSMUST00000136948]	A_51_P183985	0.624393	A_51_P183985	0.612697
Hdac2	ref|Mus musculus histone deacetylase 2 (Hdac2), mRNA [NM_008229]	A_51_P116007	0.640974	A_51_P116007	0.639145
AK077230	gb|Mus musculus 11 days pregnant adult female ovary and uterus cDNA, RIKEN full-length enriched library, clone:5031404K15 product:unclassifiable, full insert sequence. [AK077230]	A_52_P1132620	0.604127	A_52_P1132620	0.649599
