# Supplementary material for: Unraveling the Specific Ischemic Core and Penumbra Transcriptome in the Permanent Middle Cerebral Artery Occlusion Mouse Model Brain Treated with the Neuropeptide PACAP38
Source: Microarrays (Basel). 2015 Jan 21;4(1):2–24. doi: 10.3390/microarrays4010002 (PMC4996388; doi:10.3390/microarrays4010002)
Supplement: Supplementary File 1 [file microarrays-04-00002-s001.zip › SUPP DATA/Suppl Table 2.xlsx]

## Sheet: Suppl Table 2
Supplementary Table 2. Ischemic core (IC) PACAP38 6 h down-regulated genes.
Gene Count(s):456
GeneName	Description	Average fold
Ihh	gb|Mus musculus adult male intestinal mucosa cDNA, RIKEN full-length enriched library, clone:G630005N21 product:Indian hedgehog homolog, (Drosophila), full insert sequence. [AK090147]	0.243886
Klk1b16	ref|Mus musculus kallikrein 1-related peptidase b16 (Klk1b16), mRNA [NM_008454]	0.248163
A_52_P893105	Unknown	0.264617
BC037703	ref|Mus musculus cDNA sequence BC037703 (BC037703), mRNA [NM_172295]	0.271819
LOC100044854	ref|PREDICTED: Mus musculus similar to chromatin modifying protein 4C (LOC100044854), mRNA [XM_001473048]	0.272619
Gm9806	gb|Mus musculus adult male testis cDNA, RIKEN full-length enriched library, clone:4930516E05 product:hypothetical Gram-positive cocci surface protein 'anchoring' hexapeptide containing protein, full insert sequence. [AK015803]	0.285801
Acpl2	ref|Mus musculus acid phosphatase-like 2 (Acpl2), mRNA [NM_153420]	0.286311
Drd4	ens|dopamine receptor 4 Gene [Source:MGI Symbol;Acc:MGI:94926] [ENSMUST00000026569]	0.292318
Peo1	ref|Mus musculus progressive external ophthalmoplegia 1 (human) (Peo1), mRNA [NM_153796]	0.300611
Krtdap	ref|Mus musculus keratinocyte differentiation associated protein (Krtdap), mRNA [NM_001033131]	0.303782
1700092E16Rik	gb|Mus musculus adult male testis cDNA, RIKEN full-length enriched library, clone:1700092E16 product:unclassifiable, full insert sequence. [AK007040]	0.304296
Fbln5	ref|Mus musculus fibulin 5 (Fbln5), mRNA [NM_011812]	0.309158
9330121J05Rik	gb|Mus musculus adult male diencephalon cDNA, RIKEN full-length enriched library, clone:9330121J05 product:hypothetical protein, full insert sequence. [AK033940]	0.310552
Zscan20	ref|Mus musculus zinc finger and SCAN domains 20 (Zscan20), mRNA [NM_177758]	0.310765
Terc	gb|Mus musculus 13 days embryo lung cDNA, RIKEN full-length enriched library, clone:D430035J07 product:Mus musculus telomerase RNA component (Terc) on chromosome 3, full insert sequence. [AK085092]	0.324293
Arhgef16	ref|Mus musculus Rho guanine nucleotide exchange factor (GEF) 16 (Arhgef16), mRNA [NM_001112744]	0.335002
Esr2	ref|Mus musculus estrogen receptor 2 (beta) (Esr2), transcript variant 1, mRNA [NM_207707]	0.336127
Trim63	ref|Mus musculus tripartite motif-containing 63 (Trim63), mRNA [NM_001039048]	0.339853
Pdlim2	ref|Mus musculus PDZ and LIM domain 2 (Pdlim2), mRNA [NM_145978]	0.3403
Slc2a9	ref|Mus musculus solute carrier family 2 (facilitated glucose transporter), member 9 (Slc2a9), transcript variant 2, mRNA [NM_001012363]	0.349721
Glycam1	ref|Mus musculus glycosylation dependent cell adhesion molecule 1 (Glycam1), mRNA [NM_008134]	0.350034
Il17rb	gb|Mus musculus IL-17 receptor homolog short isoform precursor (Evi27) mRNA, complete cds. [AF208109]	0.350496
A2m	ref|Mus musculus alpha-2-macroglobulin (A2m), mRNA [NM_175628]	0.352179
4930564B18Rik	ens|RIKEN cDNA 4930564B18 gene Gene [Source:MGI Symbol;Acc:MGI:1922522] [ENSMUST00000022579]	0.354525
Mastl	ref|Mus musculus microtubule associated serine/threonine kinase-like (Mastl), mRNA [NM_025979]	0.356677
Pik3c2g	ref|Mus musculus phosphatidylinositol 3-kinase, C2 domain containing, gamma polypeptide (Pik3c2g), transcript variant 1, mRNA [NM_207683]	0.363612
A330032P22Rik	gb|Mus musculus adult male spinal cord cDNA, RIKEN full-length enriched library, clone:A330032P22 product:unclassifiable, full insert sequence. [AK039367]	0.364013
Serpinc1	ref|Mus musculus serine (or cysteine) peptidase inhibitor, clade C (antithrombin), member 1 (Serpinc1), mRNA [NM_080844]	0.367378
Cym	ref|Mus musculus chymosin (Cym), mRNA [NM_001111143]	0.367831
A730069N07Rik	gb|Mus musculus 7 days neonate cerebellum cDNA, RIKEN full-length enriched library, clone:A730069N07 product:hypothetical Microbodies C-terminal targeting signal containing protein, full insert sequence. [AK043205]	0.369063
Trp73	ref|Mus musculus transformation related protein 73 (Trp73), transcript variant 1, mRNA [NM_011642]	0.369638
Gpr157	ref|Mus musculus G protein-coupled receptor 157 (Gpr157), mRNA [NM_177366]	0.373037
Thsd1	ens|thrombospondin, type I, domain 1 Gene [Source:MGI Symbol;Acc:MGI:1929096] [ENSMUST00000069828]	0.378817
Tas2r107	ref|Mus musculus taste receptor, type 2, member 107 (Tas2r107), mRNA [NM_199154]	0.379716
Klk1b26	ref|Mus musculus kallikrein 1-related petidase b26 (Klk1b26), mRNA [NM_010644]	0.383302
D2Ertd48e	gb|601666316F1 NCI_CGAP_Mam1 Mus musculus cDNA clone IMAGE:3966555 5'. [BE916017]	0.387695
ENSMUST00000070328	ens|SH2 domain containing 4B Gene [Source:MGI (curated);Acc:MGI:1925182] [ENSMUST00000070328]	0.388922
Mrgprb3	ref|Mus musculus MAS-related GPR, member B3 (Mrgprb3), mRNA [NM_207537]	0.38971
Slc26a7	ens|solute carrier family 26, member 7 Gene [Source:MGI (curated);Acc:MGI:2384791] [ENSMUST00000042221]	0.392382
Treml4	ref|Mus musculus triggering receptor expressed on myeloid cells-like 4 (Treml4), transcript variant 2, mRNA [NM_172623]	0.392542
Vwce	ref|Mus musculus von Willebrand factor C and EGF domains (Vwce), mRNA [NM_027913]	0.394456
AK080210	gb|Mus musculus adult male aorta and vein cDNA, RIKEN full-length enriched library, clone:A530080O04 product:unclassifiable, full insert sequence. [AK080210]	0.396847
Gldn	ref|Mus musculus gliomedin (Gldn), mRNA [NM_177350]	0.405269
2610028H24Rik	ref|Mus musculus RIKEN cDNA 2610028H24 gene (2610028H24Rik), mRNA [NM_029816]	0.405295
ENSMUST00000076723	ref|PREDICTED: Mus musculus predicted gene, EG331391 (EG331391), mRNA [XM_285437]	0.405929
F2	ref|Mus musculus coagulation factor II (F2), mRNA [NM_010168]	0.406272
Hist1h1d	ref|Mus musculus histone cluster 1, H1d (Hist1h1d), mRNA [NM_145713]	0.409
Col11a1	gb|Mus musculus 12 days embryo spinal cord cDNA, RIKEN full-length enriched library, clone:C530001D20 product:unclassifiable, full insert sequence. [AK021265]	0.412797
Slc25a21	ref|Mus musculus solute carrier family 25 (mitochondrial oxodicarboxylate carrier), member 21 (Slc25a21), nuclear gene encoding mitochondrial protein, transcript variant 1, mRNA [NM_172577]	0.413173
Cyp4f41-ps	ref|Mus musculus cytochrome P450, family 4, subfamily f, polypeptide 41 pseudogene (Cyp4f41-ps), non-coding RNA [NR_033585]	0.414111
Runx3	ref|Mus musculus runt related transcription factor 3 (Runx3), mRNA [NM_019732]	0.419663
Olfr1411	ref|Mus musculus olfactory receptor 1411 (Olfr1411), mRNA [NM_146490]	0.422605
Ret	ref|Mus musculus ret proto-oncogene (Ret), transcript variant 2, mRNA [NM_009050]	0.424562
Cldn17	ref|Mus musculus claudin 17 (Cldn17), mRNA [NM_181490]	0.425758
2310014F07Rik	gb|Mus musculus adult male tongue cDNA, RIKEN full-length enriched library, clone:2310014F07 product:inferred: RIKEN cDNA 2310014F07 gene, full insert sequence. [AK009336]	0.425846
AK051010	gb|Mus musculus 9 days embryo whole body cDNA, RIKEN full-length enriched library, clone:D030054J08 product:unclassifiable, full insert sequence. [AK051010]	0.426265
Xlr5a	ref|Mus musculus X-linked lymphocyte-regulated 5A (Xlr5a), mRNA [NM_001045539]	0.427045
Mesp1	ref|Mus musculus mesoderm posterior 1 (Mesp1), mRNA [NM_008588]	0.427136
Slc22a20	ref|Mus musculus solute carrier family 22 (organic anion transporter), member 20 (Slc22a20), mRNA [NM_198650]	0.428251
Gm2381	ref|PREDICTED: Mus musculus similar to Predicted gene, EG434179 (LOC100039706), mRNA [XM_001472741]	0.428947
Impg2	ref|Mus musculus interphotoreceptor matrix proteoglycan 2 (Impg2), mRNA [NM_174876]	0.42918
ENSMUST00000032872	ens|RIKEN cDNA 1700010L04 gene Gene [Source:MGI Symbol;Acc:MGI:1916583] [ENSMUST00000032872]	0.430195
Tnfsf8	ref|Mus musculus tumor necrosis factor (ligand) superfamily, member 8 (Tnfsf8), mRNA [NM_009403]	0.43208
1700012P22Rik	ref|Mus musculus RIKEN cDNA 1700012P22 gene (1700012P22Rik), mRNA [NM_027056]	0.432354
1700008P20Rik	ref|Mus musculus RIKEN cDNA 1700008P20 gene (1700008P20Rik), mRNA [NM_001163810]	0.433427
Cd226	ref|Mus musculus CD226 antigen (Cd226), transcript variant 1, mRNA [NM_178687]	0.434134
Zfp60	gb|Mouse zinc finger protein (mfg3) mRNA, partial cds. [M28515]	0.434297
Rbm47	ref|Mus musculus RNA binding motif protein 47 (Rbm47), transcript variant 1, mRNA [NM_178446]	0.437586
Muc4	ref|Mus musculus mucin 4 (Muc4), mRNA [NM_080457]	0.439144
ENSMUST00000071852	ens|COMM domain containing 7 Gene [Source:MGI (curated);Acc:MGI:1914197] [ENSMUST00000071852]	0.440793
AK041185	gb|Mus musculus adult male aorta and vein cDNA, RIKEN full-length enriched library, clone:A530088L04 product:unclassifiable, full insert sequence. [AK041185]	0.440969
AK040871	gb|Mus musculus adult male aorta and vein cDNA, RIKEN full-length enriched library, clone:A530032D04 product:unclassifiable, full insert sequence. [AK040871]	0.443856
Msx1	gb|Mouse Hox-7 mRNA for homeobox protein, homolog of Drosophila Msh gene. [X59251]	0.443915
Mb	ref|Mus musculus myoglobin (Mb), transcript variant 2, mRNA [NM_013593]	0.444838
Lrrc18	ref|Mus musculus leucine rich repeat containing 18 (Lrrc18), transcript variant 1, mRNA [NM_026253]	0.444976
Mstn	ref|Mus musculus myostatin (Mstn), mRNA [NM_010834]	0.445025
Btn2a2	ref|Mus musculus butyrophilin, subfamily 2, member A2 (Btn2a2), mRNA [NM_175938]	0.445432
Tll2	ens|tolloid-like 2 Gene [Source:MGI Symbol;Acc:MGI:1346044] [ENSMUST00000025986]	0.446242
NAP071276-1	Unknown	0.446586
BF470880	gb|UI-M-BH3-avp-g-11-0-UI.r1 NIH_BMAP_M_S4 Mus musculus cDNA clone UI-M-BH3-avp-g-11-0-UI 5'. [BF470880]	0.4475
Il1f10	ref|Mus musculus interleukin 1 family, member 10 (Il1f10), mRNA [NM_153077]	0.448557
Cyp26a1	ref|Mus musculus cytochrome P450, family 26, subfamily a, polypeptide 1 (Cyp26a1), mRNA [NM_007811]	0.451444
Ankrd22	ref|Mus musculus ankyrin repeat domain 22 (Ankrd22), mRNA [NM_024204]	0.451666
Hal	ref|Mus musculus histidine ammonia lyase (Hal), mRNA [NM_010401]	0.451893
Pax1	ref|Mus musculus paired box gene 1 (Pax1), mRNA [NM_008780]	0.452977
Pcsk5	gb|Mus musculus mRNA for PC6B, partial sequence. [D17583]	0.453311
Abca14	ref|Mus musculus ATP-binding cassette, sub-family A (ABC1), member 14 (Abca14), mRNA [NM_026458]	0.453418
D86604	gb|Mus musculus mRNA for Bach protein 2, complete cds. [D86604]	0.453651
Htr2b	ref|Mus musculus 5-hydroxytryptamine (serotonin) receptor 2B (Htr2b), mRNA [NM_008311]	0.454266
Itga11	ref|Mus musculus integrin alpha 11 (Itga11), mRNA [NM_176922]	0.454479
AI256396	gb|Mus musculus 11 days embryo head cDNA, RIKEN full-length enriched library, clone:6230431N17 product:unclassifiable, full insert sequence. [AK134520]	0.454849
Spink2	ref|Mus musculus serine peptidase inhibitor, Kazal type 2 (Spink2), mRNA [NM_183284]	0.455888
Serpinb5	ref|Mus musculus serine (or cysteine) peptidase inhibitor, clade B, member 5 (Serpinb5), mRNA [NM_009257]	0.456388
Ikzf2	ref|Mus musculus IKAROS family zinc finger 2 (Ikzf2), mRNA [NM_011770]	0.456626
P2rx1	ref|Mus musculus purinergic receptor P2X, ligand-gated ion channel, 1 (P2rx1), mRNA [NM_008771]	0.460071
a	ref|Mus musculus nonagouti (a), mRNA [NM_015770]	0.460337
A330027G23Rik	gb|Mus musculus adult male spinal cord cDNA, RIKEN full-length enriched library, clone:A330027G23 product:histocompatibility 2, T region locus 18, full insert sequence. [AK039341]	0.460534
Rnf17	gb|Mus musculus ring finger protein 17 (Rnf17) mRNA, complete cds. [AF285585]	0.462537
Vmn1r40	ref|Mus musculus vomeronasal 1 receptor 40 (Vmn1r40), mRNA [NM_053228]	0.463349
Mastl	ref|Mus musculus microtubule associated serine/threonine kinase-like (Mastl), mRNA [NM_025979]	0.464128
Med17	ref|Mus musculus mediator complex subunit 17 (Med17), mRNA [NM_144933]	0.464676
Pigv	ens|phosphatidylinositol glycan anchor biosynthesis, class V Gene [Source:MGI (curated);Acc:MGI:2442480] [ENSMUST00000062118]	0.464679
Htra4	ref|Mus musculus HtrA serine peptidase 4 (Htra4), mRNA [NM_001081187]	0.466615
4922505G16Rik	ref|Mus musculus RIKEN cDNA 4922505G16 gene (4922505G16Rik), mRNA [NM_001039557]	0.466967
AK031717	gb|Mus musculus 13 days embryo male testis cDNA, RIKEN full-length enriched library, clone:6030496L02 product:unclassifiable, full insert sequence. [AK031717]	0.468305
ENSMUST00000062159	ens|RIKEN cDNA 1600012P17 gene Gene [Source:MGI Symbol;Acc:MGI:1919275] [ENSMUST00000062159]	0.469049
ENSMUST00000138774	ens|RIKEN cDNA 4930529M08 gene Gene [Source:MGI Symbol;Acc:MGI:1926024] [ENSMUST00000138774]	0.469425
Lox	gb|Mus musculus 13 days embryo stomach cDNA, RIKEN full-length enriched library, clone:D530004C15 product:lysyl oxidase, full insert sequence. [AK164634]	0.469784
AK047573	gb|Mus musculus 10 days neonate cerebellum cDNA, RIKEN full-length enriched library, clone:B930092A07 product:unclassifiable, full insert sequence. [AK047573]	0.470104
Pou4f3	gb|Mus musculus adult male spinal cord cDNA, RIKEN full-length enriched library, clone:A330076M02 product:POU domain, class 4, transcription factor 3, full insert sequence. [AK039639]	0.472567
ENSMUST00000035860	ens|RIKEN cDNA 1700017G19 gene Gene [Source:MGI Symbol;Acc:MGI:1919477] [ENSMUST00000035860]	0.473567
Slc10a6	ref|Mus musculus solute carrier family 10 (sodium/bile acid cotransporter family), member 6 (Slc10a6), mRNA [NM_029415]	0.473856
4931407G18Rik	ref|Mus musculus RIKEN cDNA 4931407G18 gene (4931407G18Rik), mRNA [NM_027631]	0.474848
Ms4a4d	ref|Mus musculus membrane-spanning 4-domains, subfamily A, member 4D (Ms4a4d), mRNA [NM_025658]	0.475179
9930111J21Rik2	ref|Mus musculus RIKEN cDNA 9930111J21 gene 2 (9930111J21Rik2), mRNA [NM_173434]	0.476345
Esr2	ref|Mus musculus estrogen receptor 2 (beta) (Esr2), transcript variant 1, mRNA [NM_207707]	0.476403
5033417F24Rik	gb|Mus musculus adult male medulla oblongata cDNA, RIKEN full-length enriched library, clone:6330419D11 product:unclassifiable, full insert sequence. [AK018199]	0.47825
Gjb4	ref|Mus musculus gap junction protein, beta 4 (Gjb4), mRNA [NM_008127]	0.481714
Zfp820	ref|Mus musculus zinc finger protein 820 (Zfp820), mRNA [NM_029281]	0.481729
D630039A03Rik	ref|Mus musculus RIKEN cDNA D630039A03 gene (D630039A03Rik), mRNA [NM_178727]	0.484042
Rex2	gb|Mus musculus putative REX-2 mRNA, complete cds. [AF051348]	0.484506
Slc27a3	ref|Mus musculus solute carrier family 27 (fatty acid transporter), member 3 (Slc27a3), mRNA [NM_011988]	0.486273
Krt25	ref|Mus musculus keratin 25 (Krt25), mRNA [NM_133730]	0.486756
1700034J05Rik	ref|Mus musculus RIKEN cDNA 1700034J05 gene (1700034J05Rik), transcript variant 1, mRNA [NM_028509]	0.487336
Lrrn4	ref|Mus musculus leucine rich repeat neuronal 4 (Lrrn4), mRNA [NM_177303]	0.487583
Asb9	ref|Mus musculus ankyrin repeat and SOCS box-containing 9 (Asb9), mRNA [NM_027027]	0.487896
AK083648	gb|Mus musculus 9 days embryo whole body cDNA, RIKEN full-length enriched library, clone:D030059C24 product:unclassifiable, full insert sequence. [AK083648]	0.488605
ENSMUST00000111089	ens|neurofilament, medium polypeptide Gene [Source:MGI (curated);Acc:MGI:97314] [ENSMUST00000111089]	0.490408
Fam101a	ref|Mus musculus family with sequence similarity 101, member A (Fam101a), mRNA [NM_028443]	0.490764
ENSMUST00000111886	ens|golgi-specific brefeldin A-resistance factor 1 Gene [Source:MGI Symbol;Acc:MGI:1861607] [ENSMUST00000111886]	0.491212
Slc13a1	ref|Mus musculus solute carrier family 13 (sodium/sulfate symporters), member 1 (Slc13a1), mRNA [NM_019481]	0.49122
Wt1	ref|Mus musculus Wilms tumor 1 homolog (Wt1), mRNA [NM_144783]	0.49238
Atp2c2	ref|Mus musculus ATPase, Ca++ transporting, type 2C, member 2 (Atp2c2), mRNA [NM_026922]	0.493092
Irx2	ref|Mus musculus Iroquois related homeobox 2 (Drosophila) (Irx2), mRNA [NM_010574]	0.493107
AK161134	gb|Mus musculus 10 days neonate skin cDNA, RIKEN full-length enriched library, clone:4732464H19 product:unclassifiable, full insert sequence. [AK161134]	0.493581
Cxcl5	ref|Mus musculus chemokine (C-X-C motif) ligand 5 (Cxcl5), mRNA [NM_009141]	0.498225
Cryba2	ref|Mus musculus crystallin, beta A2 (Cryba2), mRNA [NM_021541]	0.498751
LOC100047899	ref|PREDICTED: Mus musculus similar to NF-180 (LOC100047899), mRNA [XM_001479088]	0.499519
ENSMUST00000113367	ens|DEAD (Asp-Glu-Ala-Asp) box polypeptide 43 Gene [Source:MGI (curated);Acc:MGI:3642857] [ENSMUST00000113367]	0.49955
1700123L14Rik	ref|Mus musculus RIKEN cDNA 1700123L14 gene (1700123L14Rik), non-coding RNA [NR_003643]	0.500814
AK090164	gb|Mus musculus 1 month neonate cerebellum cDNA, RIKEN full-length enriched library, clone:G630008M03 product:unclassifiable, full insert sequence. [AK090164]	0.502643
Adamtsl3	ref|Mus musculus ADAMTS-like 3 (Adamtsl3), mRNA [NM_001190374]	0.503494
a	ref|Mus musculus nonagouti (a), mRNA [NM_015770]	0.503589
Gm3216	ref|PREDICTED: Mus musculus similar to CDNA sequence BC061237 (LOC100041227), misc RNA [XR_032515]	0.50432
Myom1	gb|Mus musculus 13 days embryo lung cDNA, RIKEN full-length enriched library, clone:D430047A17 product:myomesin 1, full insert sequence. [AK052539]	0.505712
AI317395	ref|Mus musculus expressed sequence AI317395 (AI317395), mRNA [NM_144821]	0.505736
Mmp28	ref|Mus musculus matrix metallopeptidase 28 (epilysin) (Mmp28), transcript variant 1, mRNA [NM_080453]	0.506071
Spata17	gb|Mus musculus 9 days embryo whole body cDNA, RIKEN full-length enriched library, clone:D030036O12 product:hypothetical IQ calmodulin-binding motif containing protein, full insert sequence. [AK050925]	0.506437
Ibsp	ref|Mus musculus integrin binding sialoprotein (Ibsp), mRNA [NM_008318]	0.506975
Apol7a	ref|Mus musculus apolipoprotein L 7a (Apol7a), transcript variant 1, mRNA [NM_029419]	0.509293
Il12b	ref|Mus musculus interleukin 12b (Il12b), mRNA [NM_008352]	0.51024
AK078503	gb|Mus musculus 12 days embryo female mullerian duct includes surrounding region cDNA, RIKEN full-length enriched library, clone:6820421M12 product:unclassifiable, full insert sequence. [AK078503]	0.512205
Slc9a3	gb|Mus musculus adult male colon cDNA, RIKEN full-length enriched library, clone:9030624O13 product:SODIUM/HYDROGEN EXCHANGER 3 (NA(+)/H(+) EXCHANGER 3) (NHE-3) homolog [Rattus norvegicus], full insert sequence. [AK033564]	0.515206
Il22	ref|Mus musculus interleukin 22 (Il22), mRNA [NM_016971]	0.51644
Psd4	ref|Mus musculus pleckstrin and Sec7 domain containing 4 (Psd4), mRNA [NM_177611]	0.516636
AK036034	gb|Mus musculus 16 days neonate cerebellum cDNA, RIKEN full-length enriched library, clone:9630028K09 product:procollagen, type XII, alpha 1, full insert sequence. [AK036034]	0.518777
Esr2	ref|Mus musculus estrogen receptor 2 (beta) (Esr2), transcript variant 1, mRNA [NM_207707]	0.520206
Creb5	gb|Mus musculus 12 days embryo spinal ganglion cDNA, RIKEN full-length enriched library, clone:D130032G03 product:unclassifiable, full insert sequence. [AK051306]	0.520677
Vdr	ref|Mus musculus vitamin D receptor (Vdr), mRNA [NM_009504]	0.522548
Pdcl2	ref|Mus musculus phosducin-like 2 (Pdcl2), mRNA [NM_023508]	0.522852
9930004E17Rik	gb|Mus musculus 16 days neonate heart cDNA, RIKEN full-length enriched library, clone:D830029P12 product:hypothetical protein, full insert sequence. [AK085924]	0.523219
Tmem154	ref|Mus musculus transmembrane protein 154 (Tmem154), mRNA [NM_177260]	0.524782
Spinlw1	ref|Mus musculus serine protease inhibitor-like, with Kunitz and WAP domains 1 (eppin) (Spinlw1), mRNA [NM_029325]	0.52482
NAP102507-1	Unknown	0.526435
Sfrp2	ref|Mus musculus secreted frizzled-related protein 2 (Sfrp2), mRNA [NM_009144]	0.527647
Gm355	ens|predicted gene 355 Gene [Source:MGI Symbol;Acc:MGI:2685201] [ENSMUST00000099394]	0.528052
Blnk	ref|Mus musculus B-cell linker (Blnk), mRNA [NM_008528]	0.528831
Lao1	ref|Mus musculus L-amino acid oxidase 1 (Lao1), mRNA [NM_133892]	0.529194
Nlrp4a	ref|Mus musculus NLR family, pyrin domain containing 4A (Nlrp4a), mRNA [NM_172896]	0.529348
4930529K09Rik	gb|Mus musculus adult male testis cDNA, RIKEN full-length enriched library, clone:4930507G21 product:unclassifiable, full insert sequence. [AK019672]	0.529602
Zfp560	ref|Mus musculus zinc finger protein 560 (Zfp560), mRNA [NM_001004190]	0.530285
Zfp820	ref|Mus musculus zinc finger protein 820 (Zfp820), mRNA [NM_029281]	0.532875
Itk	ref|Mus musculus IL2-inducible T-cell kinase (Itk), mRNA [NM_010583]	0.533429
AI662270	ref|Mus musculus expressed sequence AI662270 (AI662270), non-coding RNA [NR_015519]	0.53354
Mesp1	ref|Mus musculus mesoderm posterior 1 (Mesp1), mRNA [NM_008588]	0.534543
X99384	ref|Mus musculus cDNA sequence X99384 (X99384), mRNA [NM_013753]	0.535336
ENSMUST00000045328	ens|RIKEN cDNA 9130014G24 gene Gene [Source:MGI Symbol;Acc:MGI:3605549] [ENSMUST00000045328]	0.535972
Dram1	ref|Mus musculus DNA-damage regulated autophagy modulator 1 (Dram1), mRNA [NM_027878]	0.536035
2210019I11Rik	gb|Mus musculus adult male stomach cDNA, RIKEN full-length enriched library, clone:2210019I11 product:unclassifiable, full insert sequence. [AK008755]	0.536285
Sufu	ref|Mus musculus suppressor of fused homolog (Drosophila) (Sufu), transcript variant 1, mRNA [NM_015752]	0.537218
AK051402	gb|Mus musculus 12 days embryo spinal ganglion cDNA, RIKEN full-length enriched library, clone:D130046G19 product:inferred: RNP particle component {Mus musculus}, full insert sequence. [AK051402]	0.53746
Baat	ref|Mus musculus bile acid-Coenzyme A: amino acid N-acyltransferase (Baat), mRNA [NM_007519]	0.537994
Drd4	ref|Mus musculus dopamine receptor D4 (Drd4), mRNA [NM_007878]	0.53906
4931419H13Rik	ref|PREDICTED: Mus musculus RIKEN cDNA 4931419H13 gene (4931419H13Rik), mRNA [XM_001473883]	0.539506
Nhlh1	ref|Mus musculus nescient helix loop helix 1 (Nhlh1), mRNA [NM_010916]	0.539866
1700084C06Rik	gb|Mus musculus adult male testis cDNA, RIKEN full-length enriched library, clone:1700084C06 product:hypothetical protein, full insert sequence. [AK006986]	0.539868
Ifi44	gb|Mus musculus 0 day neonate kidney cDNA, RIKEN full-length enriched library, clone:D630022O22 product:inferred: microtubule associated protein 44 {Mus musculus}, full insert sequence. [AK085407]	0.543984
Olfr890	ref|Mus musculus olfactory receptor 890 (Olfr890), mRNA [NM_146481]	0.546189
Prg4	ref|Mus musculus proteoglycan 4 (megakaryocyte stimulating factor, articular superficial zone protein) (Prg4), transcript variant 1, mRNA [NM_021400]	0.546953
Fbln5	gb|Mus musculus RCB-0545 OHTA cDNA, RIKEN full-length enriched library, clone:G431002M01 product:fibulin 5, full insert sequence. [AK090129]	0.547996
Chrm2	ref|Mus musculus cholinergic receptor, muscarinic 2, cardiac (Chrm2), mRNA [NM_203491]	0.549416
a	ref|Mus musculus nonagouti (a), mRNA [NM_015770]	0.549961
Ttf2	gb|Mus musculus 15 days embryo male testis cDNA, RIKEN full-length enriched library, clone:8030447N19 product:weakly similar to LODESTAR PROTEIN [Homo sapiens], full insert sequence. [AK078759]	0.550036
Impg2	ref|Mus musculus interphotoreceptor matrix proteoglycan 2 (Impg2), mRNA [NM_174876]	0.550176
Ccbp2	ref|Mus musculus chemokine binding protein 2 (Ccbp2), mRNA [NM_021609]	0.550548
Mab21l1	ref|Mus musculus mab-21-like 1 (C. elegans) (Mab21l1), mRNA [NM_010750]	0.551045
Smcp	ref|Mus musculus sperm mitochondria-associated cysteine-rich protein (Smcp), nuclear gene encoding mitochondrial protein, mRNA [NM_008574]	0.551658
Rgs9bp	ref|Mus musculus regulator of G-protein signalling 9 binding protein (Rgs9bp), mRNA [NM_145840]	0.551918
Bmp15	ref|Mus musculus bone morphogenetic protein 15 (Bmp15), mRNA [NM_009757]	0.552703
A930003O13Rik	gb|Mus musculus adult retina cDNA, RIKEN full-length enriched library, clone:A930003O13 product:unclassifiable, full insert sequence. [AK044256]	0.552854
A_52_P932574	Unknown	0.552997
Syt15	ref|Mus musculus synaptotagmin XV (Syt15), transcript variant b, mRNA [NM_176931]	0.555884
Esr1	ref|Mus musculus estrogen receptor 1 (alpha) (Esr1), mRNA [NM_007956]	0.556531
Fasl	ref|Mus musculus Fas ligand (TNF superfamily, member 6) (Fasl), mRNA [NM_010177]	0.557177
Nkx3-1	ref|Mus musculus NK-3 transcription factor, locus 1 (Drosophila) (Nkx3-1), mRNA [NM_010921]	0.557202
Scnn1g	ref|Mus musculus sodium channel, nonvoltage-gated 1 gamma (Scnn1g), mRNA [NM_011326]	0.55744
Il22	ref|Mus musculus interleukin 22 (Il22), mRNA [NM_016971]	0.558186
NAP113434-1	Unknown	0.558299
Mak	ref|Mus musculus male germ cell-associated kinase (Mak), transcript variant 1, mRNA [NM_001145803]	0.558388
AK007076	gb|Mus musculus adult male testis cDNA, RIKEN full-length enriched library, clone:1700095D18 product:hypothetical RNA-binding region RNP-1 (RNA recognition motif) containing protein, full insert sequence. [AK007076]	0.558825
Tec	ref|Mus musculus tec protein tyrosine kinase (Tec), transcript variant 1, mRNA [NM_001113460]	0.558992
5430405H02Rik	gb|Mus musculus 6 days neonate head cDNA, RIKEN full-length enriched library, clone:5430405H02 product:unclassifiable, full insert sequence. [AK017271]	0.559106
Olfr1222	ref|Mus musculus olfactory receptor 1222 (Olfr1222), mRNA [NM_001011860]	0.55934
LOC100047053	ref|PREDICTED: Mus musculus similar to monoclonal antibody kappa light chain (LOC100047053), mRNA [XM_001477291]	0.559934
Gm2397	ref|PREDICTED: Mus musculus similar to SP140 nuclear body protein family member (LOC100039742), mRNA [XM_001473420]	0.560729
AK038427	gb|Mus musculus adult male hypothalamus cDNA, RIKEN full-length enriched library, clone:A230009A19 product:unclassifiable, full insert sequence. [AK038427]	0.561057
Tinag	ref|Mus musculus tubulointerstitial nephritis antigen (Tinag), mRNA [NM_012033]	0.562587
Gabrr2	ref|Mus musculus gamma-aminobutyric acid (GABA) C receptor, subunit rho 2 (Gabrr2), mRNA [NM_008076]	0.563999
Tcfcp2l1	ref|Mus musculus transcription factor CP2-like 1 (Tcfcp2l1), mRNA [NM_023755]	0.564247
Hspb7	ref|Mus musculus heat shock protein family, member 7 (cardiovascular) (Hspb7), mRNA [NM_013868]	0.564703
4833422F24Rik	ref|Mus musculus RIKEN cDNA 4833422F24 gene (4833422F24Rik), mRNA [NM_029021]	0.565237
Mup10	gb|Mus musculus 10 days embryo whole body cDNA, RIKEN full-length enriched library, clone:2610016E04 product:similar to MAJOR URINARY PROTEINS 11 AND 8 (MUP11 AND MUP8) (FRAGMENT) [Mus musculus], full insert sequence. [AK011413]	0.565247
Tlr4	ref|Mus musculus toll-like receptor 4 (Tlr4), mRNA [NM_021297]	0.565376
Tjp3	ref|Mus musculus tight junction protein 3 (Tjp3), mRNA [NM_013769]	0.565565
Cav3	ref|Mus musculus caveolin 3 (Cav3), mRNA [NM_007617]	0.565963
Slc16a9	ref|Mus musculus solute carrier family 16 (monocarboxylic acid transporters), member 9 (Slc16a9), mRNA [NM_025807]	0.566568
9030405F24Rik	gb|Mus musculus adult male colon cDNA, RIKEN full-length enriched library, clone:9030405F24 product:hypothetical protein, full insert sequence. [AK018486]	0.567216
AK036595	gb|Mus musculus adult male bone cDNA, RIKEN full-length enriched library, clone:9830138L15 product:unclassifiable, full insert sequence. [AK036595]	0.567935
Tnc	ref|Mus musculus tenascin C (Tnc), mRNA [NM_011607]	0.567982
Kbtbd8	ref|Mus musculus kelch repeat and BTB (POZ) domain containing 8 (Kbtbd8), transcript variant 1, mRNA [NM_001008785]	0.568278
NAP042167-1	Unknown	0.569513
4930542C12Rik	gb|Mus musculus adult male testis cDNA, RIKEN full-length enriched library, clone:1700084D03 product:4930542C12RIK PROTEIN (FRAGMENT) homolog [Mus musculus], full insert sequence. [AK006987]	0.570147
Npr3	ref|Mus musculus natriuretic peptide receptor 3 (Npr3), transcript variant 1, mRNA [NM_008728]	0.570184
P2rx5	ref|Mus musculus purinergic receptor P2X, ligand-gated ion channel, 5 (P2rx5), mRNA [NM_033321]	0.5702
Olfr181	ref|Mus musculus olfactory receptor 181 (Olfr181), mRNA [NM_146999]	0.571103
Suv39h2	ref|Mus musculus suppressor of variegation 3-9 homolog 2 (Drosophila) (Suv39h2), transcript variant 1, mRNA [NM_022724]	0.571448
Cdh1	ref|Mus musculus cadherin 1 (Cdh1), mRNA [NM_009864]	0.571469
4930556H04Rik	gb|Mus musculus adult male testis cDNA, RIKEN full-length enriched library, clone:4930556H04 product:unclassifiable, full insert sequence. [AK016144]	0.572081
AK048799	gb|Mus musculus 0 day neonate cerebellum cDNA, RIKEN full-length enriched library, clone:C230070P17 product:unclassifiable, full insert sequence. [AK048799]	0.57238
NAP108760-1	Unknown	0.572542
CD549630	gb|B0254C07-5 NIA Mouse Embryonic Germ Cell cDNA Library (Long) Mus musculus cDNA clone NIA:B0254C07 IMAGE:30108606 5', mRNA sequence [CD549630]	0.572628
Depdc5	ref|Mus musculus DEP domain containing 5 (Depdc5), transcript variant 2, mRNA [NM_177786]	0.573531
Ikzf2	ref|Mus musculus IKAROS family zinc finger 2 (Ikzf2), mRNA [NM_011770]	0.573658
NAP053724-1	Unknown	0.573962
Apoa1	ref|Mus musculus apolipoprotein A-I (Apoa1), mRNA [NM_009692]	0.574887
AK052881	gb|Mus musculus 16 days neonate heart cDNA, RIKEN full-length enriched library, clone:D830019D24 product:unclassifiable, full insert sequence. [AK052881]	0.575197
Rab39	ref|Mus musculus RAB39, member RAS oncogene family (Rab39), mRNA [NM_175562]	0.575555
Slc16a10	ref|Mus musculus solute carrier family 16 (monocarboxylic acid transporters), member 10 (Slc16a10), transcript variant 1, mRNA [NM_001114332]	0.575742
Scara5	ref|Mus musculus scavenger receptor class A, member 5 (putative) (Scara5), transcript variant 1, mRNA [NM_028903]	0.575854
Mrgprf	ref|Mus musculus MAS-related GPR, member F (Mrgprf), mRNA [NM_145379]	0.575911
Ttc26	ref|Mus musculus tetratricopeptide repeat domain 26 (Ttc26), mRNA [NM_153600]	0.575991
AK087716	gb|Mus musculus 2 days pregnant adult female ovary cDNA, RIKEN full-length enriched library, clone:E330010H09 product:unclassifiable, full insert sequence. [AK087716]	0.57636
Dennd2c	ref|Mus musculus DENN/MADD domain containing 2C (Dennd2c), mRNA [NM_177857]	0.576415
Nfatc2ip	ref|Mus musculus nuclear factor of activated T-cells, cytoplasmic, calcineurin-dependent 2 interacting protein (Nfatc2ip), mRNA [NM_010900]	0.576496
Tbpl2	ref|Mus musculus TATA box binding protein like 2 (Tbpl2), mRNA [NM_199059]	0.578382
Utp20	gb|Mus musculus 10 days neonate cerebellum cDNA, RIKEN full-length enriched library, clone:B930017P19 product:DRIM protein homolog [Homo sapiens], full insert sequence. [AK047081]	0.578939
Gm7044	ref|PREDICTED: Mus musculus predicted gene, EG630825 (EG630825), mRNA [XM_001472205]	0.578998
Slc47a1	ref|Mus musculus solute carrier family 47, member 1 (Slc47a1), mRNA [NM_026183]	0.579494
1700030C10Rik	gb|Mus musculus 3 days neonate thymus cDNA, RIKEN full-length enriched library, clone:A630001I11 product:KIAA0400 PROTEIN homolog [Homo sapiens], full insert sequence. [AK041326]	0.580636
Hpd	ref|Mus musculus 4-hydroxyphenylpyruvic acid dioxygenase (Hpd), mRNA [NM_008277]	0.581026
Npr3	ref|Mus musculus natriuretic peptide receptor 3 (Npr3), transcript variant 1, mRNA [NM_008728]	0.581057
Gm9960	gb|Mus musculus 0 day neonate thymus cDNA, RIKEN full-length enriched library, clone:A430079P20 product:hypothetical protein, full insert sequence. [AK040234]	0.581293
AK042362	gb|Mus musculus 3 days neonate thymus cDNA, RIKEN full-length enriched library, clone:A630085D23 product:unclassifiable, full insert sequence. [AK042362]	0.582025
Efcab6	ref|Mus musculus EF-hand calcium binding domain 6 (Efcab6), transcript variant 1, mRNA [NM_029946]	0.582053
Adig	ref|Mus musculus adipogenin (Adig), mRNA [NM_145635]	0.582096
Zdhhc6	gb|Mus musculus 12 days embryo embryonic body between diaphragm region and neck cDNA, RIKEN full-length enriched library, clone:9430096D20 product:TRANSMEMBRANE PROTEIN H4 homolog [Homo sapiens], full insert sequence. [AK035172]	0.582715
Pax1	ref|Mus musculus paired box gene 1 (Pax1), mRNA [NM_008780]	0.583021
5830403L16Rik	ref|Mus musculus RIKEN cDNA 5830403L16 gene (5830403L16Rik), mRNA [NM_178243]	0.583127
AK048541	gb|Mus musculus 16 days embryo head cDNA, RIKEN full-length enriched library, clone:C130071D07 product:ATPase, Cu++ transporting, alpha polypeptide, full insert sequence. [AK048541]	0.58341
Otop3	ref|Mus musculus otopetrin 3 (Otop3), mRNA [NM_027132]	0.583883
4833405L11Rik	gb|Mus musculus 0 day neonate head cDNA, RIKEN full-length enriched library, clone:4833405L11 product:unclassifiable, full insert sequence. [AK014656]	0.583922
NAP058227-1	Unknown	0.584131
Aim1l	ref|Mus musculus absent in melanoma 1-like (Aim1l), mRNA [NM_001162970]	0.58475
Dmrta1	ref|Mus musculus doublesex and mab-3 related transcription factor like family A1 (Dmrta1), mRNA [NM_175647]	0.585163
Lpar4	ref|Mus musculus lysophosphatidic acid receptor 4 (Lpar4), mRNA [NM_175271]	0.585492
Hoxa2	ref|Mus musculus homeobox A2 (Hoxa2), mRNA [NM_010451]	0.585795
Tram2	ens|translocating chain-associating membrane protein 2 Gene [Source:MGI (curated);Acc:MGI:1924817] [ENSMUST00000037998]	0.585842
Mipep	gb|Mus musculus 0 day neonate cerebellum cDNA, RIKEN full-length enriched library, clone:C230090G04 product:MITOCHONDRIAL INTERMEDIATE PEPTIDASE, MITOCHONDRIAL PRECURSOR (EC 3.4.24.59) (MIP) homolog [Rattus norvegicus], full insert sequence. [AK049000]	0.586232
AK083569	gb|Mus musculus 9 days embryo whole body cDNA, RIKEN full-length enriched library, clone:D030046J24 product:unclassifiable, full insert sequence. [AK083569]	0.586355
AK053070	gb|Mus musculus 15 days embryo head cDNA, RIKEN full-length enriched library, clone:D930042J15 product:unclassifiable, full insert sequence. [AK053070]	0.587157
Rgs9bp	ref|Mus musculus regulator of G-protein signalling 9 binding protein (Rgs9bp), mRNA [NM_145840]	0.58747
Ddx58	ref|Mus musculus DEAD (Asp-Glu-Ala-Asp) box polypeptide 58 (Ddx58), mRNA [NM_172689]	0.587582
Scgb3a1	ref|Mus musculus secretoglobin, family 3A, member 1 (Scgb3a1), transcript variant B, mRNA [NM_170727]	0.587999
NAP111197-1	Unknown	0.588024
Tlr4	ref|Mus musculus toll-like receptor 4 (Tlr4), mRNA [NM_021297]	0.588024
Xlr3c	ref|Mus musculus X-linked lymphocyte-regulated 3C (Xlr3c), mRNA [NM_011727]	0.588069
Nlrp6	ref|Mus musculus NLR family, pyrin domain containing 6 (Nlrp6), mRNA [NM_001081389]	0.588441
Parp14	ref|Mus musculus poly (ADP-ribose) polymerase family, member 14 (Parp14), mRNA [NM_001039530]	0.588553
Fcgbp	ref|Mus musculus Fc fragment of IgG binding protein (Fcgbp), mRNA [NM_001122603]	0.588735
Alx4	ref|Mus musculus aristaless-like homeobox 4 (Alx4), mRNA [NM_007442]	0.588821
Zbtb7c	ref|Mus musculus zinc finger and BTB domain containing 7C (Zbtb7c), mRNA [NM_145356]	0.588881
ENSMUST00000024228	ens|Putative uncharacterized protein Fragment [Source:UniProtKB/TrEMBL;Acc:Q9CSX2] [ENSMUST00000024228]	0.589444
Synpr	gb|Mus musculus adult male corpora quadrigemina cDNA, RIKEN full-length enriched library, clone:B230306G23 product:SYNAPTORIN homolog [Rattus norvegicus], full insert sequence. [AK045705]	0.589773
2310050B05Rik	gb|Mus musculus adult male tongue cDNA, RIKEN full-length enriched library, clone:2310050B05 product:unclassifiable, full insert sequence. [AK009897]	0.589827
D730040F13Rik	ref|Mus musculus RIKEN cDNA D730040F13 gene (D730040F13Rik), mRNA [NM_175518]	0.590231
Nedd1	ref|Mus musculus neural precursor cell expressed, developmentally down-regulated gene 1 (Nedd1), mRNA [NM_008682]	0.590872
AK085825	gb|Mus musculus 16 days neonate heart cDNA, RIKEN full-length enriched library, clone:D830014I12 product:unclassifiable, full insert sequence. [AK085825]	0.591133
NAP099517-001	Unknown	0.591342
Adamts5	ref|Mus musculus a disintegrin-like and metallopeptidase (reprolysin type) with thrombospondin type 1 motif, 5 (aggrecanase-2) (Adamts5), mRNA [NM_011782]	0.591449
Ccr5	ref|Mus musculus chemokine (C-C motif) receptor 5 (Ccr5), mRNA [NM_009917]	0.59206
Tlr4	ref|Mus musculus toll-like receptor 4 (Tlr4), mRNA [NM_021297]	0.592268
Ncapd3	gb|Mus musculus 0 day neonate skin cDNA, RIKEN full-length enriched library, clone:4632407J06 product:hypothetical protein, full insert sequence. [AK014555]	0.592556
Btk	ref|Mus musculus Bruton agammaglobulinemia tyrosine kinase (Btk), mRNA [NM_013482]	0.593228
Gm10778	ref|Mus musculus predicted gene 10778 (Gm10778), mRNA [NM_001142963]	0.59353
AK042855	gb|Mus musculus 7 days neonate cerebellum cDNA, RIKEN full-length enriched library, clone:A730031F08 product:unclassifiable, full insert sequence. [AK042855]	0.594082
Chrna1	ref|Mus musculus cholinergic receptor, nicotinic, alpha polypeptide 1 (muscle) (Chrna1), mRNA [NM_007389]	0.594288
Cdh26	ref|Mus musculus cadherin-like 26 (Cdh26), mRNA [NM_198656]	0.594677
Abcg3	ref|Mus musculus ATP-binding cassette, sub-family G (WHITE), member 3 (Abcg3), mRNA [NM_030239]	0.595893
Fam38b	gb|Mus musculus adult male liver tumor cDNA, RIKEN full-length enriched library, clone:C730029D16 product:hypothetical protein, full insert sequence. [AK050232]	0.59611
Olfr1356	ref|Mus musculus olfactory receptor 1356 (Olfr1356), mRNA [NM_146308]	0.597336
A930036M01Rik	gb|Mus musculus adult retina cDNA, RIKEN full-length enriched library, clone:A930036M01 product:unclassifiable, full insert sequence. [AK020936]	0.59756
Kcnh8	ref|Mus musculus potassium voltage-gated channel, subfamily H (eag-related), member 8 (Kcnh8), mRNA [NM_001031811]	0.59763
Olfr1281	ref|Mus musculus olfactory receptor 1281 (Olfr1281), mRNA [NM_001005568]	0.598533
Nup160	ref|Mus musculus nucleoporin 160 (Nup160), mRNA [NM_021512]	0.599953
D030063E12	gb|Mus musculus 9 days embryo whole body cDNA, RIKEN full-length enriched library, clone:D030063E12 product:unclassifiable, full insert sequence. [AK051059]	0.59999
Pctp	ref|Mus musculus phosphatidylcholine transfer protein (Pctp), mRNA [NM_008796]	0.600178
Rnf133	ref|Mus musculus ring finger protein 133 (Rnf133), mRNA [NM_198251]	0.601137
Col16a1	ref|Mus musculus collagen, type XVI, alpha 1 (Col16a1), mRNA [NM_028266]	0.601267
Hpdl	ref|Mus musculus 4-hydroxyphenylpyruvate dioxygenase-like (Hpdl), mRNA [NM_146256]	0.601607
Has3	ref|Mus musculus hyaluronan synthase 3 (Has3), mRNA [NM_008217]	0.602489
Serpinf2	ref|Mus musculus serine (or cysteine) peptidase inhibitor, clade F, member 2 (Serpinf2), mRNA [NM_008878]	0.602798
9030625N01Rik	gb|Mus musculus 16 days neonate cerebellum cDNA, RIKEN full-length enriched library, clone:9630020A13 product:Ras and a-factor-converting enzyme 1 homolog (S. cerevisiae), full insert sequence. [AK035942]	0.602876
AK017915	gb|Mus musculus adult male thymus cDNA, RIKEN full-length enriched library, clone:5830410E11 product:cyclin-dependent kinase 6, full insert sequence. [AK017915]	0.603843
Asb2	ref|Mus musculus ankyrin repeat and SOCS box-containing 2 (Asb2), mRNA [NM_023049]	0.603962
Shisa3	ens|shisa homolog 3 (Xenopus laevis) Gene [Source:MGI (curated);Acc:MGI:3041225] [ENSMUST00000087241]	0.605151
Ly6d	ref|Mus musculus lymphocyte antigen 6 complex, locus D (Ly6d), mRNA [NM_010742]	0.605624
Tktl2	gb|Mus musculus adult male testis cDNA, RIKEN full-length enriched library, clone:4931419A11 product:TRANSKETOLASE (FRAGMENT) homolog [Mus musculus], full insert sequence. [AK029871]	0.606029
Vim	gb|Mus musculus 15 days embryo male testis cDNA, RIKEN full-length enriched library, clone:8030453F01 product:vimentin, full insert sequence. [AK033175]	0.606285
Gm14446	ref|Mus musculus predicted gene 14446 (Gm14446), transcript variant 1, mRNA [NM_001110517]	0.60652
Saa4	ref|Mus musculus serum amyloid A 4 (Saa4), mRNA [NM_011316]	0.60658
Igsf9	ref|Mus musculus immunoglobulin superfamily, member 9 (Igsf9), transcript variant 1, mRNA [NM_033608]	0.606806
Cdh1	ref|Mus musculus cadherin 1 (Cdh1), mRNA [NM_009864]	0.606849
Wnt5a	ens|wingless-related MMTV integration site 5A Gene [Source:MGI (curated);Acc:MGI:98958] [ENSMUST00000063465]	0.607152
Pgbd1	ref|Mus musculus piggyBac transposable element derived 1 (Pgbd1), transcript variant 1, mRNA [NM_001162919]	0.608699
BC052486	ref|PREDICTED: Mus musculus cDNA sequence BC052486 (BC052486), mRNA [XM_619827]	0.608939
Ehf	ref|Mus musculus ets homologous factor (Ehf), mRNA [NM_007914]	0.609185
Plin4	ref|Mus musculus perilipin 4 (Plin4), mRNA [NM_020568]	0.611817
AK033456	gb|Mus musculus adult male colon cDNA, RIKEN full-length enriched library, clone:9030208E13 product:unclassifiable, full insert sequence. [AK033456]	0.612254
Dmbx1	ref|Mus musculus diencephalon/mesencephalon homeobox 1 (Dmbx1), transcript variant 1, mRNA [NM_130865]	0.612778
Rbm20	ref|Mus musculus RNA binding motif protein 20 (Rbm20), mRNA [NM_001170847]	0.613134
Wt1	ref|Mus musculus Wilms tumor 1 homolog (Wt1), mRNA [NM_144783]	0.613606
2310015B20Rik	ens|RIKEN cDNA 2310015B20 gene Gene [Source:MGI Symbol;Acc:MGI:1916813] [ENSMUST00000020090]	0.613796
Zscan20	ref|Mus musculus zinc finger and SCAN domains 20 (Zscan20), mRNA [NM_177758]	0.613984
Glt25d2	ref|Mus musculus glycosyltransferase 25 domain containing 2 (Glt25d2), mRNA [NM_177756]	0.614216
Jag1	ref|Mus musculus jagged 1 (Jag1), mRNA [NM_013822]	0.614642
Prss35	gb|Mus musculus 13 days embryo male testis cDNA, RIKEN full-length enriched library, clone:6030466M24 product:similar to DJ223E3.1 (PUTATIVE SECRETED PROTEIN ZSIG13), full insert sequence. [AK031644]	0.614687
Tnfsf9	ref|Mus musculus tumor necrosis factor (ligand) superfamily, member 9 (Tnfsf9), mRNA [NM_009404]	0.614987
Fancm	gb|Mus musculus 16 days neonate cerebellum cDNA, RIKEN full-length enriched library, clone:9630045K11 product:unclassifiable, full insert sequence. [AK079370]	0.615213
Cd200r1	ref|Mus musculus CD200 receptor 1 (Cd200r1), mRNA [NM_021325]	0.615294
Etnk2	ref|Mus musculus ethanolamine kinase 2 (Etnk2), mRNA [NM_175443]	0.618264
Kdsr	ref|Mus musculus 3-ketodihydrosphingosine reductase (Kdsr), mRNA [NM_027534]	0.618404
Hs3st3a1	ref|Mus musculus heparan sulfate (glucosamine) 3-O-sulfotransferase 3A1 (Hs3st3a1), mRNA [NM_178870]	0.618945
Atp8b3	gb|Mus musculus ATPase, class I, type 8B, member 3, mRNA (cDNA clone IMAGE:6707862), complete cds. [BC049570]	0.619045
Otop2	ref|Mus musculus otopetrin 2 (Otop2), mRNA [NM_172801]	0.619092
Dnajb1	ref|Mus musculus DnaJ (Hsp40) homolog, subfamily B, member 1 (Dnajb1), mRNA [NM_018808]	0.619569
NAP109359-1	Unknown	0.620333
Tslp	ref|Mus musculus thymic stromal lymphopoietin (Tslp), transcript variant 1, mRNA [NM_021367]	0.620593
Igsf9	ref|Mus musculus immunoglobulin superfamily, member 9 (Igsf9), transcript variant 1, mRNA [NM_033608]	0.620627
Gxylt2	ref|Mus musculus glucoside xylosyltransferase 2 (Gxylt2), mRNA [NM_198612]	0.620651
Hcrtr2	ref|Mus musculus hypocretin (orexin) receptor 2 (Hcrtr2), mRNA [NM_198962]	0.621423
Esr1	ref|Mus musculus estrogen receptor 1 (alpha) (Esr1), mRNA [NM_007956]	0.622078
Cyp3a25	ref|Mus musculus cytochrome P450, family 3, subfamily a, polypeptide 25 (Cyp3a25), transcript variant 1, mRNA [NM_019792]	0.62278
Wisp1	ref|Mus musculus WNT1 inducible signaling pathway protein 1 (Wisp1), mRNA [NM_018865]	0.622817
AK086261	gb|Mus musculus 15 days embryo head cDNA, RIKEN full-length enriched library, clone:D930017B02 product:unclassifiable, full insert sequence. [AK086261]	0.622845
Fam162b	ref|Mus musculus family with sequence similarity 162, member B (Fam162b), mRNA [NM_029894]	0.622936
Tlr4	ref|Mus musculus toll-like receptor 4 (Tlr4), mRNA [NM_021297]	0.623068
1700030C10Rik	ref|Mus musculus RIKEN cDNA 1700030C10 gene (1700030C10Rik), non-coding RNA [NR_015521]	0.623168
Pkd2l2	ref|Mus musculus polycystic kidney disease 2-like 2 (Pkd2l2), transcript variant 1, mRNA [NM_016927]	0.623552
Kdm2b	ref|Mus musculus lysine (K)-specific demethylase 2B (Kdm2b), transcript variant 1, mRNA [NM_001003953]	0.624161
Gjb2	ref|Mus musculus gap junction protein, beta 2 (Gjb2), mRNA [NM_008125]	0.625336
Kcne3	ref|Mus musculus potassium voltage-gated channel, Isk-related subfamily, gene 3 (Kcne3), mRNA [NM_020574]	0.625524
Slc25a13	ref|Mus musculus solute carrier family 25 (mitochondrial carrier, adenine nucleotide translocator), member 13 (Slc25a13), nuclear gene encoding mitochondrial protein, transcript variant 1, mRNA [NM_015829]	0.625602
A_51_P144206	Unknown	0.626642
Zfp759	ref|Mus musculus zinc finger protein 759 (Zfp759), mRNA [NM_172392]	0.627093
Fkbp5	ref|Mus musculus FK506 binding protein 5 (Fkbp5), mRNA [NM_010220]	0.627458
Wt1	ref|Mus musculus Wilms tumor 1 homolog (Wt1), mRNA [NM_144783]	0.627703
Fgl2	ref|Mus musculus fibrinogen-like protein 2 (Fgl2), mRNA [NM_008013]	0.628418
Olfr361	ref|Mus musculus olfactory receptor 361 (Olfr361), mRNA [NM_146368]	0.628699
Serpina3n	ref|Mus musculus serine (or cysteine) peptidase inhibitor, clade A, member 3N (Serpina3n), mRNA [NM_009252]	0.628732
Mum1l1	ref|Mus musculus melanoma associated antigen (mutated) 1-like 1 (Mum1l1), transcript variant 5, mRNA [NM_175541]	0.62889
Zfat	ref|Mus musculus zinc finger and AT hook domain containing (Zfat), transcript variant 2, mRNA [NM_198644]	0.62915
Slc44a4	ref|Mus musculus solute carrier family 44, member 4 (Slc44a4), mRNA [NM_023557]	0.629187
Olfr1054	ref|Mus musculus olfactory receptor 1054 (Olfr1054), mRNA [NM_147019]	0.629436
ENSMUST00000113017	ens|microrchidia 4 Gene [Source:MGI (curated);Acc:MGI:1922996] [ENSMUST00000113017]	0.629757
Msx2	ref|Mus musculus homeobox, msh-like 2 (Msx2), mRNA [NM_013601]	0.629896
BC023719	gb|Mus musculus cDNA sequence BC023719, mRNA (cDNA clone IMAGE:5347090), with apparent retained intron. [BC023719]	0.63018
Card6	ref|Mus musculus caspase recruitment domain family, member 6 (Card6), mRNA [NM_001163138]	0.63026
Lmod1	ref|Mus musculus leiomodin 1 (smooth muscle) (Lmod1), mRNA [NM_053106]	0.630661
Shh	ref|Mus musculus sonic hedgehog (Shh), mRNA [NM_009170]	0.63077
Gpr68	ref|Mus musculus G protein-coupled receptor 68 (Gpr68), transcript variant 1, mRNA [NM_175493]	0.631667
Tmco4	ref|Mus musculus transmembrane and coiled-coil domains 4 (Tmco4), mRNA [NM_029857]	0.632498
Tns3	ref|Mus musculus tensin 3 (Tns3), mRNA [NM_001083587]	0.632701
Lama1	ref|Mus musculus laminin, alpha 1 (Lama1), mRNA [NM_008480]	0.633107
Zfp748	ref|Mus musculus zinc finger protein 748 (Zfp748), transcript variant 1, mRNA [NM_001035231]	0.633288
Gm5077	ref|Mus musculus predicted gene 5077 (Gm5077), mRNA [NM_173864]	0.634833
Slc2a4	ref|Mus musculus solute carrier family 2 (facilitated glucose transporter), member 4 (Slc2a4), mRNA [NM_009204]	0.635595
Ccr7	ref|Mus musculus chemokine (C-C motif) receptor 7 (Ccr7), mRNA [NM_007719]	0.637162
Foxd1	ref|Mus musculus forkhead box D1 (Foxd1), mRNA [NM_008242]	0.638528
Epsti1	ref|Mus musculus epithelial stromal interaction 1 (breast) (Epsti1), transcript variant a, mRNA [NM_029495]	0.638957
Esr1	ref|Mus musculus estrogen receptor 1 (alpha) (Esr1), mRNA [NM_007956]	0.639251
Slc2a4	ref|Mus musculus solute carrier family 2 (facilitated glucose transporter), member 4 (Slc2a4), mRNA [NM_009204]	0.639254
Esr1	ref|Mus musculus estrogen receptor 1 (alpha) (Esr1), mRNA [NM_007956]	0.639699
Tmc5	ref|Mus musculus transmembrane channel-like gene family 5 (Tmc5), transcript variant 2, mRNA [NM_028930]	0.640257
ENSMUST00000088044	gb|Mus musculus 0 day neonate cerebellum cDNA, RIKEN full-length enriched library, clone:C230078J11 product:weakly similar to prostatic steroid-binding protein chain C1 precursor [Rattus norvegicus], full insert sequence. [AK048878]	0.641261
C3	ref|Mus musculus complement component 3 (C3), mRNA [NM_009778]	0.64133
Oas1b	ref|Mus musculus 2'-5' oligoadenylate synthetase 1B (Oas1b), mRNA [NM_001083925]	0.642775
Asph	ref|Mus musculus aspartate-beta-hydroxylase (Asph), transcript variant 1, mRNA [NM_023066]	0.643428
LOC100047599	ref|PREDICTED: Mus musculus similar to gag protein (LOC100047599), mRNA [XM_001478148]	0.643767
Mak	ref|Mus musculus male germ cell-associated kinase (Mak), transcript variant 2, mRNA [NM_008547]	0.644245
Wt1	ref|Mus musculus Wilms tumor 1 homolog (Wt1), mRNA [NM_144783]	0.644565
Olfr669	ref|Mus musculus olfactory receptor 669 (Olfr669), mRNA [NM_147043]	0.645054
AK081101	gb|Mus musculus 10 days neonate cerebellum cDNA, RIKEN full-length enriched library, clone:B930087A11 product:unclassifiable, full insert sequence. [AK081101]	0.645163
Olfr1245	ref|Mus musculus olfactory receptor 1245 (Olfr1245), mRNA [NM_146788]	0.646049
Pnlip	gb|Mus musculus 10 day old male pancreas cDNA, RIKEN full-length enriched library, clone:1810007A24 product:PANCREATIC TRIGLYCERIDE LIPASE (FRAGMENT) homolog [Rattus norvegicus], full insert sequence. [AK007357]	0.646316
Fndc7	ref|Mus musculus fibronectin type III domain containing 7 (Fndc7), transcript variant 1, mRNA [NM_177091]	0.648901
Zfp493	ref|Mus musculus zinc finger protein 493 (Zfp493), mRNA [NM_028402]	0.648991
Eya2	ref|Mus musculus eyes absent 2 homolog (Drosophila) (Eya2), mRNA [NM_010165]	0.649816
Sall4	ref|Mus musculus sal-like 4 (Drosophila) (Sall4), transcript variant a, mRNA [NM_175303]	0.652021
Zbtb46	ens|zinc finger and BTB domain containing 46 Gene [Source:MGI (curated);Acc:MGI:1919397] [ENSMUST00000029106]	0.652039
Glt25d2	ref|Mus musculus glycosyltransferase 25 domain containing 2 (Glt25d2), mRNA [NM_177756]	0.652319
ENSMUST00000095448	ens|RIKEN cDNA E230001N04 gene Gene [Source:MGI Symbol;Acc:MGI:2443549] [ENSMUST00000095448]	0.653039
4833421G17Rik	gb|Mus musculus 0 day neonate head cDNA, RIKEN full-length enriched library, clone:4833421G17 product:unclassifiable, full insert sequence. [AK014745]	0.653659
AK085794	gb|Mus musculus 16 days neonate heart cDNA, RIKEN full-length enriched library, clone:D830010H12 product:unclassifiable, full insert sequence. [AK085794]	0.654236
a	ref|Mus musculus nonagouti (a), mRNA [NM_015770]	0.654406
Tssk3	ref|Mus musculus testis-specific serine kinase 3 (Tssk3), mRNA [NM_080442]	0.654754
A_52_P981179	Unknown	0.655013
Irgm1	ref|Mus musculus immunity-related GTPase family M member 1 (Irgm1), mRNA [NM_008326]	0.655846
Ccdc89	ref|Mus musculus coiled-coil domain containing 89 (Ccdc89), mRNA [NM_027298]	0.656185
5830415F09Rik	ref|Mus musculus RIKEN cDNA 5830415F09 gene (5830415F09Rik), mRNA [NM_029086]	0.656621
Golm1	ref|Mus musculus golgi membrane protein 1 (Golm1), transcript variant 1, mRNA [NM_027307]	0.65668
Gm13646	ref|Mus musculus predicted gene 13646 (Gm13646), mRNA [NM_001097979]	0.656683
Hs3st3b1	ref|Mus musculus heparan sulfate (glucosamine) 3-O-sulfotransferase 3B1 (Hs3st3b1), mRNA [NM_018805]	0.656747
AK037854	gb|Mus musculus 16 days neonate thymus cDNA, RIKEN full-length enriched library, clone:A130056F06 product:unclassifiable, full insert sequence. [AK037854]	0.656995
Dhh	ref|Mus musculus desert hedgehog (Dhh), mRNA [NM_007857]	0.657391
Olfr992	ref|Mus musculus olfactory receptor 992 (Olfr992), mRNA [NM_146865]	0.657441
Fkbp5	ref|Mus musculus FK506 binding protein 5 (Fkbp5), mRNA [NM_010220]	0.6577
Pramel	ref|PREDICTED: Mus musculus predicted gene, EG621322 (EG621322), mRNA [XM_885719]	0.658535
Gucy2e	gb|Mus musculus guanylate cyclase 2e, mRNA (cDNA clone IMAGE:5360206), with apparent retained intron. [BC057954]	0.658826
Prss16	ref|Mus musculus protease, serine, 16 (thymus) (Prss16), mRNA [NM_019429]	0.659238
Tlr4	ref|Mus musculus toll-like receptor 4 (Tlr4), mRNA [NM_021297]	0.659756
Zfp455	ref|Mus musculus zinc finger protein 455 (Zfp455), mRNA [NM_001048204]	0.66137
Ell3	ref|Mus musculus elongation factor RNA polymerase II-like 3 (Ell3), mRNA [NM_145973]	0.661498
Slc2a4	ref|Mus musculus solute carrier family 2 (facilitated glucose transporter), member 4 (Slc2a4), mRNA [NM_009204]	0.661756
NAP123520-1	Unknown	0.662966
Olfr1313	ref|Mus musculus olfactory receptor 1313 (Olfr1313), mRNA [NM_207150]	0.663263
4930525F21Rik	gb|Mus musculus adult male testis cDNA, RIKEN full-length enriched library, clone:4930525F21 product:hypothetical protein, full insert sequence. [AK015893]	0.663518
Mocos	ref|Mus musculus molybdenum cofactor sulfurase (Mocos), mRNA [NM_026779]	0.66368
Zc3hav1l	ref|Mus musculus zinc finger CCCH-type, antiviral 1-like (Zc3hav1l), mRNA [NM_172467]	0.663854
Ppm1n	ref|Mus musculus protein phosphatase, Mg2+/Mn2+ dependent, 1N (putative) (Ppm1n), mRNA [NM_177691]	0.66402
Anxa4	ref|Mus musculus annexin A4 (Anxa4), mRNA [NM_013471]	0.664198
Dnmt3l	ref|Mus musculus DNA (cytosine-5-)-methyltransferase 3-like (Dnmt3l), transcript variant 1, mRNA [NM_019448]	0.664328
Alox5	ref|Mus musculus arachidonate 5-lipoxygenase (Alox5), mRNA [NM_009662]	0.66441
Il1rl2	gb|Mus musculus 16 days neonate heart cDNA, RIKEN full-length enriched library, clone:D830007N24 product:IL-1RRP2 homolog [Mus musculus], full insert sequence. [AK085780]	0.6646
Apoh	ref|Mus musculus apolipoprotein H (Apoh), mRNA [NM_013475]	0.664776
Btk	ref|Mus musculus Bruton agammaglobulinemia tyrosine kinase (Btk), mRNA [NM_013482]	0.665417
Shh	ref|Mus musculus sonic hedgehog (Shh), mRNA [NM_009170]	0.666219
Shh	ref|Mus musculus sonic hedgehog (Shh), mRNA [NM_009170]	0.666475
Maml2	ref|Mus musculus mastermind like 2 (Drosophila) (Maml2), transcript variant 1, mRNA [NM_001013813]	0.666579
Shh	ref|Mus musculus sonic hedgehog (Shh), mRNA [NM_009170]	0.66886
Aqp9	ref|Mus musculus aquaporin 9 (Aqp9), mRNA [NM_022026]	0.669425
Slc2a4	ref|Mus musculus solute carrier family 2 (facilitated glucose transporter), member 4 (Slc2a4), mRNA [NM_009204]	0.669685
ENSMUST00000047697	ens|tripartite motif-containing 17 Gene [Source:MGI (curated);Acc:MGI:1861440] [ENSMUST00000047697]	0.67016
A130042E20Rik	ref|Mus musculus RIKEN cDNA A130042E20 gene (A130042E20Rik), mRNA [NM_172550]	0.670476
Pmaip1	ref|Mus musculus phorbol-12-myristate-13-acetate-induced protein 1 (Pmaip1), mRNA [NM_021451]	0.671384
Arc	ref|Mus musculus activity regulated cytoskeletal-associated protein (Arc), mRNA [NM_018790]	0.672588
LOC675735	ens|Ig kappa chain V-V region L6 Precursor; Fragment [Source:UniProtKB/Swiss-Prot;Acc:P01638] [ENSMUST00000103320]	0.673079
Btk	ref|Mus musculus Bruton agammaglobulinemia tyrosine kinase (Btk), mRNA [NM_013482]	0.673424
Gpr179	ref|Mus musculus G protein-coupled receptor 179 (Gpr179), mRNA [NM_001081220]	0.675156
Senp8	ref|Mus musculus SUMO/sentrin specific peptidase 8 (Senp8), transcript variant 1, mRNA [NM_001172068]	0.675375
Zbp1	ref|Mus musculus Z-DNA binding protein 1 (Zbp1), transcript variant 1, mRNA [NM_021394]	0.67541
Colec11	ref|Mus musculus collectin sub-family member 11 (Colec11), mRNA [NM_027866]	0.675506
AK037544	gb|Mus musculus 16 days neonate thymus cDNA, RIKEN full-length enriched library, clone:A130024K02 product:hypothetical Proteinase inhibititor I4, serpin containing protein, full insert sequence. [AK037544]	0.675749
Obscn	ref|Mus musculus obscurin, cytoskeletal calmodulin and titin-interacting RhoGEF (Obscn), transcript variant 2, mRNA [NM_199152]	0.675827
4930534B04Rik	ref|Mus musculus RIKEN cDNA 4930534B04 gene (4930534B04Rik), mRNA [NM_181815]	0.675852
1700025F24Rik	gb|Mus musculus adult male testis cDNA, RIKEN full-length enriched library, clone:1700025F24 product:unclassifiable, full insert sequence. [AK006336]	0.676361
Ints12	ref|Mus musculus integrator complex subunit 12 (Ints12), mRNA [NM_027927]	0.676832
1700023L04Rik	ens|RIKEN cDNA 1700023L04 gene Gene [Source:MGI Symbol;Acc:MGI:1923669] [ENSMUST00000052497]	0.677006
Ccdc69	ref|Mus musculus coiled-coil domain containing 69 (Ccdc69), mRNA [NM_177471]	0.677945
Gm3604	ref|Mus musculus predicted gene 3604 (Gm3604), mRNA [NM_001162910]	0.67833
Zfp94	ref|Mus musculus zinc finger protein 94 (Zfp94), mRNA [NM_009568]	0.679273
ENSMUST00000042585	ens|predicted gene 9725 Gene [Source:MGI Symbol;Acc:MGI:3646552] [ENSMUST00000042585]	0.682247
5830428M24Rik	gb|Mus musculus 0 day neonate thymus cDNA, RIKEN full-length enriched library, clone:A430012L17 product:unclassifiable, full insert sequence. [AK039829]	0.682266
Slc35d2	ref|Mus musculus solute carrier family 35, member D2 (Slc35d2), mRNA [NM_001001321]	0.682972
Tead1	ref|Mus musculus TEA domain family member 1 (Tead1), transcript variant 2, mRNA [NM_009346]	0.68418
BC021891	ref|Mus musculus cDNA sequence BC021891 (BC021891), mRNA [NM_145608]	0.684212
Gab3	ref|Mus musculus growth factor receptor bound protein 2-associated protein 3 (Gab3), mRNA [NM_181584]	0.685051
Hspa1a	ref|Mus musculus heat shock protein 1A (Hspa1a), mRNA [NM_010479]	0.685068
LOC100047599	ref|PREDICTED: Mus musculus similar to gag protein (LOC100047599), mRNA [XM_001478148]	0.685631
Ubash3a	ref|Mus musculus ubiquitin associated and SH3 domain containing, A (Ubash3a), mRNA [NM_177823]	0.690363
Mmp9	ref|Mus musculus matrix metallopeptidase 9 (Mmp9), mRNA [NM_013599]	0.690678
9430018C23Rik	gb|Mus musculus 12 days embryo embryonic body between diaphragm region and neck cDNA, RIKEN full-length enriched library, clone:9430018C23 product:unclassifiable, full insert sequence. [AK020423]	0.691527
Trim6	ref|Mus musculus tripartite motif-containing 6 (Trim6), mRNA [NM_001013616]	0.692479
Wnt2b	ref|Mus musculus wingless related MMTV integration site 2b (Wnt2b), mRNA [NM_009520]	0.692901
Zc3h6	ref|Mus musculus zinc finger CCCH type containing 6 (Zc3h6), mRNA [NM_178404]	0.694298
4930557B21Rik	gb|Mus musculus adult male testis cDNA, RIKEN full-length enriched library, clone:4930557B21 product:unclassifiable, full insert sequence. [AK016159]	0.695856
NAP102831-1	Unknown	0.696772
Dcaf10	ref|Mus musculus DDB1 and CUL4 associated factor 10 (Dcaf10), mRNA [NM_153167]	0.698965
Fam46b	ref|Mus musculus family with sequence similarity 46, member B (Fam46b), mRNA [NM_175307]	0.699276
Msx2	ref|Mus musculus homeobox, msh-like 2 (Msx2), mRNA [NM_013601]	0.702725
