# Supplementary material for: Unraveling the Specific Ischemic Core and Penumbra Transcriptome in the Permanent Middle Cerebral Artery Occlusion Mouse Model Brain Treated with the Neuropeptide PACAP38
Source: Microarrays (Basel). 2015 Jan 21;4(1):2–24. doi: 10.3390/microarrays4010002 (PMC4996388; doi:10.3390/microarrays4010002)
Supplement: Supplementary File 1 [file microarrays-04-00002-s001.zip › SUPP DATA/Suppl Table 3.xlsx]

## Sheet: Suppl Table 3
Supplementary Table 3. Penumbra (P) PACAP38 6 h up-regulated genes.
Gene Count(s):522
GeneName	Description	Average fold
Ifnb1	ref|Mus musculus interferon beta 1, fibroblast (Ifnb1), mRNA [NM_010510]	8.96349
AK085216	gb|Mus musculus 13 days embryo stomach cDNA, RIKEN full-length enriched library, clone:D530020G24 product:unclassifiable, full insert sequence. [AK085216]	4.36116
Ctc1	gb|Mus musculus adult male thymus cDNA, RIKEN full-length enriched library, clone:5830437J17 product:unclassifiable, full insert sequence. [AK030876]	4.25803
Rapgef4	gb|Mus musculus adult male urinary bladder cDNA, RIKEN full-length enriched library, clone:9530002A02 product:unclassifiable, full insert sequence. [AK162487]	3.94432
Fam155a	gb|Mus musculus adult male corpora quadrigemina cDNA, RIKEN full-length enriched library, clone:B230202F16 product:unclassifiable, full insert sequence. [AK045452]	3.3821
Car10	gb|Mus musculus adult male spinal cord cDNA, RIKEN full-length enriched library, clone:A330105L03 product:unclassifiable, full insert sequence. [AK039768]	3.22806
Dnajb13	gb|Mus musculus B6-derived CD11 +ve dendritic cells cDNA, RIKEN full-length enriched library, clone:F730042I04 product:unclassifiable, full insert sequence. [AK089510]	3.09698
Cul7	ref|Mus musculus cullin 7 (Cul7), mRNA [NM_025611]	3.05862
Gli3	ref|Mus musculus GLI-Kruppel family member GLI3 (Gli3), mRNA [NM_008130]	3.02226
9530097N15Rik	gb|Mus musculus adult male urinary bladder cDNA, RIKEN full-length enriched library, clone:9530097N15 product:unclassifiable, full insert sequence. [AK020664]	2.91782
Nkx2-4	ens|NK2 transcription factor related, locus 4 (Drosophila) Gene [Source:MGI (curated);Acc:MGI:97349] [ENSMUST00000067020]	2.91406
IFI16	gb|Mus musculus 0 day neonate thymus cDNA, RIKEN full-length enriched library, clone:A430024O06 product:unclassifiable, full insert sequence. [AK079715], interferon, gamma-inducible protein 16	2.90279
Muc15	ens|mucin 15 Gene [Source:MGI (curated);Acc:MGI:2442110] [ENSMUST00000111016]	2.89809
AK050788	gb|Mus musculus 9 days embryo whole body cDNA, RIKEN full-length enriched library, clone:D030019P16 product:unclassifiable, full insert sequence. [AK050788]	2.89113
4930523C07Rik	ref|Mus musculus RIKEN cDNA 4930523C07 gene (4930523C07Rik), transcript variant 2, non-coding RNA [NR_028111]	2.85573
AK044813	gb|Mus musculus 9.5 days embryo parthenogenote cDNA, RIKEN full-length enriched library, clone:B130004A22 product:L1 repeat, Tf subfamily containing cDNA, full insert sequence. [AK044813]	2.83823
Col11a1	gb|Mus musculus 12 days embryo spinal cord cDNA, RIKEN full-length enriched library, clone:C530001D20 product:unclassifiable, full insert sequence. [AK021265]	2.79803
Trim24	gb|Mus musculus 13 days embryo lung cDNA, RIKEN full-length enriched library, clone:D430004I05 product:tripartite motif protein 24, full insert sequence. [AK084870]	2.79714
NAP108141-1	Unknown	2.79052
Asb14	ref|Mus musculus ankyrin repeat and SOCS box-containing 14 (Asb14), transcript variant 1, mRNA [NM_001170748]	2.72179
ENSMUST00000114517	ens|Similar to spindlin (Spin) family [Source:UniProtKB/TrEMBL;Acc:B1B0R2] [ENSMUST00000114517]	2.7121
Gpr111	ref|Mus musculus G protein-coupled receptor 111 (Gpr111), mRNA [NM_001033493]	2.68653
Mms19	gb|Mus musculus adult male eyeball cDNA, RIKEN full-length enriched library, clone:7530407P09 product:MMS19 (MET18 S. cerevisiae)-like, full insert sequence. [AK078688]	2.63506
Vim	gb|Mus musculus 15 days embryo male testis cDNA, RIKEN full-length enriched library, clone:8030453F01 product:vimentin, full insert sequence. [AK033175]	2.60831
Rcbtb2	gb|Mus musculus adult male thymus cDNA, RIKEN full-length enriched library, clone:5830445I20 product:SIMILAR TO CHROMOSOME CONDENSATION 1-LIKE [Mus musculus], full insert sequence. [AK030893]	2.5854
AK047796	gb|Mus musculus adult male corpus striatum cDNA, RIKEN full-length enriched library, clone:C030045D03 product:unclassifiable, full insert sequence. [AK047796]	2.57989
Als2cr11	ref|Mus musculus amyotrophic lateral sclerosis 2 (juvenile) chromosome region, candidate 11 (human) (Als2cr11), mRNA [NM_175200]	2.571
Csrnp3	gb|Mus musculus adult male spinal cord cDNA, RIKEN full-length enriched library, clone:A330102K23 product:unclassifiable, full insert sequence. [AK020730]	2.53189
Rxfp2	ref|Mus musculus relaxin/insulin-like family peptide receptor 2 (Rxfp2), mRNA [NM_080468]	2.52005
AK087894	gb|Mus musculus 2 days pregnant adult female ovary cDNA, RIKEN full-length enriched library, clone:E330037N20 product:hypothetical protein, full insert sequence. [AK087894]	2.51853
Obox5	ref|Mus musculus oocyte specific homeobox 5 (Obox5), mRNA [NM_145709]	2.51827
AK047300	gb|Mus musculus 10 days neonate cerebellum cDNA, RIKEN full-length enriched library, clone:B930046O03 product:unclassifiable, full insert sequence. [AK047300]	2.5153
AK086383	gb|Mus musculus 15 days embryo head cDNA, RIKEN full-length enriched library, clone:D930024N11 product:chloride channel 4-2, full insert sequence. [AK086383]	2.47544
4930516K23Rik	gb|Mus musculus adult male testis cDNA, RIKEN full-length enriched library, clone:4930516K23 product:unclassifiable, full insert sequence. [AK015805]	2.4704
Zfp185	ref|Mus musculus zinc finger protein 185 (Zfp185), transcript variant 1, mRNA [NM_009549]	2.468
AK047504	gb|Mus musculus 10 days neonate cerebellum cDNA, RIKEN full-length enriched library, clone:B930079K02 product:unclassifiable, full insert sequence. [AK047504]	2.46631
AK051888	gb|Mus musculus 12 days embryo eyeball cDNA, RIKEN full-length enriched library, clone:D230015J16 product:hypothetical protein, full insert sequence. [AK051888]	2.45214
Cenpc1	gb|Mus musculus B6-derived CD11 +ve dendritic cells cDNA, RIKEN full-length enriched library, clone:F730021A21 product:centromere autoantigen C, full insert sequence. [AK089392]	2.45004
AK083466	gb|Mus musculus 9 days embryo whole body cDNA, RIKEN full-length enriched library, clone:D030021N16 product:unclassifiable, full insert sequence. [AK083466]	2.4402
Kl	gb|Mus musculus mRNA for secreted isoform of Klotho protein, complete cds. [AB010088]	2.43711
Lpin2	gb|Mus musculus adult male diencephalon cDNA, RIKEN full-length enriched library, clone:9330128J06 product:lipin 2, full insert sequence. [AK033959]	2.41992
Lhx9	ref|Mus musculus LIM homeobox protein 9 (Lhx9), transcript variant 1, mRNA [NM_001025565]	2.40756
6030458C11Rik	ref|Mus musculus RIKEN cDNA 6030458C11 gene (6030458C11Rik), transcript variant 1, mRNA [NM_001166360]	2.4065
8030498B09Rik	gb|Mus musculus 15 days embryo male testis cDNA, RIKEN full-length enriched library, clone:8030498B09 product:unclassifiable, full insert sequence. [AK020226]	2.40195
Defb7	ref|Mus musculus defensin beta 7 (Defb7), mRNA [NM_139220]	2.399
AK042349	gb|Mus musculus 3 days neonate thymus cDNA, RIKEN full-length enriched library, clone:A630084E19 product:unclassifiable, full insert sequence. [AK042349]	2.39438
AK044632	gb|Mus musculus adult retina cDNA, RIKEN full-length enriched library, clone:A930028I22 product:RIKEN cDNA A430107J06 gene, full insert sequence. [AK044632]	2.37948
C030034L19Rik	ref|Mus musculus RIKEN cDNA C030034L19 gene (C030034L19Rik), non-coding RNA [NR_015499]	2.37456
AK081726	gb|Mus musculus 16 days embryo head cDNA, RIKEN full-length enriched library, clone:C130072C03 product:hypothetical protein, full insert sequence. [AK081726]	2.36774
Tmem154	ref|Mus musculus transmembrane protein 154 (Tmem154), mRNA [NM_177260]	2.36282
AK085103	gb|Mus musculus 13 days embryo lung cDNA, RIKEN full-length enriched library, clone:D430036O16 product:hypothetical protein, full insert sequence. [AK085103]	2.35187
AK040215	gb|Mus musculus 0 day neonate thymus cDNA, RIKEN full-length enriched library, clone:A430077O10 product:unclassifiable, full insert sequence. [AK040215]	2.3438
AK048052	gb|Mus musculus 16 days embryo head cDNA, RIKEN full-length enriched library, clone:C130032B16 product:unclassifiable, full insert sequence. [AK048052]	2.33671
AK090345	gb|Mus musculus 10 days pregnant adult female ovary and uterus cDNA, RIKEN full-length enriched library, clone:G630057C13 product:unclassifiable, full insert sequence. [AK090345]	2.31835
Cttnbp2nl	gb|Mus musculus 12 days embryo spinal ganglion cDNA, RIKEN full-length enriched library, clone:D130026C18 product:hypothetical protein, MGC:7720, full insert sequence. [AK051259]	2.31144
AK087404	gb|Mus musculus 0 day neonate eyeball cDNA, RIKEN full-length enriched library, clone:E130008D02 product:unclassifiable, full insert sequence. [AK087404]	2.29917
Shox2	ref|Mus musculus short stature homeobox 2 (Shox2), mRNA [NM_013665]	2.28434
Thbs1	ref|Mus musculus thrombospondin 1 (Thbs1), mRNA [NM_011580]	2.28062
Fmo2	gb|Mus musculus adult male tongue cDNA, RIKEN full-length enriched library, clone:2310008D08 product:flavin containing monooxygenase 2, full insert sequence. [AK009224]	2.25628
Zfy2	ref|Mus musculus zinc finger protein 2, Y linked (Zfy2), mRNA [NM_009571]	2.24969
LOC331528	gb|Mus musculus 10 days neonate cortex cDNA, RIKEN full-length enriched library, clone:A830096N22 product:unclassifiable, full insert sequence. [AK044164]	2.23654
Klf12	gb|Mus musculus 9.5 days embryo parthenogenote cDNA, RIKEN full-length enriched library, clone:B130039K17 product:unclassifiable, full insert sequence. [AK045139]	2.22995
Ssxb3	ref|Mus musculus synovial sarcoma, X member B, breakpoint 3 (Ssxb3), mRNA [NM_198898]	2.22567
Ep300	gb|Mus musculus 7 days neonate cerebellum cDNA, RIKEN full-length enriched library, clone:A730011L11 product:P300 TRANSCRIPTION COACTIVATOR (FRAGMENT) homolog [Mus sp], full insert sequence. [AK042627]	2.22496
Rassf4	gb|Mus musculus Ras association (RalGDS/AF-6) domain family member 4, mRNA (cDNA clone MGC:27537 IMAGE:4459337), complete cds. [BC023245]	2.22207
Gpr133	ref|Mus musculus G protein-coupled receptor 133 (Gpr133), mRNA [NM_001081342]	2.21955
Olfr1116-ps	ref|Mus musculus olfactory receptor 1116, pseudogene (Olfr1116-ps), mRNA [NM_001011734]	2.19773
Tmem131	gb|Mus musculus 0 day neonate thymus cDNA, RIKEN full-length enriched library, clone:A430077D20 product:RW1 protein, full insert sequence. [AK079825]	2.19497
Gk5	gb|Mus musculus 0 day neonate cortex cDNA, RIKEN full-length enriched library, clone:G630024A14 product:unclassifiable, full insert sequence. [AK090238]	2.19183
AK084173	gb|Mus musculus 12 days embryo eyeball cDNA, RIKEN full-length enriched library, clone:D230005A04 product:unclassifiable, full insert sequence. [AK084173]	2.17545
TC1722728	Unknown	2.15905
X99384	ref|Mus musculus cDNA sequence X99384 (X99384), mRNA [NM_013753]	2.15565
ENSMUST00000147333	ens|a disintegrin and metallopeptidase domain 33 Gene [Source:MGI (curated);Acc:MGI:1341813] [ENSMUST00000147333]	2.1545
Pcdh15	gb|Mus musculus 7 days neonate cerebellum cDNA, RIKEN full-length enriched library, clone:A730032K02 product:protocadherin 15, full insert sequence. [AK042869]	2.14924
Il17rb	gb|Mus musculus IL-17 receptor homolog short isoform precursor (Evi27) mRNA, complete cds. [AF208109]	2.1464
A730069N07Rik	ref|Mus musculus RIKEN cDNA A730069N07 gene (A730069N07Rik), mRNA [NM_178735]	2.14515
Ano4	gb|Mus musculus 15 days embryo head cDNA, RIKEN full-length enriched library, clone:D930024E09 product:unclassifiable, full insert sequence. [AK086366]	2.14182
D930030O05Rik	gb|Mus musculus 15 days embryo head cDNA, RIKEN full-length enriched library, clone:D930030O05 product:hypothetical Proline-rich region profile containing protein, full insert sequence. [AK086466]	2.13182
Tdrd5	ref|Mus musculus tudor domain containing 5 (Tdrd5), mRNA [NM_001134741]	2.13162
A230081H15Rik	gb|Mus musculus adult male hypothalamus cDNA, RIKEN full-length enriched library, clone:A230081H15 product:unclassifiable, full insert sequence. [AK038984]	2.12936
XM_001473378	ref|PREDICTED: Mus musculus hypothetical protein LOC100044957 (LOC100044957), mRNA [XM_001473378]	2.12173
AK037756	gb|Mus musculus 16 days neonate thymus cDNA, RIKEN full-length enriched library, clone:A130047D19 product:unclassifiable, full insert sequence. [AK037756]	2.11797
1700049E17Rik1	gb|Mus musculus adult male testis cDNA, RIKEN full-length enriched library, clone:1700049E17 product:hypothetical protein, full insert sequence. [AK006737]	2.11703
AK081474	gb|Mus musculus 16 days embryo head cDNA, RIKEN full-length enriched library, clone:C130019O12 product:unclassifiable, full insert sequence. [AK081474]	2.11008
Barx2	ref|Mus musculus BarH-like homeobox 2 (Barx2), mRNA [NM_013800]	2.10511
AK083799	gb|Mus musculus 12 days embryo spinal ganglion cDNA, RIKEN full-length enriched library, clone:D130011M08 product:unclassifiable, full insert sequence. [AK083799]	2.10411
AK035003	gb|Mus musculus 12 days embryo embryonic body between diaphragm region and neck cDNA, RIKEN full-length enriched library, clone:9430072L09 product:unclassifiable, full insert sequence. [AK035003]	2.10201
Calm4	ref|Mus musculus calmodulin 4 (Calm4), mRNA [NM_020036]	2.09789
Phf20l1	gb|Mus musculus 3 days neonate thymus cDNA, RIKEN full-length enriched library, clone:A630040I10 product:similar to CGI-72 PROTEIN (FRAGMENT) [Homo sapiens], full insert sequence. [AK041825]	2.09753
Speer8-ps1	ref|Mus musculus spermatogenesis associated glutamate (E)-rich protein 8, pseudogene 1 (Speer8-ps1), non-coding RNA [NR_001584]	2.08969
Smpx	ref|Mus musculus small muscle protein, X-linked (Smpx), mRNA [NM_025357]	2.08037
Mup10	gb|Mus musculus 10 days embryo whole body cDNA, RIKEN full-length enriched library, clone:2610016E04 product:similar to MAJOR URINARY PROTEINS 11 AND 8 (MUP11 AND MUP8) (FRAGMENT) [Mus musculus], full insert sequence. [AK011413]	2.08016
Padi4	ref|Mus musculus peptidyl arginine deiminase, type IV (Padi4), mRNA [NM_011061]	2.07743
ENSMUST00000112433	ens|E1A binding protein p400 Gene [Source:MGI (curated);Acc:MGI:1276124] [ENSMUST00000112433]	2.07128
C630004L07Rik	gb|Mus musculus adult male hippocampus cDNA, RIKEN full-length enriched library, clone:C630004L07 product:hypothetical protein, full insert sequence. [AK049864]	2.06896
Scn9a	ref|Mus musculus sodium channel, voltage-gated, type IX, alpha (Scn9a), mRNA [NM_018852]	2.05905
Otx2	ref|Mus musculus orthodenticle homolog 2 (Drosophila) (Otx2), mRNA [NM_144841]	2.05329
Gatc	gb|Mus musculus 0 day neonate cerebellum cDNA, RIKEN full-length enriched library, clone:C230011J16 product:unclassifiable, full insert sequence. [AK082130]	2.05213
AK036857	gb|Mus musculus adult female vagina cDNA, RIKEN full-length enriched library, clone:9930019B12 product:unclassifiable, full insert sequence. [AK036857]	2.04867
AK087052	gb|Mus musculus 0 day neonate lung cDNA, RIKEN full-length enriched library, clone:E030022M03 product:unclassifiable, full insert sequence. [AK087052]	2.04857
C230047L17Rik	gb|Mus musculus 0 day neonate cerebellum cDNA, RIKEN full-length enriched library, clone:C230047L17 product:unclassifiable, full insert sequence. [AK082405]	2.0391
AK048117	gb|Mus musculus 16 days embryo head cDNA, RIKEN full-length enriched library, clone:C130035O18 product:unclassifiable, full insert sequence. [AK048117]	2.03527
Myct1	ref|Mus musculus myc target 1 (Myct1), mRNA [NM_026793]	2.03514
AK041981	gb|Mus musculus 3 days neonate thymus cDNA, RIKEN full-length enriched library, clone:A630050F23 product:unclassifiable, full insert sequence. [AK041981]	2.02716
ENSMUST00000089745	ens|GA repeat binding protein, beta 1 Gene [Source:MGI (curated);Acc:MGI:95611] [ENSMUST00000089745]	2.02557
AK080095	gb|Mus musculus adult male aorta and vein cDNA, RIKEN full-length enriched library, clone:A530060I08 product:unclassifiable, full insert sequence. [AK080095]	2.02533
Trpm3	gb|Mus musculus 0 day neonate eyeball cDNA, RIKEN full-length enriched library, clone:E130119P07 product:MELASTATIN 2 (FRAGMENT) homolog [Homo sapiens], full insert sequence. [AK053673]	2.01156
Otx2	ref|Mus musculus orthodenticle homolog 2 (Drosophila) (Otx2), mRNA [NM_144841]	2.00881
AK141074	gb|Mus musculus 0 day neonate cerebellum cDNA, RIKEN full-length enriched library, clone:C230035J09 product:unclassifiable, full insert sequence. [AK141074]	2.00741
Otx2	ref|Mus musculus orthodenticle homolog 2 (Drosophila) (Otx2), mRNA [NM_144841]	2.00514
Otx2	ref|Mus musculus orthodenticle homolog 2 (Drosophila) (Otx2), mRNA [NM_144841]	2.00238
BG083441	gb|H3089B12-5 NIA Mouse 15K cDNA Clone Set Mus musculus cDNA clone H3089B12 5', mRNA sequence [BG083441]	2.00152
Otx2	ref|Mus musculus orthodenticle homolog 2 (Drosophila) (Otx2), mRNA [NM_144841]	1.99866
AK086698	gb|Mus musculus 15 days embryo head cDNA, RIKEN full-length enriched library, clone:D930046F21 product:inferred: Pro-Pol-dUTPase polyprotein {Mus musculus}, full insert sequence. [AK086698]	1.98962
Cux2	gb|Mus musculus adult male testis cDNA, RIKEN full-length enriched library, clone:1700051K22 product:unclassifiable, full insert sequence. [AK006762]	1.98523
Pou4f3	gb|Mus musculus adult male spinal cord cDNA, RIKEN full-length enriched library, clone:A330076M02 product:POU domain, class 4, transcription factor 3, full insert sequence. [AK039639]	1.98493
AK080997	gb|Mus musculus 10 days neonate cerebellum cDNA, RIKEN full-length enriched library, clone:B930007O10 product:glutamate receptor, ionotropic, NMDA2A (epsilon 1), full insert sequence. [AK080997]	1.98407
Otx2	ref|Mus musculus orthodenticle homolog 2 (Drosophila) (Otx2), mRNA [NM_144841]	1.98178
AK081170	gb|Mus musculus 10 days neonate cerebellum cDNA, RIKEN full-length enriched library, clone:B930095K20 product:unclassifiable, full insert sequence. [AK081170]	1.98148
Slc38a5	ref|Mus musculus solute carrier family 38, member 5 (Slc38a5), mRNA [NM_172479]	1.9814
Otx2	ref|Mus musculus orthodenticle homolog 2 (Drosophila) (Otx2), mRNA [NM_144841]	1.97912
E330037M01Rik	gb|Mus musculus 15 days embryo male testis cDNA, RIKEN full-length enriched library, clone:8030490B12 product:unclassifiable, full insert sequence. [AK033305]	1.97593
Socs6	gb|Mus musculus 0 day neonate eyeball cDNA, RIKEN full-length enriched library, clone:E130309F09 product:unclassifiable, full insert sequence. [AK053803]	1.97353
AK042078	gb|Mus musculus 3 days neonate thymus cDNA, RIKEN full-length enriched library, clone:A630056E14 product:unclassifiable, full insert sequence. [AK042078]	1.97239
Prkcd	ref|Mus musculus protein kinase C, delta (Prkcd), mRNA [NM_011103]	1.97146
Otx2	ref|Mus musculus orthodenticle homolog 2 (Drosophila) (Otx2), mRNA [NM_144841]	1.96654
AK078412	gb|Mus musculus 12 days embryo male wolffian duct includes surrounding region cDNA, RIKEN full-length enriched library, clone:6720431F06 product:unclassifiable, full insert sequence. [AK078412]	1.9647
AK048661	gb|Mus musculus 16 days embryo head cDNA, RIKEN full-length enriched library, clone:C130097A13 product:unclassifiable, full insert sequence. [AK048661]	1.96345
Arhgap36	ref|Mus musculus Rho GTPase activating protein 36 (Arhgap36), mRNA [NM_001081123]	1.96259
Otx2	ref|Mus musculus orthodenticle homolog 2 (Drosophila) (Otx2), mRNA [NM_144841]	1.95994
Ntng2	gb|Mus musculus 10 days embryo whole body cDNA, RIKEN full-length enriched library, clone:2610016D08 product:unclassifiable, full insert sequence. [AK011411]	1.9522
Olfr70	ref|Mus musculus olfactory receptor 70 (Olfr70), mRNA [NM_019485]	1.95152
Sostdc1	ref|Mus musculus sclerostin domain containing 1 (Sostdc1), mRNA [NM_025312]	1.93748
Tbrg3	ref|Mus musculus transforming growth factor beta regulated gene 3 (Tbrg3), non-coding RNA [NR_027799]	1.93664
Ucp1	ref|Mus musculus uncoupling protein 1 (mitochondrial, proton carrier) (Ucp1), nuclear gene encoding mitochondrial protein, mRNA [NM_009463]	1.92642
Adh6-ps1	ref|Mus musculus alcohol dehydrogenase 6 (class V), pseudogene 1 (Adh6-ps1), non-coding RNA [NR_033581]	1.92508
AK051481	gb|Mus musculus 12 days embryo spinal ganglion cDNA, RIKEN full-length enriched library, clone:D130052A14 product:unclassifiable, full insert sequence. [AK051481]	1.92473
AK039229	gb|Mus musculus adult male spinal cord cDNA, RIKEN full-length enriched library, clone:A330001K16 product:unclassifiable, full insert sequence. [AK039229]	1.92419
Bdnf	ref|Mus musculus brain derived neurotrophic factor (Bdnf), transcript variant 1, mRNA [NM_007540]	1.92112
Tnn	ref|Mus musculus tenascin N (Tnn), mRNA [NM_177839]	1.92063
AK087779	gb|Mus musculus 2 days pregnant adult female ovary cDNA, RIKEN full-length enriched library, clone:E330019N24 product:unclassifiable, full insert sequence. [AK087779]	1.91401
Nhedc1	ref|Mus musculus Na+/H+ exchanger domain containing 1 (Nhedc1), mRNA [NM_028946]	1.91088
E330037M01Rik	gb|Mus musculus 15 days embryo male testis cDNA, RIKEN full-length enriched library, clone:8030490B12 product:unclassifiable, full insert sequence. [AK033305]	1.90106
TC1655445	tc|Q8VEL1_MOUSE (Q8VEL1) Erythroid differentiation regulator 1, partial (19%) [TC1655445]	1.90086
Nhsl1	gb|Mus musculus 8 days embryo whole body cDNA, RIKEN full-length enriched library, clone:5730409E15 product:hypothetical protein, full insert sequence. [AK017530]	1.9
Reg4	ref|Mus musculus regenerating islet-derived family, member 4 (Reg4), mRNA [NM_026328]	1.89845
AK028499	gb|Mus musculus 0 day neonate skin cDNA, RIKEN full-length enriched library, clone:4632406F10 product:unclassifiable, full insert sequence. [AK028499]	1.8982
Bdnf	ref|Mus musculus brain derived neurotrophic factor (Bdnf), transcript variant 1, mRNA [NM_007540]	1.89632
1110059M19Rik	ref|Mus musculus RIKEN cDNA 1110059M19 gene (1110059M19Rik), mRNA [NM_026841]	1.89541
Prkcd	ref|Mus musculus protein kinase C, delta (Prkcd), mRNA [NM_011103]	1.89513
Krt18	ref|Mus musculus keratin 18 (Krt18), mRNA [NM_010664]	1.89509
Yipf7	ref|Mus musculus Yip1 domain family, member 7 (Yipf7), mRNA [NM_023784]	1.89431
Otx2	ref|Mus musculus orthodenticle homolog 2 (Drosophila) (Otx2), mRNA [NM_144841]	1.89348
AK048774	gb|Mus musculus 0 day neonate cerebellum cDNA, RIKEN full-length enriched library, clone:C230060D03 product:unclassifiable, full insert sequence. [AK048774]	1.89337
Clec4g	gb|Mus musculus adult male testis cDNA, RIKEN full-length enriched library, clone:4930572L20 product:4930572L20RIK PROTEIN homolog [Mus musculus], full insert sequence. [AK016282]	1.89223
Bdnf	ref|Mus musculus brain derived neurotrophic factor (Bdnf), transcript variant 1, mRNA [NM_007540]	1.8902
AK039987	gb|Mus musculus 0 day neonate thymus cDNA, RIKEN full-length enriched library, clone:A430040A19 product:baculoviral IAP repeat-containing 6, full insert sequence. [AK039987]	1.88845
AK043950	gb|Mus musculus 10 days neonate cortex cDNA, RIKEN full-length enriched library, clone:A830058E19 product:unclassifiable, full insert sequence. [AK043950]	1.88842
AK140400	gb|Mus musculus 6 days neonate medulla oblongata cDNA, RIKEN full-length enriched library, clone:B730015B19 product:neoplastic progression 1, full insert sequence. [AK140400]	1.88583
Wdr64	ref|Mus musculus WD repeat domain 64 (Wdr64), mRNA [NM_029453]	1.8851
ENSMUST00000109477	ens|coiled coil domain containing 88A Gene [Source:MGI (curated);Acc:MGI:1925177] [ENSMUST00000109477]	1.88371
Il1b	ref|Mus musculus interleukin 1 beta (Il1b), mRNA [NM_008361]	1.88357
Ddx26b	gb|Mus musculus DEAD/H (Asp-Glu-Ala-Asp/His) box polypeptide 26B, mRNA (cDNA clone MGC:56742 IMAGE:6466142), complete cds. [BC051161]	1.88316
Sphk1	ref|Mus musculus sphingosine kinase 1 (Sphk1), transcript variant 2, mRNA [NM_025367]	1.88097
Fgf6	ref|Mus musculus fibroblast growth factor 6 (Fgf6), mRNA [NM_010204]	1.87647
AK044510	gb|Mus musculus adult retina cDNA, RIKEN full-length enriched library, clone:A930017M14 product:laminin, alpha 1, full insert sequence. [AK044510]	1.87452
ENSMUST00000099440	ens|RIKEN cDNA 1810034E14 gene Gene [Source:MGI Symbol;Acc:MGI:1913753] [ENSMUST00000099440]	1.87297
AK086360	gb|Mus musculus 15 days embryo head cDNA, RIKEN full-length enriched library, clone:D930023M09 product:unclassifiable, full insert sequence. [AK086360]	1.87264
AK051187	gb|Mus musculus 12 days embryo spinal ganglion cDNA, RIKEN full-length enriched library, clone:D130012M14 product:unclassifiable, full insert sequence. [AK051187]	1.87061
Fkbp6	ref|Mus musculus FK506 binding protein 6 (Fkbp6), mRNA [NM_033571]	1.86761
Hkdc1	ref|Mus musculus hexokinase domain containing 1 (Hkdc1), mRNA [NM_145419]	1.86758
Plekha6	gb|Mus musculus adult male urinary bladder cDNA, RIKEN full-length enriched library, clone:9530076E24 product:unclassifiable, full insert sequence. [AK020645]	1.867
AK084088	gb|Mus musculus 12 days embryo spinal ganglion cDNA, RIKEN full-length enriched library, clone:D130085P11 product:unclassifiable, full insert sequence. [AK084088]	1.86648
AK046453	gb|Mus musculus adult male corpora quadrigemina cDNA, RIKEN full-length enriched library, clone:B230386H24 product:unclassifiable, full insert sequence. [AK046453]	1.86586
AK140400	gb|Mus musculus 6 days neonate medulla oblongata cDNA, RIKEN full-length enriched library, clone:B730015B19 product:neoplastic progression 1, full insert sequence. [AK140400]	1.86542
Sult2a3	ref|Mus musculus sulfotransferase family 2A, dehydroepiandrosterone (DHEA)-preferring, member 3 (Sult2a3), mRNA [NM_001101586]	1.86484
2900017F05Rik	gb|Mus musculus adult male hippocampus cDNA, RIKEN full-length enriched library, clone:2900017F05 product:unclassifiable, full insert sequence. [AK013544]	1.86356
Zfpm2	gb|Mus musculus 15 days embryo male testis cDNA, RIKEN full-length enriched library, clone:8030444C01 product:zinc finger protein, multitype 2, full insert sequence. [AK033131]	1.86114
Slc16a4	ref|Mus musculus solute carrier family 16 (monocarboxylic acid transporters), member 4 (Slc16a4), mRNA [NM_146136]	1.86007
AK053596	gb|Mus musculus 0 day neonate eyeball cDNA, RIKEN full-length enriched library, clone:E130112N23 product:hypothetical protein, full insert sequence. [AK053596]	1.85919
AK038030	gb|Mus musculus 16 days neonate thymus cDNA, RIKEN full-length enriched library, clone:A130072N04 product:unclassifiable, full insert sequence. [AK038030]	1.85744
Bdnf	ref|Mus musculus brain derived neurotrophic factor (Bdnf), transcript variant 1, mRNA [NM_007540]	1.85441
Myo9a	gb|Mus musculus 16 days embryo head cDNA, RIKEN full-length enriched library, clone:C130068I12 product:unclassifiable, full insert sequence. [AK048516]	1.85063
ENSMUST00000103367	ref|PREDICTED: Mus musculus similar to [Human Ig rearranged gamma chain mRNA, V-J-C region and complete cds.], gene product (LOC100046973), mRNA [XM_001477170]	1.84809
Inadl	ref|Mus musculus InaD-like (Drosophila) (Inadl), transcript variant 1, mRNA [NM_172696]	1.84676
Atp2a1	ref|Mus musculus ATPase, Ca++ transporting, cardiac muscle, fast twitch 1 (Atp2a1), mRNA [NM_007504]	1.84302
Tnf	ref|Mus musculus tumor necrosis factor (Tnf), mRNA [NM_013693]	1.84207
Myl4	ref|Mus musculus myosin, light polypeptide 4 (Myl4), mRNA [NM_010858]	1.84044
Smg6	gb|Mus musculus Smg-6 homolog, nonsense mediated mRNA decay factor (C. elegans), mRNA (cDNA clone IMAGE:3497983), with apparent retained intron. [BC006644]	1.84028
Bdnf	ref|Mus musculus brain derived neurotrophic factor (Bdnf), transcript variant 1, mRNA [NM_007540]	1.83803
Myl4	ref|Mus musculus myosin, light polypeptide 4 (Myl4), mRNA [NM_010858]	1.83721
Bdnf	ref|Mus musculus brain derived neurotrophic factor (Bdnf), transcript variant 1, mRNA [NM_007540]	1.83354
Gimap4	ref|Mus musculus GTPase, IMAP family member 4 (Gimap4), transcript variant 2, mRNA [NM_175048]	1.83297
AK083820	gb|Mus musculus 12 days embryo spinal ganglion cDNA, RIKEN full-length enriched library, clone:D130015G17 product:unclassifiable, full insert sequence. [AK083820]	1.82951
Cxcl10	ref|Mus musculus chemokine (C-X-C motif) ligand 10 (Cxcl10), mRNA [NM_021274]	1.82869
AK038109	gb|Mus musculus 16 days neonate thymus cDNA, RIKEN full-length enriched library, clone:A130079J19 product:unclassifiable, full insert sequence. [AK038109]	1.82868
Prickle1	ref|Mus musculus prickle homolog 1 (Drosophila) (Prickle1), mRNA [NM_001033217]	1.82736
AK038909	gb|Mus musculus adult male hypothalamus cDNA, RIKEN full-length enriched library, clone:A230074D19 product:unclassifiable, full insert sequence. [AK038909]	1.82447
AK043797	gb|Mus musculus 10 days neonate cortex cDNA, RIKEN full-length enriched library, clone:A830034C17 product:unclassifiable, full insert sequence. [AK043797]	1.82334
Flnb	gb|Mus musculus adult male liver tumor cDNA, RIKEN full-length enriched library, clone:C730006K15 product:filamin, beta, full insert sequence. [AK050046]	1.82313
AK047335	gb|Mus musculus 10 days neonate cerebellum cDNA, RIKEN full-length enriched library, clone:B930050H05 product:disabled homolog 2 (Drosophila), full insert sequence. [AK047335]	1.81928
Dstyk	gb|Mus musculus 7 days neonate cerebellum cDNA, RIKEN full-length enriched library, clone:A730069A04 product:HDCMD38P homolog [Homo sapiens], full insert sequence. [AK043199]	1.81767
Creb5	gb|Mus musculus 12 days embryo spinal ganglion cDNA, RIKEN full-length enriched library, clone:D130077B20 product:CAMP RESPONSE ELEMENT BINDING PROTEIN (CREB1) homolog [Homo sapiens], full insert sequence. [AK084024]	1.81636
TC1606907	tc|HSU72761 karyopherin beta 3 {Homo sapiens} (exp=-1; wgp=0; cg=0), partial (4%) [TC1606907]	1.81594
Ppl	gb|Mus musculus periplakin, mRNA (cDNA clone IMAGE:5337379), complete cds. [BC057152]	1.81411
Bdnf	ref|Mus musculus brain derived neurotrophic factor (Bdnf), transcript variant 1, mRNA [NM_007540]	1.81117
Il1b	ref|Mus musculus interleukin 1 beta (Il1b), mRNA [NM_008361]	1.81098
AK035857	gb|Mus musculus 16 days neonate cerebellum cDNA, RIKEN full-length enriched library, clone:9630011G23 product:unclassifiable, full insert sequence. [AK035857]	1.81025
Bdnf	ref|Mus musculus brain derived neurotrophic factor (Bdnf), transcript variant 1, mRNA [NM_007540]	1.80982
ENSMUST00000062899	ens|RIKEN cDNA E030011O05 gene Gene [Source:MGI Symbol;Acc:MGI:2442867] [ENSMUST00000062899]	1.80779
Bdnf	ref|Mus musculus brain derived neurotrophic factor (Bdnf), transcript variant 1, mRNA [NM_007540]	1.80759
C130083B21Rik	gb|Mus musculus 16 days embryo head cDNA, RIKEN full-length enriched library, clone:C130083B21 product:unclassifiable, full insert sequence. [AK048593]	1.80515
Bdnf	ref|Mus musculus brain derived neurotrophic factor (Bdnf), transcript variant 1, mRNA [NM_007540]	1.80069
AK081948	gb|Mus musculus 16 days embryo head cDNA, RIKEN full-length enriched library, clone:C130089B18 product:unclassifiable, full insert sequence. [AK081948]	1.79862
Spna2	gb|Mus musculus 16 days neonate thymus cDNA, RIKEN full-length enriched library, clone:A130037F24 product:weakly similar to SPECTRIN ALPHA CHAIN, BRAIN (SPECTRIN, NON-ERYTHROID ALPHA CHAIN) (ALPHA-II SPECTRIN) (FODRIN ALPHA CHAIN) [Rattus norvegicus], ful	1.79719
Pla2r1	gb|Mus musculus phospholipase A2 receptor 1, mRNA (cDNA clone IMAGE:6466872), complete cds. [BC048780]	1.79685
Pitpnm3	gb|Mus musculus adult male spinal cord cDNA, RIKEN full-length enriched library, clone:A330068P14 product:similar to NIR1 [Homo sapiens], full insert sequence. [AK039594]	1.79588
1700093K21Rik	ref|Mus musculus RIKEN cDNA 1700093K21 gene (1700093K21Rik), transcript variant 1, mRNA [NM_026105]	1.79319
Slc16a4	ref|Mus musculus solute carrier family 16 (monocarboxylic acid transporters), member 4 (Slc16a4), mRNA [NM_146136]	1.79313
Bdnf	ref|Mus musculus brain derived neurotrophic factor (Bdnf), transcript variant 1, mRNA [NM_007540]	1.79256
ENSMUST00000021038	ens|mannose receptor, C type 2 Gene [Source:MGI (curated);Acc:MGI:107818] [ENSMUST00000021038]	1.78887
AK035753	gb|Mus musculus 16 days neonate cerebellum cDNA, RIKEN full-length enriched library, clone:9630001H01 product:unclassifiable, full insert sequence. [AK035753]	1.78791
Pax1	ref|Mus musculus paired box gene 1 (Pax1), mRNA [NM_008780]	1.78595
LOC320062	gb|Mus musculus adult male corpora quadrigemina cDNA, RIKEN full-length enriched library, clone:B230339C16 product:similar to L1 REPEAT, TF SUBFAMILY, MEMBER 30 [Mus musculus], full insert sequence. [AK046061]	1.78058
Tnfrsf25	ref|Mus musculus tumor necrosis factor receptor superfamily, member 25 (Tnfrsf25), mRNA [NM_033042]	1.78005
Tnf	ref|Mus musculus tumor necrosis factor (Tnf), mRNA [NM_013693]	1.77877
AK045285	gb|Mus musculus 9.5 days embryo parthenogenote cDNA, RIKEN full-length enriched library, clone:B130055K04 product:hypothetical protein, full insert sequence. [AK045285]	1.77737
Dym	gb|Mus musculus adult male aorta and vein cDNA, RIKEN full-length enriched library, clone:A530070O16 product:RIKEN cDNA 4933427L07 gene, full insert sequence. [AK080149]	1.77278
AK046494	gb|Mus musculus adult male corpora quadrigemina cDNA, RIKEN full-length enriched library, clone:B230398J20 product:unclassifiable, full insert sequence. [AK046494]	1.77201
AK084043	gb|Mus musculus 12 days embryo spinal ganglion cDNA, RIKEN full-length enriched library, clone:D130079A10 product:hypothetical protein, full insert sequence. [AK084043]	1.76912
AK084716	gb|Mus musculus 13 days embryo heart cDNA, RIKEN full-length enriched library, clone:D330035F15 product:unclassifiable, full insert sequence. [AK084716]	1.76383
Tcf7l2	ref|Mus musculus transcription factor 7-like 2, T-cell specific, HMG-box (Tcf7l2), transcript variant 3, mRNA [NM_009333]	1.76353
Mageb16	ref|Mus musculus melanoma antigen family B, 16 (Mageb16), transcript variant 1, mRNA [NM_028025]	1.76254
Vwce	ref|Mus musculus von Willebrand factor C and EGF domains (Vwce), mRNA [NM_027913]	1.76235
AK084936	gb|Mus musculus 13 days embryo lung cDNA, RIKEN full-length enriched library, clone:D430015D21 product:hypothetical protein, full insert sequence. [AK084936]	1.76022
Il1b	ref|Mus musculus interleukin 1 beta (Il1b), mRNA [NM_008361]	1.75606
AK039599	gb|Mus musculus adult male spinal cord cDNA, RIKEN full-length enriched library, clone:A330069O07 product:unclassifiable, full insert sequence. [AK039599]	1.75541
AK039932	gb|Mus musculus 0 day neonate thymus cDNA, RIKEN full-length enriched library, clone:A430032M03 product:unclassifiable, full insert sequence. [AK039932]	1.75483
Kalrn	gb|Mus musculus 9 days embryo whole body cDNA, RIKEN full-length enriched library, clone:D030062G07 product:unclassifiable, full insert sequence. [AK051053]	1.7537
LOC100048770	gb|Mus musculus clone J558.B4 immunoglobulin heavy chain variable region mRNA, partial cds. [AF296421]	1.75272
ENSMUST00000103373	ref|PREDICTED: Mus musculus similar to [Human Ig rearranged gamma chain mRNA, V-J-C region and complete cds.], gene product (LOC100047024), mRNA [XM_001477239]	1.75052
LOC100044228	ref|PREDICTED: Mus musculus hypothetical protein LOC100044228 (LOC100044228), mRNA [XM_001471920]	1.74873
ENSMUST00000117847	ens|coiled-coil domain containing 64 Gene [Source:MGI (curated);Acc:MGI:1922915] [ENSMUST00000117847]	1.74717
Slc15a1	ref|Mus musculus solute carrier family 15 (oligopeptide transporter), member 1 (Slc15a1), mRNA [NM_053079]	1.74679
NAP071540-1	Unknown	1.74596
A430106F12Rik	gb|Mus musculus 0 day neonate thymus cDNA, RIKEN full-length enriched library, clone:A430106F12 product:inferred: embigin, full insert sequence. [AK020773]	1.74457
AK076663	gb|Mus musculus adult male testis cDNA, RIKEN full-length enriched library, clone:4930408C10 product:myosin heavy chain, cardiac muscle, adult, full insert sequence. [AK076663]	1.74364
Ptx3	ref|Mus musculus pentraxin related gene (Ptx3), mRNA [NM_008987]	1.74355
AK038162	gb|Mus musculus 16 days neonate thymus cDNA, RIKEN full-length enriched library, clone:A130083H06 product:RAB33B, member of RAS oncogene family, full insert sequence. [AK038162]	1.74301
AK082532	gb|Mus musculus 0 day neonate cerebellum cDNA, RIKEN full-length enriched library, clone:C230059K22 product:unclassifiable, full insert sequence. [AK082532]	1.7401
Zfp280d	gb|Mus musculus 12 days embryo eyeball cDNA, RIKEN full-length enriched library, clone:D230041J17 product:unclassifiable, full insert sequence. [AK052068]	1.74002
AK037099	gb|Mus musculus adult female vagina cDNA, RIKEN full-length enriched library, clone:9930114B14 product:unclassifiable, full insert sequence. [AK037099]	1.73853
CO802208	gb|AGENCOURT_30240612 NIH_MGC_257 Mus musculus cDNA clone IMAGE:30934645 5', mRNA sequence [CO802208]	1.73846
Trav3n-3	gb|Mus musculus 16 days neonate thymus cDNA, RIKEN full-length enriched library, clone:A130010C18 product:unclassifiable, full insert sequence. [AK037357]	1.73707
AK045845	gb|Mus musculus adult male corpora quadrigemina cDNA, RIKEN full-length enriched library, clone:B230314K16 product:unclassifiable, full insert sequence. [AK045845]	1.73558
Chrnb4	ref|Mus musculus cholinergic receptor, nicotinic, beta polypeptide 4 (Chrnb4), mRNA [NM_148944]	1.73416
Il12a	ref|Mus musculus interleukin 12a (Il12a), transcript variant 2, mRNA [NM_008351]	1.73348
BC057602	gb|Mus musculus cDNA clone MGC:67258 IMAGE:6413648, complete cds. [BC057602]	1.73317
Mid1	gb|Mus musculus clone MEX2B-9 Mid1 mRNA, partial sequence. [AY540038]	1.73151
Gm6644	gb|Mus musculus 2 days pregnant adult female oviduct cDNA, RIKEN full-length enriched library, clone:E230024H01 product:unclassifiable, full insert sequence. [AK054167]	1.73128
Cckar	ref|Mus musculus cholecystokinin A receptor (Cckar), mRNA [NM_009827]	1.72874
Tnfsf10	ref|Mus musculus tumor necrosis factor (ligand) superfamily, member 10 (Tnfsf10), mRNA [NM_009425]	1.72674
AK034169	gb|Mus musculus adult male diencephalon cDNA, RIKEN full-length enriched library, clone:9330161B17 product:unclassifiable, full insert sequence. [AK034169]	1.72642
4930589P08Rik	gb|Mus musculus adult male testis cDNA, RIKEN full-length enriched library, clone:4930589P08 product:unclassifiable, full insert sequence. [AK016376]	1.72595
Satb1	gb|Mus musculus 0 day neonate thymus cDNA, RIKEN full-length enriched library, clone:A430104A14 product:special AT-rich sequence binding protein 1, full insert sequence. [AK040502]	1.72259
AK041794	gb|Mus musculus 3 days neonate thymus cDNA, RIKEN full-length enriched library, clone:A630038H09 product:unclassifiable, full insert sequence. [AK041794]	1.72238
TC1633545	tc|Q7TPY4_MOUSE (Q7TPY4) LOC384077 protein (Fragment), partial (5%) [TC1633545]	1.72131
AK080684	gb|Mus musculus 10 days neonate cortex cDNA, RIKEN full-length enriched library, clone:A830095C13 product:unclassifiable, full insert sequence. [AK080684]	1.72053
Neb	ref|Mus musculus nebulin (Neb), mRNA [NM_010889]	1.71901
AK049026	gb|Mus musculus 0 day neonate cerebellum cDNA, RIKEN full-length enriched library, clone:C230092M11 product:unclassifiable, full insert sequence. [AK049026]	1.71897
AK083439	gb|Mus musculus 9 days embryo whole body cDNA, RIKEN full-length enriched library, clone:D030015B04 product:weakly similar to 90 KDA HEAT-SHOCK PROTEIN (FRAGMENT) [Scyliorhinus torazame], full insert sequence. [AK083439]	1.71629
Dst	gb|Mus musculus 0 day neonate kidney cDNA, RIKEN full-length enriched library, clone:D630035G12 product:BULLOUS PEMPHIGOID ANTIGEN 1-A homolog [Mus musculus], full insert sequence. [AK085497]	1.71525
Khdrbs1	gb|Mus musculus 16 days neonate thymus cDNA, RIKEN full-length enriched library, clone:A130015L03 product:src associated in mitosis, 68 kDa, full insert sequence. [AK037411]	1.71299
Il1b	ref|Mus musculus interleukin 1 beta (Il1b), mRNA [NM_008361]	1.71142
Hecw2	ref|Mus musculus HECT, C2 and WW domain containing E3 ubiquitin protein ligase 2 (Hecw2), transcript variant 2, mRNA [NM_172655]	1.71048
Olfr639	ref|Mus musculus olfactory receptor 639 (Olfr639), mRNA [NM_147084]	1.71023
AK080444	gb|Mus musculus 7 days neonate cerebellum cDNA, RIKEN full-length enriched library, clone:A730014K15 product:unclassifiable, full insert sequence. [AK080444]	1.70876
Ldhc	ref|Mus musculus lactate dehydrogenase C (Ldhc), mRNA [NM_013580]	1.7084
Tnnc1	ref|Mus musculus troponin C, cardiac/slow skeletal (Tnnc1), mRNA [NM_009393]	1.70796
Ptx3	ref|Mus musculus pentraxin related gene (Ptx3), mRNA [NM_008987]	1.70754
Stra6	ref|Mus musculus stimulated by retinoic acid gene 6 (Stra6), transcript variant 2, mRNA [NM_009291]	1.70478
AK053189	gb|Mus musculus 0 day neonate lung cDNA, RIKEN full-length enriched library, clone:E030029I17 product:unclassifiable, full insert sequence. [AK053189]	1.70432
AK083849	gb|Mus musculus 12 days embryo spinal ganglion cDNA, RIKEN full-length enriched library, clone:D130023A08 product:unclassifiable, full insert sequence. [AK083849]	1.70422
Kbtbd5	ref|Mus musculus kelch repeat and BTB (POZ) domain containing 5 (Kbtbd5), mRNA [NM_028202]	1.70404
Il1b	ref|Mus musculus interleukin 1 beta (Il1b), mRNA [NM_008361]	1.70232
Mctp2	gb|Mus musculus 16 days neonate thymus cDNA, RIKEN full-length enriched library, clone:A130023H07 product:unclassifiable, full insert sequence. [AK037524]	1.70216
ENSMUST00000100875	ens|WSC domain containing 2 Gene [Source:MGI Symbol;Acc:MGI:2445030] [ENSMUST00000100875]	1.70077
AK085108	gb|Mus musculus 13 days embryo lung cDNA, RIKEN full-length enriched library, clone:D430037I24 product:unclassifiable, full insert sequence. [AK085108]	1.69779
AK053585	gb|Mus musculus 0 day neonate eyeball cDNA, RIKEN full-length enriched library, clone:E130112G10 product:unclassifiable, full insert sequence. [AK053585]	1.69715
Il1b	ref|Mus musculus interleukin 1 beta (Il1b), mRNA [NM_008361]	1.69498
Vti1a	gb|Mus musculus adult male pituitary gland cDNA, RIKEN full-length enriched library, clone:5330429B06 product:vesicle transport through interaction with t-SNAREs 1 homolog, full insert sequence. [AK030538]	1.69394
AK034470	gb|Mus musculus adult male diencephalon cDNA, RIKEN full-length enriched library, clone:9330198A14 product:unclassifiable, full insert sequence. [AK034470]	1.69336
Rab37	ref|Mus musculus RAB37, member of RAS oncogene family (Rab37), transcript variant 1, mRNA [NM_021411]	1.69116
Tnf	ref|Mus musculus tumor necrosis factor (Tnf), mRNA [NM_013693]	1.69085
Jarid2	gb|Mus musculus 9.5 days embryo parthenogenote cDNA, RIKEN full-length enriched library, clone:B130010D11 product:jumonji, full insert sequence. [AK044888]	1.69062
Lrp1	gb|Mus musculus adult male olfactory brain cDNA, RIKEN full-length enriched library, clone:6430558M03 product:low density lipoprotein receptor-related protein 1, full insert sequence. [AK078273]	1.68996
AK038328	gb|Mus musculus 16 days neonate thymus cDNA, RIKEN full-length enriched library, clone:A130096B12 product:unclassifiable, full insert sequence. [AK038328]	1.68796
Fam19a4	ref|Mus musculus family with sequence similarity 19, member A4 (Fam19a4), mRNA [NM_177233]	1.6857
Tmem72	ref|Mus musculus transmembrane protein 72 (Tmem72), mRNA [NM_178768]	1.68468
Dync2h1	gb|Mus musculus 9.5 days embryo parthenogenote cDNA, RIKEN full-length enriched library, clone:B130054H15 product:unclassifiable, full insert sequence. [AK045270]	1.68368
5330430C04Rik	gb|Mus musculus adult male pituitary gland cDNA, RIKEN full-length enriched library, clone:5330430C04 product:hypothetical protein, full insert sequence. [AK019921]	1.68112
AK045246	gb|Mus musculus 9.5 days embryo parthenogenote cDNA, RIKEN full-length enriched library, clone:B130051A04 product:hypothetical protein, full insert sequence. [AK045246]	1.68075
AK039499	gb|Mus musculus adult male spinal cord cDNA, RIKEN full-length enriched library, clone:A330050O07 product:unclassifiable, full insert sequence. [AK039499]	1.68071
AK045817	gb|Mus musculus adult male corpora quadrigemina cDNA, RIKEN full-length enriched library, clone:B230312F19 product:unclassifiable, full insert sequence. [AK045817]	1.67933
Kcne2	ref|Mus musculus potassium voltage-gated channel, Isk-related subfamily, gene 2 (Kcne2), mRNA [NM_134110]	1.67876
9330159N05Rik	gb|Mus musculus adult male diencephalon cDNA, RIKEN full-length enriched library, clone:9330159N05 product:hypothetical protein, full insert sequence. [AK034152]	1.67743
Tmcc1	gb|Mus musculus 0 day neonate lung cDNA, RIKEN full-length enriched library, clone:E030038D23 product:hypothetical protein, full insert sequence. [AK087243]	1.67635
Lef1	gb|Mus musculus 3 days neonate thymus cDNA, RIKEN full-length enriched library, clone:A630062L10 product:lymphoid enhancer binding factor 1, full insert sequence. [AK042137]	1.67482
Ddx23	gb|Mus musculus DEAD (Asp-Glu-Ala-Asp) box polypeptide 23, mRNA (cDNA clone IMAGE:5321607), with apparent retained intron. [BC049928]	1.67298
2410018L13Rik	gb|Mus musculus 10, 11 days embryo whole body cDNA, RIKEN full-length enriched library, clone:2810480C08 product:similar to KRUPPEL-RELATED ZINC FINGER PROTEIN F80-L [Mus musculus], full insert sequence. [AK013418]	1.67291
D930015E06Rik	gb|Mus musculus 2 days neonate thymus thymic cells cDNA, RIKEN full-length enriched library, clone:E430020C19 product:hypothetical protein, full insert sequence. [AK153996]	1.67272
AK035967	gb|Mus musculus 16 days neonate cerebellum cDNA, RIKEN full-length enriched library, clone:9630022C18 product:unclassifiable, full insert sequence. [AK035967]	1.67239
TC1704781	Unknown	1.67202
Gcn1l1	gb|Mus musculus 3 days neonate thymus cDNA, RIKEN full-length enriched library, clone:A630031O15 product:Translational activator GCN1 (Fragment) homolog [Homo sapiens], full insert sequence. [AK041717]	1.67145
AK045603	gb|Mus musculus adult male corpora quadrigemina cDNA, RIKEN full-length enriched library, clone:B230214N20 product:unclassifiable, full insert sequence. [AK045603]	1.67084
Oca2	ref|Mus musculus oculocutaneous albinism II (Oca2), mRNA [NM_021879]	1.66933
Il1b	ref|Mus musculus interleukin 1 beta (Il1b), mRNA [NM_008361]	1.66819
Tnf	ref|Mus musculus tumor necrosis factor (Tnf), mRNA [NM_013693]	1.66805
S42506	gb|Mus sp. dystrophin mRNA, partial cds. [S42506]	1.66614
NAP032887-1	Unknown	1.66531
AK029495	gb|Mus musculus adult male testis cDNA, RIKEN full-length enriched library, clone:4921505H08 product:unclassifiable, full insert sequence. [AK029495]	1.66513
AK031552	gb|Mus musculus 13 days embryo male testis cDNA, RIKEN full-length enriched library, clone:6030450I04 product:hypothetical protein, full insert sequence. [AK031552]	1.6648
Otud7b	gb|Mus musculus adult male olfactory brain cDNA, RIKEN full-length enriched library, clone:6430599J17 product:unclassifiable, full insert sequence. [AK078327]	1.66444
Aqp1	ref|Mus musculus aquaporin 1 (Aqp1), mRNA [NM_007472]	1.6626
E130120C16Rik	gb|Mus musculus 0 day neonate eyeball cDNA, RIKEN full-length enriched library, clone:E130120C16 product:unclassifiable, full insert sequence. [AK053676]	1.66105
Cd200r1	ref|Mus musculus CD200 receptor 1 (Cd200r1), mRNA [NM_021325]	1.65922
Nav3	gb|Mus musculus 16 days neonate cerebellum cDNA, RIKEN full-length enriched library, clone:9630020C08 product:unclassifiable, full insert sequence. [AK035945]	1.65788
AK053534	gb|Mus musculus 0 day neonate eyeball cDNA, RIKEN full-length enriched library, clone:E130106I15 product:unclassifiable, full insert sequence. [AK053534]	1.65671
Sez6	gb|Mus musculus adult male olfactory brain cDNA, RIKEN full-length enriched library, clone:6430514K24 product:seizure related gene 6, full insert sequence. [AK032277]	1.65658
AK079702	gb|Mus musculus 0 day neonate thymus cDNA, RIKEN full-length enriched library, clone:A430019E01 product:unclassifiable, full insert sequence. [AK079702]	1.65647
AK086129	gb|Mus musculus 15 days embryo head cDNA, RIKEN full-length enriched library, clone:D930007H16 product:unclassifiable, full insert sequence. [AK086129]	1.65641
Sphk1	ref|Mus musculus sphingosine kinase 1 (Sphk1), transcript variant 2, mRNA [NM_025367]	1.6551
BB042571	gb|Mus musculus 10 days lactation, adult female mammary gland cDNA, RIKEN full-length enriched library, clone:D730020C15 product:unclassifiable, full insert sequence. [AK085706]	1.65315
Cox8b	ref|Mus musculus cytochrome c oxidase, subunit VIIIb (Cox8b), nuclear gene encoding mitochondrial protein, mRNA [NM_007751]	1.65214
AK141415	gb|Mus musculus 12 days embryo spinal cord cDNA, RIKEN full-length enriched library, clone:C530009I05 product:calcium/calmodulin-dependent protein kinase ID, full insert sequence. [AK141415]	1.65062
Tmem20	ref|Mus musculus transmembrane protein 20 (Tmem20), mRNA [NM_175507]	1.6498
Etl4	gb|Mus musculus 2 days pregnant adult female ovary cDNA, RIKEN full-length enriched library, clone:E330027G05 product:similar to HYPOTHETICAL 97.0 KDA PROTEIN [Homo sapiens], full insert sequence. [AK054453]	1.64845
Fzd10	ref|Mus musculus frizzled homolog 10 (Drosophila) (Fzd10), mRNA [NM_175284]	1.64824
Krt8	ref|Mus musculus keratin 8 (Krt8), mRNA [NM_031170]	1.6481
Xpo1	gb|Mus musculus 12 days embryo eyeball cDNA, RIKEN full-length enriched library, clone:D230034M16 product:unclassifiable, full insert sequence. [AK052007]	1.64655
Col8a1	ref|Mus musculus collagen, type VIII, alpha 1 (Col8a1), mRNA [NM_007739]	1.646
NAP043517-1	Unknown	1.64554
Nf1	gb|Mus musculus 0 day neonate lung cDNA, RIKEN full-length enriched library, clone:E030030H24 product:unclassifiable, full insert sequence. [AK053192]	1.6452
Prlr	ref|Mus musculus prolactin receptor (Prlr), mRNA [NM_011169]	1.64383
6820402I19Rik	gb|Mus musculus 12 days embryo female mullerian duct includes surrounding region cDNA, RIKEN full-length enriched library, clone:6820402I19 product:unclassifiable, full insert sequence. [AK018358]	1.64241
AK053436	gb|Mus musculus 0 day neonate eyeball cDNA, RIKEN full-length enriched library, clone:E130018A18 product:unclassifiable, full insert sequence. [AK053436]	1.64235
2610109H07Rik	ref|Mus musculus RIKEN cDNA 2610109H07 gene (2610109H07Rik), mRNA [NM_027426]	1.64128
Il1b	ref|Mus musculus interleukin 1 beta (Il1b), mRNA [NM_008361]	1.63969
AK032581	gb|Mus musculus adult male olfactory brain cDNA, RIKEN full-length enriched library, clone:6430603L18 product:unclassifiable, full insert sequence. [AK032581]	1.63958
AK042617	gb|Mus musculus 7 days neonate cerebellum cDNA, RIKEN full-length enriched library, clone:A730011C06 product:unclassifiable, full insert sequence. [AK042617]	1.63948
Cldn1	ref|Mus musculus claudin 1 (Cldn1), mRNA [NM_016674]	1.63936
Fscn2	ref|Mus musculus fascin homolog 2, actin-bundling protein, retinal (Strongylocentrotus purpuratus) (Fscn2), mRNA [NM_172802]	1.63769
AK084651	gb|Mus musculus 13 days embryo heart cDNA, RIKEN full-length enriched library, clone:D330025L05 product:unclassifiable, full insert sequence. [AK084651]	1.63698
Thoc2	gb|Mus musculus 2 days pregnant adult female ovary cDNA, RIKEN full-length enriched library, clone:E330009A14 product:unclassifiable, full insert sequence. [AK054273]	1.63696
Fhad1	ref|Mus musculus forkhead-associated (FHA) phosphopeptide binding domain 1 (Fhad1), mRNA [NM_177868]	1.63641
Mitf	ref|Mus musculus microphthalmia-associated transcription factor (Mitf), transcript variant 2, mRNA [NM_008601]	1.6343
Mapk10	gb|Mus musculus 0 day neonate cerebellum cDNA, RIKEN full-length enriched library, clone:C230027O20 product:mitogen activated protein kinase 10, full insert sequence. [AK082242]	1.63413
TC1662444	tc|Q47CD0_DECAR (Q47CD0) Inner-membrane translocator, partial (5%) [TC1662444]	1.63267
Man2a2	ref|Mus musculus mannosidase 2, alpha 2 (Man2a2), mRNA [NM_172903]	1.63266
Snx7	gb|Mus musculus 10 days neonate cortex cDNA, RIKEN full-length enriched library, clone:A830047E18 product:unclassifiable, full insert sequence. [AK043893]	1.63124
Inadl	ref|Mus musculus InaD-like (Drosophila) (Inadl), transcript variant 4, mRNA [NM_001005787]	1.63079
AK032599	gb|Mus musculus adult male olfactory brain cDNA, RIKEN full-length enriched library, clone:6430630B04 product:serine/arginine repetitive matrix 1, full insert sequence. [AK032599]	1.62818
Dbc1	gb|Mus musculus deleted in bladder cancer 1 (human), mRNA (cDNA clone IMAGE:6494212), complete cds. [BC048789]	1.62664
AK083952	gb|Mus musculus 12 days embryo spinal ganglion cDNA, RIKEN full-length enriched library, clone:D130069E17 product:unclassifiable, full insert sequence. [AK083952]	1.623
AK016846	gb|Mus musculus adult male testis cDNA, RIKEN full-length enriched library, clone:4933417J23 product:unclassifiable, full insert sequence. [AK016846]	1.6226
AK042757	gb|Mus musculus 7 days neonate cerebellum cDNA, RIKEN full-length enriched library, clone:A730021F12 product:unclassifiable, full insert sequence. [AK042757]	1.62221
4933404O12Rik	ref|Mus musculus RIKEN cDNA 4933404O12 gene (4933404O12Rik), non-coding RNA [NR_015555]	1.62193
Car14	ref|Mus musculus carbonic anhydrase 14 (Car14), mRNA [NM_011797]	1.62154
Akr1c14	ref|Mus musculus aldo-keto reductase family 1, member C14 (Akr1c14), mRNA [NM_134072]	1.62092
Kdr	gb|Mus musculus 2 days pregnant adult female ovary cDNA, RIKEN full-length enriched library, clone:E330034B14 product:kinase insert domain protein receptor, full insert sequence. [AK054510]	1.61943
AK086528	gb|Mus musculus 15 days embryo head cDNA, RIKEN full-length enriched library, clone:D930034N17 product:unclassifiable, full insert sequence. [AK086528]	1.61911
L3mbtl2	ref|Mus musculus l(3)mbt-like 2 (Drosophila) (L3mbtl2), mRNA [NM_145993]	1.61895
Wdfy3	gb|Mus musculus 7 days embryo whole body cDNA, RIKEN full-length enriched library, clone:C430014K22 product:NEPRILYSIN-LIKE PEPTIDASE GAMMA homolog [Mus musculus], full insert sequence. [AK049456]	1.61814
AK043224	gb|Mus musculus 7 days neonate cerebellum cDNA, RIKEN full-length enriched library, clone:A730072E19 product:unclassifiable, full insert sequence. [AK043224]	1.61721
AK052095	gb|Mus musculus 12 days embryo eyeball cDNA, RIKEN full-length enriched library, clone:D230045J23 product:unclassifiable, full insert sequence. [AK052095]	1.61653
Hspb3	ref|Mus musculus heat shock protein 3 (Hspb3), mRNA [NM_019960]	1.61609
ENSMUST00000033907	ens|RIKEN cDNA 1700128E19 gene Gene [Source:MGI Symbol;Acc:MGI:1920868] [ENSMUST00000033907]	1.61604
1810046K07Rik	ref|Mus musculus RIKEN cDNA 1810046K07 gene (1810046K07Rik), mRNA [NM_027217]	1.61568
Dydc2	ens|DPY30 domain containing 2 Gene [Source:MGI Symbol;Acc:MGI:1918450] [ENSMUST00000022316]	1.61357
Tspan11	ref|Mus musculus tetraspanin 11 (Tspan11), mRNA [NM_026743]	1.61189
Il1b	ref|Mus musculus interleukin 1 beta (Il1b), mRNA [NM_008361]	1.61113
AK052002	gb|Mus musculus 12 days embryo eyeball cDNA, RIKEN full-length enriched library, clone:D230033K24 product:hypothetical protein, full insert sequence. [AK052002]	1.61031
NAP026474-1	Unknown	1.60994
Eif2c4	ref|Mus musculus eukaryotic translation initiation factor 2C, 4 (Eif2c4), mRNA [NM_153177]	1.607
Amph	gb|Mus musculus 10 days neonate cerebellum cDNA, RIKEN full-length enriched library, clone:B930026D14 product:similar to MYC BOX DEPENDENT INTERACTING PROTEIN 1 (BRIDGING INTEGRATOR 1) (AMPHIPHYSIN-LIKE PROTEIN) (AMPHIPHYSIN II) [Rattus norvegicus], full	1.60611
Adamts19	ref|Mus musculus a disintegrin-like and metallopeptidase (reprolysin type) with thrombospondin type 1 motif, 19 (Adamts19), mRNA [NM_175506]	1.60583
Fryl	gb|Mus musculus adult male tongue cDNA, RIKEN full-length enriched library, clone:2310004H21 product:hypothetical protein, full insert sequence. [AK009138]	1.60487
Rdh5	ref|Mus musculus retinol dehydrogenase 5 (Rdh5), mRNA [NM_134006]	1.60383
4933431I19Rik	gb|Mus musculus adult male testis cDNA, RIKEN full-length enriched library, clone:4933431I19 product:weakly similar to OLFACTORY RECEPTOR MOR184-6, full insert sequence. [AK017005]	1.60353
AK032312	gb|Mus musculus adult male olfactory brain cDNA, RIKEN full-length enriched library, clone:6430518K01 product:hypothetical protein, full insert sequence. [AK032312]	1.60338
A630081D01Rik	gb|Mus musculus 3 days neonate thymus cDNA, RIKEN full-length enriched library, clone:A630081D01 product:unclassifiable, full insert sequence. [AK042310]	1.60284
Ttr	ref|Mus musculus transthyretin (Ttr), mRNA [NM_013697]	1.60247
TC1677116	tc|Q4QRG7_BRARE (Q4QRG7) Zgc:113884, partial (10%) [TC1677116]	1.60171
Hsbp1l1	ref|Mus musculus heat shock factor binding protein 1-like 1 (Hsbp1l1), mRNA [NM_001136181]	1.60108
Adamts19	ref|Mus musculus a disintegrin-like and metallopeptidase (reprolysin type) with thrombospondin type 1 motif, 19 (Adamts19), mRNA [NM_175506]	1.59982
AK076354	gb|Mus musculus 10 days neonate skin cDNA, RIKEN full-length enriched library, clone:4732457O16 product:unclassifiable, full insert sequence. [AK076354]	1.59904
D930044I17Rik	gb|Mus musculus 0 day neonate cerebellum cDNA, RIKEN full-length enriched library, clone:C230074G14 product:unclassifiable, full insert sequence. [AK048839]	1.59764
Hspa13	gb|Mus musculus adult male corpora quadrigemina cDNA, RIKEN full-length enriched library, clone:B230217N24 product:hypothetical Heat shock protein hsp70 containing protein, full insert sequence. [AK021006]	1.59754
AK048142	gb|Mus musculus 16 days embryo head cDNA, RIKEN full-length enriched library, clone:C130037G03 product:unclassifiable, full insert sequence. [AK048142]	1.59549
Atrn	gb|Mus musculus 7 days neonate cerebellum cDNA, RIKEN full-length enriched library, clone:A730052P18 product:unclassifiable, full insert sequence. [AK043073]	1.59489
5730416O20Rik	ref|PREDICTED: Mus musculus RIKEN cDNA 5730416O20 gene (5730416O20Rik), mRNA [XM_001474884]	1.59469
Ncam1	gb|Mus musculus 10 days embryo whole body cDNA, RIKEN full-length enriched library, clone:2610206P12 product:hypothetical protein, full insert sequence. [AK011905]	1.59329
4932438H23Rik	ref|Mus musculus RIKEN cDNA 4932438H23 gene (4932438H23Rik), transcript variant 1, mRNA [NM_028905]	1.59316
AK086615	gb|Mus musculus 15 days embryo head cDNA, RIKEN full-length enriched library, clone:D930041K18 product:unclassifiable, full insert sequence. [AK086615]	1.59275
Gm3560	gb|Mus musculus 7 days neonate cerebellum cDNA, RIKEN full-length enriched library, clone:A730006P06 product:unclassifiable, full insert sequence. [AK042572]	1.59211
Zic1	ref|Mus musculus zinc finger protein of the cerebellum 1 (Zic1), mRNA [NM_009573]	1.59191
AK053210	gb|Mus musculus 0 day neonate lung cDNA, RIKEN full-length enriched library, clone:E030038G15 product:hypothetical protein, full insert sequence. [AK053210]	1.59056
D19Ertd652e	ens|Putative uncharacterized protein [Source:UniProtKB/TrEMBL;Acc:Q9D669] [ENSMUST00000099350]	1.58952
Fhad1	ref|Mus musculus forkhead-associated (FHA) phosphopeptide binding domain 1 (Fhad1), mRNA [NM_177868]	1.58884
AK045462	gb|Mus musculus adult male corpora quadrigemina cDNA, RIKEN full-length enriched library, clone:B230205D10 product:unclassifiable, full insert sequence. [AK045462]	1.58834
Mrvi1	ref|Mus musculus MRV integration site 1 (Mrvi1), transcript variant 2, mRNA [NM_194464]	1.58834
A_52_P1053544	Unknown	1.58801
Negr1	ref|Mus musculus neuronal growth regulator 1 (Negr1), transcript variant 2, mRNA [NM_177274]	1.58772
Ctla4	ref|Mus musculus cytotoxic T-lymphocyte-associated protein 4 (Ctla4), mRNA [NM_009843]	1.58755
Col14a1	ref|Mus musculus collagen, type XIV, alpha 1 (Col14a1), mRNA [NM_181277]	1.58648
Zic1	ref|Mus musculus zinc finger protein of the cerebellum 1 (Zic1), mRNA [NM_009573]	1.5862
AK048935	gb|Mus musculus 0 day neonate cerebellum cDNA, RIKEN full-length enriched library, clone:C230083K19 product:unclassifiable, full insert sequence. [AK048935]	1.58363
Snap91	gb|Mus musculus 12 days embryo spinal ganglion cDNA, RIKEN full-length enriched library, clone:D130011L12 product:synaptosomal-associated protein, 91 kDa, full insert sequence. [AK051176]	1.58359
AW049276	gb|UI-M-BH1-anb-d-09-0-UI.s1 NIH_BMAP_M_S2 Mus musculus cDNA clone UI-M-BH1-anb-d-09-0-UI 3'. [AW049276]	1.58159
Lrrc43	ref|Mus musculus leucine rich repeat containing 43 (Lrrc43), mRNA [NM_001033461]	1.58047
Cog5	gb|Mus musculus 3 days neonate thymus cDNA, RIKEN full-length enriched library, clone:A630038L12 product:unclassifiable, full insert sequence. [AK041796]	1.5792
AK047905	gb|Mus musculus 16 days embryo head cDNA, RIKEN full-length enriched library, clone:C130020O07 product:unclassifiable, full insert sequence. [AK047905]	1.57896
Galntl4	gb|Mus musculus 13 days embryo heart cDNA, RIKEN full-length enriched library, clone:D330027L06 product:hypothetical protein, full insert sequence. [AK084671]	1.57881
AK047015	gb|Mus musculus 10 days neonate cerebellum cDNA, RIKEN full-length enriched library, clone:B930011I04 product:unclassifiable, full insert sequence. [AK047015]	1.57716
Dip2b	gb|Mus musculus 10 days neonate cerebellum cDNA, RIKEN full-length enriched library, clone:B930044A07 product:unclassifiable, full insert sequence. [AK047263]	1.57608
AK039493	gb|Mus musculus adult male spinal cord cDNA, RIKEN full-length enriched library, clone:A330050D14 product:unclassifiable, full insert sequence. [AK039493]	1.57386
Ky	gb|Mus musculus mRNA for Ky protein (muscle-specific protein). [AJ293727]	1.57311
AK052364	gb|Mus musculus 13 days embryo heart cDNA, RIKEN full-length enriched library, clone:D330039F16 product:unclassifiable, full insert sequence. [AK052364]	1.5724
C130079B09Rik	gb|Mus musculus 16 days embryo head cDNA, RIKEN full-length enriched library, clone:C130079B09 product:unclassifiable, full insert sequence. [AK048576]	1.57162
Nav2	gb|Mus musculus 0 day neonate thymus cDNA, RIKEN full-length enriched library, clone:A430070G12 product:hypothetical protein, full insert sequence. [AK040152]	1.57145
AI592835	gb|vr92d12.y1 Barstead mouse irradiated colon MPLRB7 Mus musculus cDNA clone IMAGE:1136183 5'. [AI592835]	1.57142
AK083553	gb|Mus musculus 9 days embryo whole body cDNA, RIKEN full-length enriched library, clone:D030044A08 product:unclassifiable, full insert sequence. [AK083553]	1.57077
Tmem178	ref|Mus musculus transmembrane protein 178 (Tmem178), mRNA [NM_026516]	1.56977
LOC100045515	ref|PREDICTED: Mus musculus hypothetical protein LOC100045515 (LOC100045515), mRNA [XM_001474431]	1.56966
Robo3	ref|Mus musculus roundabout homolog 3 (Drosophila) (Robo3), mRNA [NM_001164767]	1.56555
AK082363	gb|Mus musculus 0 day neonate cerebellum cDNA, RIKEN full-length enriched library, clone:C230040K08 product:unclassifiable, full insert sequence. [AK082363]	1.56522
Macc1	ref|Mus musculus metastasis associated in colon cancer 1 (Macc1), mRNA [NM_001163136]	1.56472
2810403A07Rik	gb|Mus musculus 12 days embryo spinal ganglion cDNA, RIKEN full-length enriched library, clone:D130056K12 product:A430106P18Rik protein (Hypothetical proline-rich region containing protein), full insert sequence. [AK164337]	1.56252
4930447C04Rik	ref|Mus musculus IKEN cDNA 4930447C04 gene (4930447C04Rik), mRNA [NM_029444]	1.56054
D830015G02Rik	ref|Mus musculus RIKEN cDNA D830015G02 gene (D830015G02Rik), non-coding RNA [NR_033497]	1.5603
Tecpr2	gb|Mus musculus 13 days embryo male testis cDNA, RIKEN full-length enriched library, clone:6030499N03 product:hypothetical Trp-Asp repeat (WD-repeat) structure containing protein, full insert sequence. [AK031736]	1.55926
AK046900	gb|Mus musculus 10 days neonate cerebellum cDNA, RIKEN full-length enriched library, clone:B930001M23 product:unclassifiable, full insert sequence. [AK046900]	1.55744
AK080551	gb|Mus musculus 7 days neonate cerebellum cDNA, RIKEN full-length enriched library, clone:A730084N24 product:unclassifiable, full insert sequence. [AK080551]	1.55704
2810429I04Rik	ref|Mus musculus RIKEN cDNA 2810429I04 gene (2810429I04Rik), non-coding RNA [NR_015522]	1.55686
4930447C04Rik	ref|Mus musculus IKEN cDNA 4930447C04 gene (4930447C04Rik), mRNA [NM_029444]	1.55631
Pinx1	ref|Mus musculus PIN2/TERF1 interacting, telomerase inhibitor 1 (Pinx1), mRNA [NM_028228]	1.55418
TC1779078	Unknown	1.55412
ENSMUST00000074055	ens|predicted gene 4827 Gene [Source:MGI Symbol;Acc:MGI:3646707] [ENSMUST00000074055]	1.55381
Klf10	ref|Mus musculus Kruppel-like factor 10 (Klf10), mRNA [NM_013692]	1.55321
Kdr	ref|Mus musculus kinase insert domain protein receptor (Kdr), mRNA [NM_010612]	1.55245
Trpv4	ref|Mus musculus transient receptor potential cation channel, subfamily V, member 4 (Trpv4), mRNA [NM_022017]	1.54924
2900006A17Rik	gb|Mus musculus adult male hippocampus cDNA, RIKEN full-length enriched library, clone:2900006A17 product:unclassifiable, full insert sequence. [AK013487]	1.54923
Nrp1	ref|Mus musculus neuropilin 1 (Nrp1), mRNA [NM_008737]	1.54865
Reg3d	ref|Mus musculus regenerating islet-derived 3 delta (Reg3d), transcript variant 1, mRNA [NM_013893]	1.54863
AK043378	gb|Mus musculus 7 days neonate cerebellum cDNA, RIKEN full-length enriched library, clone:A730089O22 product:unclassifiable, full insert sequence. [AK043378]	1.54769
Auts2	gb|Mus musculus 4 days neonate male adipose cDNA, RIKEN full-length enriched library, clone:B430214E22 product:unclassifiable, full insert sequence. [AK080938]	1.5476
TC1630266	Unknown	1.5474
App	gb|Mus musculus 0 day neonate lung cDNA, RIKEN full-length enriched library, clone:E030013M08 product:unclassifiable, full insert sequence. [AK086946]	1.54734
ENSMUST00000050681	ens|tensin 1 Gene [Source:MGI Symbol;Acc:MGI:104552] [ENSMUST00000050681]	1.5473
AK040413	gb|Mus musculus 0 day neonate thymus cDNA, RIKEN full-length enriched library, clone:A430092J05 product:syntrophin, basic 2, full insert sequence. [AK040413]	1.54652
Kdr	ref|Mus musculus kinase insert domain protein receptor (Kdr), mRNA [NM_010612]	1.54581
AK036140	gb|Mus musculus 16 days neonate cerebellum cDNA, RIKEN full-length enriched library, clone:9630039A10 product:unclassifiable, full insert sequence. [AK036140]	1.54489
Vasn	ref|Mus musculus vasorin (Vasn), mRNA [NM_139307]	1.54411
Kdr	ref|Mus musculus kinase insert domain protein receptor (Kdr), mRNA [NM_010612]	1.54317
Nptx2	ref|Mus musculus neuronal pentraxin 2 (Nptx2), mRNA [NM_016789]	1.54201
ENSMUST00000103319	ens|predicted gene 5153 Gene [Source:MGI Symbol;Acc:MGI:3644894] [ENSMUST00000103319]	1.54019
Kdr	ref|Mus musculus kinase insert domain protein receptor (Kdr), mRNA [NM_010612]	1.53928
Atxn2	gb|Mus musculus 16 days neonate cerebellum cDNA, RIKEN full-length enriched library, clone:9630045M23 product:spinocerebellar ataxia 2 homolog (human), full insert sequence. [AK036209]	1.53914
AK084420	gb|Mus musculus 12 days embryo eyeball cDNA, RIKEN full-length enriched library, clone:D230043I15 product:unclassifiable, full insert sequence. [AK084420]	1.53898
Ptrf	ref|Mus musculus polymerase I and transcript release factor (Ptrf), mRNA [NM_008986]	1.53763
Gspt1	gb|Mus musculus adult male thymus cDNA, RIKEN full-length enriched library, clone:5830445I05 product:G1 to phase transition 1, full insert sequence. [AK134128]	1.53759
Ankrd52	gb|Mus musculus adult male kidney cDNA, RIKEN full-length enriched library, clone:F530104M20 product:Hypothetical ankyrin-repeat containing protein, full insert sequence. [AK144017]	1.53612
Vps13b	gb|Mus musculus 10 days neonate skin cDNA, RIKEN full-length enriched library, clone:4732488H20 product:hypothetical protein, full insert sequence. [AK029066]	1.53555
AK052091	gb|Mus musculus 12 days embryo eyeball cDNA, RIKEN full-length enriched library, clone:D230045G11 product:unclassifiable, full insert sequence. [AK052091]	1.53547
AK038989	gb|Mus musculus adult male hypothalamus cDNA, RIKEN full-length enriched library, clone:A230081N13 product:unclassifiable, full insert sequence. [AK038989]	1.53236
B230206H07Rik	ref|Mus musculus RIKEN cDNA B230206H07 gene (B230206H07Rik), non-coding RNA [NR_033532]	1.53156
Kdr	ref|Mus musculus kinase insert domain protein receptor (Kdr), mRNA [NM_010612]	1.5311
Prlr	ref|Mus musculus prolactin receptor (Prlr), mRNA [NM_011169]	1.53008
C230086J09Rik	gb|Mus musculus 12 days embryo spinal ganglion cDNA, RIKEN full-length enriched library, clone:D130096I20 product:unclassifiable, full insert sequence. [AK084122]	1.52967
Myof	ref|Mus musculus myoferlin (Myof), mRNA [NM_001099634]	1.52963
Nfrkb	gb|Mus musculus adult male bone cDNA, RIKEN full-length enriched library, clone:9830002F18 product:weakly similar to R KAPPA B [Homo sapiens], full insert sequence. [AK036381]	1.52869
4732465E10Rik	gb|Mus musculus 10 days neonate skin cDNA, RIKEN full-length enriched library, clone:4732465E10 product:unclassifiable, full insert sequence. [AK028870]	1.52809
Tcf7l2	ref|Mus musculus transcription factor 7-like 2, T-cell specific, HMG-box (Tcf7l2), transcript variant 3, mRNA [NM_009333]	1.52796
Kdr	ref|Mus musculus kinase insert domain protein receptor (Kdr), mRNA [NM_010612]	1.52771
AK041510	gb|Mus musculus 3 days neonate thymus cDNA, RIKEN full-length enriched library, clone:A630018C17 product:ribonucleotide reductase M2 B (TP53 inducible), full insert sequence. [AK041510]	1.52637
Kdr	ref|Mus musculus kinase insert domain protein receptor (Kdr), mRNA [NM_010612]	1.52546
Anapc1	gb|Mus musculus 0 day neonate eyeball cDNA, RIKEN full-length enriched library, clone:E130013D04 product:meiotic check point regulator, full insert sequence. [AK053383]	1.52501
Kdr	ref|Mus musculus kinase insert domain protein receptor (Kdr), mRNA [NM_010612]	1.52378
AK035337	gb|Mus musculus adult male urinary bladder cDNA, RIKEN full-length enriched library, clone:9530019D23 product:similar to 2010010H03RIK PROTEIN [Mus musculus], full insert sequence. [AK035337]	1.523
Adam33	ref|Mus musculus a disintegrin and metallopeptidase domain 33 (Adam33), transcript variant 1, mRNA [NM_033615]	1.52249
Ttll4	ref|Mus musculus tubulin tyrosine ligase-like family, member 4 (Ttll4), mRNA [NM_001014974]	1.52158
AK037381	gb|Mus musculus 16 days neonate thymus cDNA, RIKEN full-length enriched library, clone:A130012N23 product:unclassifiable, full insert sequence. [AK037381]	1.52021
AK080164	gb|Mus musculus adult male aorta and vein cDNA, RIKEN full-length enriched library, clone:A530073K21 product:unclassifiable, full insert sequence. [AK080164]	1.52014
Cntn2	ref|Mus musculus contactin 2 (Cntn2), mRNA [NM_177129]	1.51951
Adcyap1	ref|Mus musculus adenylate cyclase activating polypeptide 1 (Adcyap1), mRNA [NM_009625]	1.51839
AK051921	gb|Mus musculus 12 days embryo eyeball cDNA, RIKEN full-length enriched library, clone:D230019G01 product:hypothetical protein, full insert sequence. [AK051921]	1.51654
AK081855	gb|Mus musculus 16 days embryo head cDNA, RIKEN full-length enriched library, clone:C130082J01 product:unclassifiable, full insert sequence. [AK081855]	1.51533
AK086179	gb|Mus musculus 15 days embryo head cDNA, RIKEN full-length enriched library, clone:D930010N06 product:unclassifiable, full insert sequence. [AK086179]	1.51445
AK045518	gb|Mus musculus adult male corpora quadrigemina cDNA, RIKEN full-length enriched library, clone:B230208F16 product:unclassifiable, full insert sequence. [AK045518]	1.51359
Slco1a4	ref|Mus musculus solute carrier organic anion transporter family, member 1a4 (Slco1a4), mRNA [NM_030687]	1.51355
Ttn	ref|Mus musculus titin (Ttn), transcript variant N2-A, mRNA [NM_011652]	1.51308
1500015O10Rik	ref|Mus musculus RIKEN cDNA 1500015O10 gene (1500015O10Rik), mRNA [NM_024283]	1.51287
Nfib	gb|Mus musculus 12 days embryo embryonic body between diaphragm region and neck cDNA, RIKEN full-length enriched library, clone:9430039I15 product:nuclear factor I/B, full insert sequence. [AK034793]	1.51181
C230094B09Rik	gb|Mus musculus 0 day neonate cerebellum cDNA, RIKEN full-length enriched library, clone:C230094B09 product:unclassifiable, full insert sequence. [AK082713]	1.51169
Kdr	ref|Mus musculus kinase insert domain protein receptor (Kdr), mRNA [NM_010612]	1.50982
9330159H11Rik	gb|Mus musculus adult male diencephalon cDNA, RIKEN full-length enriched library, clone:9330159H11 product:unclassifiable, full insert sequence. [AK034143]	1.50862
Kdr	ref|Mus musculus kinase insert domain protein receptor (Kdr), mRNA [NM_010612]	1.50861
AK047604	gb|Mus musculus 10 days neonate cerebellum cDNA, RIKEN full-length enriched library, clone:B930097J01 product:hypothetical protein, full insert sequence. [AK047604]	1.50786
AK044198	gb|Mus musculus 10 days neonate cortex cDNA, RIKEN full-length enriched library, clone:A830099I19 product:unclassifiable, full insert sequence. [AK044198]	1.50723
AK080589	gb|Mus musculus 10 days neonate cortex cDNA, RIKEN full-length enriched library, clone:A830007A18 product:unclassifiable, full insert sequence. [AK080589]	1.50677
Wfdc2	ref|Mus musculus WAP four-disulfide core domain 2 (Wfdc2), mRNA [NM_026323]	1.50635
AK082584	gb|Mus musculus 0 day neonate cerebellum cDNA, RIKEN full-length enriched library, clone:C230066H11 product:unclassifiable, full insert sequence. [AK082584]	1.50611
AK035801	gb|Mus musculus 16 days neonate cerebellum cDNA, RIKEN full-length enriched library, clone:9630005I06 product:unclassifiable, full insert sequence. [AK035801]	1.50546
AK046329	gb|Mus musculus adult male corpora quadrigemina cDNA, RIKEN full-length enriched library, clone:B230371A10 product:unclassifiable, full insert sequence. [AK046329]	1.50475
Gria4	ref|Mus musculus glutamate receptor, ionotropic, AMPA4 (alpha 4) (Gria4), transcript variant 1, mRNA [NM_019691]	1.50358
Mgat5	gb|Mus musculus adult male bone cDNA, RIKEN full-length enriched library, clone:9830134K01 product:ALPHA-1,3(6)-MANNOSYLGLYCOPROTEIN BETA-1,6-N-ACETYL- GLUCOSAMINYLTRANSFERASE V (EC 2.4.1.155) (ALPHA-MANNOSIDE BETA-1,6-N-ACETYLGLUCOSAMINYLTRANSFERASE) (N-	1.50349
6330406I15Rik	ref|Mus musculus RIKEN cDNA 6330406I15 gene (6330406I15Rik), mRNA [NM_027519]	1.50184
AK033900	gb|Mus musculus adult male diencephalon cDNA, RIKEN full-length enriched library, clone:9330112I12 product:hypothetical protein, full insert sequence. [AK033900]	1.5017
Apbb2	gb|Mus musculus 12 days embryo male wolffian duct includes surrounding region cDNA, RIKEN full-length enriched library, clone:6720431O15 product:amyloid beta (A4) precursor protein-binding, family B, member 2, full insert sequence. [AK032770]	1.50111
Rnf214	gb|Mus musculus 2 days neonate thymus thymic cells cDNA, RIKEN full-length enriched library, clone:C920026L21 product:unclassifiable, full insert sequence. [AK050638]	1.50012
AK084482	gb|Mus musculus 13 days embryo heart cDNA, RIKEN full-length enriched library, clone:D330005I21 product:unclassifiable, full insert sequence. [AK084482]	1.49926
A_52_P1013846	Unknown	1.49847
Zfc3h1	ref|Mus musculus zinc finger, C3H1-type containing (Zfc3h1), mRNA [NM_001033261]	1.49834
Ppbp	ref|Mus musculus pro-platelet basic protein (Ppbp), mRNA [NM_023785]	1.49474
AK047007	gb|Mus musculus 10 days neonate cerebellum cDNA, RIKEN full-length enriched library, clone:B930010M18 product:unclassifiable, full insert sequence. [AK047007]	1.49397
AK083869	gb|Mus musculus 12 days embryo spinal ganglion cDNA, RIKEN full-length enriched library, clone:D130032O11 product:unclassifiable, full insert sequence. [AK083869]	1.4938
AK080985	gb|Mus musculus 10 days neonate medulla oblongata cDNA, RIKEN full-length enriched library, clone:B830015B02 product:unclassifiable, full insert sequence. [AK080985]	1.49361
AK087180	gb|Mus musculus 0 day neonate lung cDNA, RIKEN full-length enriched library, clone:E030032H07 product:unclassifiable, full insert sequence. [AK087180]	1.49328
Cyp3a13	ref|Mus musculus cytochrome P450, family 3, subfamily a, polypeptide 13 (Cyp3a13), mRNA [NM_007819]	1.49174
Odf2	gb|Mus musculus 0 day neonate lung cDNA, RIKEN full-length enriched library, clone:E030004E15 product:unclassifiable, full insert sequence. [AK086843]	1.49149
AK049436	gb|Mus musculus 7 days embryo whole body cDNA, RIKEN full-length enriched library, clone:C430010C20 product:unclassifiable, full insert sequence. [AK049436]	1.49141
Atxn2	gb|Mus musculus 16 days neonate cerebellum cDNA, RIKEN full-length enriched library, clone:9630045M23 product:spinocerebellar ataxia 2 homolog (human), full insert sequence. [AK036209]	1.48965
AK042441	gb|Mus musculus 3 days neonate thymus cDNA, RIKEN full-length enriched library, clone:A630091O15 product:unclassifiable, full insert sequence. [AK042441]	1.4893
Metrnl	gb|Mus musculus 0 day neonate eyeball cDNA, RIKEN full-length enriched library, clone:E130302A09 product:unclassifiable, full insert sequence. [AK053718]	1.48663
Adamts2	ens|a disintegrin-like and metallopeptidase (reprolysin type) with thrombospondin type 1 motif, 2 Gene [Source:MGI (curated);Acc:MGI:1347356] [ENSMUST00000040523]	1.48051
Ank2	gb|Mus musculus 16 days embryo head cDNA, RIKEN full-length enriched library, clone:C130016P21 product:unclassifiable, full insert sequence. [AK047866]	1.47845
AK054424	gb|Mus musculus 2 days pregnant adult female ovary cDNA, RIKEN full-length enriched library, clone:E330024G11 product:unclassifiable, full insert sequence. [AK054424]	1.4776
Gle1	gb|Mus musculus 0 day neonate head cDNA, RIKEN full-length enriched library, clone:4833429F02 product:RIKEN cDNA 4933405K21 gene, full insert sequence. [AK029395]	1.47437
Eml5	ref|Mus musculus echinoderm microtubule associated protein like 5 (Eml5), mRNA [NM_001081191]	1.474
Robo3	ref|Mus musculus roundabout homolog 3 (Drosophila) (Robo3), mRNA [NM_001164767]	1.47382
C1ql3	ref|Mus musculus C1q-like 3 (C1ql3), mRNA [NM_153155]	1.47347
AK037005	gb|Mus musculus adult female vagina cDNA, RIKEN full-length enriched library, clone:9930036E02 product:unclassifiable, full insert sequence. [AK037005]	1.47273
AK076312	gb|Mus musculus 10 days neonate skin cDNA, RIKEN full-length enriched library, clone:4732408K19 product:unclassifiable, full insert sequence. [AK076312]	1.47188
3110037B15Rik	gb|Mus musculus 13 days embryo head cDNA, RIKEN full-length enriched library, clone:3110037B15 product:unclassifiable, full insert sequence. [AK014129]	1.46973
AK088797	gb|Mus musculus 2 days neonate thymus thymic cells cDNA, RIKEN full-length enriched library, clone:E430026C01 product:unclassifiable, full insert sequence. [AK088797]	1.46973
Unc80	gb|Mus musculus 0 day neonate cerebellum cDNA, RIKEN full-length enriched library, clone:C230061B10 product:unclassifiable, full insert sequence. [AK021165]	1.4681
Gm3626	gb|Mus musculus 16 days embryo head cDNA, RIKEN full-length enriched library, clone:C130039D07 product:unclassifiable, full insert sequence. [AK140834]	1.46733
Setdb1	gb|Mus musculus ERG-associated protein lacking the SET domain mRNA, complete cds, alternatively spliced. [AF546078]	1.46606
5031426D15Rik	ref|Mus musculus RIKEN cDNA 5031426D15 gene (5031426D15Rik), non-coding RNA [NR_027890]	1.46578
AK039199	gb|Mus musculus adult male hypothalamus cDNA, RIKEN full-length enriched library, clone:A230106P21 product:unclassifiable, full insert sequence. [AK039199]	1.4652
AK042659	gb|Mus musculus 7 days neonate cerebellum cDNA, RIKEN full-length enriched library, clone:A730014A09 product:unclassifiable, full insert sequence. [AK042659]	1.46442
Trim59	ref|Mus musculus tripartite motif-containing 59 (Trim59), mRNA [NM_025863]	1.46422
AK083797	gb|Mus musculus 12 days embryo spinal ganglion cDNA, RIKEN full-length enriched library, clone:D130011K04 product:unclassifiable, full insert sequence. [AK083797]	1.46062
AK048085	gb|Mus musculus 16 days embryo head cDNA, RIKEN full-length enriched library, clone:C130033N23 product:unclassifiable, full insert sequence. [AK048085]	1.45986
AK037371	gb|Mus musculus 16 days neonate thymus cDNA, RIKEN full-length enriched library, clone:A130010O14 product:unclassifiable, full insert sequence. [AK037371]	1.45915
AK036293	gb|Mus musculus 16 days neonate cerebellum cDNA, RIKEN full-length enriched library, clone:9630054E03 product:unclassifiable, full insert sequence. [AK036293]	1.45783
AK082583	gb|Mus musculus 0 day neonate cerebellum cDNA, RIKEN full-length enriched library, clone:C230066H01 product:hypothetical protein, full insert sequence. [AK082583]	1.45746
Malat1	ref|Mus musculus metastasis associated lung adenocarcinoma transcript 1 (non-coding RNA) (Malat1), non-coding RNA [NR_002847]	1.45585
Gm8037	ref|PREDICTED: Mus musculus predicted gene, EG666304 (EG666304), misc RNA [XR_001938]	1.45447
Ooep	ref|Mus musculus oocyte expressed protein homolog (dog) (Ooep), mRNA [NM_026480]	1.45173
6330407A03Rik	ref|Mus musculus RIKEN cDNA 6330407A03 gene (6330407A03Rik), non-coding RNA [NR_028126]	1.45128
Mlkl	ref|Mus musculus mixed lineage kinase domain-like (Mlkl), mRNA [NM_029005]	1.45077
Sbno1	gb|Mus musculus 12 days embryo eyeball cDNA, RIKEN full-length enriched library, clone:D230040O06 product:unclassifiable, full insert sequence. [AK084417]	1.45065
Ddx26b	ref|Mus musculus DEAD/H (Asp-Glu-Ala-Asp/His) box polypeptide 26B (Ddx26b), mRNA [NM_172779]	1.4492
Pou6f2	ref|Mus musculus POU domain, class 6, transcription factor 2 (Pou6f2), mRNA [NM_175006]	1.44762
Efcab6	ref|Mus musculus EF-hand calcium binding domain 6 (Efcab6), transcript variant 1, mRNA [NM_029946]	1.44761
AU022229	gb|Mus musculus 10 days neonate medulla oblongata cDNA, RIKEN full-length enriched library, clone:B830020B14 product:unclassifiable, full insert sequence. [AK046833]	1.44607
Matn3	ref|Mus musculus matrilin 3 (Matn3), mRNA [NM_010770]	1.44583
AK043448	gb|Mus musculus 7 days neonate cerebellum cDNA, RIKEN full-length enriched library, clone:A730096G18 product:unclassifiable, full insert sequence. [AK043448]	1.4457
A_52_P957260	Unknown	1.44282
Fyco1	gb|Mus musculus 10, 11 days embryo whole body cDNA, RIKEN full-length enriched library, clone:2810409M01 product:FYVE and coiled-coil domain containing 1, full insert sequence. [AK013060]	1.44207
A_51_P517720	Unknown	1.44063
ENSMUST00000068927	ens|RIKEN cDNA A330084C13 gene Gene [Source:MGI Symbol;Acc:MGI:2685802] [ENSMUST00000068927]	1.42942
Hecw1	ref|Mus musculus HECT, C2 and WW domain containing E3 ubiquitin protein ligase 1 (Hecw1), mRNA [NM_001081348]	1.42911
AK043660	gb|Mus musculus 10 days neonate cortex cDNA, RIKEN full-length enriched library, clone:A830016G09 product:similar to TYROSINE-PROTEIN KINASE JAK3 (EC 2.7.1.112) (JANUS KINASE 3) (JAK-3) [Mus musculus], full insert sequence. [AK043660]	1.4285
AK042543	gb|Mus musculus 7 days neonate cerebellum cDNA, RIKEN full-length enriched library, clone:A730003G23 product:unclassifiable, full insert sequence. [AK042543]	1.42627
Cachd1	ref|Mus musculus cache domain containing 1 (Cachd1), mRNA [NM_198037]	1.42556
AK048977	gb|Mus musculus 0 day neonate cerebellum cDNA, RIKEN full-length enriched library, clone:C230087J06 product:unclassifiable, full insert sequence. [AK048977]	1.42507
AK054054	gb|Mus musculus 2 days pregnant adult female oviduct cDNA, RIKEN full-length enriched library, clone:E230015E12 product:unclassifiable, full insert sequence. [AK054054]	1.42335
