# Supplementary material for: Unraveling the Specific Ischemic Core and Penumbra Transcriptome in the Permanent Middle Cerebral Artery Occlusion Mouse Model Brain Treated with the Neuropeptide PACAP38
Source: Microarrays (Basel). 2015 Jan 21;4(1):2–24. doi: 10.3390/microarrays4010002 (PMC4996388; doi:10.3390/microarrays4010002)
Supplement: Supplementary File 1 [file microarrays-04-00002-s001.zip › SUPP DATA/Suppl Table 4.xlsx]

## Sheet: Suppl Table 4
Supplementary Table 4. Penumbra (P) PACAP38 6 h down-regulated genes.
Gene Count(s):449
GeneName	Description	Average fold
Hist1h1d	ref|Mus musculus histone cluster 1, H1d (Hist1h1d), mRNA [NM_145713]	0.26459
4933406B15Rik	gb|Mus musculus adult male testis cDNA, RIKEN full-length enriched library, clone:4933406B15 product:unclassifiable, full insert sequence. [AK016679]	0.265805
Cd28	ref|Mus musculus CD28 antigen (Cd28), mRNA [NM_007642]	0.273328
Cd28	ref|Mus musculus CD28 antigen (Cd28), mRNA [NM_007642]	0.278983
Ankrd22	ref|Mus musculus ankyrin repeat domain 22 (Ankrd22), mRNA [NM_024204]	0.285493
1700056I18Rik	gb|Mus musculus adult male testis cDNA, RIKEN full-length enriched library, clone:1700056I18 product:unclassifiable, full insert sequence. [AK006813]	0.286405
Cacna1s	ref|Mus musculus calcium channel, voltage-dependent, L type, alpha 1S subunit (Cacna1s), transcript variant 1, mRNA [NM_014193]	0.295843
Trav3n-3	gb|Mus musculus 16 days neonate thymus cDNA, RIKEN full-length enriched library, clone:A130010C18 product:unclassifiable, full insert sequence. [AK037357]	0.297606
S100g	ref|Mus musculus S100 calcium binding protein G (S100g), mRNA [NM_009789]	0.319163
Abp1	ref|Mus musculus amiloride binding protein 1 (amine oxidase, copper-containing) (Abp1), transcript variant 3, mRNA [NM_029638]	0.320466
Has3	ref|Mus musculus hyaluronan synthase 3 (Has3), mRNA [NM_008217]	0.333644
1700030C10Rik	ref|Mus musculus RIKEN cDNA 1700030C10 gene (1700030C10Rik), non-coding RNA [NR_015521]	0.333828
8030474K03Rik	ens|RIKEN cDNA 8030474K03 gene Gene [Source:MGI Symbol;Acc:MGI:2685988] [ENSMUST00000050654]	0.34535
LOC634100	Unknown	0.350917
Cr2	ref|Mus musculus complement receptor 2 (Cr2), mRNA [NM_007758]	0.351136
Gm7293	gb|Mus musculus adult male corpus striatum cDNA, RIKEN full-length enriched library, clone:C030040L07 product:weakly similar to CG12722 PROTEIN [Drosophila melanogaster], full insert sequence. [AK081273]	0.352415
Cdk1	ref|Mus musculus cyclin-dependent kinase 1 (Cdk1), mRNA [NM_007659]	0.357454
LOC545964	gb|Mus musculus adult male eyeball cDNA, RIKEN full-length enriched library, clone:7530424I22 product:unclassifiable, full insert sequence. [AK033058]	0.357824
Tex12	gb|Mus musculus activated spleen cDNA, RIKEN full-length enriched library, clone:F830221O05 product:unclassifiable, full insert sequence. [AK157540]	0.369955
Npffr1	ref|Mus musculus neuropeptide FF receptor 1 (Npffr1), mRNA [NM_001177511]	0.371112
Styk1	ref|Mus musculus serine/threonine/tyrosine kinase 1 (Styk1), mRNA [NM_172891]	0.374693
ENSMUST00000103461	ens|Ig heavy chain V region M167 Precursor [Source:UniProtKB/Swiss-Prot;Acc:P01795] [ENSMUST00000103461]	0.377836
NAP042151-1	Unknown	0.379864
Olfr947-ps1	ref|Mus musculus olfactory receptor 947, pseudogene 1 (Olfr947-ps1), non-coding RNA [NR_033620]	0.381288
Hoxc13	ref|Mus musculus homeobox C13 (Hoxc13), mRNA [NM_010464]	0.38211
Ttc36	ref|Mus musculus tetratricopeptide repeat domain 36 (Ttc36), mRNA [NM_138951]	0.384172
Guca1a	ref|Mus musculus guanylate cyclase activator 1a (retina) (Guca1a), mRNA [NM_008189]	0.384206
Abca7	ref|Mus musculus ATP-binding cassette, sub-family A (ABC1), member 7 (Abca7), mRNA [NM_013850]	0.385136
ENSMUST00000070258	ens|predicted gene 5447 Gene [Source:MGI Symbol;Acc:MGI:3644017] [ENSMUST00000070258]	0.385858
A230059L01Rik	gb|Mus musculus adult male colon cDNA, RIKEN full-length enriched library, clone:9030210H07 product:unclassifiable, full insert sequence. [AK033458]	0.38651
Usp50	ref|Mus musculus ubiquitin specific peptidase 50 (Usp50), mRNA [NM_029163]	0.38853
Adam29	ref|Mus musculus a disintegrin and metallopeptidase domain 29 (Adam29), mRNA [NM_175939]	0.391493
AK086450	gb|Mus musculus 15 days embryo head cDNA, RIKEN full-length enriched library, clone:D930029P10 product:unclassifiable, full insert sequence. [AK086450]	0.392063
Tnc	gb|Mus musculus 0 day neonate cerebellum cDNA, RIKEN full-length enriched library, clone:C230053B09 product:tenascin C, full insert sequence. [AK048765]	0.393032
Igl-V1	gb|Mus musculus adult male small intestine cDNA, RIKEN full-length enriched library, clone:2010004G10 product:immunoglobulin lambda chain, variable 1, full insert sequence. [AK008094]	0.393517
4933400F21Rik	ref|Mus musculus RIKEN cDNA 4933400F21 gene (4933400F21Rik), non-coding RNA [NR_015540]	0.394266
Cd96	ref|Mus musculus CD96 antigen (Cd96), mRNA [NM_032465]	0.397206
Abcc12	ref|Mus musculus ATP-binding cassette, sub-family C (CFTR/MRP), member 12 (Abcc12), mRNA [NM_172912]	0.397206
Zp3r	ref|Mus musculus zona pellucida 3 receptor (Zp3r), mRNA [NM_009581]	0.398842
1700024P16Rik	ref|Mus musculus RIKEN cDNA 1700024P16 gene (1700024P16Rik), mRNA [NM_001162980]	0.398899
Olfr560	ref|Mus musculus olfactory receptor 560 (Olfr560), mRNA [NM_147113]	0.403713
Vcan	ref|Mus musculus versican (Vcan), transcript variant 5, mRNA [NM_172955]	0.405814
AK040871	gb|Mus musculus adult male aorta and vein cDNA, RIKEN full-length enriched library, clone:A530032D04 product:unclassifiable, full insert sequence. [AK040871]	0.409958
AK040443	gb|Mus musculus 0 day neonate thymus cDNA, RIKEN full-length enriched library, clone:A430096K03 product:unclassifiable, full insert sequence. [AK040443]	0.410052
Tmprss6	ref|Mus musculus transmembrane serine protease 6 (Tmprss6), mRNA [NM_027902]	0.410336
Tubgcp5	gb|Mus musculus 12 days embryo embryonic body between diaphragm region and neck cDNA, RIKEN full-length enriched library, clone:9430028E06 product:unclassifiable, full insert sequence. [AK034715]	0.412172
Trav3n-3	gb|Mus musculus 16 days neonate thymus cDNA, RIKEN full-length enriched library, clone:A130010C18 product:unclassifiable, full insert sequence. [AK037357]	0.413331
Reg3g	ref|Mus musculus regenerating islet-derived 3 gamma (Reg3g), mRNA [NM_011260]	0.416561
AK043623	gb|Mus musculus 10 days neonate cortex cDNA, RIKEN full-length enriched library, clone:A830013A21 product:unclassifiable, full insert sequence. [AK043623]	0.41764
Aimp1	gb|Mus musculus adult male bone cDNA, RIKEN full-length enriched library, clone:9830137A06 product:unclassifiable, full insert sequence. [AK036573]	0.418377
Nts	ref|Mus musculus neurotensin (Nts), mRNA [NM_024435]	0.419334
Tll1	gb|Mus musculus mammalian tolloid-like protein mRNA, complete cds. [U34042]	0.419417
Ceacam10	ref|Mus musculus carcinoembryonic antigen-related cell adhesion molecule 10 (Ceacam10), mRNA [NM_007675]	0.419894
Klhl15	ref|Mus musculus kelch-like 15 (Drosophila) (Klhl15), transcript variant 1, mRNA [NM_001039061]	0.420976
Lox	gb|Mus musculus 13 days embryo stomach cDNA, RIKEN full-length enriched library, clone:D530004C15 product:lysyl oxidase, full insert sequence. [AK164634]	0.422484
Ncapd3	gb|Mus musculus 0 day neonate skin cDNA, RIKEN full-length enriched library, clone:4632407J06 product:hypothetical protein, full insert sequence. [AK014555]	0.422791
Fam48a	gb|Mus musculus 9.5 days embryo parthenogenote cDNA, RIKEN full-length enriched library, clone:B130033J21 product:transcription factor (p38 interacting protein), full insert sequence. [AK045110]	0.424396
Epyc	ref|Mus musculus epiphycan (Epyc), mRNA [NM_007884]	0.424551
9030624G23Rik	ref|PREDICTED: Mus musculus RIKEN cDNA 9030624G23 gene (9030624G23Rik), mRNA [XM_001003228]	0.424585
AK088687	gb|Mus musculus 2 days neonate thymus thymic cells cDNA, RIKEN full-length enriched library, clone:E430023K22 product:unclassifiable, full insert sequence. [AK088687]	0.426448
Igbp1b	ref|Mus musculus immunoglobulin (CD79A) binding protein 1b (Igbp1b), mRNA [NM_015777]	0.427087
9430007A20Rik	ref|Mus musculus RIKEN cDNA 9430007A20 gene (9430007A20Rik), mRNA [NM_198662]	0.427387
Olfr1286	ref|Mus musculus olfactory receptor 1286 (Olfr1286), mRNA [NM_207254]	0.42752
Prss28	ref|Mus musculus protease, serine, 28 (Prss28), mRNA [NM_053259]	0.428058
Dydc1	ref|Mus musculus DPY30 domain containing 1 (Dydc1), mRNA [NM_027094]	0.428604
AK047379	gb|Mus musculus 10 days neonate cerebellum cDNA, RIKEN full-length enriched library, clone:B930054C19 product:unclassifiable, full insert sequence. [AK047379]	0.431756
4930404I05Rik	ref|Mus musculus RIKEN cDNA 4930404I05 gene (4930404I05Rik), non-coding RNA [NR_028368]	0.431907
Dnajb1	ref|Mus musculus DnaJ (Hsp40) homolog, subfamily B, member 1 (Dnajb1), mRNA [NM_018808]	0.432423
Ccdc105	ref|Mus musculus coiled-coil domain containing 105 (Ccdc105), mRNA [NM_027630]	0.432986
Itgae	ref|Mus musculus integrin alpha E, epithelial-associated (Itgae), transcript variant 2, mRNA [NM_172944]	0.435404
Slc44a4	ref|Mus musculus solute carrier family 44, member 4 (Slc44a4), mRNA [NM_023557]	0.436089
AK051522	gb|Mus musculus 12 days embryo spinal ganglion cDNA, RIKEN full-length enriched library, clone:D130054J23 product:unclassifiable, full insert sequence. [AK051522]	0.436375
Cdhr1	ref|Mus musculus cadherin-related family member 1 (Cdhr1), mRNA [NM_130878]	0.436611
Cd28	ref|Mus musculus CD28 antigen (Cd28), mRNA [NM_007642]	0.441337
Ccnb3	ref|Mus musculus cyclin B3 (Ccnb3), mRNA [NM_183015]	0.441422
LOC674050	ref|PREDICTED: Mus musculus similar to adaptor protein Gads (LOC674050), mRNA [XM_972673]	0.441813
NAP042167-1	Unknown	0.445724
Cbln3	ref|Mus musculus cerebellin 3 precursor protein (Cbln3), mRNA [NM_019820]	0.445958
AK007113	gb|Mus musculus adult male testis cDNA, RIKEN full-length enriched library, clone:1700102N10 product:unclassifiable, full insert sequence. [AK007113]	0.446017
C5ar1	ref|Mus musculus complement component 5a receptor 1 (C5ar1), transcript variant 1, mRNA [NM_007577]	0.446263
Nr2e3	ref|Mus musculus nuclear receptor subfamily 2, group E, member 3 (Nr2e3), mRNA [NM_013708]	0.449201
Tcstv3	ref|Mus musculus 2-cell-stage, variable group, member 3 (Tcstv3), mRNA [NM_153523]	0.450004
Clca2	ref|Mus musculus chloride channel calcium activated 2 (Clca2), mRNA [NM_030601]	0.450038
4930474N05Rik	ref|Mus musculus RIKEN cDNA 4930474N05 gene (4930474N05Rik), mRNA [NM_175008]	0.450989
AK080134	gb|Mus musculus adult male aorta and vein cDNA, RIKEN full-length enriched library, clone:A530066O14 product:unclassifiable, full insert sequence. [AK080134]	0.452161
Wnt3a	ref|Mus musculus wingless-related MMTV integration site 3A (Wnt3a), mRNA [NM_009522]	0.453342
Gpr6	ref|Mus musculus G protein-coupled receptor 6 (Gpr6), mRNA [NM_199058]	0.454141
Tyrp1	ref|Mus musculus tyrosinase-related protein 1 (Tyrp1), mRNA [NM_031202]	0.455284
AK031496	gb|Mus musculus 13 days embryo male testis cDNA, RIKEN full-length enriched library, clone:6030441E05 product:baculoviral IAP repeat-containing 1c, pseudogene 2, full insert sequence. [AK031496]	0.456895
NAP057100-1	Unknown	0.45698
Glycam1	ref|Mus musculus glycosylation dependent cell adhesion molecule 1 (Glycam1), mRNA [NM_008134]	0.457707
ENSMUST00000078617	ens|aldolase 1, A isoform, retrogene 1 Gene [Source:MGI (curated);Acc:MGI:2447811] [ENSMUST00000078617]	0.457869
Rhox6	ref|Mus musculus reproductive homeobox 6 (Rhox6), mRNA [NM_008955]	0.463359
AK044317	gb|Mus musculus adult retina cDNA, RIKEN full-length enriched library, clone:A930007E04 product:vacuolar protein sorting 45 (yeast), full insert sequence. [AK044317]	0.464017
Cdh1	ref|Mus musculus cadherin 1 (Cdh1), mRNA [NM_009864]	0.464053
Ifnk	ref|Mus musculus interferon kappa (Ifnk), mRNA [NM_199157]	0.465137
AK039429	gb|Mus musculus adult male spinal cord cDNA, RIKEN full-length enriched library, clone:A330042G13 product:unclassifiable, full insert sequence. [AK039429]	0.465177
ENSMUST00000071583	ens|RIKEN cDNA 2700086A05 gene Gene [Source:MGI Symbol;Acc:MGI:1919878] [ENSMUST00000071583]	0.465858
Esr2	ref|Mus musculus estrogen receptor 2 (beta) (Esr2), transcript variant 1, mRNA [NM_207707]	0.467013
Csrp3	ref|Mus musculus cysteine and glycine-rich protein 3 (Csrp3), mRNA [NM_013808]	0.468581
Olfr1436	ref|Mus musculus olfactory receptor 1436 (Olfr1436), mRNA [NM_146687]	0.470885
Gnal	gb|Mus musculus adult male olfactory brain cDNA, RIKEN full-length enriched library, clone:6430538J04 product:hypothetical Guanine nucleotide binding protein (G-protein), alpha subunit containing protein, full insert sequence. [AK032407]	0.471527
Gjb3	ref|Mus musculus gap junction protein, beta 3 (Gjb3), transcript variant 2, mRNA [NM_008126]	0.474433
Accn4	ref|Mus musculus amiloride-sensitive cation channel 4, pituitary (Accn4), mRNA [NM_183022]	0.474638
Gm6288	ref|PREDICTED: Mus musculus predicted gene, EG622129 (EG622129), misc RNA [XR_035211]	0.47468
Olfr545	ref|Mus musculus olfactory receptor 545 (Olfr545), mRNA [NM_146840]	0.476381
Klra2	ref|Mus musculus killer cell lectin-like receptor, subfamily A, member 2 (Klra2), transcript variant 2, mRNA [NM_008462]	0.476915
Dguok	gb|Mus musculus adult female vagina cDNA, RIKEN full-length enriched library, clone:9930109C20 product:inferred: DEOXYGUANOSINE KINASE, MITOCHONDRIAL PRECURSOR (EC 2.7.1.113) (DGK). [Mouse] {Mus musculus}, full insert sequence. [AK037078]	0.477562
Tectb	ref|Mus musculus tectorin beta (Tectb), mRNA [NM_009348]	0.477704
Atf7ip2	ref|Mus musculus activating transcription factor 7 interacting protein 2 (Atf7ip2), transcript variant 2, mRNA [NM_029253]	0.478118
4932411E22Rik	ref|Mus musculus RIKEN cDNA 4932411E22 gene (4932411E22Rik), mRNA [NM_172534]	0.478987
Fam65c	ref|Mus musculus family with sequence similarity 65, member C (Fam65c), mRNA [NM_001080708]	0.479086
Col10a1	ref|Mus musculus collagen, type X, alpha 1 (Col10a1), mRNA [NM_009925]	0.479572
Terc	gb|Mus musculus 13 days embryo lung cDNA, RIKEN full-length enriched library, clone:D430035J07 product:Mus musculus telomerase RNA component (Terc) on chromosome 3, full insert sequence. [AK085092]	0.481111
9330158H04Rik	gb|Mus musculus 7 days neonate cerebellum cDNA, RIKEN full-length enriched library, clone:A730059L13 product:unclassifiable, full insert sequence. [AK043142]	0.481657
NAP043799-1	Unknown	0.481788
AK050994	gb|Mus musculus 9 days embryo whole body cDNA, RIKEN full-length enriched library, clone:D030051L06 product:unclassifiable, full insert sequence. [AK050994]	0.482022
Angpt4	ref|Mus musculus angiopoietin 4 (Angpt4), mRNA [NM_009641]	0.483037
Olfr1474	ref|Mus musculus olfactory receptor 1474 (Olfr1474), mRNA [NM_001011842]	0.483117
Clca1	ref|Mus musculus chloride channel calcium activated 1 (Clca1), mRNA [NM_009899]	0.483264
ENSMUST00000055343	ens|RIKEN cDNA 1700014D04 gene Gene [Source:MGI Symbol;Acc:MGI:1921474] [ENSMUST00000055343]	0.483361
Slc22a3	ref|Mus musculus solute carrier family 22 (organic cation transporter), member 3 (Slc22a3), mRNA [NM_011395]	0.484058
Muc16	ref|PREDICTED: Mus musculus mucin 16 (Muc16), mRNA [XM_911929]	0.484089
Dnajb1	ref|Mus musculus DnaJ (Hsp40) homolog, subfamily B, member 1 (Dnajb1), mRNA [NM_018808]	0.485053
AK031433	gb|Mus musculus 13 days embryo male testis cDNA, RIKEN full-length enriched library, clone:6030431D13 product:unclassifiable, full insert sequence. [AK031433]	0.486393
Slc38a4	ref|Mus musculus solute carrier family 38, member 4 (Slc38a4), mRNA [NM_027052]	0.487189
AK036292	gb|Mus musculus 16 days neonate cerebellum cDNA, RIKEN full-length enriched library, clone:9630054D21 product:unclassifiable, full insert sequence. [AK036292]	0.489217
A330032P22Rik	gb|Mus musculus adult male spinal cord cDNA, RIKEN full-length enriched library, clone:A330032P22 product:unclassifiable, full insert sequence. [AK039367]	0.489557
Defb19	ref|Mus musculus defensin beta 19 (Defb19), mRNA [NM_145157]	0.489987
ENSMUST00000103600	ens|predicted gene 26 Gene [Source:MGI Symbol;Acc:MGI:2684872] [ENSMUST00000103600]	0.490494
1700007E06Rik	gb|Mus musculus adult male testis cDNA, RIKEN full-length enriched library, clone:4930553D05 product:unclassifiable, full insert sequence. [AK029781]	0.491736
Ammecr1l	gb|Mus musculus adult male aorta and vein cDNA, RIKEN full-length enriched library, clone:A530097D08 product:unclassifiable, full insert sequence. [AK041287]	0.491899
Musk	ref|Mus musculus muscle, skeletal, receptor tyrosine kinase (Musk), transcript variant 1, mRNA [NM_001037127]	0.492418
Cenpe	ref|Mus musculus centromere protein E (Cenpe), mRNA [NM_173762]	0.492444
2310005G13Rik	ref|Mus musculus RIKEN cDNA 2310005G13 gene (2310005G13Rik), mRNA [NM_183281]	0.492899
Sntn	ref|Mus musculus sentan, cilia apical structure protein (Sntn), mRNA [NM_177624]	0.493876
D930030K17Rik	gb|Mus musculus 15 days embryo head cDNA, RIKEN full-length enriched library, clone:D930030K17 product:hypothetical Cysteine-rich region profile containing protein, full insert sequence. [AK086463]	0.49401
AK089609	gb|Mus musculus activated spleen cDNA, RIKEN full-length enriched library, clone:F830004I10 product:unclassifiable, full insert sequence. [AK089609]	0.494054
Tmco5b	ref|Mus musculus transmembrane and coiled-coil domains 5B (Tmco5b), mRNA [NM_029232]	0.494408
Phex	ref|Mus musculus phosphate regulating gene with homologies to endopeptidases on the X chromosome (hypophosphatemia, vitamin D resistant rickets) (Phex), mRNA [NM_011077]	0.494746
Smok4a	ref|Mus musculus sperm motility kinase 4A (Smok4a), non-coding RNA [NR_030763]	0.49618
Slc23a1	ref|Mus musculus solute carrier family 23 (nucleobase transporters), member 1 (Slc23a1), mRNA [NM_011397]	0.496299
C79407	ref|Mus musculus expressed sequence C79407 (C79407), mRNA [NM_172578]	0.496302
Ear7	ref|Mus musculus eosinophil-associated, ribonuclease A family, member 7 (Ear7), mRNA [NM_017385]	0.496476
Cited2	ref|Mus musculus Cbp/p300-interacting transactivator, with Glu/Asp-rich carboxy-terminal domain, 2 (Cited2), mRNA [NM_010828]	0.496802
Nxnl1	ref|Mus musculus nucleoredoxin-like 1 (Nxnl1), mRNA [NM_145598]	0.497582
Acer1	ref|Mus musculus alkaline ceramidase 1 (Acer1), mRNA [NM_175731]	0.49892
NAP057154-1	Unknown	0.500225
Endou	ref|Mus musculus endonuclease, polyU-specific (Endou), transcript variant 1, mRNA [NM_008902]	0.500619
Nek2	ref|Mus musculus NIMA (never in mitosis gene a)-related expressed kinase 2 (Nek2), mRNA [NM_010892]	0.50245
Umodl1	ref|Mus musculus uromodulin-like 1 (Umodl1), mRNA [NM_177465]	0.502587
AK089357	gb|Mus musculus B6-derived CD11 +ve dendritic cells cDNA, RIKEN full-length enriched library, clone:F730014H10 product:unclassifiable, full insert sequence. [AK089357]	0.504008
2610028H24Rik	ref|Mus musculus RIKEN cDNA 2610028H24 gene (2610028H24Rik), mRNA [NM_029816]	0.504395
AK087274	gb|Mus musculus 0 day neonate lung cDNA, RIKEN full-length enriched library, clone:E030041C16 product:unclassifiable, full insert sequence. [AK087274]	0.504922
Gm428	ref|Mus musculus predicted gene 428 (Gm428), mRNA [NM_001081644]	0.505232
Cited2	ref|Mus musculus Cbp/p300-interacting transactivator, with Glu/Asp-rich carboxy-terminal domain, 2 (Cited2), mRNA [NM_010828]	0.505307
Dmrta1	ref|Mus musculus doublesex and mab-3 related transcription factor like family A1 (Dmrta1), mRNA [NM_175647]	0.50548
Cited2	ref|Mus musculus Cbp/p300-interacting transactivator, with Glu/Asp-rich carboxy-terminal domain, 2 (Cited2), mRNA [NM_010828]	0.505547
Prss46	ref|Mus musculus protease, serine, 46 (Prss46), mRNA [NM_183103]	0.506605
4930443G12Rik	ref|Mus musculus RIKEN cDNA 4930443G12 gene (4930443G12Rik), mRNA [NM_029054]	0.506956
AK084193	gb|Mus musculus 12 days embryo eyeball cDNA, RIKEN full-length enriched library, clone:D230007C09 product:unclassifiable, full insert sequence. [AK084193]	0.50726
AK037469	gb|Mus musculus 16 days neonate thymus cDNA, RIKEN full-length enriched library, clone:A130020I24 product:unclassifiable, full insert sequence. [AK037469]	0.507475
Krtap16-8	ref|Mus musculus keratin associated protein 16-8 (Krtap16-8), mRNA [NM_130856]	0.508641
AK037048	gb|Mus musculus adult female vagina cDNA, RIKEN full-length enriched library, clone:9930103K16 product:unclassifiable, full insert sequence. [AK037048]	0.509243
Cabp4	ref|Mus musculus calcium binding protein 4 (Cabp4), mRNA [NM_144532]	0.509665
Vcan	gb|Mus musculus 9 days embryo whole body cDNA, RIKEN full-length enriched library, clone:D030071K02 product:unclassifiable, full insert sequence. [AK083723]	0.509854
Chrna3	ref|Mus musculus cholinergic receptor, nicotinic, alpha polypeptide 3 (Chrna3), mRNA [NM_145129]	0.511098
AK051757	gb|Mus musculus 12 days embryo spinal ganglion cDNA, RIKEN full-length enriched library, clone:D130073L20 product:unclassifiable, full insert sequence. [AK051757]	0.511189
NAP065340-1	Unknown	0.511625
Zpbp2	gb|Mus musculus 10 days embryo whole body cDNA, RIKEN full-length enriched library, clone:2610022C02 product:unclassifiable, full insert sequence. [AK011513]	0.512095
Cryge	ref|Mus musculus crystallin, gamma E (Cryge), mRNA [NM_007777]	0.512873
ENSMUST00000084593	ens|RIKEN cDNA 6030445D17 gene Gene [Source:MGI Symbol;Acc:MGI:2443447] [ENSMUST00000084593]	0.512989
ENSMUST00000138774	ens|RIKEN cDNA 4930529M08 gene Gene [Source:MGI Symbol;Acc:MGI:1926024] [ENSMUST00000138774]	0.513745
ENSMUST00000087694	ens|Mszf19 Fragment [Source:UniProtKB/TrEMBL;Acc:O88235] [ENSMUST00000087694]	0.515421
Fam186b	ref|Mus musculus family with sequence similarity 186, member B (Fam186b), mRNA [NM_001081254]	0.516053
Tpp2	gb|Mus musculus adult male aorta and vein cDNA, RIKEN full-length enriched library, clone:A530031F21 product:tripeptidyl peptidase II, full insert sequence. [AK040859]	0.516966
ENSMUST00000093793	ens|interleukin 20 receptor beta Gene [Source:MGI (curated);Acc:MGI:2143266] [ENSMUST00000093793]	0.517275
AK038029	gb|Mus musculus 16 days neonate thymus cDNA, RIKEN full-length enriched library, clone:A130072L15 product:unclassifiable, full insert sequence. [AK038029]	0.518626
Itk	ref|Mus musculus IL2-inducible T-cell kinase (Itk), mRNA [NM_010583]	0.519906
Rbmy1a1	ref|Mus musculus RNA binding motif protein, Y chromosome, family 1, member A1 (Rbmy1a1), transcript variant 1, mRNA [NM_011253]	0.52168
Tslp	ref|Mus musculus thymic stromal lymphopoietin (Tslp), transcript variant 1, mRNA [NM_021367]	0.521763
Defb29	ref|Mus musculus defensin beta 29 (Defb29), mRNA [NM_001001444]	0.522203
Cdh1	ref|Mus musculus cadherin 1 (Cdh1), mRNA [NM_009864]	0.523424
Lamb3	ref|Mus musculus laminin, beta 3 (Lamb3), mRNA [NM_008484]	0.524415
AK053735	gb|Mus musculus 0 day neonate eyeball cDNA, RIKEN full-length enriched library, clone:E130305F24 product:unclassifiable, full insert sequence. [AK053735]	0.528383
Frem2	ref|Mus musculus Fras1 related extracellular matrix protein 2 (Frem2), mRNA [NM_172862]	0.528613
Glis3	ref|Mus musculus GLIS family zinc finger 3 (Glis3), mRNA [NM_175459]	0.530115
Chdh	ref|Mus musculus choline dehydrogenase (Chdh), transcript variant 2, mRNA [NM_175343]	0.530116
Vmn1r205	ref|Mus musculus vomeronasal 1 receptor 205 (Vmn1r205), mRNA [NM_134217]	0.530875
4930539J05Rik	gb|Mus musculus 0 day neonate eyeball cDNA, RIKEN full-length enriched library, clone:E130009A06 product:unclassifiable, full insert sequence. [AK053308]	0.53147
Ifng	ref|Mus musculus interferon gamma (Ifng), mRNA [NM_008337]	0.533351
Zbtb49	ref|Mus musculus zinc finger and BTB domain containing 49 (Zbtb49), mRNA [NM_029162]	0.534348
Krt33a	ref|Mus musculus keratin 33A (Krt33a), mRNA [NM_027983]	0.534885
Hoxd11	ref|Mus musculus homeobox D11 (Hoxd11), mRNA [NM_008273]	0.535022
B3gnt3	ref|Mus musculus UDP-GlcNAc:betaGal beta-1,3-N-acetylglucosaminyltransferase 3 (B3gnt3), mRNA [NM_028189]	0.535264
2310033E01Rik	ref|Mus musculus RIKEN cDNA 2310033E01 gene (2310033E01Rik), mRNA [NM_001037143]	0.53648
Fam26f	ref|Mus musculus family with sequence similarity 26, member F (Fam26f), mRNA [NM_175449]	0.538407
2010013B24Rik	gb|Mus musculus adult male small intestine cDNA, RIKEN full-length enriched library, clone:2010013B24 product:unclassifiable, full insert sequence. [AK008222]	0.539004
Cdh1	ref|Mus musculus cadherin 1 (Cdh1), mRNA [NM_009864]	0.539925
Ifi202b	ref|Mus musculus interferon activated gene 202B (Ifi202b), transcript variant 2, mRNA [NM_011940]	0.540294
E130306D19Rik	ref|Mus musculus RIKEN cDNA E130306D19 gene (E130306D19Rik), mRNA [NM_001013377]	0.541827
NAP057235-1	Unknown	0.542854
Slc8a1	gb|Mus musculus 16 days embryo head cDNA, RIKEN full-length enriched library, clone:C130038C08 product:solute carrier family 8 (sodium/calcium exchanger), member 1, full insert sequence. [AK048160]	0.544117
Serpinb5	ref|Mus musculus serine (or cysteine) peptidase inhibitor, clade B, member 5 (Serpinb5), mRNA [NM_009257]	0.544419
Gipc2	ref|Mus musculus GIPC PDZ domain containing family, member 2 (Gipc2), mRNA [NM_016867]	0.545116
Insl6	ref|Mus musculus insulin-like 6 (Insl6), mRNA [NM_013754]	0.545833
Cited2	gb|Mus musculus msg-related gene 1 (mrg1) mRNA, complete cds. [U86445]	0.546087
AK045932	gb|Mus musculus adult male corpora quadrigemina cDNA, RIKEN full-length enriched library, clone:B230324L04 product:unclassifiable, full insert sequence. [AK045932]	0.547095
Pde12	gb|Mus musculus 12 days embryo eyeball cDNA, RIKEN full-length enriched library, clone:D230032H16 product:hypothetical DNase I-like structure containing protein, full insert sequence. [AK051991]	0.547097
Etaa1	ref|Mus musculus Ewing's tumor-associated antigen 1 (Etaa1), mRNA [NM_026576]	0.547299
Defb1	ref|Mus musculus defensin beta 1 (Defb1), mRNA [NM_007843]	0.547572
Cdh1	ref|Mus musculus cadherin 1 (Cdh1), mRNA [NM_009864]	0.547836
Lpl	ref|Mus musculus lipoprotein lipase (Lpl), mRNA [NM_008509]	0.54786
ENSMUST00000044774	ens|RIKEN cDNA 4930520K10 gene Gene [Source:MGI Symbol;Acc:MGI:1914837] [ENSMUST00000044774]	0.550098
NAP070124-1	Unknown	0.550142
Hspa1a	ref|Mus musculus heat shock protein 1A (Hspa1a), mRNA [NM_010479]	0.550233
Gml	ref|Mus musculus GPI anchored molecule like protein (Gml), mRNA [NM_001177524]	0.550314
Ccdc146	ref|Mus musculus coiled-coil domain containing 146 (Ccdc146), mRNA [NM_029195]	0.550834
A630072M18Rik	ref|Mus musculus RIKEN cDNA A630072M18 gene (A630072M18Rik), non-coding RNA [NR_030699]	0.550887
Mettl14	gb|Mus musculus adult male hippocampus cDNA, RIKEN full-length enriched library, clone:C630023I10 product:KIAA1627 PROTEIN (FRAGMENT) homolog [Homo sapiens], full insert sequence. [AK083169]	0.552093
Krtap17-1	ref|Mus musculus keratin associated protein 17-1 (Krtap17-1), mRNA [NM_001099774]	0.552395
Alpk3	ref|Mus musculus alpha-kinase 3 (Alpk3), mRNA [NM_054085]	0.552579
Magix	ref|Mus musculus MAGI family member, X-linked (Magix), mRNA [NM_018832]	0.553078
Foxa2	ref|Mus musculus forkhead box A2 (Foxa2), mRNA [NM_010446]	0.553155
Gpr88	ref|Mus musculus G-protein coupled receptor 88 (Gpr88), mRNA [NM_022427]	0.553463
1600017P15Rik	gb|Mus musculus adult female placenta cDNA, RIKEN full-length enriched library, clone:1600017P15 product:unclassifiable, full insert sequence. [AK005488]	0.557347
Apaf1	ref|Mus musculus apoptotic peptidase activating factor 1 (Apaf1), transcript variant 1, mRNA [NM_001042558]	0.557927
Gngt2	ens|guanine nucleotide binding protein (G protein), gamma transducing activity polypeptide 2 Gene [Source:MGI (curated);Acc:MGI:893584] [ENSMUST00000036088]	0.558743
Hspa1a	ref|Mus musculus heat shock protein 1A (Hspa1a), mRNA [NM_010479]	0.559141
ENSMUST00000128740	ens|afamin Gene [Source:MGI (curated);Acc:MGI:2429409] [ENSMUST00000128740]	0.559551
1700027L20Rik	ens|RIKEN cDNA 1700027L20 gene Gene [Source:MGI Symbol;Acc:MGI:1916703] [ENSMUST00000044533]	0.560426
ENSMUST00000100190	ens|RIKEN cDNA 9430097D07 gene Gene [Source:MGI Symbol;Acc:MGI:2441749] [ENSMUST00000100190]	0.561096
Flrt3	ref|Mus musculus fibronectin leucine rich transmembrane protein 3 (Flrt3), transcript variant 2, mRNA [NM_178382]	0.561351
NP377898	tc|GB|NM_020609.2|NP_065634.1 predicted gene ICRFP703B1614Q5.5; D7H11orf16 gene; ICRFP703N2430Q5.5 [Mus musculus] [NP377898]	0.56502
AK048833	gb|Mus musculus 0 day neonate cerebellum cDNA, RIKEN full-length enriched library, clone:C230073O13 product:unclassifiable, full insert sequence. [AK048833]	0.565102
Oxtr	ref|Mus musculus oxytocin receptor (Oxtr), mRNA [NM_001081147]	0.566184
Wt1	ref|Mus musculus Wilms tumor 1 homolog (Wt1), mRNA [NM_144783]	0.566546
AK037912	gb|Mus musculus 16 days neonate thymus cDNA, RIKEN full-length enriched library, clone:A130062E24 product:hypothetical Basic-leucine zipper (bZIP) transcription factor containing protein, full insert sequence. [AK037912]	0.567593
Ppy	ref|Mus musculus pancreatic polypeptide (Ppy), mRNA [NM_008918]	0.568287
Dnahc17	ref|Mus musculus dynein, axonemal, heavy chain 17 (Dnahc17), mRNA [NM_001167746]	0.568743
ENSMUST00000123296	ens|NADH dehydrogenase (ubiquinone) 1, alpha/beta subcomplex, 1 Gene [Source:MGI (curated);Acc:MGI:1917566] [ENSMUST00000123296]	0.569689
Ikzf3	gb|Mus musculus 18-day embryo whole body cDNA, RIKEN full-length enriched library, clone:1110038C16 product:zinc finger protein, subfamily 1A, 3 (Aiolos), full insert sequence. [AK004152]	0.570265
Jun	ref|Mus musculus Jun oncogene (Jun), mRNA [NM_010591]	0.571325
AK043105	gb|Mus musculus 7 days neonate cerebellum cDNA, RIKEN full-length enriched library, clone:A730056E01 product:unclassifiable, full insert sequence. [AK043105]	0.571997
Hspa1b	ref|Mus musculus heat shock protein 1B (Hspa1b), mRNA [NM_010478]	0.572283
Oxtr	gb|Mus sp. mRNA for oxytocin receptor, complete cds. [D86599]	0.573243
Cdh1	ref|Mus musculus cadherin 1 (Cdh1), mRNA [NM_009864]	0.573566
AK080509	gb|Mus musculus 7 days neonate cerebellum cDNA, RIKEN full-length enriched library, clone:A730063P13 product:unclassifiable, full insert sequence. [AK080509]	0.573935
AK089864	gb|Mus musculus activated spleen cDNA, RIKEN full-length enriched library, clone:F830034F18 product:Warning: possibly chimeric clone, full insert sequence. [AK089864]	0.574047
1700123L14Rik	ref|Mus musculus RIKEN cDNA 1700123L14 gene (1700123L14Rik), non-coding RNA [NR_003643]	0.57491
AK080390	gb|Mus musculus 3 days neonate thymus cDNA, RIKEN full-length enriched library, clone:A630089P16 product:inferred: RIKEN cDNA 5730577I03 gene, full insert sequence. [AK080390]	0.575728
Xlr4b	gb|Mus musculus putative X-linked lymphocyte-regulated 4 (Xlr4 gene). [AL136330]	0.575998
ENSMUST00000099847	ens|lin-28 homolog B (C. elegans) Gene [Source:MGI Symbol;Acc:MGI:3584032] [ENSMUST00000099847]	0.576394
ENSMUST00000101077	ens|RIKEN cDNA A530017D24 gene Gene [Source:MGI Symbol;Acc:MGI:2144320] [ENSMUST00000101077]	0.576549
AK018165	gb|Mus musculus adult male medulla oblongata cDNA, RIKEN full-length enriched library, clone:6330412D22 product:coatomer protein complex, subunit gamma 2, antisense 2, full insert sequence. [AK018165]	0.577805
Jun	ref|Mus musculus Jun oncogene (Jun), mRNA [NM_010591]	0.57837
Fam19a2	ref|Mus musculus family with sequence similarity 19, member A2 (Fam19a2), mRNA [NM_182807]	0.579815
Fcrl5	ref|Mus musculus Fc receptor-like 5 (Fcrl5), transcript variant 1, mRNA [NM_183222]	0.580236
Oip5	ref|Mus musculus Opa interacting protein 5 (Oip5), mRNA [NM_001042653]	0.580753
Rerg	ref|Mus musculus RAS-like, estrogen-regulated, growth-inhibitor (Rerg), transcript variant 2, mRNA [NM_181988]	0.5813
Hspa1b	ref|Mus musculus heat shock protein 1B (Hspa1b), mRNA [NM_010478]	0.581608
Tktl2	gb|Mus musculus adult male testis cDNA, RIKEN full-length enriched library, clone:4931419A11 product:TRANSKETOLASE (FRAGMENT) homolog [Mus musculus], full insert sequence. [AK029871]	0.582747
Ppp1r1b	ref|Mus musculus protein phosphatase 1, regulatory (inhibitor) subunit 1B (Ppp1r1b), mRNA [NM_144828]	0.583385
Adamtsl3	ref|Mus musculus ADAMTS-like 3 (Adamtsl3), mRNA [NM_001190374]	0.584012
9330121J05Rik	gb|Mus musculus adult male diencephalon cDNA, RIKEN full-length enriched library, clone:9330121J05 product:hypothetical protein, full insert sequence. [AK033940]	0.584443
ENSMUST00000049946	ens|protein kinase, cAMP dependent regulatory, type II alpha Gene [Source:MGI Symbol;Acc:MGI:108025] [ENSMUST00000049946]	0.584488
Esr2	ref|Mus musculus estrogen receptor 2 (beta) (Esr2), transcript variant 1, mRNA [NM_207707]	0.584523
2900006K08Rik	gb|Mus musculus adult male olfactory brain cDNA, RIKEN full-length enriched library, clone:6430510N09 product:unclassifiable, full insert sequence. [AK032247]	0.585419
Slc25a43	ref|Mus musculus solute carrier family 25, member 43 (Slc25a43), nuclear gene encoding mitochondrial protein, mRNA [NM_001085497]	0.585525
Vipr2	ref|Mus musculus vasoactive intestinal peptide receptor 2 (Vipr2), mRNA [NM_009511]	0.585712
AK036942	gb|Mus musculus adult female vagina cDNA, RIKEN full-length enriched library, clone:9930028J18 product:unclassifiable, full insert sequence. [AK036942]	0.58608
Cartpt	ref|Mus musculus CART prepropeptide (Cartpt), transcript variant 1, mRNA [NM_013732]	0.586175
Jun	ref|Mus musculus Jun oncogene (Jun), mRNA [NM_010591]	0.587054
Dach1	ref|Mus musculus dachshund 1 (Drosophila) (Dach1), transcript variant 1, mRNA [NM_007826]	0.587649
1810019J16Rik	ref|Mus musculus RIKEN cDNA 1810019J16 gene (1810019J16Rik), transcript variant 2, mRNA [NM_133707]	0.588602
Dkk2	ref|Mus musculus dickkopf homolog 2 (Xenopus laevis) (Dkk2), mRNA [NM_020265]	0.589025
Kcnj2	ref|Mus musculus potassium inwardly-rectifying channel, subfamily J, member 2 (Kcnj2), mRNA [NM_008425]	0.589618
Tph2	ref|Mus musculus tryptophan hydroxylase 2 (Tph2), mRNA [NM_173391]	0.590597
Nt5e	ref|Mus musculus 5' nucleotidase, ecto (Nt5e), mRNA [NM_011851]	0.590919
Serpina3f	ref|Mus musculus serine (or cysteine) peptidase inhibitor, clade A, member 3F (Serpina3f), transcript variant 2, mRNA [NM_001033335]	0.591231
Myo3b	ref|Mus musculus myosin IIIB (Myo3b), mRNA [NM_177376]	0.591878
Sox11	ref|Mus musculus SRY-box containing gene 11 (Sox11), mRNA [NM_009234]	0.592189
Sox11	ref|Mus musculus SRY-box containing gene 11 (Sox11), mRNA [NM_009234]	0.592281
Ska1	ref|Mus musculus spindle and kinetochore associated complex subunit 1 (Ska1), transcript variant 1, mRNA [NM_025581]	0.592711
AK028094	gb|Mus musculus adult male testis cDNA, RIKEN full-length enriched library, clone:1700102D20 product:unclassifiable, full insert sequence. [AK028094]	0.592937
Cartpt	ref|Mus musculus CART prepropeptide (Cartpt), transcript variant 1, mRNA [NM_013732]	0.593013
Il2rb	ref|Mus musculus interleukin 2 receptor, beta chain (Il2rb), mRNA [NM_008368]	0.593393
Trim63	ref|Mus musculus tripartite motif-containing 63 (Trim63), mRNA [NM_001039048]	0.593401
Sox11	ref|Mus musculus SRY-box containing gene 11 (Sox11), mRNA [NM_009234]	0.594133
Txk	ref|Mus musculus TXK tyrosine kinase (Txk), transcript variant 2, mRNA [NM_013698]	0.594305
ENSMUST00000107918	gb|Mus musculus adult male pituitary gland cDNA, RIKEN full-length enriched library, clone:5330432B20 product:unclassifiable, full insert sequence. [AK030561]	0.595227
Jun	ref|Mus musculus Jun oncogene (Jun), mRNA [NM_010591]	0.595313
Jun	ref|Mus musculus Jun oncogene (Jun), mRNA [NM_010591]	0.595803
Drd1a	ref|Mus musculus dopamine receptor D1A (Drd1a), mRNA [NM_010076]	0.595886
Gli3	ref|Mus musculus GLI-Kruppel family member GLI3 (Gli3), mRNA [NM_008130]	0.596556
Jun	ref|Mus musculus Jun oncogene (Jun), mRNA [NM_010591]	0.596616
Spp2	ref|Mus musculus secreted phosphoprotein 2 (Spp2), mRNA [NM_029269]	0.596738
Slc22a14	ref|Mus musculus solute carrier family 22 (organic cation transporter), member 14 (Slc22a14), mRNA [NM_001037749]	0.597303
Jun	ref|Mus musculus Jun oncogene (Jun), mRNA [NM_010591]	0.598518
Jun	ref|Mus musculus Jun oncogene (Jun), mRNA [NM_010591]	0.598776
Pde10a	ref|Mus musculus phosphodiesterase 10A (Pde10a), mRNA [NM_011866]	0.598876
Glipr1l1	ref|Mus musculus GLI pathogenesis-related 1 like 1 (Glipr1l1), mRNA [NM_027018]	0.599114
TC1651696	tc|Q8K4T4_RAT (Q8K4T4) Filamin-interacting protein L-FILIP, partial (22%) [TC1651696]	0.599168
D130012P04Rik	gb|Mus musculus 12 days embryo spinal ganglion cDNA, RIKEN full-length enriched library, clone:D130012P04 product:hypothetical protein, full insert sequence. [AK083809]	0.599181
Ntf3	ref|Mus musculus neurotrophin 3 (Ntf3), transcript variant 3, mRNA [NM_008742]	0.599377
Sox11	ref|Mus musculus SRY-box containing gene 11 (Sox11), mRNA [NM_009234]	0.599577
Htr5b	ref|Mus musculus 5-hydroxytryptamine (serotonin) receptor 5B (Htr5b), mRNA [NM_010483]	0.599687
Jun	ref|Mus musculus Jun oncogene (Jun), mRNA [NM_010591]	0.600131
Rps6ka5	ref|Mus musculus ribosomal protein S6 kinase, polypeptide 5 (Rps6ka5), mRNA [NM_153587]	0.600313
Nt5e	ref|Mus musculus 5' nucleotidase, ecto (Nt5e), mRNA [NM_011851]	0.600417
Jun	ref|Mus musculus Jun oncogene (Jun), mRNA [NM_010591]	0.600546
A730076H11Rik	gb|Mus musculus 7 days neonate cerebellum cDNA, RIKEN full-length enriched library, clone:A730076H11 product:similar to T-cell receptor alpha chain precursor V-J region (TA72) (fragment) [Mus musculus], full insert sequence. [AK043253]	0.601236
Lao1	ref|Mus musculus L-amino acid oxidase 1 (Lao1), mRNA [NM_133892]	0.601439
Cd36	gb|Mus musculus CD36 antigen mRNA, complete cds. [L23108]	0.601658
Trhr	ref|Mus musculus thyrotropin releasing hormone receptor (Trhr), mRNA [NM_013696]	0.601886
AK032387	gb|Mus musculus adult male olfactory brain cDNA, RIKEN full-length enriched library, clone:6430532D13 product:unclassifiable, full insert sequence. [AK032387]	0.602285
Mme	ref|Mus musculus membrane metallo endopeptidase (Mme), mRNA [NM_008604]	0.602795
Xpnpep3	gb|Mus musculus 9 days embryo whole body cDNA, RIKEN full-length enriched library, clone:D030066A15 product:unclassifiable, full insert sequence. [AK051077]	0.603126
Penk	ref|Mus musculus preproenkephalin (Penk), mRNA [NM_001002927]	0.603147
Cytl1	ref|Mus musculus cytokine-like 1 (Cytl1), mRNA [NM_001081106]	0.603291
Rarb	ref|Mus musculus retinoic acid receptor, beta (Rarb), mRNA [NM_011243]	0.603606
Cecr2	ref|Mus musculus cat eye syndrome chromosome region, candidate 2 homolog (human) (Cecr2), mRNA [NM_001128151]	0.604005
AK086261	gb|Mus musculus 15 days embryo head cDNA, RIKEN full-length enriched library, clone:D930017B02 product:unclassifiable, full insert sequence. [AK086261]	0.604579
Lpl	ref|Mus musculus lipoprotein lipase (Lpl), mRNA [NM_008509]	0.605426
D630037F22Rik	ref|Mus musculus RIKEN cDNA D630037F22 gene (D630037F22Rik), mRNA [NM_001033385]	0.605462
Dsg1b	ref|Mus musculus desmoglein 1 beta (Dsg1b), mRNA [NM_181682]	0.606529
Fndc8	ref|Mus musculus fibronectin type III domain containing 8 (Fndc8), mRNA [NM_030224]	0.607204
Pdzrn4	ref|Mus musculus PDZ domain containing RING finger 4 (Pdzrn4), transcript variant 1, mRNA [NM_001164593]	0.608087
Pigb	ref|Mus musculus phosphatidylinositol glycan anchor biosynthesis, class B (Pigb), mRNA [NM_018889]	0.608502
Mastl	ref|Mus musculus microtubule associated serine/threonine kinase-like (Mastl), mRNA [NM_025979]	0.608793
Apaf1	ref|Mus musculus apoptotic peptidase activating factor 1 (Apaf1), transcript variant 1, mRNA [NM_001042558]	0.609351
Map4k1	ref|Mus musculus mitogen-activated protein kinase kinase kinase kinase 1 (Map4k1), mRNA [NM_008279]	0.609735
Klk1b16	ref|Mus musculus kallikrein 1-related peptidase b16 (Klk1b16), mRNA [NM_008454]	0.6101
Rarb	ref|Mus musculus retinoic acid receptor, beta (Rarb), mRNA [NM_011243]	0.610172
Padi3	ref|Mus musculus peptidyl arginine deiminase, type III (Padi3), mRNA [NM_011060]	0.610406
Rarb	ref|Mus musculus retinoic acid receptor, beta (Rarb), mRNA [NM_011243]	0.610648
Xlr5a	ref|Mus musculus X-linked lymphocyte-regulated 5A (Xlr5a), mRNA [NM_001045539]	0.611102
AK081873	gb|Mus musculus 16 days embryo head cDNA, RIKEN full-length enriched library, clone:C130083M23 product:unclassifiable, full insert sequence. [AK081873]	0.611444
AK034311	gb|Mus musculus adult male diencephalon cDNA, RIKEN full-length enriched library, clone:9330175O04 product:unclassifiable, full insert sequence. [AK034311]	0.611547
Rarb	ref|Mus musculus retinoic acid receptor, beta (Rarb), mRNA [NM_011243]	0.612232
Stx1b	gb|Mus musculus mRNA for syntaxin1B, complete cds. [D45207]	0.612404
Tnfrsf9	ref|Mus musculus tumor necrosis factor receptor superfamily, member 9 (Tnfrsf9), transcript variant 1, mRNA [NM_011612]	0.612686
AK145430	gb|Mus musculus 1 cell embryo 1 cell cDNA, RIKEN full-length enriched library, clone:I0C0043P03 product:unclassifiable, full insert sequence. [AK145430]	0.613322
Rarb	ref|Mus musculus retinoic acid receptor, beta (Rarb), mRNA [NM_011243]	0.614055
Krt6a	ref|Mus musculus keratin 6A (Krt6a), mRNA [NM_008476]	0.61429
AI853502	gb|UI-M-BH0-ajd-c-04-0-UI.s1 NIH_BMAP_M_S1 Mus musculus cDNA clone UI-M-BH0-ajd-c-04-0-UI 3'. [AI853502]	0.614902
Kcnj5	ref|Mus musculus potassium inwardly-rectifying channel, subfamily J, member 5 (Kcnj5), mRNA [NM_010605]	0.61494
Pate2	ref|Mus musculus prostate and testis expressed 2 (Pate2), mRNA [NM_001033421]	0.614973
Drd2	ens|dopamine receptor 2 Gene [Source:MGI Symbol;Acc:MGI:94924] [ENSMUST00000075764]	0.615454
AK076452	gb|Mus musculus 0 day neonate head cDNA, RIKEN full-length enriched library, clone:4833404D11 product:unclassifiable, full insert sequence. [AK076452]	0.615696
NAP045842-1	Unknown	0.617372
Sox11	gb|Mus musculus SOX11 (Sox11) mRNA, complete cds. [AF009414]	0.617858
Rarb	ref|Mus musculus retinoic acid receptor, beta (Rarb), mRNA [NM_011243]	0.618168
Tmod4	ref|Mus musculus tropomodulin 4 (Tmod4), mRNA [NM_016712]	0.618256
Rarb	ref|Mus musculus retinoic acid receptor, beta (Rarb), mRNA [NM_011243]	0.61929
Rspo3	gb|Mus musculus 10 days neonate skin cDNA, RIKEN full-length enriched library, clone:4732402G11 product:THROMBOSPONDIN homolog [Homo sapiens], full insert sequence. [AK076308]	0.620864
Kcna5	ref|Mus musculus potassium voltage-gated channel, shaker-related subfamily, member 5 (Kcna5), mRNA [NM_145983]	0.621058
7630403G23Rik	gb|Mus musculus adult male corpus striatum cDNA, RIKEN full-length enriched library, clone:7630403G23 product:unclassifiable, full insert sequence. [AK020190]	0.621274
Auts2	gb|Mus musculus 16 days neonate heart cDNA, RIKEN full-length enriched library, clone:D830032G16 product:AUTISM-RELATED PROTEIN 1 homolog [Homo sapiens], full insert sequence. [AK085946]	0.62229
Rfx2	gb|Mus musculus 6 days neonate head cDNA, RIKEN full-length enriched library, clone:5430432H19 product:hypothetical protein, full insert sequence. [AK017377]	0.622326
4931429I11Rik	ref|Mus musculus RIKEN cDNA 4931429I11 gene (4931429I11Rik), mRNA [NM_001081121]	0.622708
Rarb	ref|Mus musculus retinoic acid receptor, beta (Rarb), mRNA [NM_011243]	0.622749
Adam18	ref|Mus musculus a disintegrin and metallopeptidase domain 18 (Adam18), mRNA [NM_010084]	0.623205
Vit	gb|Mus musculus adult male testis cDNA, RIKEN full-length enriched library, clone:1700110E08 product:unclassifiable, full insert sequence. [AK018949]	0.623839
Kcnk2	ref|Mus musculus potassium channel, subfamily K, member 2 (Kcnk2), transcript variant 2, mRNA [NM_010607]	0.623986
Prg4	ref|Mus musculus proteoglycan 4 (megakaryocyte stimulating factor, articular superficial zone protein) (Prg4), transcript variant 1, mRNA [NM_021400]	0.624295
Arc	ref|Mus musculus activity regulated cytoskeletal-associated protein (Arc), mRNA [NM_018790]	0.624735
AK047274	gb|Mus musculus 10 days neonate cerebellum cDNA, RIKEN full-length enriched library, clone:B930044L01 product:unclassifiable, full insert sequence. [AK047274]	0.624859
Card6	ref|Mus musculus caspase recruitment domain family, member 6 (Card6), mRNA [NM_001163138]	0.624924
Shb	ref|Mus musculus src homology 2 domain-containing transforming protein B (Shb), mRNA [NM_001033306]	0.625496
A830073O21Rik	gb|Mus musculus 7 days neonate cerebellum cDNA, RIKEN full-length enriched library, clone:A730020G15 product:unclassifiable, full insert sequence. [AK080460]	0.625897
4930553I04Rik	gb|Mus musculus adult male testis cDNA, RIKEN full-length enriched library, clone:4930553I04 product:unclassifiable, full insert sequence. [AK016105]	0.626899
Ccno	ref|Mus musculus cyclin O (Ccno), mRNA [NM_001081062]	0.626944
Tmem194	ref|Mus musculus transmembrane protein 194 (Tmem194), transcript variant 1, mRNA [NM_001113211]	0.627541
a	ref|Mus musculus nonagouti (a), mRNA [NM_015770]	0.628083
Spata13	ref|Mus musculus spermatogenesis associated 13 (Spata13), mRNA [NM_001033272]	0.628546
Slc7a2	ref|Mus musculus solute carrier family 7 (cationic amino acid transporter, y+ system), member 2 (Slc7a2), transcript variant 1, mRNA [NM_007514]	0.628637
Rarb	ref|Mus musculus retinoic acid receptor, beta (Rarb), mRNA [NM_011243]	0.629262
Pex12	ref|Mus musculus peroxisomal biogenesis factor 12 (Pex12), mRNA [NM_134025]	0.629592
Igf2bp2	ref|Mus musculus insulin-like growth factor 2 mRNA binding protein 2 (Igf2bp2), mRNA [NM_183029]	0.630273
Ccr5	ref|Mus musculus chemokine (C-C motif) receptor 5 (Ccr5), mRNA [NM_009917]	0.631312
Fgf21	ref|Mus musculus fibroblast growth factor 21 (Fgf21), mRNA [NM_020013]	0.631671
ENSMUST00000137245	ens|enhancer of mRNA decapping 3 homolog (S. cerevisiae) Gene [Source:MGI (curated);Acc:MGI:2142951] [ENSMUST00000137245]	0.632377
Papolb	ref|Mus musculus poly (A) polymerase beta (testis specific) (Papolb), mRNA [NM_019943]	0.632852
Rarb	ref|Mus musculus retinoic acid receptor, beta (Rarb), mRNA [NM_011243]	0.633643
AK050362	gb|Mus musculus adult male liver tumor cDNA, RIKEN full-length enriched library, clone:C730040N13 product:unclassifiable, full insert sequence. [AK050362]	0.63451
Gm13646	ref|Mus musculus predicted gene 13646 (Gm13646), mRNA [NM_001097979]	0.635823
Dnajb4	ref|Mus musculus DnaJ (Hsp40) homolog, subfamily B, member 4 (Dnajb4), mRNA [NM_025926]	0.636205
Npsr1	ref|Mus musculus neuropeptide S receptor 1 (Npsr1), mRNA [NM_175678]	0.636632
Cdcp1	ens|CUB domain containing protein 1 Gene [Source:MGI (curated);Acc:MGI:2442010] [ENSMUST00000039229]	0.636877
E130306D19Rik	ref|Mus musculus RIKEN cDNA E130306D19 gene (E130306D19Rik), mRNA [NM_001013377]	0.637422
ENSMUST00000139340	ens|NSL1, MIND kinetochore complex component, homolog (S. cerevisiae) Gene [Source:MGI (curated);Acc:MGI:2685830] [ENSMUST00000139340]	0.63762
Prph	ref|Mus musculus peripherin (Prph), transcript variant 1, mRNA [NM_013639]	0.637715
Il1a	ref|Mus musculus interleukin 1 alpha (Il1a), mRNA [NM_010554]	0.637925
Unc5cl	ref|Mus musculus unc-5 homolog C (C. elegans)-like (Unc5cl), mRNA [NM_152823]	0.638222
Dtl	ref|Mus musculus denticleless homolog (Drosophila) (Dtl), mRNA [NM_029766]	0.639234
P2ry1	ref|Mus musculus purinergic receptor P2Y, G-protein coupled 1 (P2ry1), mRNA [NM_008772]	0.639467
Itgbl1	ref|Mus musculus integrin, beta-like 1 (Itgbl1), mRNA [NM_145467]	0.639519
Nlrp6	ref|Mus musculus NLR family, pyrin domain containing 6 (Nlrp6), mRNA [NM_001081389]	0.640054
Slc22a2	ref|Mus musculus solute carrier family 22 (organic cation transporter), member 2 (Slc22a2), mRNA [NM_013667]	0.640108
Prok2	ref|Mus musculus prokineticin 2 (Prok2), transcript variant 1, mRNA [NM_015768]	0.64065
Adcy5	ref|Mus musculus adenylate cyclase 5 (Adcy5), mRNA [NM_001012765]	0.641223
Pax5	ref|Mus musculus paired box gene 5 (Pax5), mRNA [NM_008782]	0.641509
Stat5b	ref|Mus musculus signal transducer and activator of transcription 5B (Stat5b), transcript variant 1, mRNA [NM_011489]	0.642491
Zfp820	ref|Mus musculus zinc finger protein 820 (Zfp820), mRNA [NM_029281]	0.642999
Ube2g2	ref|Mus musculus ubiquitin-conjugating enzyme E2G 2 (Ube2g2), mRNA [NM_019803]	0.64301
Cntln	ref|Mus musculus centlein, centrosomal protein (Cntln), transcript variant 2, mRNA [NM_177385]	0.64328
ENSMUST00000118771	ens|WD repeat domain 61 Gene [Source:MGI (curated);Acc:MGI:1917493] [ENSMUST00000118771]	0.643713
LOC552877	gb|Mus musculus 10 days neonate cerebellum cDNA, RIKEN full-length enriched library, clone:B930079J03 product:unclassifiable, full insert sequence. [AK047502]	0.644214
AK032040	gb|Mus musculus adult male medulla oblongata cDNA, RIKEN full-length enriched library, clone:6330556D16 product:unclassifiable, full insert sequence. [AK032040]	0.644577
Olfr1298	ref|Mus musculus olfactory receptor 1298 (Olfr1298), mRNA [NM_146886]	0.645414
Ebf3	ref|Mus musculus early B-cell factor 3 (Ebf3), transcript variant 3, mRNA [NM_010096]	0.645739
B130034C11Rik	gb|Mus musculus 7 days neonate cerebellum cDNA, RIKEN full-length enriched library, clone:A730006I08 product:unclassifiable, full insert sequence. [AK139053]	0.645838
Il4	ref|Mus musculus interleukin 4 (Il4), transcript variant 1, mRNA [NM_021283]	0.646174
Olfr1006	ref|Mus musculus olfactory receptor 1006 (Olfr1006), mRNA [NM_146570]	0.647609
Zswim5	ref|Mus musculus zinc finger, SWIM domain containing 5 (Zswim5), mRNA [NM_001029912]	0.647872
Tbc1d8	ref|Mus musculus TBC1 domain family, member 8 (Tbc1d8), mRNA [NM_018775]	0.648629
Tlr4	ref|Mus musculus toll-like receptor 4 (Tlr4), mRNA [NM_021297]	0.64896
AK087943	gb|Mus musculus 2 days neonate thymus thymic cells cDNA, RIKEN full-length enriched library, clone:E430001E20 product:unclassifiable, full insert sequence. [AK087943]	0.648978
Dnajb4	ref|Mus musculus DnaJ (Hsp40) homolog, subfamily B, member 4 (Dnajb4), mRNA [NM_027287]	0.649195
Zfp174	ref|Mus musculus zinc finger protein 174 (Zfp174), mRNA [NM_001081217]	0.649537
2810021B07Rik	gb|Mus musculus 16 days neonate thymus cDNA, RIKEN full-length enriched library, clone:A130054I08 product:unclassifiable, full insert sequence. [AK137981]	0.649846
Klhl13	gb|Mus musculus 15 days embryo head cDNA, RIKEN full-length enriched library, clone:D930043E11 product:unclassifiable, full insert sequence. [AK053073]	0.651016
Mosc1	ref|Mus musculus MOCO sulphurase C-terminal domain containing 1 (Mosc1), nuclear gene encoding mitochondrial protein, mRNA [NM_001081361]	0.651302
Pde7b	ref|Mus musculus phosphodiesterase 7B (Pde7b), mRNA [NM_013875]	0.651582
Phlda1	ref|Mus musculus pleckstrin homology-like domain, family A, member 1 (Phlda1), mRNA [NM_009344]	0.651731
ENSMUST00000111720	ens|angiopoietin-like 1 Gene [Source:MGI (curated);Acc:MGI:1919963] [ENSMUST00000111720]	0.653114
Krt82	ref|Mus musculus keratin 82 (Krt82), mRNA [NM_053249]	0.653537
Foxc2	ref|Mus musculus forkhead box C2 (Foxc2), mRNA [NM_013519]	0.654607
D630039A03Rik	ref|Mus musculus RIKEN cDNA D630039A03 gene (D630039A03Rik), mRNA [NM_178727]	0.654879
TC1636541	Unknown	0.65509
Pkdrej	ref|Mus musculus polycystic kidney disease (polycystin) and REJ (sperm receptor for egg jelly, sea urchin homolog)-like (Pkdrej), mRNA [NM_011105]	0.655661
Ccdc3	ref|Mus musculus coiled-coil domain containing 3 (Ccdc3), mRNA [NM_028804]	0.656677
Acvrl1	ref|Mus musculus activin A receptor, type II-like 1 (Acvrl1), mRNA [NM_009612]	0.656763
Calca	ref|Mus musculus calcitonin/calcitonin-related polypeptide, alpha (Calca), transcript variant 2, mRNA [NM_001033954]	0.657863
ENSMUST00000075859	ens|olfactory receptor 1354 Gene [Source:MGI Symbol;Acc:MGI:3031188] [ENSMUST00000075859]	0.658659
AK042315	gb|Mus musculus 3 days neonate thymus cDNA, RIKEN full-length enriched library, clone:A630081H06 product:unclassifiable, full insert sequence. [AK042315]	0.659343
Rasgrp2	ref|Mus musculus RAS, guanyl releasing protein 2 (Rasgrp2), mRNA [NM_011242]	0.660328
Cryba4	ref|Mus musculus crystallin, beta A4 (Cryba4), mRNA [NM_021351]	0.661083
Hist1h1c	ref|Mus musculus histone cluster 1, H1c (Hist1h1c), mRNA [NM_015786]	0.661201
Asah2	gb|Mus musculus 3 days neonate thymus cDNA, RIKEN full-length enriched library, clone:A630048A04 product:N-acylsphingosine amidohydrolase 2, full insert sequence. [AK041937]	0.661528
Cpne5	ref|Mus musculus copine V (Cpne5), mRNA [NM_153166]	0.662108
Tcfcp2l1	ref|Mus musculus transcription factor CP2-like 1 (Tcfcp2l1), mRNA [NM_023755]	0.662355
Prok2	ref|Mus musculus prokineticin 2 (Prok2), transcript variant 1, mRNA [NM_015768]	0.662617
Lect1	ref|Mus musculus leukocyte cell derived chemotaxin 1 (Lect1), mRNA [NM_010701]	0.662794
Pgk2	ref|Mus musculus phosphoglycerate kinase 2 (Pgk2), mRNA [NM_031190]	0.663393
A930005I04Rik	ref|Mus musculus RIKEN cDNA A930005I04 gene (A930005I04Rik), mRNA [NM_207277]	0.663434
TC1646808	tc|Q3UAR0_MOUSE (Q3UAR0) Bone marrow macrophage cDNA, RIKEN full-length enriched library, clone:I830027H13 product:NYGGF4 homolog (Fragment), partial (17%) [TC1646808]	0.663857
Flrt3	ref|Mus musculus fibronectin leucine rich transmembrane protein 3 (Flrt3), transcript variant 2, mRNA [NM_178382]	0.666098
Dnahc2	gb|Mus musculus adult male hippocampus cDNA, RIKEN full-length enriched library, clone:2900022L05 product:unclassifiable, full insert sequence. [AK013574]	0.666192
Fam40b	ref|Mus musculus family with sequence similarity 40, member B (Fam40b), transcript variant 1, mRNA [NM_177204]	0.666571
Fgl2	ref|Mus musculus fibrinogen-like protein 2 (Fgl2), mRNA [NM_008013]	0.66678
Smpdl3b	ref|Mus musculus sphingomyelin phosphodiesterase, acid-like 3B (Smpdl3b), mRNA [NM_133888]	0.666942
Bcl11b	ref|Mus musculus B-cell leukemia/lymphoma 11B (Bcl11b), transcript variant 1, mRNA [NM_001079883]	0.667195
Spry3	ref|Mus musculus sprouty homolog 3 (Drosophila) (Spry3), mRNA [NM_001030293]	0.667489
Pthlh	ref|Mus musculus parathyroid hormone-like peptide (Pthlh), mRNA [NM_008970]	0.66775
Drd2	ref|Mus musculus dopamine receptor D2 (Drd2), mRNA [NM_010077]	0.667769
Tprg	ref|Mus musculus transformation related protein 63 regulated (Tprg), mRNA [NM_175165]	0.668747
Crispld2	ref|Mus musculus cysteine-rich secretory protein LCCL domain containing 2 (Crispld2), mRNA [NM_030209]	0.67
Ptpro	ref|Mus musculus protein tyrosine phosphatase, receptor type, O (Ptpro), transcript variant 1, mRNA [NM_011216]	0.670379
Entpd1	ref|Mus musculus ectonucleoside triphosphate diphosphohydrolase 1 (Entpd1), mRNA [NM_009848]	0.670788
Ammecr1l	gb|Mus musculus adult male testis cDNA, RIKEN full-length enriched library, clone:4932415E21 product:weakly similar to AMMECR1 PROTEIN [Homo sapiens], full insert sequence. [AK030009]	0.671165
2310015B20Rik	ens|RIKEN cDNA 2310015B20 gene Gene [Source:MGI Symbol;Acc:MGI:1916813] [ENSMUST00000020090]	0.671977
Des	ref|Mus musculus desmin (Des), mRNA [NM_010043]	0.672925
Synpo2	ref|Mus musculus synaptopodin 2 (Synpo2), mRNA [NM_080451]	0.675023
Pthlh	ref|Mus musculus parathyroid hormone-like peptide (Pthlh), mRNA [NM_008970]	0.676369
Ror1	ref|Mus musculus receptor tyrosine kinase-like orphan receptor 1 (Ror1), mRNA [NM_013845]	0.67708
Dgat2	ref|Mus musculus diacylglycerol O-acyltransferase 2 (Dgat2), mRNA [NM_026384]	0.678855
9530026P05Rik	ref|Mus musculus RIKEN cDNA 9530026P05 gene (9530026P05Rik), non-coding RNA [NR_015530]	0.679588
Spint1	ref|Mus musculus serine protease inhibitor, Kunitz type 1 (Spint1), mRNA [NM_016907]	0.679804
Col4a6	ref|Mus musculus collagen, type IV, alpha 6 (Col4a6), mRNA [NM_053185]	0.680433
Tdrd1	ref|Mus musculus tudor domain containing 1 (Tdrd1), transcript variant 3, mRNA [NM_001002241]	0.682282
Mum1l1	ref|Mus musculus melanoma associated antigen (mutated) 1-like 1 (Mum1l1), transcript variant 5, mRNA [NM_175541]	0.682857
Rgs22	ref|PREDICTED: Mus musculus regulator of G-protein signalling 22 (Rgs22), mRNA [XM_891200]	0.683017
BC013561	gb|Mus musculus cDNA clone IMAGE:3492058, **** WARNING: chimeric clone ****. [BC013561]	0.683705
Fkbp5	ref|Mus musculus FK506 binding protein 5 (Fkbp5), mRNA [NM_010220]	0.683744
Adig	ref|Mus musculus adipogenin (Adig), mRNA [NM_145635]	0.683901
Gpr171	ref|Mus musculus G protein-coupled receptor 171 (Gpr171), mRNA [NM_173398]	0.684243
Clec4a3	ref|Mus musculus C-type lectin domain family 4, member a3 (Clec4a3), mRNA [NM_153197]	0.684311
Pkp2	ref|Mus musculus plakophilin 2 (Pkp2), mRNA [NM_026163]	0.685322
Cacnb2	ref|Mus musculus calcium channel, voltage-dependent, beta 2 subunit (Cacnb2), mRNA [NM_023116]	0.685417
Gpr22	ref|Mus musculus G protein-coupled receptor 22 (Gpr22), mRNA [NM_175191]	0.685804
Sds	ref|Mus musculus serine dehydratase (Sds), mRNA [NM_145565]	0.685903
Sod1	gb|Mus musculus superoxide dismutase 1, soluble, mRNA (cDNA clone IMAGE:5697222), with apparent retained intron. [BC057074]	0.686389
Rasgef1b	ref|Mus musculus RasGEF domain family, member 1B (Rasgef1b), transcript variant 2, mRNA [NM_181318]	0.686673
NAP061993-1	Unknown	0.688087
Fmo1	ref|Mus musculus flavin containing monooxygenase 1 (Fmo1), mRNA [NM_010231]	0.688192
Thbs4	ref|Mus musculus thrombospondin 4 (Thbs4), mRNA [NM_011582]	0.688425
Itga9	ref|Mus musculus integrin alpha 9 (Itga9), transcript variant 1, mRNA [NM_133721]	0.689934
Tgfa	ref|Mus musculus transforming growth factor alpha (Tgfa), mRNA [NM_031199]	0.690669
Serpina9	ref|Mus musculus serine (or cysteine) peptidase inhibitor, clade A (alpha-1 antiproteinase, antitrypsin), member 9 (Serpina9), mRNA [NM_027997]	0.69388
AK168746	gb|Mus musculus 17 days embryo kidney cDNA, RIKEN full-length enriched library, clone:I920049I17 product:unclassifiable, full insert sequence. [AK168746]	0.694153
Gpr155	gb|Mus musculus CRL-2116 JC cDNA, RIKEN full-length enriched library, clone:G430095C17 product:unclassifiable, full insert sequence. [AK090081]	0.694545
NAP053724-1	Unknown	0.695006
Slc43a1	ref|Mus musculus solute carrier family 43, member 1 (Slc43a1), transcript variant 1, mRNA [NM_001081349]	0.696548
Gm4870	ref|PREDICTED: Mus musculus similar to cyclin B1 (LOC231869), misc RNA [XR_033857]	0.698425
Fbln5	gb|Mus musculus RCB-0545 OHTA cDNA, RIKEN full-length enriched library, clone:G431002M01 product:fibulin 5, full insert sequence. [AK090129]	0.69915
9130230N09Rik	gb|Mus musculus adult male cecum cDNA, RIKEN full-length enriched library, clone:9130230N09 product:unclassifiable, full insert sequence. [AK020289]	0.701547
