# Supplementary material for: Unraveling the Specific Ischemic Core and Penumbra Transcriptome in the Permanent Middle Cerebral Artery Occlusion Mouse Model Brain Treated with the Neuropeptide PACAP38
Source: Microarrays (Basel). 2015 Jan 21;4(1):2–24. doi: 10.3390/microarrays4010002 (PMC4996388; doi:10.3390/microarrays4010002)
Supplement: Supplementary File 1 [file microarrays-04-00002-s001.zip › SUPP DATA/Suppl Table 5.xlsx]

## Sheet: Suppl Table 5
Supplementary Table 5. Ischemic core (IC) PACAP38 24 h up-regulated genes.
Gene Count(s):2568
GeneName	Description	Average fold
Il6	ref|Mus musculus interleukin 6 (Il6), mRNA [NM_031168]	226.834
Il6	ref|Mus musculus interleukin 6 (Il6), mRNA [NM_031168]	211.082
Il6	ref|Mus musculus interleukin 6 (Il6), mRNA [NM_031168]	199.275
Il6	ref|Mus musculus interleukin 6 (Il6), mRNA [NM_031168]	198.525
Il6	ref|Mus musculus interleukin 6 (Il6), mRNA [NM_031168]	195.483
Il6	ref|Mus musculus interleukin 6 (Il6), mRNA [NM_031168]	164.392
Il6	ref|Mus musculus interleukin 6 (Il6), mRNA [NM_031168]	140.793
Il6	ref|Mus musculus interleukin 6 (Il6), mRNA [NM_031168]	138.782
Il6	ref|Mus musculus interleukin 6 (Il6), mRNA [NM_031168]	128.319
Il6	ref|Mus musculus interleukin 6 (Il6), mRNA [NM_031168]	106.295
Ccl4	ref|Mus musculus chemokine (C-C motif) ligand 4 (Ccl4), mRNA [NM_013652]	97.1349
Cxcl1	ref|Mus musculus chemokine (C-X-C motif) ligand 1 (Cxcl1), mRNA [NM_008176]	91.4899
Cxcl2	ref|Mus musculus chemokine (C-X-C motif) ligand 2 (Cxcl2), mRNA [NM_009140]	84.9742
S100a8	ref|Mus musculus S100 calcium binding protein A8 (calgranulin A) (S100a8), mRNA [NM_013650]	56.7448
Ifnb1	ref|Mus musculus interferon beta 1, fibroblast (Ifnb1), mRNA [NM_010510]	48.0883
S100a9	ref|Mus musculus S100 calcium binding protein A9 (calgranulin B) (S100a9), mRNA [NM_009114]	46.3318
Cxcl3	ref|Mus musculus chemokine (C-X-C motif) ligand 3 (Cxcl3), mRNA [NM_203320]	44.489
Mmp3	ref|Mus musculus matrix metallopeptidase 3 (Mmp3), mRNA [NM_010809]	33.4885
Sirpb1b	ref|Mus musculus signal-regulatory protein beta 1B (Sirpb1b), mRNA [NM_001173460]	33.1878
Il12b	ref|Mus musculus interleukin 12b (Il12b), mRNA [NM_008352]	32.0164
Retnlg	ref|Mus musculus resistin like gamma (Retnlg), mRNA [NM_181596]	31.2963
Cxcl10	ref|Mus musculus chemokine (C-X-C motif) ligand 10 (Cxcl10), mRNA [NM_021274]	30.0964
Il12b	ref|Mus musculus interleukin 12b (Il12b), mRNA [NM_008352]	28.913
Ptx3	ref|Mus musculus pentraxin related gene (Ptx3), mRNA [NM_008987]	27.5005
Plac8	ref|Mus musculus placenta-specific 8 (Plac8), mRNA [NM_139198]	25.5978
Ppbp	ref|Mus musculus pro-platelet basic protein (Ppbp), mRNA [NM_023785]	23.2053
Ccl3	ref|Mus musculus chemokine (C-C motif) ligand 3 (Ccl3), mRNA [NM_011337]	22.7229
Tubb6	ref|Mus musculus tubulin, beta 6 (Tubb6), mRNA [NM_026473]	22.7144
AK144717	gb|Mus musculus lung RCB-0558 LLC cDNA, RIKEN full-length enriched library, clone:G730026I11 product:unclassifiable, full insert sequence. [AK144717]	22.1049
Il12b	ref|Mus musculus interleukin 12b (Il12b), mRNA [NM_008352]	21.7165
Stfa2l1	ref|Mus musculus stefin A2 like 1 (Stfa2l1), mRNA [NM_173869]	21.568
Ccl7	ref|Mus musculus chemokine (C-C motif) ligand 7 (Ccl7), mRNA [NM_013654]	21.4987
Slpi	ref|Mus musculus secretory leukocyte peptidase inhibitor (Slpi), mRNA [NM_011414]	21.2674
Il12b	ref|Mus musculus interleukin 12b (Il12b), mRNA [NM_008352]	21.2126
Il12b	ref|Mus musculus interleukin 12b (Il12b), mRNA [NM_008352]	21.0486
Il12b	ref|Mus musculus interleukin 12b (Il12b), mRNA [NM_008352]	20.6137
Stfa1	ref|Mus musculus stefin A1 (Stfa1), mRNA [NM_001082543]	20.2621
Ptx3	ref|Mus musculus pentraxin related gene (Ptx3), mRNA [NM_008987]	20.2528
Il12b	ref|Mus musculus interleukin 12b (Il12b), mRNA [NM_008352]	19.7347
1100001G20Rik	ref|Mus musculus RIKEN cDNA 1100001G20 gene (1100001G20Rik), mRNA [NM_183249]	19.5901
Mmp12	ref|Mus musculus matrix metallopeptidase 12 (Mmp12), mRNA [NM_008605]	18.9552
Hspa1a	ref|Mus musculus heat shock protein 1A (Hspa1a), mRNA [NM_010479]	18.5205
Il1rn	ref|Mus musculus interleukin 1 receptor antagonist (Il1rn), transcript variant 2, mRNA [NM_001039701]	18.3897
Chi3l3	ref|Mus musculus chitinase 3-like 3 (Chi3l3), mRNA [NM_009892]	17.8485
Ccl11	ref|Mus musculus chemokine (C-C motif) ligand 11 (Ccl11), mRNA [NM_011330]	17.8198
Clec4d	ref|Mus musculus C-type lectin domain family 4, member d (Clec4d), transcript variant 1, mRNA [NM_010819]	17.8
Il12b	ref|Mus musculus interleukin 12b (Il12b), mRNA [NM_008352]	17.7316
Ccl2	ref|Mus musculus chemokine (C-C motif) ligand 2 (Ccl2), mRNA [NM_011333]	17.4383
Cd14	ref|Mus musculus CD14 antigen (Cd14), mRNA [NM_009841]	17.359
Il12b	ref|Mus musculus interleukin 12b (Il12b), mRNA [NM_008352]	17.1375
Mmp8	ref|Mus musculus matrix metallopeptidase 8 (Mmp8), mRNA [NM_008611]	17.0882
Il12b	ref|Mus musculus interleukin 12b (Il12b), mRNA [NM_008352]	16.8656
Gm5483	ref|Mus musculus predicted gene 5483 (Gm5483), mRNA [NM_001082547]	16.8598
Ccl5	ref|Mus musculus chemokine (C-C motif) ligand 5 (Ccl5), mRNA [NM_013653]	16.5879
Ccl2	ref|Mus musculus chemokine (C-C motif) ligand 2 (Ccl2), mRNA [NM_011333]	16.4054
Ccl2	ref|Mus musculus chemokine (C-C motif) ligand 2 (Ccl2), mRNA [NM_011333]	16.1927
Csta	ref|Mus musculus cystatin A (Csta), mRNA [NM_001033239]	16.1006
Ccl2	ref|Mus musculus chemokine (C-C motif) ligand 2 (Ccl2), mRNA [NM_011333]	16.0842
Ccl2	ref|Mus musculus chemokine (C-C motif) ligand 2 (Ccl2), mRNA [NM_011333]	15.9564
Ccl2	ref|Mus musculus chemokine (C-C motif) ligand 2 (Ccl2), mRNA [NM_011333]	15.8932
Ccl2	ref|Mus musculus chemokine (C-C motif) ligand 2 (Ccl2), mRNA [NM_011333]	15.8731
Ccl2	ref|Mus musculus chemokine (C-C motif) ligand 2 (Ccl2), mRNA [NM_011333]	15.723
Ccl2	ref|Mus musculus chemokine (C-C motif) ligand 2 (Ccl2), mRNA [NM_011333]	15.6652
Ccl2	ref|Mus musculus chemokine (C-C motif) ligand 2 (Ccl2), mRNA [NM_011333]	15.5885
Hspa1a	ref|Mus musculus heat shock protein 1A (Hspa1a), mRNA [NM_010479]	15.1526
Ccl5	gb|Mus musculus rantes mRNA, complete cds. [M77747]	14.8255
Slfn4	ref|Mus musculus schlafen 4 (Slfn4), mRNA [NM_011410]	14.7761
Csf3	ref|Mus musculus colony stimulating factor 3 (granulocyte) (Csf3), mRNA [NM_009971]	14.0568
Vax2	ref|Mus musculus ventral anterior homeobox containing gene 2 (Vax2), mRNA [NM_011912]	13.8688
Rsad2	ref|Mus musculus radical S-adenosyl methionine domain containing 2 (Rsad2), mRNA [NM_021384]	13.7523
Ccl7	ref|Mus musculus chemokine (C-C motif) ligand 7 (Ccl7), mRNA [NM_013654]	13.4478
ENSMUST00000077110	Unknown	12.8865
Atf3	ref|Mus musculus activating transcription factor 3 (Atf3), mRNA [NM_007498]	12.8828
Hp	ref|Mus musculus haptoglobin (Hp), mRNA [NM_017370]	12.8488
Clec4e	ref|Mus musculus C-type lectin domain family 4, member e (Clec4e), mRNA [NM_019948]	12.5687
Tnf	ref|Mus musculus tumor necrosis factor (Tnf), mRNA [NM_013693]	12.3791
Ccr1	ref|Mus musculus chemokine (C-C motif) receptor 1 (Ccr1), mRNA [NM_009912]	12.2733
Tnf	ref|Mus musculus tumor necrosis factor (Tnf), mRNA [NM_013693]	12.1212
Irg1	gb|Mus musculus immune-responsive gene 1 (Irg1) mRNA, 3' end of cds. [L38281]	11.9392
Icam1	ens|intercellular adhesion molecule 1 Gene [Source:MGI Symbol;Acc:MGI:96392] [ENSMUST00000086399]	11.6616
ENSMUST00000049189	ens|a disintegrin-like and metallopeptidase (reprolysin type) with thrombospondin type 1 motif, 9 Gene [Source:MGI (curated);Acc:MGI:1916320] [ENSMUST00000049189]	11.5799
Tnf	ref|Mus musculus tumor necrosis factor (Tnf), mRNA [NM_013693]	11.5773
Thbs1	ref|Mus musculus thrombospondin 1 (Thbs1), mRNA [NM_011580]	11.4196
Icam1	ens|intercellular adhesion molecule 1 Gene [Source:MGI Symbol;Acc:MGI:96392] [ENSMUST00000086399]	11.3912
Fos	ref|Mus musculus FBJ osteosarcoma oncogene (Fos), mRNA [NM_010234]	11.3796
Tnf	ref|Mus musculus tumor necrosis factor (Tnf), mRNA [NM_013693]	11.3079
Il11	ref|Mus musculus interleukin 11 (Il11), mRNA [NM_008350]	11.264
Tnf	ref|Mus musculus tumor necrosis factor (Tnf), mRNA [NM_013693]	11.2555
Fos	ref|Mus musculus FBJ osteosarcoma oncogene (Fos), mRNA [NM_010234]	11.2524
Fos	ref|Mus musculus FBJ osteosarcoma oncogene (Fos), mRNA [NM_010234]	11.2292
Procr	ref|Mus musculus protein C receptor, endothelial (Procr), mRNA [NM_011171]	11.1991
Icam1	ens|intercellular adhesion molecule 1 Gene [Source:MGI Symbol;Acc:MGI:96392] [ENSMUST00000086399]	11.1551
Fos	ref|Mus musculus FBJ osteosarcoma oncogene (Fos), mRNA [NM_010234]	11.1337
Icam1	ens|intercellular adhesion molecule 1 Gene [Source:MGI Symbol;Acc:MGI:96392] [ENSMUST00000086399]	11.122
Fos	ref|Mus musculus FBJ osteosarcoma oncogene (Fos), mRNA [NM_010234]	11.1129
Icam1	ens|intercellular adhesion molecule 1 Gene [Source:MGI Symbol;Acc:MGI:96392] [ENSMUST00000086399]	11.0703
Tmem212	ref|Mus musculus transmembrane protein 212 (Tmem212), mRNA [NM_001164437]	11.0499
NAP066348-1	Unknown	11.0344
Arg1	ref|Mus musculus arginase, liver (Arg1), mRNA [NM_007482]	11.0325
Icam1	ens|intercellular adhesion molecule 1 Gene [Source:MGI Symbol;Acc:MGI:96392] [ENSMUST00000086399]	10.9703
Fos	ref|Mus musculus FBJ osteosarcoma oncogene (Fos), mRNA [NM_010234]	10.9666
LOC100047599	ref|PREDICTED: Mus musculus similar to gag protein (LOC100047599), mRNA [XM_001478148]	10.966
Fos	ref|Mus musculus FBJ osteosarcoma oncogene (Fos), mRNA [NM_010234]	10.9295
Fos	ref|Mus musculus FBJ osteosarcoma oncogene (Fos), mRNA [NM_010234]	10.8854
Adamts9	ref|Mus musculus a disintegrin-like and metallopeptidase (reprolysin type) with thrombospondin type 1 motif, 9 (Adamts9), mRNA [NM_175314]	10.8827
Icam1	ens|intercellular adhesion molecule 1 Gene [Source:MGI Symbol;Acc:MGI:96392] [ENSMUST00000086399]	10.8754
Stx11	ref|Mus musculus syntaxin 11 (Stx11), transcript variant 1, mRNA [NM_029075]	10.737
Adam8	ref|Mus musculus a disintegrin and metallopeptidase domain 8 (Adam8), mRNA [NM_007403]	10.692
Fos	ref|Mus musculus FBJ osteosarcoma oncogene (Fos), mRNA [NM_010234]	10.6907
Pou4f3	gb|Mus musculus adult male spinal cord cDNA, RIKEN full-length enriched library, clone:A330076M02 product:POU domain, class 4, transcription factor 3, full insert sequence. [AK039639]	10.6354
Fos	ref|Mus musculus FBJ osteosarcoma oncogene (Fos), mRNA [NM_010234]	10.6352
Icam1	ens|intercellular adhesion molecule 1 Gene [Source:MGI Symbol;Acc:MGI:96392] [ENSMUST00000086399]	10.5959
E030010A14Rik	ref|Mus musculus RIKEN cDNA E030010A14 gene (E030010A14Rik), mRNA [NM_183160]	10.5768
Ch25h	ref|Mus musculus cholesterol 25-hydroxylase (Ch25h), mRNA [NM_009890]	10.5619
LOC100047599	ref|PREDICTED: Mus musculus similar to gag protein (LOC100047599), mRNA [XM_001478148]	10.5268
Icam1	ens|intercellular adhesion molecule 1 Gene [Source:MGI Symbol;Acc:MGI:96392] [ENSMUST00000086399]	10.3832
Tfpi2	ref|Mus musculus tissue factor pathway inhibitor 2 (Tfpi2), mRNA [NM_009364]	10.3492
Sucnr1	ref|Mus musculus succinate receptor 1 (Sucnr1), mRNA [NM_032400]	10.3248
Stfa2	ref|Mus musculus stefin A2 (Stfa2), mRNA [NM_001082545]	10.2705
Tnf	ref|Mus musculus tumor necrosis factor (Tnf), mRNA [NM_013693]	10.255
Icam1	ens|intercellular adhesion molecule 1 Gene [Source:MGI Symbol;Acc:MGI:96392] [ENSMUST00000086399]	10.1733
Tnf	ref|Mus musculus tumor necrosis factor (Tnf), mRNA [NM_013693]	9.85368
ENSMUST00000057977	ens|RIKEN cDNA A730049H05 gene Gene [Source:MGI Symbol;Acc:MGI:1921766] [ENSMUST00000057977]	9.75545
Rgs1	ref|Mus musculus regulator of G-protein signaling 1 (Rgs1), mRNA [NM_015811]	9.74736
Ccrl2	ref|Mus musculus chemokine (C-C motif) receptor-like 2 (Ccrl2), mRNA [NM_017466]	9.70662
Irg1	ref|Mus musculus immunoresponsive gene 1 (Irg1), mRNA [NM_008392]	9.65977
AK053952	gb|Mus musculus 2 days pregnant adult female oviduct cDNA, RIKEN full-length enriched library, clone:E230006P11 product:unclassifiable, full insert sequence. [AK053952]	9.55293
Rsad2	ref|Mus musculus radical S-adenosyl methionine domain containing 2 (Rsad2), mRNA [NM_021384]	9.53308
AK083820	gb|Mus musculus 12 days embryo spinal ganglion cDNA, RIKEN full-length enriched library, clone:D130015G17 product:unclassifiable, full insert sequence. [AK083820]	9.51956
Casp4	ref|Mus musculus caspase 4, apoptosis-related cysteine peptidase (Casp4), mRNA [NM_007609]	9.50384
Gadd45b	ref|Mus musculus growth arrest and DNA-damage-inducible 45 beta (Gadd45b), mRNA [NM_008655]	9.43325
Ctla2a	ref|Mus musculus cytotoxic T lymphocyte-associated protein 2 alpha (Ctla2a), transcript variant 1, mRNA [NM_007796]	9.41248
Il1b	ref|Mus musculus interleukin 1 beta (Il1b), mRNA [NM_008361]	9.37912
Tnf	ref|Mus musculus tumor necrosis factor (Tnf), mRNA [NM_013693]	9.37857
Phlda2	ref|Mus musculus pleckstrin homology-like domain, family A, member 2 (Phlda2), mRNA [NM_009434]	9.30964
Il1b	ref|Mus musculus interleukin 1 beta (Il1b), mRNA [NM_008361]	9.30565
Il1b	ref|Mus musculus interleukin 1 beta (Il1b), mRNA [NM_008361]	9.28414
Adamts9	ref|Mus musculus a disintegrin-like and metallopeptidase (reprolysin type) with thrombospondin type 1 motif, 9 (Adamts9), mRNA [NM_175314]	9.28036
Il1b	ref|Mus musculus interleukin 1 beta (Il1b), mRNA [NM_008361]	9.25772
Serpine1	ref|Mus musculus serine (or cysteine) peptidase inhibitor, clade E, member 1 (Serpine1), mRNA [NM_008871]	9.23796
Tnf	ref|Mus musculus tumor necrosis factor (Tnf), mRNA [NM_013693]	9.20794
1810011O10Rik	ref|Mus musculus RIKEN cDNA 1810011O10 gene (1810011O10Rik), mRNA [NM_026931]	9.19395
Pygl	gb|Mus musculus 12 days embryo spinal cord cDNA, RIKEN full-length enriched library, clone:C530044G15 product:weakly similar to GLYCOGEN PHOSPHORYLASE (EC 2.4.1.1) (ALPHA-GLUCAN PHOSPHORYLASE) (STARCH PHOSPHORYLASE) [Mus musculus], full insert sequence. [	9.17075
Hspa1b	ref|Mus musculus heat shock protein 1B (Hspa1b), mRNA [NM_010478]	9.15205
Pcsk1	ref|Mus musculus proprotein convertase subtilisin/kexin type 1 (Pcsk1), mRNA [NM_013628]	9.1366
Pf4	ref|Mus musculus platelet factor 4 (Pf4), mRNA [NM_019932]	9.13019
Tgm1	ref|Mus musculus transglutaminase 1, K polypeptide (Tgm1), transcript variant 2, mRNA [NM_019984]	9.11046
Il1b	ref|Mus musculus interleukin 1 beta (Il1b), mRNA [NM_008361]	9.08722
Tmprss5	ref|Mus musculus transmembrane protease, serine 5 (spinesin) (Tmprss5), mRNA [NM_030709]	9.08545
Il1b	ref|Mus musculus interleukin 1 beta (Il1b), mRNA [NM_008361]	9.0462
Emp1	ref|Mus musculus epithelial membrane protein 1 (Emp1), mRNA [NM_010128]	9.03864
Il1b	ref|Mus musculus interleukin 1 beta (Il1b), mRNA [NM_008361]	8.99823
BC100530	ref|Mus musculus cDNA sequence BC100530 (BC100530), mRNA [NM_001082546]	8.96711
Il1b	ref|Mus musculus interleukin 1 beta (Il1b), mRNA [NM_008361]	8.91571
St3gal1	ref|Mus musculus ST3 beta-galactoside alpha-2,3-sialyltransferase 1 (St3gal1), mRNA [NM_009177]	8.89245
Akap12	ref|Mus musculus A kinase (PRKA) anchor protein (gravin) 12 (Akap12), mRNA [NM_031185]	8.86572
Adamts1	ref|Mus musculus a disintegrin-like and metallopeptidase (reprolysin type) with thrombospondin type 1 motif, 1 (Adamts1), mRNA [NM_009621]	8.8478
Angpt2	ref|Mus musculus angiopoietin 2 (Angpt2), mRNA [NM_007426]	8.78075
Tlr2	ref|Mus musculus toll-like receptor 2 (Tlr2), mRNA [NM_011905]	8.766
Gm11428	ref|Mus musculus predicted gene 11428 (Gm11428), mRNA [NM_001081957]	8.76115
Ctla2b	ref|Mus musculus cytotoxic T lymphocyte-associated protein 2 beta (Ctla2b), transcript variant 2, mRNA [NM_001145801]	8.74471
Il1b	ref|Mus musculus interleukin 1 beta (Il1b), mRNA [NM_008361]	8.73726
Tnf	ref|Mus musculus tumor necrosis factor (Tnf), mRNA [NM_013693]	8.71075
Cyr61	ref|Mus musculus cysteine rich protein 61 (Cyr61), mRNA [NM_010516]	8.68544
Sell	ref|Mus musculus selectin, lymphocyte (Sell), transcript variant 1, mRNA [NM_011346]	8.68275
Tlr2	ref|Mus musculus toll-like receptor 2 (Tlr2), mRNA [NM_011905]	8.5981
Tlr2	ref|Mus musculus toll-like receptor 2 (Tlr2), mRNA [NM_011905]	8.58656
4930523C07Rik	ref|Mus musculus RIKEN cDNA 4930523C07 gene (4930523C07Rik), transcript variant 2, non-coding RNA [NR_028111]	8.58156
Slc10a6	ref|Mus musculus solute carrier family 10 (sodium/bile acid cotransporter family), member 6 (Slc10a6), mRNA [NM_029415]	8.56407
Ctla2b	ref|Mus musculus cytotoxic T lymphocyte-associated protein 2 beta (Ctla2b), transcript variant 1, mRNA [NM_007797]	8.46825
Ccl9	ref|Mus musculus chemokine (C-C motif) ligand 9 (Ccl9), mRNA [NM_011338]	8.46251
Tlr2	ref|Mus musculus toll-like receptor 2 (Tlr2), mRNA [NM_011905]	8.3987
A730049H05Rik	gb|Mus musculus 2 days pregnant adult female ovary cDNA, RIKEN full-length enriched library, clone:E330035H20 product:hypothetical protein, full insert sequence. [AK054516]	8.3526
Tlr2	ref|Mus musculus toll-like receptor 2 (Tlr2), mRNA [NM_011905]	8.33638
Tlr2	ref|Mus musculus toll-like receptor 2 (Tlr2), mRNA [NM_011905]	8.28891
Gprc5c	ref|Mus musculus G protein-coupled receptor, family C, group 5, member C (Gprc5c), transcript variant 2, mRNA [NM_147217]	8.27296
Tlr2	ref|Mus musculus toll-like receptor 2 (Tlr2), mRNA [NM_011905]	8.24974
Tlr2	ref|Mus musculus toll-like receptor 2 (Tlr2), mRNA [NM_011905]	8.23151
Phlda2	ref|Mus musculus pleckstrin homology-like domain, family A, member 2 (Phlda2), mRNA [NM_009434]	8.22393
Plaur	ref|Mus musculus plasminogen activator, urokinase receptor (Plaur), mRNA [NM_011113]	8.18077
Prok2	ref|Mus musculus prokineticin 2 (Prok2), transcript variant 1, mRNA [NM_015768]	8.17437
Tnc	gb|Mus musculus 0 day neonate cerebellum cDNA, RIKEN full-length enriched library, clone:C230053B09 product:tenascin C, full insert sequence. [AK048765]	8.1704
B3gnt5	ref|Mus musculus UDP-GlcNAc:betaGal beta-1,3-N-acetylglucosaminyltransferase 5 (B3gnt5), transcript variant 2, mRNA [NM_054052]	8.16645
Hspb1	ref|Mus musculus heat shock protein 1 (Hspb1), mRNA [NM_013560]	8.10301
Serpina3f	ref|Mus musculus serine (or cysteine) peptidase inhibitor, clade A, member 3F (Serpina3f), transcript variant 2, mRNA [NM_001033335]	8.06354
Gadd45g	ref|Mus musculus growth arrest and DNA-damage-inducible 45 gamma (Gadd45g), mRNA [NM_011817]	7.98363
Il1b	ref|Mus musculus interleukin 1 beta (Il1b), mRNA [NM_008361]	7.95707
Tlr2	ref|Mus musculus toll-like receptor 2 (Tlr2), mRNA [NM_011905]	7.93433
C730049O14Rik	gb|Mus musculus adult male liver tumor cDNA, RIKEN full-length enriched library, clone:C730049O14 product:unclassifiable, full insert sequence. [AK050462]	7.92914
Tlr2	ref|Mus musculus toll-like receptor 2 (Tlr2), mRNA [NM_011905]	7.844
Timp1	ref|Mus musculus tissue inhibitor of metalloproteinase 1 (Timp1), transcript variant 1, mRNA [NM_001044384]	7.82521
Msr1	ref|Mus musculus macrophage scavenger receptor 1 (Msr1), transcript variant 1, mRNA [NM_031195]	7.80634
8430408G22Rik	ref|Mus musculus RIKEN cDNA 8430408G22 gene (8430408G22Rik), transcript variant 1, mRNA [NM_145980]	7.77735
Fas	ref|Mus musculus Fas (TNF receptor superfamily member 6) (Fas), transcript variant 2, mRNA [NM_001146708]	7.73257
Cd93	ref|Mus musculus CD93 antigen (Cd93), mRNA [NM_010740]	7.65784
Duoxa1	ref|Mus musculus dual oxidase maturation factor 1 (Duoxa1), mRNA [NM_145395]	7.62285
Lilrb4	ref|Mus musculus leukocyte immunoglobulin-like receptor, subfamily B, member 4 (Lilrb4), mRNA [NM_013532]	7.59771
Zc3hav1	ref|Mus musculus zinc finger CCCH type, antiviral 1 (Zc3hav1), transcript variant 2, mRNA [NM_028864]	7.58252
Tslp	ref|Mus musculus thymic stromal lymphopoietin (Tslp), transcript variant 1, mRNA [NM_021367]	7.56294
Bcl3	ref|Mus musculus B-cell leukemia/lymphoma 3 (Bcl3), mRNA [NM_033601]	7.51617
E430024C06Rik	gb|Mus musculus 2 days neonate thymus thymic cells cDNA, RIKEN full-length enriched library, clone:E430024C06 product:unclassifiable, full insert sequence. [AK088706]	7.45805
Prok2	ref|Mus musculus prokineticin 2 (Prok2), transcript variant 1, mRNA [NM_015768]	7.40258
Gem	ref|Mus musculus GTP binding protein (gene overexpressed in skeletal muscle) (Gem), mRNA [NM_010276]	7.38574
Cd44	ref|Mus musculus CD44 antigen (Cd44), transcript variant 1, mRNA [NM_009851]	7.32509
Plbd1	ref|Mus musculus phospholipase B domain containing 1 (Plbd1), mRNA [NM_025806]	7.30889
Hspa1b	ref|Mus musculus heat shock protein 1B (Hspa1b), mRNA [NM_010478]	7.23241
5830416P10Rik	gb|Mus musculus 0 day neonate thymus cDNA, RIKEN full-length enriched library, clone:A430010F01 product:unclassifiable, full insert sequence. [AK079678]	7.21375
Cd44	ref|Mus musculus CD44 antigen (Cd44), transcript variant 1, mRNA [NM_009851]	7.17075
Tuba1c	ref|Mus musculus tubulin, alpha 1C (Tuba1c), mRNA [NM_009448]	7.16133
Lcn2	ref|Mus musculus lipocalin 2 (Lcn2), mRNA [NM_008491]	7.09583
Tnfaip3	ref|Mus musculus tumor necrosis factor, alpha-induced protein 3 (Tnfaip3), transcript variant 1, mRNA [NM_009397]	7.0805
Cytip	ref|Mus musculus cytohesin 1 interacting protein (Cytip), mRNA [NM_139200]	7.06901
Cd44	ref|Mus musculus CD44 antigen (Cd44), transcript variant 1, mRNA [NM_009851]	7.06377
Trem1	ref|Mus musculus triggering receptor expressed on myeloid cells 1 (Trem1), mRNA [NM_021406]	7.006
Cd44	ref|Mus musculus CD44 antigen (Cd44), transcript variant 1, mRNA [NM_009851]	6.99993
Il1r2	ref|Mus musculus interleukin 1 receptor, type II (Il1r2), mRNA [NM_010555]	6.88901
Pde4b	gb|Mus musculus activated spleen cDNA, RIKEN full-length enriched library, clone:F830005J09 product:phosphodiesterase 4B, cAMP specific, full insert sequence. [AK171700]	6.85585
Srgn	ref|Mus musculus serglycin (Srgn), mRNA [NM_011157]	6.84678
Plin2	ref|Mus musculus perilipin 2 (Plin2), mRNA [NM_007408]	6.79205
Adamts1	ref|Mus musculus a disintegrin-like and metallopeptidase (reprolysin type) with thrombospondin type 1 motif, 1 (Adamts1), mRNA [NM_009621]	6.77295
Cd44	ref|Mus musculus CD44 antigen (Cd44), transcript variant 1, mRNA [NM_009851]	6.76699
Ccl6	ref|Mus musculus chemokine (C-C motif) ligand 6 (Ccl6), mRNA [NM_009139]	6.76683
Cd44	ref|Mus musculus CD44 antigen (Cd44), transcript variant 1, mRNA [NM_009851]	6.75912
Hdc	ref|Mus musculus histidine decarboxylase (Hdc), mRNA [NM_008230]	6.73646
Cd44	ref|Mus musculus CD44 antigen (Cd44), transcript variant 1, mRNA [NM_009851]	6.73501
Rgs9bp	ref|Mus musculus regulator of G-protein signalling 9 binding protein (Rgs9bp), mRNA [NM_145840]	6.72458
ENSMUST00000062899	ens|RIKEN cDNA E030011O05 gene Gene [Source:MGI Symbol;Acc:MGI:2442867] [ENSMUST00000062899]	6.69662
Plaur	ref|Mus musculus plasminogen activator, urokinase receptor (Plaur), mRNA [NM_011113]	6.68467
NAP109359-1	Unknown	6.68201
Htra4	ref|Mus musculus HtrA serine peptidase 4 (Htra4), mRNA [NM_001081187]	6.65851
Gadd45b	ref|Mus musculus growth arrest and DNA-damage-inducible 45 beta (Gadd45b), mRNA [NM_008655]	6.61836
Gfod1	gb|Mus musculus 0 day neonate eyeball cDNA, RIKEN full-length enriched library, clone:E130012P04 product:CDNA FLJ20330 FIS, CLONE HEP10296 homolog [Homo sapiens], full insert sequence. [AK053379]	6.60157
P2ry2	ref|Mus musculus purinergic receptor P2Y, G-protein coupled 2 (P2ry2), mRNA [NM_008773]	6.58367
Spp1	ref|Mus musculus secreted phosphoprotein 1 (Spp1), mRNA [NM_009263]	6.56992
Ngp	ref|Mus musculus neutrophilic granule protein (Ngp), mRNA [NM_008694]	6.56534
Rrh	ref|Mus musculus retinal pigment epithelium derived rhodopsin homolog (Rrh), mRNA [NM_009102]	6.56189
Cd44	ref|Mus musculus CD44 antigen (Cd44), transcript variant 1, mRNA [NM_009851]	6.53421
Cd44	ref|Mus musculus CD44 antigen (Cd44), transcript variant 1, mRNA [NM_009851]	6.52635
Saa3	ref|Mus musculus serum amyloid A 3 (Saa3), mRNA [NM_011315]	6.50106
Cd44	ref|Mus musculus CD44 antigen (Cd44), transcript variant 1, mRNA [NM_009851]	6.48059
Thbd	ref|Mus musculus thrombomodulin (Thbd), mRNA [NM_009378]	6.47107
AK082307	gb|Mus musculus 0 day neonate cerebellum cDNA, RIKEN full-length enriched library, clone:C230036B22 product:unclassifiable, full insert sequence. [AK082307]	6.4656
H2-Q10	ref|Mus musculus histocompatibility 2, Q region locus 10 (H2-Q10), mRNA [NM_010391]	6.4545
1810011O10Rik	gb|Mus musculus adult male heart cDNA, RIKEN full-length enriched library, clone:1010001B21 product:unclassifiable, full insert sequence. [AK003102]	6.40992
Spp1	ref|Mus musculus secreted phosphoprotein 1 (Spp1), mRNA [NM_009263]	6.38093
Spp1	ref|Mus musculus secreted phosphoprotein 1 (Spp1), mRNA [NM_009263]	6.36431
Trim2	gb|Mus musculus 10 days neonate cerebellum cDNA, RIKEN full-length enriched library, clone:B930001C03 product:tripartite motif protein 2, full insert sequence. [AK046887]	6.36375
Il17rb	gb|Mus musculus IL-17 receptor homolog short isoform precursor (Evi27) mRNA, complete cds. [AF208109]	6.34023
ENSMUST00000069582	ens|WSC domain containing 1 Gene [Source:MGI (curated);Acc:MGI:2448493] [ENSMUST00000069582]	6.33277
Adamts9	gb|Mus musculus 10 day old male pancreas cDNA, RIKEN full-length enriched library, clone:1810011L16 product:similar to ADAMTS-9 PRECURSOR (EC 3.4.24.-) (A DISINTEGRIN AND METALLOPROTEINASE WITH THROMBOSPONDIN MOTIFS 9) (ADAM-TS 9) (ADAM-TS9) [Homo sapiens	6.32695
Spp1	ref|Mus musculus secreted phosphoprotein 1 (Spp1), mRNA [NM_009263]	6.31738
Spp1	ref|Mus musculus secreted phosphoprotein 1 (Spp1), mRNA [NM_009263]	6.31608
Spp1	ref|Mus musculus secreted phosphoprotein 1 (Spp1), mRNA [NM_009263]	6.31605
Spp1	ref|Mus musculus secreted phosphoprotein 1 (Spp1), mRNA [NM_009263]	6.27208
Icam1	ref|Mus musculus intercellular adhesion molecule 1 (Icam1), mRNA [NM_010493]	6.25582
Rnf125	ref|Mus musculus ring finger protein 125 (Rnf125), mRNA [NM_026301]	6.24832
Spp1	ref|Mus musculus secreted phosphoprotein 1 (Spp1), mRNA [NM_009263]	6.22397
Il1r2	ref|Mus musculus interleukin 1 receptor, type II (Il1r2), mRNA [NM_010555]	6.21063
Spp1	ref|Mus musculus secreted phosphoprotein 1 (Spp1), mRNA [NM_009263]	6.1893
Socs3	ref|Mus musculus suppressor of cytokine signaling 3 (Socs3), mRNA [NM_007707]	6.17624
Spp1	ref|Mus musculus secreted phosphoprotein 1 (Spp1), mRNA [NM_009263]	6.15602
Hmox1	ref|Mus musculus heme oxygenase (decycling) 1 (Hmox1), mRNA [NM_010442]	6.14576
P2ry10	ref|Mus musculus purinergic receptor P2Y, G-protein coupled 10 (P2ry10), mRNA [NM_172435]	6.14409
Igfbp3	gb|Mus musculus 9.5 days embryo parthenogenote cDNA, RIKEN full-length enriched library, clone:B130018L24 product:unclassifiable, full insert sequence. [AK045003]	6.14107
Ms4a4b	ref|Mus musculus membrane-spanning 4-domains, subfamily A, member 4B (Ms4a4b), mRNA [NM_021718]	6.12862
Fpr2	ref|Mus musculus formyl peptide receptor 2 (Fpr2), mRNA [NM_008039]	6.11566
Gjb2	ref|Mus musculus gap junction protein, beta 2 (Gjb2), mRNA [NM_008125]	6.06593
Drd4	ref|Mus musculus dopamine receptor D4 (Drd4), mRNA [NM_007878]	6.05396
Hal	ref|Mus musculus histidine ammonia lyase (Hal), mRNA [NM_010401]	6.00853
1810033B17Rik	ref|Mus musculus RIKEN cDNA 1810033B17 gene (1810033B17Rik), mRNA [NM_026985]	6.00597
Trem1	ref|Mus musculus triggering receptor expressed on myeloid cells 1 (Trem1), mRNA [NM_021406]	6.00176
Ccrl2	ref|Mus musculus chemokine (C-C motif) receptor-like 2 (Ccrl2), mRNA [NM_017466]	5.99912
Clec5a	ref|Mus musculus C-type lectin domain family 5, member a (Clec5a), transcript variant 2, mRNA [NM_021364]	5.99602
Igh-VJ558	ens|Ig alpha chain C region [Source:UniProtKB/Swiss-Prot;Acc:P01878] [ENSMUST00000103412]	5.97822
Sele	ref|Mus musculus selectin, endothelial cell (Sele), mRNA [NM_011345]	5.97046
Gpr84	ref|Mus musculus G protein-coupled receptor 84 (Gpr84), mRNA [NM_030720]	5.934
AK029272	gb|Mus musculus 0 day neonate head cDNA, RIKEN full-length enriched library, clone:4832408I11 product:unclassifiable, full insert sequence. [AK029272]	5.90905
Mesp1	ref|Mus musculus mesoderm posterior 1 (Mesp1), mRNA [NM_008588]	5.86183
Cebpd	ref|Mus musculus CCAAT/enhancer binding protein (C/EBP), delta (Cebpd), mRNA [NM_007679]	5.85524
Mlf1	ref|Mus musculus myeloid leukemia factor 1 (Mlf1), transcript variant 2, mRNA [NM_010801]	5.84642
Il1a	ref|Mus musculus interleukin 1 alpha (Il1a), mRNA [NM_010554]	5.84584
Tnfaip2	ref|Mus musculus tumor necrosis factor, alpha-induced protein 2 (Tnfaip2), mRNA [NM_009396]	5.84074
Exoc2	gb|Mus musculus 7 days neonate cerebellum cDNA, RIKEN full-length enriched library, clone:A730020L20 product:hypothetical IPT/TIG domain containing protein, full insert sequence. [AK042744]	5.8269
Kdm3a	gb|Mus musculus 0 day neonate cerebellum cDNA, RIKEN full-length enriched library, clone:C230043E16 product:similar to PUTATIVE ZINC FINGER PROTEIN [Homo sapiens], full insert sequence. [AK082379]	5.78167
Lgals3	ref|Mus musculus lectin, galactose binding, soluble 3 (Lgals3), transcript variant 2, mRNA [NM_010705]	5.7169
Pcdhg@	gb|Mus musculus 10 days neonate cerebellum cDNA, RIKEN full-length enriched library, clone:B930087D19 product:protocadherin gamma subfamily B, 2, full insert sequence. [AK047552]	5.71289
Tm4sf1	ref|Mus musculus transmembrane 4 superfamily member 1 (Tm4sf1), mRNA [NM_008536]	5.71255
Fosl1	ref|Mus musculus fos-like antigen 1 (Fosl1), mRNA [NM_010235]	5.69373
Samsn1	ref|Mus musculus SAM domain, SH3 domain and nuclear localization signals, 1 (Samsn1), mRNA [NM_023380]	5.66505
G6pc2	ref|Mus musculus glucose-6-phosphatase, catalytic, 2 (G6pc2), mRNA [NM_021331]	5.62456
TC1646808	tc|Q3UAR0_MOUSE (Q3UAR0) Bone marrow macrophage cDNA, RIKEN full-length enriched library, clone:I830027H13 product:NYGGF4 homolog (Fragment), partial (17%) [TC1646808]	5.51316
Nr4a3	ref|Mus musculus nuclear receptor subfamily 4, group A, member 3 (Nr4a3), mRNA [NM_015743]	5.50991
Glipr1	ref|Mus musculus GLI pathogenesis-related 1 (glioma) (Glipr1), mRNA [NM_028608]	5.48396
Cdh5	ref|Mus musculus cadherin 5 (Cdh5), mRNA [NM_009868]	5.46828
Avpr1a	ref|Mus musculus arginine vasopressin receptor 1A (Avpr1a), mRNA [NM_016847]	5.46708
Cxcr2	ref|Mus musculus chemokine (C-X-C motif) receptor 2 (Cxcr2), mRNA [NM_009909]	5.45896
Cybb	ref|Mus musculus cytochrome b-245, beta polypeptide (Cybb), mRNA [NM_007807]	5.45369
Rsad2	ref|Mus musculus radical S-adenosyl methionine domain containing 2 (Rsad2), mRNA [NM_021384]	5.43374
Tmcc3	ref|Mus musculus transmembrane and coiled coil domains 3 (Tmcc3), transcript variant 1, mRNA [NM_172051]	5.4109
Blnk	ref|Mus musculus B-cell linker (Blnk), mRNA [NM_008528]	5.39625
Ptges	ref|Mus musculus prostaglandin E synthase (Ptges), mRNA [NM_022415]	5.38499
Kcne4	ref|Mus musculus potassium voltage-gated channel, Isk-related subfamily, gene 4 (Kcne4), mRNA [NM_021342]	5.38289
Ptgs2	ref|Mus musculus prostaglandin-endoperoxide synthase 2 (Ptgs2), mRNA [NM_011198]	5.37266
Clec7a	ref|Mus musculus C-type lectin domain family 7, member a (Clec7a), mRNA [NM_020008]	5.36975
Ptgs2	ref|Mus musculus prostaglandin-endoperoxide synthase 2 (Ptgs2), mRNA [NM_011198]	5.3568
Ptgs2	ref|Mus musculus prostaglandin-endoperoxide synthase 2 (Ptgs2), mRNA [NM_011198]	5.35051
Chi3l4	ref|Mus musculus chitinase 3-like 4 (Chi3l4), mRNA [NM_145126]	5.34521
F10	ref|Mus musculus coagulation factor X (F10), mRNA [NM_007972]	5.34391
Ptgs2	ref|Mus musculus prostaglandin-endoperoxide synthase 2 (Ptgs2), mRNA [NM_011198]	5.34113
4930523C07Rik	gb|Mus musculus 0 day neonate thymus cDNA, RIKEN full-length enriched library, clone:A430108H07 product:unclassifiable, full insert sequence. [AK040601]	5.31175
Ptgs2	ref|Mus musculus prostaglandin-endoperoxide synthase 2 (Ptgs2), mRNA [NM_011198]	5.30934
Rln1	ref|Mus musculus relaxin 1 (Rln1), mRNA [NM_011272]	5.30718
Zfp36	ref|Mus musculus zinc finger protein 36 (Zfp36), mRNA [NM_011756]	5.2937
Ptgs2	ref|Mus musculus prostaglandin-endoperoxide synthase 2 (Ptgs2), mRNA [NM_011198]	5.29252
Ptbp2	gb|Mus musculus adult male testis cDNA, RIKEN full-length enriched library, clone:4930402N24 product:polypyrimidine tract binding protein 2, full insert sequence. [AK015056]	5.28819
Cd86	ref|Mus musculus CD86 antigen (Cd86), mRNA [NM_019388]	5.28732
Ptgs2	ref|Mus musculus prostaglandin-endoperoxide synthase 2 (Ptgs2), mRNA [NM_011198]	5.28693
Ptgs2	ref|Mus musculus prostaglandin-endoperoxide synthase 2 (Ptgs2), mRNA [NM_011198]	5.28479
LOC100038947	ref|Mus musculus signal-regulatory protein beta 1-like (LOC100038947), mRNA [NM_001173459]	5.27386
Ptgs2	ref|Mus musculus prostaglandin-endoperoxide synthase 2 (Ptgs2), mRNA [NM_011198]	5.26468
Msr1	ref|Mus musculus macrophage scavenger receptor 1 (Msr1), transcript variant 1, mRNA [NM_031195]	5.26073
Rhbdf2	ref|Mus musculus rhomboid 5 homolog 2 (Drosophila) (Rhbdf2), transcript variant 1, mRNA [NM_172572]	5.25394
Tgif1	ref|Mus musculus TGFB-induced factor homeobox 1 (Tgif1), transcript variant 2, mRNA [NM_009372]	5.23627
Ptgs2	ref|Mus musculus prostaglandin-endoperoxide synthase 2 (Ptgs2), mRNA [NM_011198]	5.23527
Maff	ref|Mus musculus v-maf musculoaponeurotic fibrosarcoma oncogene family, protein F (avian) (Maff), mRNA [NM_010755]	5.23037
Nags	ref|Mus musculus N-acetylglutamate synthase (Nags), transcript variant 2, mRNA [NM_178053]	5.22851
Sox7	ref|Mus musculus SRY-box containing gene 7 (Sox7), mRNA [NM_011446]	5.20189
Batf	ref|Mus musculus basic leucine zipper transcription factor, ATF-like (Batf), mRNA [NM_016767]	5.19691
Mrgpra2b	ref|Mus musculus MAS-related GPR, member A2B (Mrgpra2b), mRNA [NM_153101]	5.19094
Cxcl13	ref|Mus musculus chemokine (C-X-C motif) ligand 13 (Cxcl13), mRNA [NM_018866]	5.17116
Thbs1	ref|Mus musculus thrombospondin 1 (Thbs1), mRNA [NM_011580]	5.16857
4930534B04Rik	gb|Mus musculus 2 days pregnant adult female ovary cDNA, RIKEN full-length enriched library, clone:E330019F22 product:unclassifiable, full insert sequence. [AK054363]	5.16564
Timp1	ref|Mus musculus tissue inhibitor of metalloproteinase 1 (Timp1), transcript variant 1, mRNA [NM_001044384]	5.16106
Pi15	ref|Mus musculus peptidase inhibitor 15 (Pi15), mRNA [NM_053191]	5.15484
Oasl1	ref|Mus musculus 2'-5' oligoadenylate synthetase-like 1 (Oasl1), mRNA [NM_145209]	5.15457
Serpina3g	ref|Mus musculus serine (or cysteine) peptidase inhibitor, clade A, member 3G (Serpina3g), mRNA [NM_009251]	5.14125
ENSMUST00000049266	ref|PREDICTED: Mus musculus RIKEN cDNA 6430628N08 gene (6430628N08Rik), mRNA [XM_149458]	5.10696
AK048349	gb|Mus musculus 16 days embryo head cDNA, RIKEN full-length enriched library, clone:C130051M16 product:SNF1-like kinase, full insert sequence. [AK048349]	5.09163
Fam107b	ref|Mus musculus family with sequence similarity 107, member B (Fam107b), mRNA [NM_025626]	5.07821
Ccl12	ref|Mus musculus chemokine (C-C motif) ligand 12 (Ccl12), mRNA [NM_011331]	5.0777
Esm1	ref|Mus musculus endothelial cell-specific molecule 1 (Esm1), mRNA [NM_023612]	5.06329
Ptgs2	ref|Mus musculus prostaglandin-endoperoxide synthase 2 (Ptgs2), mRNA [NM_011198]	5.0543
Gdf15	ref|Mus musculus growth differentiation factor 15 (Gdf15), mRNA [NM_011819]	5.02579
Litaf	ref|Mus musculus LPS-induced TN factor (Litaf), mRNA [NM_019980]	5.02459
Sphk1	ref|Mus musculus sphingosine kinase 1 (Sphk1), transcript variant 2, mRNA [NM_025367]	4.98167
Lrrc25	ref|Mus musculus leucine rich repeat containing 25 (Lrrc25), mRNA [NM_153074]	4.95947
Cdt1	ref|Mus musculus chromatin licensing and DNA replication factor 1 (Cdt1), mRNA [NM_026014]	4.94457
Ifi204	gb|Mus musculus 0 day neonate thymus cDNA, RIKEN full-length enriched library, clone:A430024O06 product:unclassifiable, full insert sequence. [AK079715]	4.9207
Gimap5	gb|Mus musculus 0 day neonate lung cDNA, RIKEN full-length enriched library, clone:E030030I21 product:hypothetical protein, full insert sequence. [AK087160]	4.90715
Nfkbiz	ref|Mus musculus nuclear factor of kappa light polypeptide gene enhancer in B-cells inhibitor, zeta (Nfkbiz), transcript variant 1, mRNA [NM_030612]	4.90567
D18Ertd232e	gb|Mus musculus 0 day neonate thymus cDNA, RIKEN full-length enriched library, clone:A430063G02 product:unclassifiable, full insert sequence. [AK079772]	4.88535
Ms4a1	ref|Mus musculus membrane-spanning 4-domains, subfamily A, member 1 (Ms4a1), mRNA [NM_007641]	4.87611
Serpina3f	ref|Mus musculus serine (or cysteine) peptidase inhibitor, clade A, member 3F (Serpina3f), transcript variant 2, mRNA [NM_001033335]	4.81954
Rab11fip1	ref|Mus musculus RAB11 family interacting protein 1 (class I) (Rab11fip1), transcript variant 1, mRNA [NM_001080813]	4.81058
Mefv	ref|Mus musculus Mediterranean fever (Mefv), transcript variant 3, mRNA [NM_019453]	4.7864
Spink2	ref|Mus musculus serine peptidase inhibitor, Kazal type 2 (Spink2), mRNA [NM_183284]	4.77819
Tll2	ens|tolloid-like 2 Gene [Source:MGI Symbol;Acc:MGI:1346044] [ENSMUST00000025986]	4.77813
Cd36	gb|Mus musculus CD36 antigen mRNA, complete cds. [L23108]	4.76551
Ripk3	ref|Mus musculus receptor-interacting serine-threonine kinase 3 (Ripk3), transcript variant 1, mRNA [NM_019955]	4.75881
Birc3	ref|Mus musculus baculoviral IAP repeat-containing 3 (Birc3), mRNA [NM_007464]	4.7567
Pappa	ref|Mus musculus pregnancy-associated plasma protein A (Pappa), mRNA [NM_021362]	4.74976
Cd44	ref|Mus musculus CD44 antigen (Cd44), transcript variant 1, mRNA [NM_009851]	4.73967
Ptprc	ref|Mus musculus protein tyrosine phosphatase, receptor type, C (Ptprc), transcript variant 2, mRNA [NM_011210]	4.69411
Crispld2	ref|Mus musculus cysteine-rich secretory protein LCCL domain containing 2 (Crispld2), mRNA [NM_030209]	4.68672
Nptx2	ref|Mus musculus neuronal pentraxin 2 (Nptx2), mRNA [NM_016789]	4.6715
Cd244	ref|Mus musculus CD244 natural killer cell receptor 2B4 (Cd244), mRNA [NM_018729]	4.66679
Rasd1	ref|Mus musculus RAS, dexamethasone-induced 1 (Rasd1), mRNA [NM_009026]	4.62499
Rnf183	ref|Mus musculus ring finger protein 183 (Rnf183), mRNA [NM_153504]	4.62454
Edn1	ref|Mus musculus endothelin 1 (Edn1), mRNA [NM_010104]	4.6207
Lpin3	ref|Mus musculus lipin 3 (Lpin3), mRNA [NM_022883]	4.61281
AK087259	gb|Mus musculus 0 day neonate lung cDNA, RIKEN full-length enriched library, clone:E030040G24 product:hypothetical protein, full insert sequence. [AK087259]	4.61034
Inhbb	ref|Mus musculus inhibin beta-B (Inhbb), mRNA [NM_008381]	4.59195
Akr1b7	ref|Mus musculus aldo-keto reductase family 1, member B7 (Akr1b7), mRNA [NM_009731]	4.57923
Ifitm6	ref|Mus musculus interferon induced transmembrane protein 6 (Ifitm6), mRNA [NM_001033632]	4.52894
Lilrb3	ref|Mus musculus leukocyte immunoglobulin-like receptor, subfamily B (with TM and ITIM domains), member 3 (Lilrb3), mRNA [NM_011095]	4.52893
Treml4	ref|Mus musculus triggering receptor expressed on myeloid cells-like 4 (Treml4), transcript variant 2, mRNA [NM_172623]	4.52548
TC1681528	tc|Q8R4C3_CRIGR (Q8R4C3) Csr1, partial (43%) [TC1681528]	4.51926
Lilrb3	ref|Mus musculus leukocyte immunoglobulin-like receptor, subfamily B (with TM and ITIM domains), member 3 (Lilrb3), mRNA [NM_011095]	4.4758
Ptprc	ref|Mus musculus protein tyrosine phosphatase, receptor type, C (Ptprc), transcript variant 2, mRNA [NM_011210]	4.45913
Ptprc	ref|Mus musculus protein tyrosine phosphatase, receptor type, C (Ptprc), transcript variant 2, mRNA [NM_011210]	4.45669
Apol9a	gb|Mus musculus adult male liver tumor cDNA, RIKEN full-length enriched library, clone:C730018G06 product:unclassifiable, full insert sequence. [AK050122]	4.44675
Ms4a8a	ref|Mus musculus membrane-spanning 4-domains, subfamily A, member 8A (Ms4a8a), mRNA [NM_022430]	4.43671
Tnfrsf1b	ref|Mus musculus tumor necrosis factor receptor superfamily, member 1b (Tnfrsf1b), mRNA [NM_011610]	4.43607
Ptprc	ref|Mus musculus protein tyrosine phosphatase, receptor type, C (Ptprc), transcript variant 2, mRNA [NM_011210]	4.43195
LOC100045212	ref|PREDICTED: Mus musculus similar to SIRP beta 1 like 1 protein (LOC100045212), mRNA [XM_001473647]	4.42786
Gm5067	gb|Mus musculus 13 days embryo male testis cDNA, RIKEN full-length enriched library, clone:6030400B02 product:regulator for ribosome resistance homolog (S. cerevisiae), full insert sequence. [AK031269]	4.41807
Synpo	ref|Mus musculus synaptopodin (Synpo), transcript variant A, mRNA [NM_177340]	4.40267
Ptprc	ref|Mus musculus protein tyrosine phosphatase, receptor type, C (Ptprc), transcript variant 2, mRNA [NM_011210]	4.39137
Clic4	ref|Mus musculus chloride intracellular channel 4 (mitochondrial) (Clic4), nuclear gene encoding mitochondrial protein, mRNA [NM_013885]	4.38963
Sox7	gb|Mus musculus adult male tongue cDNA, RIKEN full-length enriched library, clone:2310039K21 product:SRY-box containing gene 7, full insert sequence. [AK009704]	4.37192
Mbd1	gb|Mus musculus 10 day old male pancreas cDNA, RIKEN full-length enriched library, clone:1810008C20 product:methyl-CpG binding domain protein 1, full insert sequence. [AK007371]	4.36956
Ptprc	ref|Mus musculus protein tyrosine phosphatase, receptor type, C (Ptprc), transcript variant 2, mRNA [NM_011210]	4.36516
Irak3	ref|Mus musculus interleukin-1 receptor-associated kinase 3 (Irak3), mRNA [NM_028679]	4.34829
Mt2	ref|Mus musculus metallothionein 2 (Mt2), mRNA [NM_008630]	4.34303
Trim25	ref|Mus musculus tripartite motif-containing 25 (Trim25), mRNA [NM_009546]	4.33535
Epha2	ref|Mus musculus Eph receptor A2 (Epha2), mRNA [NM_010139]	4.33205
Dab2	ref|Mus musculus disabled homolog 2 (Drosophila) (Dab2), transcript variant 3, mRNA [NM_001037905]	4.31943
Tnfrsf1b	ref|Mus musculus tumor necrosis factor receptor superfamily, member 1b (Tnfrsf1b), mRNA [NM_011610]	4.31787
Ptprc	ref|Mus musculus protein tyrosine phosphatase, receptor type, C (Ptprc), transcript variant 2, mRNA [NM_011210]	4.30003
Plscr1	ref|Mus musculus phospholipid scramblase 1 (Plscr1), mRNA [NM_011636]	4.29887
Emcn	ref|Mus musculus endomucin (Emcn), transcript variant 2, mRNA [NM_016885]	4.29094
AK053244	gb|Mus musculus 0 day neonate lung cDNA, RIKEN full-length enriched library, clone:E030049I24 product:unclassifiable, full insert sequence. [AK053244]	4.287
Ptprc	ref|Mus musculus protein tyrosine phosphatase, receptor type, C (Ptprc), transcript variant 2, mRNA [NM_011210]	4.28584
Cxcr7	ref|Mus musculus chemokine (C-X-C motif) receptor 7 (Cxcr7), mRNA [NM_007722]	4.28451
Tnfrsf1b	ref|Mus musculus tumor necrosis factor receptor superfamily, member 1b (Tnfrsf1b), mRNA [NM_011610]	4.28192
Fgl2	ref|Mus musculus fibrinogen-like protein 2 (Fgl2), mRNA [NM_008013]	4.27286
Ptprc	ref|Mus musculus protein tyrosine phosphatase, receptor type, C (Ptprc), transcript variant 2, mRNA [NM_011210]	4.26928
Msr1	ref|Mus musculus macrophage scavenger receptor 1 (Msr1), transcript variant 1, mRNA [NM_031195]	4.26628
4833422F24Rik	ref|Mus musculus RIKEN cDNA 4833422F24 gene (4833422F24Rik), mRNA [NM_029021]	4.25931
Lox	gb|Mus musculus 13 days embryo stomach cDNA, RIKEN full-length enriched library, clone:D530004C15 product:lysyl oxidase, full insert sequence. [AK164634]	4.25614
Ier2	gb|Mus musculus 12 days embryo male wolffian duct includes surrounding region cDNA, RIKEN full-length enriched library, clone:6720401C09 product:immediate early response 2, full insert sequence. [AK032692]	4.24823
Ncf4	ref|Mus musculus neutrophil cytosolic factor 4 (Ncf4), mRNA [NM_008677]	4.24629
Itgax	ref|Mus musculus integrin alpha X (Itgax), mRNA [NM_021334]	4.23564
Niacr1	ref|Mus musculus niacin receptor 1 (Niacr1), mRNA [NM_030701]	4.2293
Asb4	ref|Mus musculus ankyrin repeat and SOCS box-containing 4 (Asb4), mRNA [NM_023048]	4.21728
Cxcl11	ref|Mus musculus chemokine (C-X-C motif) ligand 11 (Cxcl11), mRNA [NM_019494]	4.21255
Drd4	ens|dopamine receptor 4 Gene [Source:MGI Symbol;Acc:MGI:94926] [ENSMUST00000026569]	4.21177
Mmrn2	ref|Mus musculus multimerin 2 (Mmrn2), mRNA [NM_153127]	4.20938
Gbp2	ref|Mus musculus guanylate binding protein 2 (Gbp2), mRNA [NM_010260]	4.20918
Tnfrsf1b	ref|Mus musculus tumor necrosis factor receptor superfamily, member 1b (Tnfrsf1b), mRNA [NM_011610]	4.20067
Gjb2	ref|Mus musculus gap junction protein, beta 2 (Gjb2), mRNA [NM_008125]	4.19791
Hmgb2	ref|Mus musculus high mobility group box 2 (Hmgb2), mRNA [NM_008252]	4.19322
9130008F23Rik	ref|Mus musculus RIKEN cDNA 9130008F23 gene (9130008F23Rik), mRNA [NM_027834]	4.19104
Ptprc	ref|Mus musculus protein tyrosine phosphatase, receptor type, C (Ptprc), transcript variant 2, mRNA [NM_011210]	4.18819
Tnfrsf1b	ref|Mus musculus tumor necrosis factor receptor superfamily, member 1b (Tnfrsf1b), mRNA [NM_011610]	4.18608
Tgfbi	ref|Mus musculus transforming growth factor, beta induced (Tgfbi), mRNA [NM_009369]	4.18498
Zfp36	ref|Mus musculus zinc finger protein 36 (Zfp36), mRNA [NM_011756]	4.1806
Ifng	ref|Mus musculus interferon gamma (Ifng), mRNA [NM_008337]	4.17947
Gja3	gb|Mus musculus 16 days embryo lung cDNA, RIKEN full-length enriched library, clone:8430418K19 product:gap junction membrane channel protein alpha 3, full insert sequence. [AK136383]	4.17721
Ets1	ref|Mus musculus E26 avian leukemia oncogene 1, 5' domain (Ets1), transcript variant 1, mRNA [NM_011808]	4.17565
Kif13b	gb|Mus musculus 13 days embryo male testis cDNA, RIKEN full-length enriched library, clone:6030414C01 product:hypothetical CAP-Gly domain containing protein, full insert sequence. [AK031370]	4.17064
9530076L18	gb|Mus musculus adult male urinary bladder cDNA, RIKEN full-length enriched library, clone:9530076L18 product:unclassifiable, full insert sequence. [AK035610]	4.14761
Fyb	ref|Mus musculus FYN binding protein (Fyb), mRNA [NM_011815]	4.13517
Cd52	ref|Mus musculus CD52 antigen (Cd52), mRNA [NM_013706]	4.12882
Cst7	ref|Mus musculus cystatin F (leukocystatin) (Cst7), mRNA [NM_009977]	4.12402
Hmgb2	ref|Mus musculus high mobility group box 2 (Hmgb2), mRNA [NM_008252]	4.10753
4833419E13Rik	gb|Mus musculus 0 day neonate head cDNA, RIKEN full-length enriched library, clone:4833419E13 product:inferred: RIKEN cDNA 4833419E13 gene, full insert sequence. [AK014724]	4.10265
Coq10b	gb|Mus musculus 2 days neonate thymus thymic cells cDNA, RIKEN full-length enriched library, clone:E430037E14 product:unclassifiable, full insert sequence. [AK089038]	4.09992
Tnfrsf1b	ref|Mus musculus tumor necrosis factor receptor superfamily, member 1b (Tnfrsf1b), mRNA [NM_011610]	4.09567
Stc1	ref|Mus musculus stanniocalcin 1 (Stc1), mRNA [NM_009285]	4.09099
Sfrp2	ref|Mus musculus secreted frizzled-related protein 2 (Sfrp2), mRNA [NM_009144]	4.08997
Tnfrsf1b	ref|Mus musculus tumor necrosis factor receptor superfamily, member 1b (Tnfrsf1b), mRNA [NM_011610]	4.07571
Gm1966	ref|PREDICTED: Mus musculus gene model 1966, (NCBI), transcript variant 1 (Gm1966), mRNA [XM_001000891]	4.07557
Nfe2	ref|Mus musculus nuclear factor, erythroid derived 2 (Nfe2), mRNA [NM_008685]	4.07538
Tnfsf8	ref|Mus musculus tumor necrosis factor (ligand) superfamily, member 8 (Tnfsf8), mRNA [NM_009403]	4.0579
Tnfrsf1b	ref|Mus musculus tumor necrosis factor receptor superfamily, member 1b (Tnfrsf1b), mRNA [NM_011610]	4.05544
Plscr1	ref|Mus musculus phospholipid scramblase 1 (Plscr1), mRNA [NM_011636]	4.05079
AK038388	gb|Mus musculus adult male hypothalamus cDNA, RIKEN full-length enriched library, clone:A230002B08 product:unclassifiable, full insert sequence. [AK038388]	4.04073
Mmp13	ref|Mus musculus matrix metallopeptidase 13 (Mmp13), mRNA [NM_008607]	4.0329
Tnfrsf1b	ref|Mus musculus tumor necrosis factor receptor superfamily, member 1b (Tnfrsf1b), mRNA [NM_011610]	4.02351
Rhoj	ref|Mus musculus ras homolog gene family, member J (Rhoj), mRNA [NM_023275]	4.0198
AK038228	gb|Mus musculus 16 days neonate thymus cDNA, RIKEN full-length enriched library, clone:A130088F22 product:unclassifiable, full insert sequence. [AK038228]	4.01353
Nnmt	ref|Mus musculus nicotinamide N-methyltransferase (Nnmt), mRNA [NM_010924]	4.01147
Cebpb	gb|M.musculus mRNA for C/EBP beta. [X62600]	4.00148
ENSMUST00000037976	ref|PREDICTED: Mus musculus predicted gene, EG240921 (EG240921), mRNA [XM_136331]	3.99288
Ifng	ref|Mus musculus interferon gamma (Ifng), mRNA [NM_008337]	3.99193
Aldh1a3	ref|Mus musculus aldehyde dehydrogenase family 1, subfamily A3 (Aldh1a3), mRNA [NM_053080]	3.98774
Ccr2	ref|Mus musculus chemokine (C-C motif) receptor 2 (Ccr2), mRNA [NM_009915]	3.98404
Ifng	ref|Mus musculus interferon gamma (Ifng), mRNA [NM_008337]	3.97835
Unc5b	ref|Mus musculus unc-5 homolog B (C. elegans) (Unc5b), mRNA [NM_029770]	3.97531
Ppp2r5e	gb|Mus musculus adult male cecum cDNA, RIKEN full-length enriched library, clone:9130002I04 product:protein phosphatase 2, regulatory subunit B (B56), epsilon isoform, full insert sequence. [AK078894]	3.96684
BC013712	ens|Protein THEMIS2 (Thymocyte-expressed molecule involved in selection protein 2)(Induced by contact to basement membrane 1 protein)(Protein ICB-1) [Source:UniProtKB/Swiss-Prot;Acc:Q91YX0] [ENSMUST00000045154]	3.96642
Tnc	ref|Mus musculus tenascin C (Tnc), mRNA [NM_011607]	3.95645
Cd274	ref|Mus musculus CD274 antigen (Cd274), mRNA [NM_021893]	3.94832
Tnfrsf1b	ref|Mus musculus tumor necrosis factor receptor superfamily, member 1b (Tnfrsf1b), mRNA [NM_011610]	3.94401
Tmcc3	ref|Mus musculus transmembrane and coiled coil domains 3 (Tmcc3), transcript variant 1, mRNA [NM_172051]	3.94241
Gbp4	ref|Mus musculus guanylate binding protein 4 (Gbp4), mRNA [NM_008620]	3.94108
Tnfrsf12a	ref|Mus musculus tumor necrosis factor receptor superfamily, member 12a (Tnfrsf12a), transcript variant 1, mRNA [NM_013749]	3.93816
Ms4a6d	ref|Mus musculus membrane-spanning 4-domains, subfamily A, member 6D (Ms4a6d), mRNA [NM_026835]	3.92967
Cxcl16	ref|Mus musculus chemokine (C-X-C motif) ligand 16 (Cxcl16), mRNA [NM_023158]	3.91543
D130076A03Rik	gb|Mus musculus 12 days embryo spinal ganglion cDNA, RIKEN full-length enriched library, clone:D130076A03 product:unclassifiable, full insert sequence. [AK084007]	3.91403
Bcl2a1b	ref|Mus musculus B-cell leukemia/lymphoma 2 related protein A1b (Bcl2a1b), mRNA [NM_007534]	3.9107
6330407A03Rik	ref|Mus musculus RIKEN cDNA 6330407A03 gene (6330407A03Rik), non-coding RNA [NR_028126]	3.8999
Ifng	ref|Mus musculus interferon gamma (Ifng), mRNA [NM_008337]	3.89793
Napsa	ref|Mus musculus napsin A aspartic peptidase (Napsa), mRNA [NM_008437]	3.89614
Mctp2	gb|Mus musculus 16 days neonate thymus cDNA, RIKEN full-length enriched library, clone:A130023H07 product:unclassifiable, full insert sequence. [AK037524]	3.89296
Aspg	ref|Mus musculus asparaginase homolog (S. cerevisiae) (Aspg), mRNA [NM_001081169]	3.89108
AK079803	gb|Mus musculus 0 day neonate thymus cDNA, RIKEN full-length enriched library, clone:A430073A01 product:unclassifiable, full insert sequence. [AK079803]	3.87615
Ifng	ref|Mus musculus interferon gamma (Ifng), mRNA [NM_008337]	3.8744
Fgg	ref|Mus musculus fibrinogen gamma chain (Fgg), mRNA [NM_133862]	3.8733
Gch1	ref|Mus musculus GTP cyclohydrolase 1 (Gch1), mRNA [NM_008102]	3.86585
Rhoc	ref|Mus musculus ras homolog gene family, member C (Rhoc), mRNA [NM_007484]	3.86393
Zbtb46	gb|Mus musculus 0 day neonate kidney cDNA, RIKEN full-length enriched library, clone:D630009O07 product:BTB (POZ) domain containing 4, full insert sequence. [AK085310]	3.86272
Egr2	ref|Mus musculus early growth response 2 (Egr2), mRNA [NM_010118]	3.86178
Slc15a3	ref|Mus musculus solute carrier family 15, member 3 (Slc15a3), mRNA [NM_023044]	3.86061
Neat1	ref|Mus musculus nuclear paraspeckle assembly transcript 1 (non-protein coding) (Neat1), non-coding RNA [NR_003513]	3.84992
Evi2b	ref|Mus musculus ecotropic viral integration site 2b (Evi2b), transcript variant 2, mRNA [NM_146023]	3.84916
Nod2	ref|Mus musculus nucleotide-binding oligomerization domain containing 2 (Nod2), mRNA [NM_145857]	3.84895
Zc3h12a	ref|Mus musculus zinc finger CCCH type containing 12A (Zc3h12a), mRNA [NM_153159]	3.84348
Stc1	ref|Mus musculus stanniocalcin 1 (Stc1), mRNA [NM_009285]	3.84123
Ifit1	ref|Mus musculus interferon-induced protein with tetratricopeptide repeats 1 (Ifit1), mRNA [NM_008331]	3.83278
Gimap5	ref|Mus musculus GTPase, IMAP family member 5 (Gimap5), mRNA [NM_175035]	3.82767
1600029I14Rik	ref|Mus musculus RIKEN cDNA 1600029I14 gene (1600029I14Rik), non-coding RNA [NR_028123]	3.82627
Metrnl	ref|Mus musculus meteorin, glial cell differentiation regulator-like (Metrnl), mRNA [NM_144797]	3.8242
Fgl2	ref|Mus musculus fibrinogen-like protein 2 (Fgl2), mRNA [NM_008013]	3.82235
Bcl2a1c	ref|Mus musculus B-cell leukemia/lymphoma 2 related protein A1c (Bcl2a1c), mRNA [NM_007535]	3.81977
Btg2	ref|Mus musculus B-cell translocation gene 2, anti-proliferative (Btg2), mRNA [NM_007570]	3.81903
Fabp4	ref|Mus musculus fatty acid binding protein 4, adipocyte (Fabp4), mRNA [NM_024406]	3.8107
Map3k8	gb|Mus musculus cot mRNA for proto-oncogene protein, complete cds. [D13759]	3.80677
Tead4	ref|Mus musculus TEA domain family member 4 (Tead4), transcript variant 1, mRNA [NM_011567]	3.80559
Lyz2	ens|lysozyme 2 Gene [Source:MGI Symbol;Acc:MGI:96897] [ENSMUST00000092163]	3.80552
Cdh5	ref|Mus musculus cadherin 5 (Cdh5), mRNA [NM_009868]	3.78263
Ceacam1	ref|Mus musculus carcinoembryonic antigen-related cell adhesion molecule 1 (Ceacam1), transcript variant 1, mRNA [NM_001039185]	3.77823
Egr2	ref|Mus musculus early growth response 2 (Egr2), mRNA [NM_010118]	3.76923
Junb	ref|Mus musculus Jun-B oncogene (Junb), mRNA [NM_008416]	3.75422
4930583H14Rik	ref|Mus musculus RIKEN cDNA 4930583H14 gene (4930583H14Rik), transcript variant 1, mRNA [NM_026358]	3.7536
Iigp1	ref|Mus musculus interferon inducible GTPase 1 (Iigp1), transcript variant 1, mRNA [NM_021792]	3.75353
Egr2	ref|Mus musculus early growth response 2 (Egr2), mRNA [NM_010118]	3.75321
5430435G22Rik	ref|Mus musculus RIKEN cDNA 5430435G22 gene (5430435G22Rik), mRNA [NM_145509]	3.75183
Prkd3	gb|Mus musculus adult male liver tumor cDNA, RIKEN full-length enriched library, clone:C730009D23 product:weakly similar to PROTEIN KINASE C BETA (FRAGMENT) [Homo sapiens], full insert sequence. [AK050059]	3.75087
Prg4	ref|Mus musculus proteoglycan 4 (megakaryocyte stimulating factor, articular superficial zone protein) (Prg4), transcript variant 1, mRNA [NM_021400]	3.73552
Il33	ref|Mus musculus interleukin 33 (Il33), transcript variant 2, mRNA [NM_133775]	3.73284
Irx3	ref|Mus musculus Iroquois related homeobox 3 (Drosophila) (Irx3), mRNA [NM_008393]	3.72984
Dcn	ref|Mus musculus decorin (Dcn), transcript variant 2, mRNA [NM_007833]	3.7282
Egr2	ref|Mus musculus early growth response 2 (Egr2), mRNA [NM_010118]	3.71895
Egr2	ref|Mus musculus early growth response 2 (Egr2), mRNA [NM_010118]	3.71647
Tmcc3	ref|Mus musculus transmembrane and coiled coil domains 3 (Tmcc3), transcript variant 1, mRNA [NM_172051]	3.71443
Hbb-b1	ref|Mus musculus hemoglobin, beta adult major chain (Hbb-b1), mRNA [NM_008220]	3.71189
Bcl6b	ref|Mus musculus B-cell CLL/lymphoma 6, member B (Bcl6b), mRNA [NM_007528]	3.71173
Egr2	ref|Mus musculus early growth response 2 (Egr2), mRNA [NM_010118]	3.71133
Akap13	gb|Mus musculus adult male testis cDNA, RIKEN full-length enriched library, clone:1700026G02 product:hypothetical protein, full insert sequence. [AK006382]	3.70832
Junb	ref|Mus musculus Jun-B oncogene (Junb), mRNA [NM_008416]	3.70501
Cd72	ref|Mus musculus CD72 antigen (Cd72), transcript variant 2, mRNA [NM_007654]	3.70255
P2ry2	ref|Mus musculus purinergic receptor P2Y, G-protein coupled 2 (P2ry2), mRNA [NM_008773]	3.70072
Rai14	ref|Mus musculus retinoic acid induced 14 (Rai14), transcript variant 1, mRNA [NM_030690]	3.69893
Ifi47	ref|Mus musculus interferon gamma inducible protein 47 (Ifi47), mRNA [NM_008330]	3.69625
Mcl1	ref|Mus musculus myeloid cell leukemia sequence 1 (Mcl1), mRNA [NM_008562]	3.69038
ENSMUST00000110529	ens|FMS-like tyrosine kinase 1 Gene [Source:MGI (curated);Acc:MGI:95558] [ENSMUST00000110529]	3.68477
Aldh1a3	gb|Mus musculus 15 days embryo head cDNA, RIKEN full-length enriched library, clone:D930050B08 product:aldehyde dehydrogenase family 1, subfamily A3, full insert sequence. [AK086764]	3.68133
Marco	ref|Mus musculus macrophage receptor with collagenous structure (Marco), mRNA [NM_010766]	3.67401
Il13ra1	ref|Mus musculus interleukin 13 receptor, alpha 1 (Il13ra1), mRNA [NM_133990]	3.67048
Egr2	ref|Mus musculus early growth response 2 (Egr2), mRNA [NM_010118]	3.66829
ENSMUST00000062980	ens|metallothionein 1 Gene [Source:MGI Symbol;Acc:MGI:97171] [ENSMUST00000062980]	3.66392
Ifi44	gb|Mus musculus 0 day neonate kidney cDNA, RIKEN full-length enriched library, clone:D630022O22 product:inferred: microtubule associated protein 44 {Mus musculus}, full insert sequence. [AK085407]	3.66381
D17H6S56E-5	gb|Mus musculus 13 days embryo liver cDNA, RIKEN full-length enriched library, clone:2510003D08 product:G7e protein, full insert sequence. [AK075966]	3.66241
Eid3	ref|Mus musculus EP300 interacting inhibitor of differentiation 3 (Eid3), mRNA [NM_025499]	3.66081
Glce	gb|Mus musculus 7 days neonate cerebellum cDNA, RIKEN full-length enriched library, clone:A730088J15 product:unclassifiable, full insert sequence. [AK043361]	3.65939
Ptprk	gb|Mus musculus 2 days neonate sympathetic ganglion cDNA, RIKEN full-length enriched library, clone:7120449H18 product:protein tyrosine phosphatase, receptor type, K, full insert sequence. [AK078614]	3.62889
Cenpa	ref|Mus musculus centromere protein A (Cenpa), mRNA [NM_007681]	3.62495
Ifng	ref|Mus musculus interferon gamma (Ifng), mRNA [NM_008337]	3.62152
BC031426	gb|Mus musculus, clone IMAGE:4010479, mRNA, partial cds. [BC031426]	3.61438
Lrrfip1	ref|Mus musculus leucine rich repeat (in FLII) interacting protein 1 (Lrrfip1), transcript variant 1, mRNA [NM_001111311]	3.60676
Egr2	ref|Mus musculus early growth response 2 (Egr2), mRNA [NM_010118]	3.59645
Clec5a	ref|Mus musculus C-type lectin domain family 5, member a (Clec5a), transcript variant 1, mRNA [NM_001038604]	3.59469
Inhba	ref|Mus musculus inhibin beta-A (Inhba), mRNA [NM_008380]	3.59044
Baz1a	ref|Mus musculus bromodomain adjacent to zinc finger domain 1A (Baz1a), mRNA [NM_013815]	3.58811
Egr2	ref|Mus musculus early growth response 2 (Egr2), mRNA [NM_010118]	3.58095
1190002H23Rik	ref|Mus musculus RIKEN cDNA 1190002H23 gene (1190002H23Rik), mRNA [NM_025427]	3.5652
Hbb-b1	ref|Mus musculus hemoglobin, beta adult major chain (Hbb-b1), mRNA [NM_008220]	3.56101
Cd300lf	ref|Mus musculus CD300 antigen like family member F (Cd300lf), transcript variant 2, mRNA [NM_145634]	3.55366
TC1629326	tc|Q8CHH8_MOUSE (Q8CHH8) MKIAA0203 protein (Fragment), partial (4%) [TC1629326]	3.55232
Itgb1bp3	ref|Mus musculus integrin beta 1 binding protein 3 (Itgb1bp3), mRNA [NM_027120]	3.55192
Lhx8	ref|Mus musculus LIM homeobox protein 8 (Lhx8), mRNA [NM_010713]	3.55073
Egr2	ref|Mus musculus early growth response 2 (Egr2), mRNA [NM_010118]	3.54516
Anxa1	ref|Mus musculus annexin A1 (Anxa1), mRNA [NM_010730]	3.54269
H2-Q10	ref|Mus musculus histocompatibility 2, Q region locus 10 (H2-Q10), mRNA [NM_010391]	3.54095
Myb	ref|Mus musculus myeloblastosis oncogene (Myb), mRNA [NM_010848]	3.53703
Homer1	ens|homer homolog 1 (Drosophila) Gene [Source:MGI (curated);Acc:MGI:1347345] [ENSMUST00000102752]	3.53047
Ier3	ref|Mus musculus immediate early response 3 (Ier3), mRNA [NM_133662]	3.52821
Il1f9	ref|Mus musculus interleukin 1 family, member 9 (Il1f9), mRNA [NM_153511]	3.52348
Hbb-b1	ref|Mus musculus hemoglobin, beta adult major chain (Hbb-b1), mRNA [NM_008220]	3.51884
Mobp	gb|Mus musculus adult male hippocampus cDNA, RIKEN full-length enriched library, clone:C630014L05 product:myelin-associated oligodendrocytic basic protein, full insert sequence. [AK083103]	3.51173
Osmr	ref|Mus musculus oncostatin M receptor (Osmr), mRNA [NM_011019]	3.50888
Clic1	ref|Mus musculus chloride intracellular channel 1 (Clic1), mRNA [NM_033444]	3.50732
Baz1a	ref|Mus musculus bromodomain adjacent to zinc finger domain 1A (Baz1a), mRNA [NM_013815]	3.49453
Fbln5	ref|Mus musculus fibulin 5 (Fbln5), mRNA [NM_011812]	3.49333
Cd72	ref|Mus musculus CD72 antigen (Cd72), transcript variant 2, mRNA [NM_007654]	3.48419
E330034G19Rik	ref|Mus musculus RIKEN cDNA E330034G19 gene (E330034G19Rik), mRNA [NM_001033214]	3.48361
TC1749367	tc|CB011_MOUSE (Q8CHX7) Protein C2orf11 homolog, partial (53%) [TC1749367]	3.48289
A530023O14Rik	ref|Mus musculus RIKEN cDNA A530023O14 gene (A530023O14Rik), mRNA [NM_175648]	3.4747
Neurl3	gb|Mus musculus adult male aorta and vein cDNA, RIKEN full-length enriched library, clone:A530050E01 product:hypothetical protein, full insert sequence. [AK040949]	3.46304
Hba-a1	ref|Mus musculus hemoglobin alpha, adult chain 1 (Hba-a1), mRNA [NM_008218]	3.46099
Fgr	ref|Mus musculus Gardner-Rasheed feline sarcoma viral (Fgr) oncogene homolog (Fgr), mRNA [NM_010208]	3.45816
Vwce	ref|Mus musculus von Willebrand factor C and EGF domains (Vwce), mRNA [NM_027913]	3.45676
Tpm4	ref|Mus musculus tropomyosin 4 (Tpm4), mRNA [NM_001001491]	3.45558
Steap4	ref|Mus musculus STEAP family member 4 (Steap4), mRNA [NM_054098]	3.44641
Hba-a2	gb|Mouse alpha-globin mRNA. [M10466]	3.43571
AK086698	gb|Mus musculus 15 days embryo head cDNA, RIKEN full-length enriched library, clone:D930046F21 product:inferred: Pro-Pol-dUTPase polyprotein {Mus musculus}, full insert sequence. [AK086698]	3.43558
Gbp5	ref|Mus musculus guanylate binding protein 5 (Gbp5), mRNA [NM_153564]	3.43213
Klf10	ref|Mus musculus Kruppel-like factor 10 (Klf10), mRNA [NM_013692]	3.42964
Igfbp1	ref|Mus musculus insulin-like growth factor binding protein 1 (Igfbp1), mRNA [NM_008341]	3.42464
Plscr1	ref|Mus musculus phospholipid scramblase 1 (Plscr1), mRNA [NM_011636]	3.42242
Gpr97	ref|Mus musculus G protein-coupled receptor 97 (Gpr97), mRNA [NM_173036]	3.42082
Mesp1	ref|Mus musculus mesoderm posterior 1 (Mesp1), mRNA [NM_008588]	3.42074
Padi4	ref|Mus musculus peptidyl arginine deiminase, type IV (Padi4), mRNA [NM_011061]	3.41321
Cxcl9	ref|Mus musculus chemokine (C-X-C motif) ligand 9 (Cxcl9), mRNA [NM_008599]	3.40413
Gpr156	ref|Mus musculus G protein-coupled receptor 156 (Gpr156), mRNA [NM_153394]	3.40142
Glipr2	ref|Mus musculus GLI pathogenesis-related 2 (Glipr2), mRNA [NM_027450]	3.40135
Tgm2	ref|Mus musculus transglutaminase 2, C polypeptide (Tgm2), mRNA [NM_009373]	3.39954
Hbb-b1	ref|Mus musculus hemoglobin, beta adult major chain (Hbb-b1), mRNA [NM_008220]	3.39945
Wnt9b	ref|Mus musculus wingless-type MMTV integration site 9B (Wnt9b), mRNA [NM_011719]	3.38934
Slc16a3	ref|Mus musculus solute carrier family 16 (monocarboxylic acid transporters), member 3 (Slc16a3), mRNA [NM_030696]	3.38907
Fndc7	ref|Mus musculus fibronectin type III domain containing 7 (Fndc7), transcript variant 1, mRNA [NM_177091]	3.38165
Tmem71	ref|Mus musculus transmembrane protein 71 (Tmem71), mRNA [NM_172514]	3.381
Casz1	ref|Mus musculus castor homolog 1, zinc finger (Drosophila) (Casz1), transcript variant 2, mRNA [NM_027195]	3.37375
Padi4	ref|Mus musculus peptidyl arginine deiminase, type IV (Padi4), mRNA [NM_011061]	3.37343
Lpl	ref|Mus musculus lipoprotein lipase (Lpl), mRNA [NM_008509]	3.36269
ENSMUST00000070019	ens|tenascin C Gene [Source:MGI (curated);Acc:MGI:101922] [ENSMUST00000070019]	3.36099
Gprc5a	ref|Mus musculus G protein-coupled receptor, family C, group 5, member A (Gprc5a), mRNA [NM_181444]	3.3596
Zc3hav1	ref|Mus musculus zinc finger CCCH type, antiviral 1 (Zc3hav1), transcript variant 2, mRNA [NM_028864]	3.35855
Trib3	ref|Mus musculus tribbles homolog 3 (Drosophila) (Trib3), mRNA [NM_175093]	3.35782
Akap2	ref|Mus musculus A kinase (PRKA) anchor protein 2 (Akap2), transcript variant 1, mRNA [NM_001035533]	3.35677
Thbs4	ref|Mus musculus thrombospondin 4 (Thbs4), mRNA [NM_011582]	3.34849
8430419K02Rik	gb|Mus musculus RIKEN cDNA 8430419K02 gene, mRNA (cDNA clone IMAGE:6433626). [BC050140]	3.34616
Nfe2l2	gb|Mus musculus 0 day neonate head cDNA, RIKEN full-length enriched library, clone:4833405D16 product:nuclear, factor, erythroid derived 2, like 2, full insert sequence. [AK029360]	3.34434
Sphk1	ref|Mus musculus sphingosine kinase 1 (Sphk1), transcript variant 2, mRNA [NM_025367]	3.33851
Igfals	ref|Mus musculus insulin-like growth factor binding protein, acid labile subunit (Igfals), mRNA [NM_008340]	3.33262
Myo1g	ref|Mus musculus myosin IG (Myo1g), mRNA [NM_178440]	3.32947
Flnc	ref|Mus musculus filamin C, gamma (Flnc), mRNA [NM_001081185]	3.32801
Asb3	gb|Mus musculus adult male hypothalamus cDNA, RIKEN full-length enriched library, clone:A230073E17 product:ankyrin repeat and SOCS box-containing protein 3, full insert sequence. [AK038897]	3.32712
Nfkbia	ref|Mus musculus nuclear factor of kappa light polypeptide gene enhancer in B-cells inhibitor, alpha (Nfkbia), mRNA [NM_010907]	3.32377
Baz1a	ref|Mus musculus bromodomain adjacent to zinc finger domain 1A (Baz1a), mRNA [NM_013815]	3.31844
ENSMUST00000113014	ens|microrchidia 4 Gene [Source:MGI (curated);Acc:MGI:1922996] [ENSMUST00000113014]	3.31394
Tbx3	ref|Mus musculus T-box 3 (Tbx3), transcript variant 1, mRNA [NM_011535]	3.31101
Rhoj	ref|Mus musculus ras homolog gene family, member J (Rhoj), mRNA [NM_023275]	3.30344
Serpinb6a	gb|Mus musculus adult male cecum cDNA, RIKEN full-length enriched library, clone:9130401K15 product:serine (or cysteine) proteinase inhibitor, clade B (ovalbumin), member 6, full insert sequence. [AK033731]	3.30065
Angptl4	ref|Mus musculus angiopoietin-like 4 (Angptl4), mRNA [NM_020581]	3.30046
Trim42	ref|Mus musculus tripartite motif-containing 42 (Trim42), mRNA [NM_030219]	3.29618
BB023951	gb|BB023951 RIKEN full-length enriched, adult male pituitary gland Mus musculus cDNA clone 5330418F19 3'. [BB023951]	3.29461
D17H6S56E-5	gb|Mus musculus solitary LTR, complete sequence; and proviral envelope protein (G7e) mRNA, complete cds. [L78788]	3.29435
Litaf	ref|Mus musculus LPS-induced TN factor (Litaf), mRNA [NM_019980]	3.29277
Hist1h3a	ref|Mus musculus histone cluster 1, H3a (Hist1h3a), mRNA [NM_013550]	3.29098
Cfh	gb|Mus musculus 0 day neonate kidney cDNA, RIKEN full-length enriched library, clone:D630023O13 product:complement component factor h, full insert sequence. [AK052688]	3.28925
Cd244	ref|Mus musculus CD244 natural killer cell receptor 2B4 (Cd244), mRNA [NM_018729]	3.2842
B230206H07Rik	ref|Mus musculus RIKEN cDNA B230206H07 gene (B230206H07Rik), non-coding RNA [NR_033532]	3.27846
Gimap6	ref|Mus musculus GTPase, IMAP family member 6 (Gimap6), mRNA [NM_153175]	3.2775
Ptprc	ref|Mus musculus protein tyrosine phosphatase, receptor type, C (Ptprc), transcript variant 2, mRNA [NM_011210]	3.27587
Mmp9	ref|Mus musculus matrix metallopeptidase 9 (Mmp9), mRNA [NM_013599]	3.27424
Tlr1	ref|Mus musculus toll-like receptor 1 (Tlr1), mRNA [NM_030682]	3.27118
Fbxw13	ref|Mus musculus F-box and WD-40 domain protein 13 (Fbxw13), mRNA [NM_177598]	3.26871
Pdlim7	ref|Mus musculus PDZ and LIM domain 7 (Pdlim7), transcript variant a, mRNA [NM_001114088]	3.26709
9430077A04Rik	ref|PREDICTED: Mus musculus RIKEN cDNA 9430077A04 gene (9430077A04Rik), misc RNA [XR_035224]	3.26024
Il1rap	ref|Mus musculus interleukin 1 receptor accessory protein (Il1rap), transcript variant 2, mRNA [NM_134103]	3.24793
6030499A19Rik	gb|Mus musculus 13 days embryo male testis cDNA, RIKEN full-length enriched library, clone:6030499A19 product:hypothetical protein, full insert sequence. [AK031731]	3.24628
BC051162	gb|Mus musculus cDNA clone IMAGE:5249345, partial cds. [BC051162]	3.24332
Arl5b	ref|Mus musculus ADP-ribosylation factor-like 5B (Arl5b), mRNA [NM_029466]	3.23454
C3	ref|Mus musculus complement component 3 (C3), mRNA [NM_009778]	3.22622
Pla2g4a	ref|Mus musculus phospholipase A2, group IVA (cytosolic, calcium-dependent) (Pla2g4a), mRNA [NM_008869]	3.22597
NAP112463-1	Unknown	3.22191
Fyb	ref|Mus musculus FYN binding protein (Fyb), mRNA [NM_011815]	3.22065
Robo4	ref|Mus musculus roundabout homolog 4 (Drosophila) (Robo4), mRNA [NM_028783]	3.21704
Abca5	gb|Mus musculus 16 days neonate cerebellum cDNA, RIKEN full-length enriched library, clone:9630020L03 product:weakly similar to ATP-BINDING CASSETTE PROTEIN [Homo sapiens], full insert sequence. [AK035955]	3.21489
4833431D13Rik	gb|Mus musculus 0 day neonate head cDNA, RIKEN full-length enriched library, clone:4833431D13 product:hypothetical protein, full insert sequence. [AK029407]	3.21351
Gsbs	ref|Mus musculus G substrate (Gsbs), mRNA [NM_011153]	3.21236
Il1a	ref|Mus musculus interleukin 1 alpha (Il1a), mRNA [NM_010554]	3.21067
Dst	gb|Mus musculus 0 day neonate head cDNA, RIKEN full-length enriched library, clone:4833429F11 product:dystonin, full insert sequence. [AK029396]	3.20753
Fabp4	ref|Mus musculus fatty acid binding protein 4, adipocyte (Fabp4), mRNA [NM_024406]	3.20537
Fas	ref|Mus musculus Fas (TNF receptor superfamily member 6) (Fas), transcript variant 1, mRNA [NM_007987]	3.20255
Plek	ref|Mus musculus pleckstrin (Plek), mRNA [NM_019549]	3.20095
Crct1	ref|Mus musculus cysteine-rich C-terminal 1 (Crct1), mRNA [NM_028798]	3.20046
Cacna2d4	gb|Mus musculus 8 days embryo whole body cDNA, RIKEN full-length enriched library, clone:5730412N02 product:hypothetical von Willebrand factor type A domain containing protein, full insert sequence. [AK030723]	3.20045
Cd36	ref|Mus musculus CD36 antigen (Cd36), transcript variant 2, mRNA [NM_007643]	3.19678
Gm8995	ref|PREDICTED: Mus musculus predicted gene, EG668139 (EG668139), misc RNA [XR_001627]	3.19341
Hbegf	ref|Mus musculus heparin-binding EGF-like growth factor (Hbegf), mRNA [NM_010415]	3.19295
AK089407	gb|Mus musculus B6-derived CD11 +ve dendritic cells cDNA, RIKEN full-length enriched library, clone:F730023N17 product:unclassifiable, full insert sequence. [AK089407]	3.19027
Gbp3	ref|Mus musculus guanylate binding protein 3 (Gbp3), mRNA [NM_018734]	3.18515
Fas	ref|Mus musculus Fas (TNF receptor superfamily member 6) (Fas), transcript variant 1, mRNA [NM_007987]	3.18453
Pdlim7	ref|Mus musculus PDZ and LIM domain 7 (Pdlim7), transcript variant a, mRNA [NM_001114088]	3.18428
Klhl15	ref|Mus musculus kelch-like 15 (Drosophila) (Klhl15), transcript variant 4, mRNA [NM_153165]	3.18367
C3	ref|Mus musculus complement component 3 (C3), mRNA [NM_009778]	3.17435
AK076557	gb|Mus musculus adult male testis cDNA, RIKEN full-length enriched library, clone:4921508F21 product:unclassifiable, full insert sequence. [AK076557]	3.17296
Zfp52	ref|Mus musculus zinc finger protein 52 (Zfp52), mRNA [NM_144515]	3.16583
AK136384	gb|Mus musculus 16 days embryo lung cDNA, RIKEN full-length enriched library, clone:8430421H12 product:MAIL (IL-1 inducible nuclear ankyrin-repeat protein) (Molecule possessing ankyrin-repeats induced by lipopolysaccharide) homolog [Mus musculus], full in	3.16539
Lcp2	ref|Mus musculus lymphocyte cytosolic protein 2 (Lcp2), mRNA [NM_010696]	3.16281
Ier2	ref|Mus musculus immediate early response 2 (Ier2), mRNA [NM_010499]	3.15939
Fosb	ref|Mus musculus FBJ osteosarcoma oncogene B (Fosb), mRNA [NM_008036]	3.15902
Thbs1	ref|Mus musculus thrombospondin 1 (Thbs1), mRNA [NM_011580]	3.15516
Ms4a6d	gb|Mus musculus mRNA for MS4A11, complete cds. [AB026047]	3.15359
Cd80	gb|Mus musculus mRNA for CD80 antigen (Qoo609 gene), splice variant. [AJ278965]	3.15213
Fgf21	ref|Mus musculus fibroblast growth factor 21 (Fgf21), mRNA [NM_020013]	3.15194
Pmaip1	ref|Mus musculus phorbol-12-myristate-13-acetate-induced protein 1 (Pmaip1), mRNA [NM_021451]	3.14292
Nmu	ref|Mus musculus neuromedin U (Nmu), mRNA [NM_019515]	3.14269
Klf4	ref|Mus musculus Kruppel-like factor 4 (gut) (Klf4), mRNA [NM_010637]	3.14172
Gzma	ref|Mus musculus granzyme A (Gzma), mRNA [NM_010370]	3.13948
Prr18	ref|Mus musculus proline rich region 18 (Prr18), transcript variant 1, mRNA [NM_178774]	3.13515
Olfr154	ref|Mus musculus olfactory receptor 154 (Olfr154), mRNA [NM_013728]	3.13138
Pecam1	gb|Mus musculus 13 days embryo male testis cDNA, RIKEN full-length enriched library, clone:6030418F13 product:a disintegrin and metalloprotease domain 28, full insert sequence. [AK031380]	3.13123
Fas	ref|Mus musculus Fas (TNF receptor superfamily member 6) (Fas), transcript variant 1, mRNA [NM_007987]	3.13074
Zwint	ref|Mus musculus ZW10 interactor (Zwint), mRNA [NM_025635]	3.13009
H2-Ab1	ref|Mus musculus histocompatibility 2, class II antigen A, beta 1 (H2-Ab1), mRNA [NM_207105]	3.1284
Arl4d	ref|Mus musculus ADP-ribosylation factor-like 4D (Arl4d), mRNA [NM_025404]	3.12574
C3	ref|Mus musculus complement component 3 (C3), mRNA [NM_009778]	3.12387
Pappa	ref|Mus musculus pregnancy-associated plasma protein A (Pappa), mRNA [NM_021362]	3.12351
Igh-VJ558	ens|Ig alpha chain C region [Source:UniProtKB/Swiss-Prot;Acc:P01878] [ENSMUST00000103412]	3.1204
Hcls1	ref|Mus musculus hematopoietic cell specific Lyn substrate 1 (Hcls1), mRNA [NM_008225]	3.11492
Cd180	gb|Mus musculus activated spleen cDNA, RIKEN full-length enriched library, clone:F830005B01 product:lymphocyte antigen 78, full insert sequence. [AK089613]	3.10875
4930486L24Rik	ref|Mus musculus RIKEN cDNA 4930486L24 gene (4930486L24Rik), mRNA [NM_178098]	3.10459
C3	ref|Mus musculus complement component 3 (C3), mRNA [NM_009778]	3.10319
4931407G18Rik	ref|Mus musculus RIKEN cDNA 4931407G18 gene (4931407G18Rik), mRNA [NM_027631]	3.10203
Txnip	ref|Mus musculus thioredoxin interacting protein (Txnip), transcript variant 1, mRNA [NM_001009935]	3.09592
Fas	ref|Mus musculus Fas (TNF receptor superfamily member 6) (Fas), transcript variant 1, mRNA [NM_007987]	3.09476
Ets1	ref|Mus musculus E26 avian leukemia oncogene 1, 5' domain (Ets1), transcript variant 1, mRNA [NM_011808]	3.0887
AK076536	gb|Mus musculus 0 day neonate head cDNA, RIKEN full-length enriched library, clone:4833445A15 product:Hypothetical protein in the GNAS imprinted complex locus, full insert sequence. [AK076536]	3.08768
Gxylt2	ref|Mus musculus glucoside xylosyltransferase 2 (Gxylt2), mRNA [NM_198612]	3.08639
Clec1b	ref|Mus musculus C-type lectin domain family 1, member b (Clec1b), mRNA [NM_019985]	3.0828
St8sia6	ens|ST8 alpha-N-acetyl-neuraminide alpha-2,8-sialyltransferase 6 Gene [Source:MGI (curated);Acc:MGI:2386797] [ENSMUST00000003509]	3.08211
Prickle1	ref|Mus musculus prickle homolog 1 (Drosophila) (Prickle1), mRNA [NM_001033217]	3.08026
Spic	ref|Mus musculus Spi-C transcription factor (Spi-1/PU.1 related) (Spic), mRNA [NM_011461]	3.07599
Creb3l2	ref|Mus musculus cAMP responsive element binding protein 3-like 2 (Creb3l2), mRNA [NM_178661]	3.07262
Bgn	ref|Mus musculus biglycan (Bgn), mRNA [NM_007542]	3.06992
Saa2	ref|Mus musculus serum amyloid A 2 (Saa2), mRNA [NM_011314]	3.06905
Adamts4	ref|Mus musculus a disintegrin-like and metallopeptidase (reprolysin type) with thrombospondin type 1 motif, 4 (Adamts4), mRNA [NM_172845]	3.0682
Fas	ref|Mus musculus Fas (TNF receptor superfamily member 6) (Fas), transcript variant 1, mRNA [NM_007987]	3.06753
Csf2rb	ref|Mus musculus colony stimulating factor 2 receptor, beta, low-affinity (granulocyte-macrophage) (Csf2rb), mRNA [NM_007780]	3.06494
Dusp2	ref|Mus musculus dual specificity phosphatase 2 (Dusp2), mRNA [NM_010090]	3.05816
AK162987	gb|Mus musculus 0 day neonate thymus cDNA, RIKEN full-length enriched library, clone:A430024O18 product:unclassifiable, full insert sequence. [AK162987]	3.05807
Lyz1	ref|Mus musculus lysozyme 1 (Lyz1), mRNA [NM_013590]	3.05479
H2-Ab1	ref|Mus musculus histocompatibility 2, class II antigen A, beta 1 (H2-Ab1), mRNA [NM_207105]	3.04858
Odc1	ref|Mus musculus ornithine decarboxylase, structural 1 (Odc1), mRNA [NM_013614]	3.04632
AK052606	gb|Mus musculus 0 day neonate kidney cDNA, RIKEN full-length enriched library, clone:D630004B07 product:DOCK180 PROTEIN homolog [Homo sapiens], full insert sequence. [AK052606]	3.04543
Lonrf3	ref|Mus musculus LON peptidase N-terminal domain and ring finger 3 (Lonrf3), mRNA [NM_028894]	3.0438
Myc	ref|Mus musculus myelocytomatosis oncogene (Myc), transcript variant 1, mRNA [NM_010849]	3.04333
Ifi204	ref|Mus musculus interferon activated gene 204 (Ifi204), mRNA [NM_008329]	3.04302
Trem3	ref|Mus musculus triggering receptor expressed on myeloid cells 3 (Trem3), mRNA [NM_021407]	3.04241
Cxcr2	ref|Mus musculus chemokine (C-X-C motif) receptor 2 (Cxcr2), mRNA [NM_009909]	3.04196
Tnfrsf1a	ref|Mus musculus tumor necrosis factor receptor superfamily, member 1a (Tnfrsf1a), mRNA [NM_011609]	3.04099
ENSMUST00000114855	ens|homeodomain interacting protein kinase 2 Gene [Source:MGI Symbol;Acc:MGI:1314872] [ENSMUST00000114855]	3.04017
Fas	ref|Mus musculus Fas (TNF receptor superfamily member 6) (Fas), transcript variant 1, mRNA [NM_007987]	3.03519
Osgin1	ref|Mus musculus oxidative stress induced growth inhibitor 1 (Osgin1), mRNA [NM_027950]	3.03358
Utp14b	ref|Mus musculus UTP14, U3 small nucleolar ribonucleoprotein, homolog B (yeast) (Utp14b), transcript variant 2, mRNA [NM_001001981]	3.03145
Tnfrsf1a	ref|Mus musculus tumor necrosis factor receptor superfamily, member 1a (Tnfrsf1a), mRNA [NM_011609]	3.03098
Arpc1b	ref|Mus musculus actin related protein 2/3 complex, subunit 1B (Arpc1b), mRNA [NM_023142]	3.03066
Tnfrsf1a	ref|Mus musculus tumor necrosis factor receptor superfamily, member 1a (Tnfrsf1a), mRNA [NM_011609]	3.02922
Trim16	ref|Mus musculus tripartite motif-containing 16 (Trim16), mRNA [NM_053169]	3.02835
Tnfrsf1a	ref|Mus musculus tumor necrosis factor receptor superfamily, member 1a (Tnfrsf1a), mRNA [NM_011609]	3.02725
Fam107b	ref|Mus musculus family with sequence similarity 107, member B (Fam107b), mRNA [NM_025626]	3.02416
Cd93	ref|Mus musculus CD93 antigen (Cd93), mRNA [NM_010740]	3.02166
Ryr3	ref|Mus musculus ryanodine receptor 3 (Ryr3), mRNA [NM_177652]	3.02037
Lonrf3	gb|Mus musculus 8 days embryo whole body cDNA, RIKEN full-length enriched library, clone:5730439E01 product:hypothetical Phenylalanine-rich region containing protein, full insert sequence. [AK077530]	3.01827
Fas	ref|Mus musculus Fas (TNF receptor superfamily member 6) (Fas), transcript variant 1, mRNA [NM_007987]	3.01729
Fas	ref|Mus musculus Fas (TNF receptor superfamily member 6) (Fas), transcript variant 1, mRNA [NM_007987]	3.01275
Dennd3	ref|Mus musculus DENN/MADD domain containing 3 (Dennd3), mRNA [NM_001081066]	3.01078
Gvin1	ref|Mus musculus GTPase, very large interferon inducible 1 (Gvin1), transcript variant A, mRNA [NM_029000]	3.01042
Stra6	ref|Mus musculus stimulated by retinoic acid gene 6 (Stra6), transcript variant 2, mRNA [NM_009291]	3.00568
Myc	ref|Mus musculus myelocytomatosis oncogene (Myc), transcript variant 1, mRNA [NM_010849]	3.00046
C3	ref|Mus musculus complement component 3 (C3), mRNA [NM_009778]	2.9993
Myo1d	ref|Mus musculus myosin ID (Myo1d), mRNA [NM_177390]	2.99858
Stc1	ref|Mus musculus stanniocalcin 1 (Stc1), mRNA [NM_009285]	2.99675
Tnfrsf1a	ref|Mus musculus tumor necrosis factor receptor superfamily, member 1a (Tnfrsf1a), mRNA [NM_011609]	2.99518
Carm1	ref|Mus musculus coactivator-associated arginine methyltransferase 1 (Carm1), transcript variant 1, mRNA [NM_021531]	2.99345
H2-Ab1	ref|Mus musculus histocompatibility 2, class II antigen A, beta 1 (H2-Ab1), mRNA [NM_207105]	2.99255
Tnfrsf1a	ref|Mus musculus tumor necrosis factor receptor superfamily, member 1a (Tnfrsf1a), mRNA [NM_011609]	2.99107
Fas	ref|Mus musculus Fas (TNF receptor superfamily member 6) (Fas), transcript variant 1, mRNA [NM_007987]	2.98354
Cxcl16	ref|Mus musculus chemokine (C-X-C motif) ligand 16 (Cxcl16), mRNA [NM_023158]	2.98328
Btg2	ref|Mus musculus B-cell translocation gene 2, anti-proliferative (Btg2), mRNA [NM_007570]	2.98238
Tnfrsf1a	ref|Mus musculus tumor necrosis factor receptor superfamily, member 1a (Tnfrsf1a), mRNA [NM_011609]	2.98123
Mx2	ref|Mus musculus myxovirus (influenza virus) resistance 2 (Mx2), mRNA [NM_013606]	2.97855
St8sia6	ref|Mus musculus ST8 alpha-N-acetyl-neuraminide alpha-2,8-sialyltransferase 6 (St8sia6), mRNA [NM_145838]	2.97812
Myc	ref|Mus musculus myelocytomatosis oncogene (Myc), transcript variant 1, mRNA [NM_010849]	2.97686
Anxa2	ref|Mus musculus annexin A2 (Anxa2), mRNA [NM_007585]	2.97594
H2-Ab1	ref|Mus musculus histocompatibility 2, class II antigen A, beta 1 (H2-Ab1), mRNA [NM_207105]	2.97561
Irf1	ref|Mus musculus interferon regulatory factor 1 (Irf1), transcript variant 1, mRNA [NM_008390]	2.9751
AI662270	ref|Mus musculus expressed sequence AI662270 (AI662270), non-coding RNA [NR_015519]	2.96674
Chd7	ref|Mus musculus chromodomain helicase DNA binding protein 7 (Chd7), mRNA [NM_001081417]	2.9652
Ecscr	ref|Mus musculus endothelial cell-specific chemotaxis regulator (Ecscr), mRNA [NM_001033141]	2.96473
Otop2	ref|Mus musculus otopetrin 2 (Otop2), mRNA [NM_172801]	2.96241
Btg2	ref|Mus musculus B-cell translocation gene 2, anti-proliferative (Btg2), mRNA [NM_007570]	2.96063
Gm8995	ref|PREDICTED: Mus musculus predicted gene, EG668139 (EG668139), misc RNA [XR_001627]	2.96027
Tnfrsf1a	ref|Mus musculus tumor necrosis factor receptor superfamily, member 1a (Tnfrsf1a), mRNA [NM_011609]	2.9595
Plek	ref|Mus musculus pleckstrin (Plek), mRNA [NM_019549]	2.95578
Slc4a11	ref|Mus musculus solute carrier family 4, sodium bicarbonate transporter-like, member 11 (Slc4a11), mRNA [NM_001081162]	2.95417
ENSMUST00000062524	ens|Putative uncharacterized proteinMGC58416 protein ; [Source:UniProtKB/TrEMBL;Acc:Q8BIG3] [ENSMUST00000062524]	2.95007
AK048761	gb|Mus musculus 0 day neonate cerebellum cDNA, RIKEN full-length enriched library, clone:C230049N15 product:unclassifiable, full insert sequence. [AK048761]	2.9475
Fas	ref|Mus musculus Fas (TNF receptor superfamily member 6) (Fas), transcript variant 1, mRNA [NM_007987]	2.94681
Galntl2	ens|UDP-N-acetyl-alpha-D-galactosamine:polypeptide N-acetylgalactosaminyltransferase-like 2 Gene [Source:MGI Symbol;Acc:MGI:1926004] [ENSMUST00000022460]	2.94113
Jun	ref|Mus musculus Jun oncogene (Jun), mRNA [NM_010591]	2.93936
Wwtr1	ref|Mus musculus WW domain containing transcription regulator 1 (Wwtr1), transcript variant 2, mRNA [NM_133784]	2.93814
Il18rap	ref|Mus musculus interleukin 18 receptor accessory protein (Il18rap), mRNA [NM_010553]	2.93803
Lpl	ref|Mus musculus lipoprotein lipase (Lpl), mRNA [NM_008509]	2.93524
Dusp16	gb|Mus musculus adult male urinary bladder cDNA, RIKEN full-length enriched library, clone:9530081F05 product:dual specificity phosphatase 16, full insert sequence. [AK035652]	2.93439
Tnfrsf1a	ref|Mus musculus tumor necrosis factor receptor superfamily, member 1a (Tnfrsf1a), mRNA [NM_011609]	2.93345
Tnfrsf1a	ref|Mus musculus tumor necrosis factor receptor superfamily, member 1a (Tnfrsf1a), mRNA [NM_011609]	2.92913
Cd9	ref|Mus musculus CD9 antigen (Cd9), mRNA [NM_007657]	2.92539
Evi2b	ref|Mus musculus ecotropic viral integration site 2b (Evi2b), transcript variant 2, mRNA [NM_146023]	2.92469
Rasip1	ref|Mus musculus Ras interacting protein 1 (Rasip1), mRNA [NM_028544]	2.91962
Dusp1	ref|Mus musculus dual specificity phosphatase 1 (Dusp1), mRNA [NM_013642]	2.91681
Pla2g4a	ref|Mus musculus phospholipase A2, group IVA (cytosolic, calcium-dependent) (Pla2g4a), mRNA [NM_008869]	2.91486
AK082620	gb|Mus musculus 0 day neonate cerebellum cDNA, RIKEN full-length enriched library, clone:C230070D10 product:hypothetical protein, full insert sequence. [AK082620]	2.9138
Hormad1	ref|Mus musculus HORMA domain containing 1 (Hormad1), mRNA [NM_026489]	2.90695
Tnc	ref|Mus musculus tenascin C (Tnc), mRNA [NM_011607]	2.90651
2900006K08Rik	ref|Mus musculus RIKEN cDNA 2900006K08 gene (2900006K08Rik), mRNA [NM_028377]	2.905
Myc	ref|Mus musculus myelocytomatosis oncogene (Myc), transcript variant 1, mRNA [NM_010849]	2.9045
Tlr6	ref|Mus musculus toll-like receptor 6 (Tlr6), mRNA [NM_011604]	2.90278
Gipr	ref|Mus musculus gastric inhibitory polypeptide receptor (Gipr), mRNA [NM_001080815]	2.90064
Myc	ref|Mus musculus myelocytomatosis oncogene (Myc), transcript variant 1, mRNA [NM_010849]	2.89959
Cpxm2	gb|Mus musculus adult male hypothalamus cDNA, RIKEN full-length enriched library, clone:A230070K15 product:metallocarboxypeptidase 2, full insert sequence. [AK038874]	2.89606
ENSMUST00000110031	ens|AU RNA binding protein/enoyl-coenzyme A hydratase Gene [Source:MGI (curated);Acc:MGI:1338011] [ENSMUST00000110031]	2.8956
C3	ref|Mus musculus complement component 3 (C3), mRNA [NM_009778]	2.89537
Gpr4	ref|Mus musculus G protein-coupled receptor 4 (Gpr4), mRNA [NM_175668]	2.89261
BC006779	ref|Mus musculus cDNA sequence BC006779 (BC006779), mRNA [NM_183162]	2.89154
Jun	ref|Mus musculus Jun oncogene (Jun), mRNA [NM_010591]	2.88969
Col4a1	ref|Mus musculus collagen, type IV, alpha 1 (Col4a1), mRNA [NM_009931]	2.88924
Isg20	ref|Mus musculus interferon-stimulated protein (Isg20), transcript variant 1, mRNA [NM_020583]	2.88777
Snai1	ref|Mus musculus snail homolog 1 (Drosophila) (Snai1), mRNA [NM_011427]	2.88618
Jun	ref|Mus musculus Jun oncogene (Jun), mRNA [NM_010591]	2.88574
Rgs16	ref|Mus musculus regulator of G-protein signaling 16 (Rgs16), mRNA [NM_011267]	2.88346
H2-Ab1	ref|Mus musculus histocompatibility 2, class II antigen A, beta 1 (H2-Ab1), mRNA [NM_207105]	2.88142
Aim1	ref|Mus musculus absent in melanoma 1 (Aim1), mRNA [NM_172393]	2.87944
Ing5	ref|Mus musculus inhibitor of growth family, member 5 (Ing5), mRNA [NM_025454]	2.8789
Gm5226	ref|PREDICTED: Mus musculus predicted gene, EG383229 (EG383229), mRNA [XM_356935]	2.87762
Vim	ref|Mus musculus vimentin (Vim), mRNA [NM_011701]	2.87719
Ifng	ref|Mus musculus interferon gamma (Ifng), mRNA [NM_008337]	2.87535
Jun	ref|Mus musculus Jun oncogene (Jun), mRNA [NM_010591]	2.8748
AK039806	gb|Mus musculus 0 day neonate thymus cDNA, RIKEN full-length enriched library, clone:A430003G07 product:unclassifiable, full insert sequence. [AK039806]	2.87385
Klrd1	ref|Mus musculus killer cell lectin-like receptor, subfamily D, member 1 (Klrd1), mRNA [NM_010654]	2.87298
Ifrd1	gb|Mus musculus adult male colon cDNA, RIKEN full-length enriched library, clone:9030619M05 product:interferon-related developmental regulator 1, full insert sequence. [AK078888]	2.87114
Slc14a1	ref|Mus musculus solute carrier family 14 (urea transporter), member 1 (Slc14a1), transcript variant 2, mRNA [NM_028122]	2.86974
Il2rg	ref|Mus musculus interleukin 2 receptor, gamma chain (Il2rg), mRNA [NM_013563]	2.86873
BC013561	gb|Mus musculus cDNA clone IMAGE:3492058, **** WARNING: chimeric clone ****. [BC013561]	2.86669
Metrnl	gb|Mus musculus 0 day neonate eyeball cDNA, RIKEN full-length enriched library, clone:E130302A09 product:unclassifiable, full insert sequence. [AK053718]	2.86657
H2-Ab1	ref|Mus musculus histocompatibility 2, class II antigen A, beta 1 (H2-Ab1), mRNA [NM_207105]	2.86566
Lilra6	ref|Mus musculus leukocyte immunoglobulin-like receptor, subfamily A (with TM domain), member 6 (Lilra6), transcript variant 1, mRNA [NM_011090]	2.86401
Jun	ref|Mus musculus Jun oncogene (Jun), mRNA [NM_010591]	2.86029
ENSMUST00000062524	ens|Putative uncharacterized proteinMGC58416 protein ; [Source:UniProtKB/TrEMBL;Acc:Q8BIG3] [ENSMUST00000062524]	2.85822
Jun	ref|Mus musculus Jun oncogene (Jun), mRNA [NM_010591]	2.85584
Rrbp1	ref|Mus musculus ribosome binding protein 1 (Rrbp1), transcript variant 2, mRNA [NM_133626]	2.85289
Serpinb1a	ref|Mus musculus serine (or cysteine) peptidase inhibitor, clade B, member 1a (Serpinb1a), mRNA [NM_025429]	2.85174
H2-Ab1	ref|Mus musculus histocompatibility 2, class II antigen A, beta 1 (H2-Ab1), mRNA [NM_207105]	2.85168
Pim1	ref|Mus musculus proviral integration site 1 (Pim1), mRNA [NM_008842]	2.85027
Slfn5	ref|Mus musculus schlafen 5 (Slfn5), mRNA [NM_183201]	2.84977
Ifi202b	ref|Mus musculus interferon activated gene 202B (Ifi202b), transcript variant 2, mRNA [NM_011940]	2.84971
Efr3a	gb|Mus musculus 0 day neonate thymus cDNA, RIKEN full-length enriched library, clone:A430034C19 product:hypothetical protein, full insert sequence. [AK039937]	2.84956
Tmem88b	ref|Mus musculus transmembrane protein 88B (Tmem88b), mRNA [NM_001033394]	2.84681
Pinx1	ref|Mus musculus PIN2/TERF1 interacting, telomerase inhibitor 1 (Pinx1), mRNA [NM_028228]	2.84507
AK047060	gb|Mus musculus 10 days neonate cerebellum cDNA, RIKEN full-length enriched library, clone:B930014M05 product:unclassifiable, full insert sequence. [AK047060]	2.84486
ENSMUST00000062524	ens|Putative uncharacterized proteinMGC58416 protein ; [Source:UniProtKB/TrEMBL;Acc:Q8BIG3] [ENSMUST00000062524]	2.84466
Myc	ref|Mus musculus myelocytomatosis oncogene (Myc), transcript variant 1, mRNA [NM_010849]	2.84441
Slc7a11	ref|Mus musculus solute carrier family 7 (cationic amino acid transporter, y+ system), member 11 (Slc7a11), mRNA [NM_011990]	2.84288
Trim6	ref|Mus musculus tripartite motif-containing 6 (Trim6), mRNA [NM_001013616]	2.84186
Abhd2	ref|Mus musculus abhydrolase domain containing 2 (Abhd2), mRNA [NM_018811]	2.83998
Spn	ref|Mus musculus sialophorin (Spn), transcript variant 1, mRNA [NM_009259]	2.83874
Saa1	ref|Mus musculus serum amyloid A 1 (Saa1), mRNA [NM_009117]	2.83749
H2-Ab1	ref|Mus musculus histocompatibility 2, class II antigen A, beta 1 (H2-Ab1), mRNA [NM_207105]	2.83682
Cd247	ref|Mus musculus CD247 antigen (Cd247), transcript variant zeta, mRNA [NM_001113391]	2.83658
2310008H04Rik	ref|Mus musculus RIKEN cDNA 2310008H04 gene (2310008H04Rik), mRNA [NM_146068]	2.83597
C3	ref|Mus musculus complement component 3 (C3), mRNA [NM_009778]	2.83588
AK040170	gb|Mus musculus 0 day neonate thymus cDNA, RIKEN full-length enriched library, clone:A430072D23 product:unclassifiable, full insert sequence. [AK040170]	2.83482
AK086528	gb|Mus musculus 15 days embryo head cDNA, RIKEN full-length enriched library, clone:D930034N17 product:unclassifiable, full insert sequence. [AK086528]	2.83267
Rhbdf2	ref|Mus musculus rhomboid 5 homolog 2 (Drosophila) (Rhbdf2), transcript variant 1, mRNA [NM_172572]	2.82884
Gm10030	ref|PREDICTED: Mus musculus predicted gene, ENSMUSG00000057802 (ENSMUSG00000057802), mRNA [XM_001472570]	2.82614
TC1655445	tc|Q8VEL1_MOUSE (Q8VEL1) Erythroid differentiation regulator 1, partial (19%) [TC1655445]	2.82593
Ttll3	ref|Mus musculus tubulin tyrosine ligase-like family, member 3 (Ttll3), transcript variant 2, mRNA [NM_001142732]	2.82569
Rdh10	ens|retinol dehydrogenase 10 (all-trans) Gene [Source:MGI (curated);Acc:MGI:1924238] [ENSMUST00000027053]	2.82551
2900006K08Rik	ref|Mus musculus RIKEN cDNA 2900006K08 gene (2900006K08Rik), mRNA [NM_028377]	2.82454
Irgm1	gb|Mus musculus 2 days neonate thymus thymic cells cDNA, RIKEN full-length enriched library, clone:C920012B18 product:interferon inducible protein 1, full insert sequence. [AK083346]	2.82431
Bag3	ref|Mus musculus BCL2-associated athanogene 3 (Bag3), mRNA [NM_013863]	2.82345
Myc	ref|Mus musculus myelocytomatosis oncogene (Myc), transcript variant 1, mRNA [NM_010849]	2.81979
AK031717	gb|Mus musculus 13 days embryo male testis cDNA, RIKEN full-length enriched library, clone:6030496L02 product:unclassifiable, full insert sequence. [AK031717]	2.81592
Jun	ref|Mus musculus Jun oncogene (Jun), mRNA [NM_010591]	2.81218
Rassf8	ref|Mus musculus Ras association (RalGDS/AF-6) domain family (N-terminal) member 8 (Rassf8), mRNA [NM_027760]	2.81215
Myc	ref|Mus musculus myelocytomatosis oncogene (Myc), transcript variant 1, mRNA [NM_010849]	2.81066
4631416L12Rik	gb|Mus musculus 0 day neonate lung cDNA, RIKEN full-length enriched library, clone:E030024E19 product:weakly similar to PUTATIVE SH3 DOMAIN-CONTAINING GUANINE EXCHANGE FACTOR SGEF [Homo sapiens], full insert sequence. [AK087060]	2.80653
Myc	ref|Mus musculus myelocytomatosis oncogene (Myc), transcript variant 1, mRNA [NM_010849]	2.80501
Enpep	ref|Mus musculus glutamyl aminopeptidase (Enpep), mRNA [NM_007934]	2.80441
Slfn1	ref|Mus musculus schlafen 1 (Slfn1), mRNA [NM_011407]	2.80216
Nfatc2	gb|Mus musculus 16 days embryo head cDNA, RIKEN full-length enriched library, clone:C130082H17 product:nuclear factor of activated T-cells, cytoplasmic 2, full insert sequence. [AK081853]	2.79751
Il13ra1	ref|Mus musculus interleukin 13 receptor, alpha 1 (Il13ra1), mRNA [NM_133990]	2.79681
Kcnq1	ref|Mus musculus potassium voltage-gated channel, subfamily Q, member 1 (Kcnq1), mRNA [NM_008434]	2.79622
Myo1d	gb|Mus musculus adult female vagina cDNA, RIKEN full-length enriched library, clone:9930104H07 product:MYOSIN-1D, full insert sequence. [AK037051]	2.79487
Foxo6	ref|Mus musculus forkhead box O6 (Foxo6), mRNA [NM_194060]	2.78729
Jun	ref|Mus musculus Jun oncogene (Jun), mRNA [NM_010591]	2.78722
Npas4	ref|Mus musculus neuronal PAS domain protein 4 (Npas4), mRNA [NM_153553]	2.78483
Pbk	ref|Mus musculus PDZ binding kinase (Pbk), mRNA [NM_023209]	2.78411
Erbb2ip	gb|Mus musculus adult male spinal cord cDNA, RIKEN full-length enriched library, clone:A330090F21 product:unclassifiable, full insert sequence. [AK079640]	2.78305
Parp14	ref|Mus musculus poly (ADP-ribose) polymerase family, member 14 (Parp14), mRNA [NM_001039530]	2.78068
Nos2	ref|Mus musculus nitric oxide synthase 2, inducible (Nos2), mRNA [NM_010927]	2.77594
Ahnak	ref|Mus musculus AHNAK nucleoprotein (desmoyokin) (Ahnak), transcript variant 3, mRNA [NM_001039959]	2.77285
Abhd2	ref|Mus musculus abhydrolase domain containing 2 (Abhd2), mRNA [NM_018811]	2.76972
Pfkfb3	ref|Mus musculus 6-phosphofructo-2-kinase/fructose-2,6-biphosphatase 3 (Pfkfb3), transcript variant 6, mRNA [NM_133232]	2.76953
Ankrd33b	ref|Mus musculus ankyrin repeat domain 33B (Ankrd33b), transcript variant 1, mRNA [NM_026153]	2.76574
Jun	ref|Mus musculus Jun oncogene (Jun), mRNA [NM_010591]	2.76435
Fmo2	gb|Mus musculus adult male tongue cDNA, RIKEN full-length enriched library, clone:2310008D08 product:flavin containing monooxygenase 2, full insert sequence. [AK009224]	2.75994
Klk7	ref|Mus musculus kallikrein related-peptidase 7 (chymotryptic, stratum corneum) (Klk7), mRNA [NM_011872]	2.75821
1300014I06Rik	ref|Mus musculus RIKEN cDNA 1300014I06 gene (1300014I06Rik), mRNA [NM_025831]	2.75713
Myc	ref|Mus musculus myelocytomatosis oncogene (Myc), transcript variant 1, mRNA [NM_010849]	2.75708
Jun	ref|Mus musculus Jun oncogene (Jun), mRNA [NM_010591]	2.75554
Fcgr2b	ref|Mus musculus Fc receptor, IgG, low affinity IIb (Fcgr2b), transcript variant 1, mRNA [NM_001077189]	2.75539
Tcfcp2	gb|Mus musculus 0 day neonate head cDNA, RIKEN full-length enriched library, clone:4832436O10 product:transcription factor CP2, full insert sequence. [AK076444]	2.75444
Clic4	ref|Mus musculus chloride intracellular channel 4 (mitochondrial) (Clic4), nuclear gene encoding mitochondrial protein, mRNA [NM_013885]	2.7535
P2rx1	ref|Mus musculus purinergic receptor P2X, ligand-gated ion channel, 1 (P2rx1), mRNA [NM_008771]	2.75334
Tnfrsf25	ref|Mus musculus tumor necrosis factor receptor superfamily, member 25 (Tnfrsf25), mRNA [NM_033042]	2.75233
Sel1l	gb|Mus musculus adult female placenta cDNA, RIKEN full-length enriched library, clone:1600026C08 product:Sel1 (suppressor of lin-12) 1 homolog (C. elegans), full insert sequence. [AK005544]	2.75085
Krt19	ref|Mus musculus keratin 19 (Krt19), mRNA [NM_008471]	2.74969
ENSMUST00000127730	ens|Putative uncharacterized protein Fragment [Source:UniProtKB/TrEMBL;Acc:Q8BW36] [ENSMUST00000127730]	2.74875
AK086129	gb|Mus musculus 15 days embryo head cDNA, RIKEN full-length enriched library, clone:D930007H16 product:unclassifiable, full insert sequence. [AK086129]	2.74495
Mitf	ref|Mus musculus microphthalmia-associated transcription factor (Mitf), transcript variant 2, mRNA [NM_008601]	2.74489
Has2	ref|Mus musculus hyaluronan synthase 2 (Has2), mRNA [NM_008216]	2.74337
Ccr7	ref|Mus musculus chemokine (C-C motif) receptor 7 (Ccr7), mRNA [NM_007719]	2.74268
Hamp	ref|Mus musculus hepcidin antimicrobial peptide (Hamp), mRNA [NM_032541]	2.74071
H2-Ab1	ref|Mus musculus histocompatibility 2, class II antigen A, beta 1 (H2-Ab1), mRNA [NM_207105]	2.7401
Flt1	gb|Mus musculus 12 days embryo eyeball cDNA, RIKEN full-length enriched library, clone:D230005G05 product:FMS-like tyrosine kinase 1, full insert sequence. [AK084177]	2.73975
Vegfa	ref|Mus musculus vascular endothelial growth factor A (Vegfa), transcript variant 1, mRNA [NM_001025250]	2.73975
Kif26a	ref|Mus musculus kinesin family member 26A (Kif26a), mRNA [NM_001097621]	2.73325
Nt5e	ref|Mus musculus 5' nucleotidase, ecto (Nt5e), mRNA [NM_011851]	2.72728
Wdfy1	ref|Mus musculus WD repeat and FYVE domain containing 1 (Wdfy1), transcript variant 2, mRNA [NM_027057]	2.72629
Rac2	ref|Mus musculus RAS-related C3 botulinum substrate 2 (Rac2), mRNA [NM_009008]	2.72447
4930523C07Rik	ref|Mus musculus RIKEN cDNA 4930523C07 gene (4930523C07Rik), transcript variant 1, mRNA [NM_001162896]	2.72326
AK012436	gb|Mus musculus 11 days embryo whole body cDNA, RIKEN full-length enriched library, clone:2700055K03 product:adenylate cyclase 7, full insert sequence. [AK012436]	2.72314
Parp14	ref|Mus musculus poly (ADP-ribose) polymerase family, member 14 (Parp14), mRNA [NM_001039530]	2.72187
Stap1	ref|Mus musculus signal transducing adaptor family member 1 (Stap1), mRNA [NM_019992]	2.71942
H2-Ab1	ref|Mus musculus histocompatibility 2, class II antigen A, beta 1 (H2-Ab1), mRNA [NM_207105]	2.71865
Fpr1	ref|Mus musculus formyl peptide receptor 1 (Fpr1), mRNA [NM_013521]	2.71015
Acer2	gb|Mus musculus 10 days neonate cerebellum cDNA, RIKEN full-length enriched library, clone:B930001C21 product:hypothetical protein, full insert sequence. [AK046888]	2.70958
Ear3	ref|Mus musculus eosinophil-associated, ribonuclease A family, member 3 (Ear3), mRNA [NM_017388]	2.70924
Igfbp3	ref|Mus musculus insulin-like growth factor binding protein 3 (Igfbp3), mRNA [NM_008343]	2.70899
Anxa2	ref|Mus musculus annexin A2 (Anxa2), mRNA [NM_007585]	2.70893
ENSMUST00000024247	ens|Putative uncharacterized protein Fragment [Source:UniProtKB/TrEMBL;Acc:Q9CVQ7] [ENSMUST00000024247]	2.70879
Ear1	ref|Mus musculus eosinophil-associated, ribonuclease A family, member 1 (Ear1), mRNA [NM_007894]	2.7082
Asb4	ref|Mus musculus ankyrin repeat and SOCS box-containing 4 (Asb4), mRNA [NM_023048]	2.70707
Dnahc2	ref|Mus musculus dynein, axonemal, heavy chain 2 (Dnahc2), mRNA [NM_001081330]	2.70616
Oxr1	gb|Mus musculus adult male aorta and vein cDNA, RIKEN full-length enriched library, clone:A530033P13 product:oxidation resistance 1 (MGI:2179326), full insert sequence. [AK040881]	2.70421
Fcgr2b	ref|Mus musculus Fc receptor, IgG, low affinity IIb (Fcgr2b), transcript variant 1, mRNA [NM_001077189]	2.70407
Relb	ref|Mus musculus avian reticuloendotheliosis viral (v-rel) oncogene related B (Relb), mRNA [NM_009046]	2.70272
Lcp1	ref|Mus musculus lymphocyte cytosolic protein 1 (Lcp1), mRNA [NM_008879]	2.70066
AK051402	gb|Mus musculus 12 days embryo spinal ganglion cDNA, RIKEN full-length enriched library, clone:D130046G19 product:inferred: RNP particle component {Mus musculus}, full insert sequence. [AK051402]	2.69926
Mpzl2	ref|Mus musculus myelin protein zero-like 2 (Mpzl2), mRNA [NM_007962]	2.69875
Vps13b	gb|Mus musculus ES cells cDNA, RIKEN full-length enriched library, clone:C330002D13 product:similar to CDNA FLJ20583 FIS, CLONE KAT09685 [Homo sapiens], full insert sequence. [AK049111]	2.69748
Kdelr3	ref|Mus musculus KDEL (Lys-Asp-Glu-Leu) endoplasmic reticulum protein retention receptor 3 (Kdelr3), mRNA [NM_134090]	2.692
C4bp-ps1	ref|Mus musculus complement component 4 binding protein, pseudogene 1 (C4bp-ps1), non-coding RNA [NR_028304]	2.69198
H2-Ab1	ref|Mus musculus histocompatibility 2, class II antigen A, beta 1 (H2-Ab1), mRNA [NM_207105]	2.69014
Cyp1b1	ref|Mus musculus cytochrome P450, family 1, subfamily b, polypeptide 1 (Cyp1b1), mRNA [NM_009994]	2.68444
Ptgir	ref|Mus musculus prostaglandin I receptor (IP) (Ptgir), mRNA [NM_008967]	2.68392
Capg	ref|Mus musculus capping protein (actin filament), gelsolin-like (Capg), transcript variant 1, mRNA [NM_007599]	2.68343
Myc	ref|Mus musculus myelocytomatosis oncogene (Myc), transcript variant 1, mRNA [NM_010849]	2.68342
AK054250	gb|Mus musculus 2 days pregnant adult female ovary cDNA, RIKEN full-length enriched library, clone:E330003I04 product:unclassifiable, full insert sequence. [AK054250]	2.68168
H2-K1	ref|Mus musculus histocompatibility 2, K1, K region (H2-K1), transcript variant 1, mRNA [NM_001001892]	2.68161
Tmem190	ref|Mus musculus transmembrane protein 190 (Tmem190), mRNA [NM_030028]	2.67666
H2-K1	ref|Mus musculus histocompatibility 2, K1, K region (H2-K1), transcript variant 1, mRNA [NM_001001892]	2.67545
C3	ref|Mus musculus complement component 3 (C3), mRNA [NM_009778]	2.67426
Krt7	ref|Mus musculus keratin 7 (Krt7), mRNA [NM_033073]	2.67367
Muc4	gb|Mus musculus mucin Muc4 mRNA, partial cds. [AF218265]	2.67192
Tarm1	ref|Mus musculus T cell-interacting, activating receptor on myeloid cells 1 (Tarm1), mRNA [NM_177363]	2.67176
Fcgr2b	ref|Mus musculus Fc receptor, IgG, low affinity IIb (Fcgr2b), transcript variant 1, mRNA [NM_001077189]	2.67135
Vegfa	ref|Mus musculus vascular endothelial growth factor A (Vegfa), transcript variant 1, mRNA [NM_001025250]	2.66707
Pilrb1	ref|Mus musculus paired immunoglobin-like type 2 receptor beta 1 (Pilrb1), mRNA [NM_133209]	2.66699
Cebpb	ref|Mus musculus CCAAT/enhancer binding protein (C/EBP), beta (Cebpb), mRNA [NM_009883]	2.66452
Smad5	ref|Mus musculus MAD homolog 5 (Drosophila) (Smad5), transcript variant 1, mRNA [NM_008541]	2.66283
Csf2rb2	ref|Mus musculus colony stimulating factor 2 receptor, beta 2, low-affinity (granulocyte-macrophage) (Csf2rb2), mRNA [NM_007781]	2.66275
Cd53	ref|Mus musculus CD53 antigen (Cd53), mRNA [NM_007651]	2.66202
Rab20	ref|Mus musculus RAB20, member RAS oncogene family (Rab20), mRNA [NM_011227]	2.65983
Traf1	ref|Mus musculus TNF receptor-associated factor 1 (Traf1), mRNA [NM_009421]	2.65887
Col18a1	ref|Mus musculus collagen, type XVIII, alpha 1 (Col18a1), transcript variant 2, mRNA [NM_009929]	2.65734
A430071A18Rik	gb|Mus musculus 0 day neonate thymus cDNA, RIKEN full-length enriched library, clone:A430071A18 product:unclassifiable, full insert sequence. [AK040159]	2.65683
Rassf4	ref|Mus musculus Ras association (RalGDS/AF-6) domain family member 4 (Rassf4), mRNA [NM_178045]	2.65628
TC1592407	tc|HOMOLPA5 lysophosphatidic acid receptor {Mus musculus} (exp=-1; wgp=0; cg=0), complete [TC1592407]	2.65279
Fcgr2b	ref|Mus musculus Fc receptor, IgG, low affinity IIb (Fcgr2b), transcript variant 1, mRNA [NM_001077189]	2.65186
H3f3b	ref|Mus musculus H3 histone, family 3B (H3f3b), mRNA [NM_008211]	2.6514
Adm	ref|Mus musculus adrenomedullin (Adm), mRNA [NM_009627]	2.65128
Bst1	ref|Mus musculus bone marrow stromal cell antigen 1 (Bst1), mRNA [NM_009763]	2.64897
Nfil3	ref|Mus musculus nuclear factor, interleukin 3, regulated (Nfil3), mRNA [NM_017373]	2.64884
L3mbtl2	ref|Mus musculus l(3)mbt-like 2 (Drosophila) (L3mbtl2), mRNA [NM_145993]	2.64777
Serpinh1	ref|Mus musculus serine (or cysteine) peptidase inhibitor, clade H, member 1 (Serpinh1), transcript variant 1, mRNA [NM_009825]	2.64596
AU021034	ref|Mus musculus expressed sequence AU021034 (AU021034), mRNA [NM_177629]	2.64582
Fcgr2b	ref|Mus musculus Fc receptor, IgG, low affinity IIb (Fcgr2b), transcript variant 1, mRNA [NM_001077189]	2.64476
H2-K1	ref|Mus musculus histocompatibility 2, K1, K region (H2-K1), transcript variant 1, mRNA [NM_001001892]	2.64296
Lypd6	ref|Mus musculus LY6/PLAUR domain containing 6 (Lypd6), transcript variant 1, mRNA [NM_177139]	2.64204
Hmgcs1	gb|Mus musculus 15 days embryo male testis cDNA, RIKEN full-length enriched library, clone:8030402P03 product:similar to hydroxymethylglutaryl-CoA synthase (EC 4.1.3.5) (fragment) [Gallus gallus], full insert sequence. [AK078743]	2.64178
F2	ref|Mus musculus coagulation factor II (F2), mRNA [NM_010168]	2.6415
Rad54b	ref|Mus musculus RAD54 homolog B (S. cerevisiae) (Rad54b), mRNA [NM_001039556]	2.63919
H2-K1	ref|Mus musculus histocompatibility 2, K1, K region (H2-K1), transcript variant 1, mRNA [NM_001001892]	2.63919
Sbno2	ref|Mus musculus strawberry notch homolog 2 (Drosophila) (Sbno2), mRNA [NM_183426]	2.63805
Mvp	ref|Mus musculus major vault protein (Mvp), mRNA [NM_080638]	2.63803
Btg3	ref|Mus musculus B-cell translocation gene 3 (Btg3), mRNA [NM_009770]	2.63791
Pygl	ref|Mus musculus liver glycogen phosphorylase (Pygl), mRNA [NM_133198]	2.63695
Ccr5	ref|Mus musculus chemokine (C-C motif) receptor 5 (Ccr5), mRNA [NM_009917]	2.63666
Alas2	ref|Mus musculus aminolevulinic acid synthase 2, erythroid (Alas2), nuclear gene encoding mitochondrial protein, transcript variant 1, mRNA [NM_009653]	2.63637
AK085088	gb|Mus musculus 13 days embryo lung cDNA, RIKEN full-length enriched library, clone:D430035C11 product:A kinase (PRKA) anchor protein (gravin) 12, full insert sequence. [AK085088]	2.63485
Rgs9bp	ref|Mus musculus regulator of G-protein signalling 9 binding protein (Rgs9bp), mRNA [NM_145840]	2.63045
H2-K1	ref|Mus musculus histocompatibility 2, K1, K region (H2-K1), transcript variant 1, mRNA [NM_001001892]	2.62946
AK053990	gb|Mus musculus 2 days pregnant adult female oviduct cDNA, RIKEN full-length enriched library, clone:E230011B21 product:unclassifiable, full insert sequence. [AK053990]	2.62918
Apobec2	ref|Mus musculus apolipoprotein B mRNA editing enzyme, catalytic polypeptide 2 (Apobec2), mRNA [NM_009694]	2.62759
Chst11	ref|Mus musculus carbohydrate sulfotransferase 11 (Chst11), mRNA [NM_021439]	2.62724
Hsd17b14	ref|Mus musculus hydroxysteroid (17-beta) dehydrogenase 14 (Hsd17b14), mRNA [NM_025330]	2.62658
Msn	ref|Mus musculus moesin (Msn), mRNA [NM_010833]	2.62576
Fcgr2b	ref|Mus musculus Fc receptor, IgG, low affinity IIb (Fcgr2b), transcript variant 1, mRNA [NM_001077189]	2.62536
Tcf15	ref|Mus musculus transcription factor 15 (Tcf15), mRNA [NM_009328]	2.62478
H2-K1	ref|Mus musculus histocompatibility 2, K1, K region (H2-K1), transcript variant 1, mRNA [NM_001001892]	2.62458
Vegfa	ref|Mus musculus vascular endothelial growth factor A (Vegfa), transcript variant 1, mRNA [NM_001025250]	2.62453
A630081D01Rik	gb|Mus musculus 3 days neonate thymus cDNA, RIKEN full-length enriched library, clone:A630081D01 product:unclassifiable, full insert sequence. [AK042310]	2.62428
Fem1b	ref|Mus musculus feminization 1 homolog b (C. elegans) (Fem1b), mRNA [NM_010193]	2.62391
AW112010	ref|Mus musculus expressed sequence AW112010 (AW112010), mRNA [NM_001177351]	2.62341
H2-K1	ref|Mus musculus histocompatibility 2, K1, K region (H2-K1), transcript variant 1, mRNA [NM_001001892]	2.62227
Hsf5	ref|Mus musculus heat shock transcription factor family member 5 (Hsf5), mRNA [NM_001045527]	2.62165
H2-K1	ref|Mus musculus histocompatibility 2, K1, K region (H2-K1), transcript variant 1, mRNA [NM_001001892]	2.62164
H2-Ab1	ref|Mus musculus histocompatibility 2, class II antigen A, beta 1 (H2-Ab1), mRNA [NM_207105]	2.62148
H2-Aa	ref|Mus musculus histocompatibility 2, class II antigen A, alpha (H2-Aa), mRNA [NM_010378]	2.6212
Gpr115	ref|Mus musculus G protein-coupled receptor 115 (Gpr115), mRNA [NM_030067]	2.61931
Isg15	ref|Mus musculus ISG15 ubiquitin-like modifier (Isg15), mRNA [NM_015783]	2.61827
H2-K1	ref|Mus musculus histocompatibility 2, K1, K region (H2-K1), transcript variant 1, mRNA [NM_001001892]	2.61417
Capzb	gb|Mus musculus adult male testis cDNA, RIKEN full-length enriched library, clone:1700120C01 product:similar to CAPPING PROTEIN BETA 3 SUBUNIT (FRAGMENT) [Mus musculus], full insert sequence. [AK007209]	2.61249
Fgfr2	ref|Mus musculus fibroblast growth factor receptor 2 (Fgfr2), transcript variant 1, mRNA [NM_010207]	2.61195
Dock1	gb|Mus musculus 16 days embryo head cDNA, RIKEN full-length enriched library, clone:C130086K10 product:dedicator of cyto-kinesis 1, full insert sequence. [AK163853]	2.61096
AK082805	gb|Mus musculus ES cells cDNA, RIKEN full-length enriched library, clone:C330023J09 product:weakly similar to GAG POLYPROTEIN [Mus musculus], full insert sequence. [AK082805]	2.61094
Rbm28	ref|Mus musculus RNA binding motif protein 28 (Rbm28), mRNA [NM_133925]	2.60873
Opalin	ref|Mus musculus oligodendrocytic myelin paranodal and inner loop protein (Opalin), mRNA [NM_153520]	2.60791
Vegfa	ref|Mus musculus vascular endothelial growth factor A (Vegfa), transcript variant 1, mRNA [NM_001025250]	2.60669
A_51_P144143	Unknown	2.6061
Edn2	ref|Mus musculus endothelin 2 (Edn2), mRNA [NM_007902]	2.60568
Pmp22	ref|Mus musculus peripheral myelin protein 22 (Pmp22), mRNA [NM_008885]	2.60432
C3	ref|Mus musculus complement component 3 (C3), mRNA [NM_009778]	2.6039
Kdm6b	ref|Mus musculus KDM1 lysine (K)-specific demethylase 6B (Kdm6b), mRNA [NM_001017426]	2.60285
Map3k6	gb|Mus musculus ASK2 mRNA for apoptosis signal-regulating kinase 2, complete cds. [AB021861]	2.60181
Lilra6	ref|Mus musculus leukocyte immunoglobulin-like receptor, subfamily A (with TM domain), member 6 (Lilra6), transcript variant 1, mRNA [NM_011090]	2.59948
St18	ref|Mus musculus suppression of tumorigenicity 18 (St18), mRNA [NM_173868]	2.59602
Pcdh7	ref|Mus musculus protocadherin 7 (Pcdh7), transcript variant 2, mRNA [NM_018764]	2.59542
H2-K1	gb|Mus musculus mRNA, complete cds. [M69070]	2.59356
B230303O12Rik	gb|Mus musculus adult male corpora quadrigemina cDNA, RIKEN full-length enriched library, clone:B230303O12 product:unclassifiable, full insert sequence. [AK045684]	2.58975
Jarid2	gb|Mus musculus 9.5 days embryo parthenogenote cDNA, RIKEN full-length enriched library, clone:B130010D11 product:jumonji, full insert sequence. [AK044888]	2.58896
Myo1d	ref|Mus musculus myosin ID (Myo1d), mRNA [NM_177390]	2.5883
AK030494	gb|Mus musculus adult male pituitary gland cDNA, RIKEN full-length enriched library, clone:5330420E05 product:unclassifiable, full insert sequence. [AK030494]	2.58725
Fcgr2b	ref|Mus musculus Fc receptor, IgG, low affinity IIb (Fcgr2b), transcript variant 1, mRNA [NM_001077189]	2.58167
1700012B09Rik	ref|Mus musculus RIKEN cDNA 1700012B09 gene (1700012B09Rik), mRNA [NM_029306]	2.58117
Olfr157	ref|Mus musculus olfactory receptor 157 (Olfr157), mRNA [NM_019475]	2.57846
Rgs18	ref|Mus musculus regulator of G-protein signaling 18 (Rgs18), mRNA [NM_022881]	2.57819
TC1728254	tc|AF177196 type II 5'-iodothyronine deiodinase {Mus musculus} (exp=-1; wgp=0; cg=0), complete [TC1728254]	2.57816
ENSMUST00000147852	ens|tripartite motif-containing 62 Gene [Source:MGI (curated);Acc:MGI:1914775] [ENSMUST00000147852]	2.5776
Ppic	ref|Mus musculus peptidylprolyl isomerase C (Ppic), mRNA [NM_008908]	2.57689
Slc18a1	gb|Mus musculus 7 days embryo whole body cDNA, RIKEN full-length enriched library, clone:C430018J19 product:CHROMAFFIN GRANULE AMINE TRANSPORTER (VESICULAR AMINE TRANSPORTER 1) (VAT1) homolog [Rattus norvegicus], full insert sequence. [AK049514]	2.57467
Vegfa	ref|Mus musculus vascular endothelial growth factor A (Vegfa), transcript variant 1, mRNA [NM_001025250]	2.57456
Hspg2	ref|Mus musculus perlecan (heparan sulfate proteoglycan 2) (Hspg2), mRNA [NM_008305]	2.57199
Nat3	ref|Mus musculus N-acetyltransferase 3 (Nat3), mRNA [NM_008674]	2.57174
Fcgr2b	ref|Mus musculus Fc receptor, IgG, low affinity IIb (Fcgr2b), transcript variant 1, mRNA [NM_001077189]	2.57148
Ifi27l2a	gb|Mus musculus adult male tongue cDNA, RIKEN full-length enriched library, clone:2310061N23 product:similar to ALPHA-INTERFERON INDUCIBLE PROTEIN (FRAGMENT) [Mesocricetus auratus], full insert sequence. [AK010014]	2.56998
Cd1d1	ref|Mus musculus CD1d1 antigen (Cd1d1), mRNA [NM_007639]	2.56839
Unc93a	ref|Mus musculus unc-93 homolog A (C. elegans) (Unc93a), mRNA [NM_199252]	2.56828
Fcgr2b	ref|Mus musculus Fc receptor, IgG, low affinity IIb (Fcgr2b), transcript variant 1, mRNA [NM_001077189]	2.56718
Pdlim5	ref|Mus musculus PDZ and LIM domain 5 (Pdlim5), transcript variant 2, mRNA [NM_019809]	2.56694
Plat	ref|Mus musculus plasminogen activator, tissue (Plat), mRNA [NM_008872]	2.56495
Icosl	ref|Mus musculus icos ligand (Icosl), mRNA [NM_015790]	2.56445
S42506	gb|Mus sp. dystrophin mRNA, partial cds. [S42506]	2.56429
Icam2	ref|Mus musculus intercellular adhesion molecule 2 (Icam2), mRNA [NM_010494]	2.56375
4930486L24Rik	ref|Mus musculus RIKEN cDNA 4930486L24 gene (4930486L24Rik), mRNA [NM_178098]	2.56335
AK082313	gb|Mus musculus 0 day neonate cerebellum cDNA, RIKEN full-length enriched library, clone:C230036M05 product:unclassifiable, full insert sequence. [AK082313]	2.56317
Igh-VJ558	ens|Ig alpha chain C region [Source:UniProtKB/Swiss-Prot;Acc:P01878] [ENSMUST00000103412]	2.56014
Slc6a15	gb|Mus musculus adult male corpora quadrigemina cDNA, RIKEN full-length enriched library, clone:B230311C12 product:ORPHAN SODIUM- AND CHLORIDE-DEPENDENT NEUROTRANSMITTER TRANSPORTER NTT73 (ORPHAN TRANSPORTER V7-3) homolog [Homo sapiens], full insert seque	2.55863
Rassf4	ref|Mus musculus Ras association (RalGDS/AF-6) domain family member 4 (Rassf4), mRNA [NM_178045]	2.55772
Gm13646	ref|Mus musculus predicted gene 13646 (Gm13646), mRNA [NM_001097979]	2.5558
Csrp3	ref|Mus musculus cysteine and glycine-rich protein 3 (Csrp3), mRNA [NM_013808]	2.55521
Efcab6	ref|Mus musculus EF-hand calcium binding domain 6 (Efcab6), transcript variant 1, mRNA [NM_029946]	2.55513
Synj1	gb|Mus musculus 4 days neonate male adipose cDNA, RIKEN full-length enriched library, clone:B430216F19 product:SYNAPTOJANIN 1 (EC 3.1.3.56) (SYNAPTIC INOSITOL-1,4,5-TRISPHOSPHATE 5- PHOSPHATASE 1) homolog [Rattus norvegicus], full insert sequence. [AK0809	2.55481
Aqp5	ref|Mus musculus aquaporin 5 (Aqp5), mRNA [NM_009701]	2.55413
Ptprc	ref|Mus musculus protein tyrosine phosphatase, receptor type, C (Ptprc), transcript variant 2, mRNA [NM_011210]	2.55257
Sftpb	ref|Mus musculus surfactant associated protein B (Sftpb), mRNA [NM_147779]	2.55173
Rxfp2	ref|Mus musculus relaxin/insulin-like family peptide receptor 2 (Rxfp2), mRNA [NM_080468]	2.5502
Vegfa	ref|Mus musculus vascular endothelial growth factor A (Vegfa), transcript variant 1, mRNA [NM_001025250]	2.54937
Cdk6	ref|Mus musculus cyclin-dependent kinase 6 (Cdk6), mRNA [NM_009873]	2.54789
Ifng	ref|Mus musculus interferon gamma (Ifng), mRNA [NM_008337]	2.54683
Mlkl	ref|Mus musculus mixed lineage kinase domain-like (Mlkl), mRNA [NM_029005]	2.54592
Slfn3	ref|Mus musculus schlafen 3 (Slfn3), mRNA [NM_011409]	2.5452
Amigo3	ref|Mus musculus adhesion molecule with Ig like domain 3 (Amigo3), mRNA [NM_177275]	2.54433
Ms4a4b	ref|Mus musculus membrane-spanning 4-domains, subfamily A, member 4B (Ms4a4b), mRNA [NM_021718]	2.54419
Dpm3	ref|Mus musculus dolichyl-phosphate mannosyltransferase polypeptide 3 (Dpm3), mRNA [NM_026767]	2.54065
Ednra	gb|Mus musculus 3 days neonate thymus cDNA, RIKEN full-length enriched library, clone:A630071G03 product:SIMILAR TO ENDOTHELIN RECEPTOR TYPE A, full insert sequence. [AK042211]	2.54054
BC055004	ref|Mus musculus cDNA sequence BC055004 (BC055004), mRNA [NM_001013773]	2.54043
Ceacam2	ref|Mus musculus carcinoembryonic antigen-related cell adhesion molecule 2 (Ceacam2), transcript variant 3, mRNA [NM_007543]	2.54031
Cdhr4	ref|Mus musculus cadherin-related family member 4 (Cdhr4), mRNA [NM_001122635]	2.53983
ENSMUST00000062524	ens|Putative uncharacterized proteinMGC58416 protein ; [Source:UniProtKB/TrEMBL;Acc:Q8BIG3] [ENSMUST00000062524]	2.53977
Gp9	ref|Mus musculus glycoprotein 9 (platelet) (Gp9), mRNA [NM_018762]	2.5386
Sik1	ref|Mus musculus salt inducible kinase 1 (Sik1), mRNA [NM_010831]	2.53604
Csrnp1	ref|Mus musculus cysteine-serine-rich nuclear protein 1 (Csrnp1), mRNA [NM_153287]	2.53406
TC1729826	tc|Q3ZC59_BOVIN (Q3ZC59) GABARAPL2 protein (Fragment), partial (79%) [TC1729826]	2.53372
1810013L24Rik	gb|Mus musculus 0 day neonate skin cDNA, RIKEN full-length enriched library, clone:4632411K06 product:unclassifiable, full insert sequence. [AK028510]	2.53297
Fcgr2b	ref|Mus musculus Fc receptor, IgG, low affinity IIb (Fcgr2b), transcript variant 1, mRNA [NM_001077189]	2.53173
Tle3	gb|M.musculus mESG mRNA. [X73360]	2.52792
H2-K1	ref|Mus musculus histocompatibility 2, K1, K region (H2-K1), transcript variant 1, mRNA [NM_001001892]	2.52735
AK034700	gb|Mus musculus 12 days embryo embryonic body between diaphragm region and neck cDNA, RIKEN full-length enriched library, clone:9430026E01 product:inferred: putative {Mus musculus}, full insert sequence. [AK034700]	2.52573
AK043486	gb|Mus musculus 7 days neonate cerebellum cDNA, RIKEN full-length enriched library, clone:A730099G24 product:unclassifiable, full insert sequence. [AK043486]	2.52519
Col7a1	ref|Mus musculus collagen, type VII, alpha 1 (Col7a1), mRNA [NM_007738]	2.52277
Ets1	ref|Mus musculus E26 avian leukemia oncogene 1, 5' domain (Ets1), transcript variant 1, mRNA [NM_011808]	2.52055
Mapk6	gb|Mus musculus 10 days embryo whole body cDNA, RIKEN full-length enriched library, clone:2610021I23 product:unclassifiable, full insert sequence. [AK011505]	2.52035
AK042659	gb|Mus musculus 7 days neonate cerebellum cDNA, RIKEN full-length enriched library, clone:A730014A09 product:unclassifiable, full insert sequence. [AK042659]	2.51942
Fabp4	ref|Mus musculus fatty acid binding protein 4, adipocyte (Fabp4), mRNA [NM_024406]	2.51918
Ifi27l2a	ref|Mus musculus interferon, alpha-inducible protein 27 like 2A (Ifi27l2a), mRNA [NM_029803]	2.51587
Xpo1	gb|Mus musculus 12 days embryo eyeball cDNA, RIKEN full-length enriched library, clone:D230034M16 product:unclassifiable, full insert sequence. [AK052007]	2.51587
9530026P05Rik	ref|Mus musculus RIKEN cDNA 9530026P05 gene (9530026P05Rik), non-coding RNA [NR_015530]	2.51512
Mnda	ref|Mus musculus myeloid cell nuclear differentiation antigen (Mnda), mRNA [NM_001033450]	2.51044
Hist1h1d	ref|Mus musculus histone cluster 1, H1d (Hist1h1d), mRNA [NM_145713]	2.50958
Ctsc	ref|Mus musculus cathepsin C (Ctsc), mRNA [NM_009982]	2.50912
Apaf1	ref|Mus musculus apoptotic peptidase activating factor 1 (Apaf1), transcript variant 1, mRNA [NM_001042558]	2.50434
Ndrg1	ref|Mus musculus N-myc downstream regulated gene 1 (Ndrg1), mRNA [NM_008681]	2.50313
Nebl	gb|Mus musculus 16 days neonate cerebellum cDNA, RIKEN full-length enriched library, clone:9630046D09 product:hypothetical LIM domain containing protein, full insert sequence. [AK036214]	2.50305
Bcor	ref|Mus musculus BCL6 interacting corepressor (Bcor), transcript variant a, mRNA [NM_029510]	2.50197
Clec5a	ref|Mus musculus C-type lectin domain family 5, member a (Clec5a), transcript variant 1, mRNA [NM_001038604]	2.50041
Bdh2	ref|Mus musculus 3-hydroxybutyrate dehydrogenase, type 2 (Bdh2), transcript variant 2, mRNA [NM_027208]	2.49993
Rgs18	ref|Mus musculus regulator of G-protein signaling 18 (Rgs18), mRNA [NM_022881]	2.49942
AK089002	gb|Mus musculus 2 days neonate thymus thymic cells cDNA, RIKEN full-length enriched library, clone:E430035E23 product:unclassifiable, full insert sequence. [AK089002]	2.49641
Errfi1	ref|Mus musculus ERBB receptor feedback inhibitor 1 (Errfi1), mRNA [NM_133753]	2.49422
Arap3	ref|Mus musculus ArfGAP with RhoGAP domain, ankyrin repeat and PH domain 3 (Arap3), mRNA [NM_139206]	2.48738
AK051555	gb|Mus musculus 12 days embryo spinal ganglion cDNA, RIKEN full-length enriched library, clone:D130056G21 product:unclassifiable, full insert sequence. [AK051555]	2.48653
Vegfa	ref|Mus musculus vascular endothelial growth factor A (Vegfa), transcript variant 1, mRNA [NM_001025250]	2.48234
Meox1	ref|Mus musculus mesenchyme homeobox 1 (Meox1), mRNA [NM_010791]	2.48189
Zfp36l1	gb|Mouse TIS11 primary response gene, complete cds. [M58566]	2.47331
Erbb2ip	gb|Mus musculus 10 days neonate medulla oblongata cDNA, RIKEN full-length enriched library, clone:B830047G01 product:Erbb2 interacting protein, full insert sequence. [AK046880]	2.47329
Mgst1	ref|Mus musculus microsomal glutathione S-transferase 1 (Mgst1), mRNA [NM_019946]	2.47304
Runx1	ref|Mus musculus runt related transcription factor 1 (Runx1), transcript variant 4, mRNA [NM_009821]	2.47257
A030003K02Rik	gb|Mus musculus 13 days embryo lung cDNA, RIKEN full-length enriched library, clone:D430005D11 product:unclassifiable, full insert sequence. [AK084880]	2.47243
Pdk4	ref|Mus musculus pyruvate dehydrogenase kinase, isoenzyme 4 (Pdk4), mRNA [NM_013743]	2.46971
Ddx58	ref|Mus musculus DEAD (Asp-Glu-Ala-Asp) box polypeptide 58 (Ddx58), mRNA [NM_172689]	2.46797
Nid1	ref|Mus musculus nidogen 1 (Nid1), mRNA [NM_010917]	2.46713
Sox2ot	ref|Mus musculus SOX2 overlapping transcript (non-protein coding) (Sox2ot), non-coding RNA [NR_015580]	2.46542
Vegfa	ref|Mus musculus vascular endothelial growth factor A (Vegfa), transcript variant 1, mRNA [NM_001025250]	2.46391
Myh9	ref|Mus musculus myosin, heavy polypeptide 9, non-muscle (Myh9), transcript variant 1, mRNA [NM_022410]	2.45861
Gadd45a	ref|Mus musculus growth arrest and DNA-damage-inducible 45 alpha (Gadd45a), mRNA [NM_007836]	2.45785
Gm6742	ref|PREDICTED: Mus musculus similar to Odc1 protein (LOC627245), misc RNA [XR_030600]	2.45785
Fam46c	ref|Mus musculus family with sequence similarity 46, member C (Fam46c), mRNA [NM_001142952]	2.45617
Adamts8	ref|Mus musculus a disintegrin-like and metallopeptidase (reprolysin type) with thrombospondin type 1 motif, 8 (Adamts8), mRNA [NM_013906]	2.45573
Lum	ref|Mus musculus lumican (Lum), mRNA [NM_008524]	2.45543
Cdkn1a	ref|Mus musculus cyclin-dependent kinase inhibitor 1A (P21) (Cdkn1a), transcript variant 1, mRNA [NM_007669]	2.45158
Nhedc2	ref|Mus musculus Na+/H+ exchanger domain containing 2 (Nhedc2), nuclear gene encoding mitochondrial protein, mRNA [NM_178877]	2.44992
Mest	ref|Mus musculus mesoderm specific transcript (Mest), mRNA [NM_008590]	2.44963
Lyz2	ref|Mus musculus lysozyme 2 (Lyz2), mRNA [NM_017372]	2.44962
Cdkn1a	ref|Mus musculus cyclin-dependent kinase inhibitor 1A (P21) (Cdkn1a), transcript variant 1, mRNA [NM_007669]	2.44925
Il4ra	ref|Mus musculus interleukin 4 receptor, alpha (Il4ra), mRNA [NM_001008700]	2.44579
Msn	ref|Mus musculus moesin (Msn), mRNA [NM_010833]	2.44387
Scara5	ref|Mus musculus scavenger receptor class A, member 5 (putative) (Scara5), transcript variant 1, mRNA [NM_028903]	2.44374
Hspa5	ref|Mus musculus heat shock protein 5 (Hspa5), transcript variant 2, mRNA [NM_022310]	2.44357
Cdkn1a	ref|Mus musculus cyclin-dependent kinase inhibitor 1A (P21) (Cdkn1a), transcript variant 1, mRNA [NM_007669]	2.4409
Cdkn1a	ref|Mus musculus cyclin-dependent kinase inhibitor 1A (P21) (Cdkn1a), transcript variant 1, mRNA [NM_007669]	2.44033
Cd300lf	ref|Mus musculus CD300 antigen like family member F (Cd300lf), transcript variant 1, mRNA [NM_001169153]	2.44028
Egr3	gb|Mus musculus adult male hippocampus cDNA, RIKEN full-length enriched library, clone:C630040P19 product:early growth response 3, full insert sequence. [AK141603]	2.44025
B4galt1	ref|Mus musculus UDP-Gal:betaGlcNAc beta 1,4- galactosyltransferase, polypeptide 1 (B4galt1), mRNA [NM_022305]	2.44025
AK085055	gb|Mus musculus 13 days embryo lung cDNA, RIKEN full-length enriched library, clone:D430030L13 product:chloride intracellular channel 4 (mitochondrial), full insert sequence. [AK085055]	2.44
Fndc1	ref|Mus musculus fibronectin type III domain containing 1 (Fndc1), mRNA [NM_001081416]	2.43953
Gcnt2	ref|Mus musculus glucosaminyl (N-acetyl) transferase 2, I-branching enzyme (Gcnt2), transcript variant 3, mRNA [NM_133219]	2.43893
6720474J12Rik	gb|Mus musculus 12 days embryo male wolffian duct includes surrounding region cDNA, RIKEN full-length enriched library, clone:6720474J12 product:unclassifiable, full insert sequence. [AK032932]	2.43843
Cysltr2	ref|Mus musculus cysteinyl leukotriene receptor 2 (Cysltr2), transcript variant 1, mRNA [NM_133720]	2.43806
Cdk6	gb|Mus musculus adult male thymus cDNA, RIKEN full-length enriched library, clone:5830411I20 product:unclassifiable, full insert sequence. [AK030810]	2.43723
Slc11a1	ref|Mus musculus solute carrier family 11 (proton-coupled divalent metal ion transporters), member 1 (Slc11a1), mRNA [NM_013612]	2.43675
Erbb2ip	gb|Mus musculus adult male corpora quadrigemina cDNA, RIKEN full-length enriched library, clone:B230311M15 product:unclassifiable, full insert sequence. [AK045806]	2.43633
Cd74	ref|Mus musculus CD74 antigen (invariant polypeptide of major histocompatibility complex, class II antigen-associated) (Cd74), transcript variant 1, mRNA [NM_001042605]	2.43612
Ifitm7	ref|Mus musculus interferon induced transmembrane protein 7 (Ifitm7), mRNA [NM_028968]	2.43608
AK050605	gb|Mus musculus 2 days neonate thymus thymic cells cDNA, RIKEN full-length enriched library, clone:C920012N01 product:unclassifiable, full insert sequence. [AK050605]	2.43494
Itga5	ref|Mus musculus integrin alpha 5 (fibronectin receptor alpha) (Itga5), mRNA [NM_010577]	2.43334
AK051949	gb|Mus musculus 12 days embryo eyeball cDNA, RIKEN full-length enriched library, clone:D230022M09 product:unclassifiable, full insert sequence. [AK051949]	2.43189
Tra2b	gb|Mus musculus splicing factor, arginine/serine-rich 10 (transformer 2 homolog, Drosophila), mRNA (cDNA clone IMAGE:5343672). [BC057996]	2.43157
Jam2	ref|Mus musculus junction adhesion molecule 2 (Jam2), mRNA [NM_023844]	2.42608
Cdc6	ref|Mus musculus cell division cycle 6 homolog (S. cerevisiae) (Cdc6), transcript variant 1, mRNA [NM_011799]	2.42592
Dnahc10	ref|Mus musculus dynein, axonemal, heavy chain 10 (Dnahc10), mRNA [NM_019536]	2.42429
Emb	gb|Mus musculus ES cells cDNA, RIKEN full-length enriched library, clone:2410081C23 product:embigin, full insert sequence. [AK010733]	2.42391
AK082254	gb|Mus musculus 0 day neonate cerebellum cDNA, RIKEN full-length enriched library, clone:C230029G10 product:unclassifiable, full insert sequence. [AK082254]	2.42317
ENSMUST00000115672	ens|baculoviral IAP repeat-containing 3 Gene [Source:MGI (curated);Acc:MGI:1197007] [ENSMUST00000115672]	2.42282
Gm8995	ref|PREDICTED: Mus musculus predicted gene, EG668139 (EG668139), misc RNA [XR_035350]	2.42276
Vegfa	ref|Mus musculus vascular endothelial growth factor A (Vegfa), transcript variant 1, mRNA [NM_001025250]	2.42249
Ucma	ref|Mus musculus upper zone of growth plate and cartilage matrix associated (Ucma), transcript variant 1, mRNA [NM_026754]	2.42209
Ifrd1	ref|Mus musculus interferon-related developmental regulator 1 (Ifrd1), mRNA [NM_013562]	2.42194
BC005705	gb|Mus musculus cDNA sequence BC005705, mRNA (cDNA clone MGC:11898 IMAGE:3598523), complete cds. [BC005705]	2.42136
Upp1	ref|Mus musculus uridine phosphorylase 1 (Upp1), transcript variant 1, mRNA [NM_009477]	2.42132
H1f0	ref|Mus musculus H1 histone family, member 0 (H1f0), mRNA [NM_008197]	2.42104
Stat3	ref|Mus musculus signal transducer and activator of transcription 3 (Stat3), transcript variant 1, mRNA [NM_213659]	2.42072
Sar1a	ref|Mus musculus SAR1 gene homolog A (S. cerevisiae) (Sar1a), mRNA [NM_009120]	2.42043
Gm1966	ref|PREDICTED: Mus musculus gene model 1966, (NCBI), transcript variant 1 (Gm1966), mRNA [XM_001000891]	2.41957
Cdkn1a	ref|Mus musculus cyclin-dependent kinase inhibitor 1A (P21) (Cdkn1a), transcript variant 1, mRNA [NM_007669]	2.41787
Vegfa	ref|Mus musculus vascular endothelial growth factor A (Vegfa), transcript variant 1, mRNA [NM_001025250]	2.41467
AI256396	gb|Mus musculus 11 days embryo head cDNA, RIKEN full-length enriched library, clone:6230431N17 product:unclassifiable, full insert sequence. [AK134520]	2.41424
AK084660	gb|Mus musculus 13 days embryo heart cDNA, RIKEN full-length enriched library, clone:D330026H24 product:unclassifiable, full insert sequence. [AK084660]	2.41399
Tgif2	ref|Mus musculus TGFB-induced factor homeobox 2 (Tgif2), mRNA [NM_173396]	2.4139
Zfp36l1	ref|Mus musculus zinc finger protein 36, C3H type-like 1 (Zfp36l1), mRNA [NM_007564]	2.41386
Wisp2	ref|Mus musculus WNT1 inducible signaling pathway protein 2 (Wisp2), mRNA [NM_016873]	2.41373
Akap13	ref|Mus musculus A kinase (PRKA) anchor protein 13 (Akap13), mRNA [NM_029332]	2.41252
Car13	ref|Mus musculus carbonic anhydrase 13 (Car13), mRNA [NM_024495]	2.4121
Zfp217	ref|Mus musculus zinc finger protein 217 (Zfp217), transcript variant 1, mRNA [NM_001033299]	2.41204
Etnk2	ref|Mus musculus ethanolamine kinase 2 (Etnk2), mRNA [NM_175443]	2.41032
Fgf2	ref|Mus musculus fibroblast growth factor 2 (Fgf2), mRNA [NM_008006]	2.41024
Tjp2	ref|Mus musculus tight junction protein 2 (Tjp2), mRNA [NM_011597]	2.40671
Tiparp	ref|Mus musculus TCDD-inducible poly(ADP-ribose) polymerase (Tiparp), mRNA [NM_178892]	2.40515
Cd5l	ref|Mus musculus CD5 antigen-like (Cd5l), mRNA [NM_009690]	2.40363
Plat	gb|Mus musculus 0 day neonate eyeball cDNA, RIKEN full-length enriched library, clone:E130020K19 product:plasminogen activator, tissue, full insert sequence. [AK053476]	2.40279
Cdkn1a	ref|Mus musculus cyclin-dependent kinase inhibitor 1A (P21) (Cdkn1a), transcript variant 1, mRNA [NM_007669]	2.40264
ENSMUST00000020363	ens|protein tyrosine phosphatase, receptor type, B Gene [Source:MGI Symbol;Acc:MGI:97809] [ENSMUST00000020363]	2.40243
Apaf1	ref|Mus musculus apoptotic peptidase activating factor 1 (Apaf1), transcript variant 1, mRNA [NM_001042558]	2.40218
Myct1	ref|Mus musculus myc target 1 (Myct1), mRNA [NM_026793]	2.40097
Ifi203	gb|Mus musculus activated spleen cDNA, RIKEN full-length enriched library, clone:F830211F21 product:interferon activated gene 203, full insert sequence. [AK172505]	2.39861
Neurl3	ref|Mus musculus neuralized homolog 3 homolog (Drosophila) (Neurl3), mRNA [NM_153408]	2.39834
Anxa3	ref|Mus musculus annexin A3 (Anxa3), mRNA [NM_013470]	2.39794
Trim30	ref|Mus musculus tripartite motif-containing 30 (Trim30), mRNA [NM_009099]	2.39665
AK089510	gb|Mus musculus B6-derived CD11 +ve dendritic cells cDNA, RIKEN full-length enriched library, clone:F730042I04 product:unclassifiable, full insert sequence. [AK089510]	2.39578
Ccdc88c	gb|Mus musculus coiled-coil domain containing 88C, mRNA (cDNA clone MGC:58041 IMAGE:6408630), complete cds. [BC043115]	2.39544
Cdkn1a	ref|Mus musculus cyclin-dependent kinase inhibitor 1A (P21) (Cdkn1a), transcript variant 1, mRNA [NM_007669]	2.39366
H3f3b	ref|Mus musculus H3 histone, family 3B (H3f3b), mRNA [NM_008211]	2.39355
Cdkn1a	ref|Mus musculus cyclin-dependent kinase inhibitor 1A (P21) (Cdkn1a), transcript variant 1, mRNA [NM_007669]	2.3927
Gng11	ref|Mus musculus guanine nucleotide binding protein (G protein), gamma 11 (Gng11), mRNA [NM_025331]	2.39094
Otop3	ref|Mus musculus otopetrin 3 (Otop3), mRNA [NM_027132]	2.39029
C3	ref|Mus musculus complement component 3 (C3), mRNA [NM_009778]	2.389
Tnfsf14	ref|Mus musculus tumor necrosis factor (ligand) superfamily, member 14 (Tnfsf14), mRNA [NM_019418]	2.38829
S100a4	ref|Mus musculus S100 calcium binding protein A4 (S100a4), mRNA [NM_011311]	2.38784
1700123K08Rik	ref|Mus musculus RIKEN cDNA 1700123K08 gene (1700123K08Rik), mRNA [NM_029693]	2.38664
Robo3	ref|Mus musculus roundabout homolog 3 (Drosophila) (Robo3), mRNA [NM_001164767]	2.38651
Foxf1a	ref|Mus musculus forkhead box F1a (Foxf1a), mRNA [NM_010426]	2.38621
Slc14a1	ref|Mus musculus solute carrier family 14 (urea transporter), member 1 (Slc14a1), transcript variant 2, mRNA [NM_028122]	2.38595
1810026B05Rik	gb|Mus musculus 16 days embryo head cDNA, RIKEN full-length enriched library, clone:C130076G01 product:unclassifiable, full insert sequence. [AK140938]	2.38536
AK079806	gb|Mus musculus 0 day neonate thymus cDNA, RIKEN full-length enriched library, clone:A430073B10 product:unclassifiable, full insert sequence. [AK079806]	2.38372
Gngt2	ens|guanine nucleotide binding protein (G protein), gamma transducing activity polypeptide 2 Gene [Source:MGI (curated);Acc:MGI:893584] [ENSMUST00000036088]	2.38318
Stat3	ref|Mus musculus signal transducer and activator of transcription 3 (Stat3), transcript variant 1, mRNA [NM_213659]	2.38258
Tbx18	ref|Mus musculus T-box18 (Tbx18), mRNA [NM_023814]	2.38254
Bmp7	ref|Mus musculus bone morphogenetic protein 7 (Bmp7), mRNA [NM_007557]	2.38243
Isg20	ref|Mus musculus interferon-stimulated protein (Isg20), transcript variant 1, mRNA [NM_020583]	2.38062
Ucp1	ref|Mus musculus uncoupling protein 1 (mitochondrial, proton carrier) (Ucp1), nuclear gene encoding mitochondrial protein, mRNA [NM_009463]	2.37888
AK090287	gb|Mus musculus 13 days embryo spinal cord cDNA, RIKEN full-length enriched library, clone:G630037M01 product:unclassifiable, full insert sequence. [AK090287]	2.37833
AK050573	gb|Mus musculus 2 days neonate thymus thymic cells cDNA, RIKEN full-length enriched library, clone:C920001P18 product:unclassifiable, full insert sequence. [AK050573]	2.37714
NAP052311-1	Unknown	2.37606
Prr5l	ref|Mus musculus proline rich 5 like (Prr5l), transcript variant 2, mRNA [NM_175181]	2.37537
NAP045049-1	Unknown	2.37517
Nxnl2	ref|Mus musculus nucleoredoxin-like 2 (Nxnl2), mRNA [NM_029173]	2.37428
Stat3	ref|Mus musculus signal transducer and activator of transcription 3 (Stat3), transcript variant 1, mRNA [NM_213659]	2.37422
Trim6	ref|Mus musculus tripartite motif-containing 6 (Trim6), mRNA [NM_001013616]	2.37394
Fut7	ref|Mus musculus fucosyltransferase 7 (Fut7), transcript variant 1, mRNA [NM_013524]	2.37193
Ly6g6f	ref|Mus musculus lymphocyte antigen 6 complex, locus G6F (Ly6g6f), mRNA [NM_001163192]	2.37153
1700022A21Rik	ref|Mus musculus RIKEN cDNA 1700022A21 gene (1700022A21Rik), non-coding RNA [NR_003953]	2.37142
H2-Ab1	gb|Mus musculus histocompatibility 2, class II antigen A, beta 1, mRNA (cDNA clone MGC:6297 IMAGE:2651058), complete cds. [BC010322]	2.37112
Ptpn22	ref|Mus musculus protein tyrosine phosphatase, non-receptor type 22 (lymphoid) (Ptpn22), mRNA [NM_008979]	2.37075
Pfkfb3	ref|Mus musculus 6-phosphofructo-2-kinase/fructose-2,6-biphosphatase 3 (Pfkfb3), transcript variant 6, mRNA [NM_133232]	2.36799
C330016O10Rik	ref|Mus musculus RIKEN cDNA C330016O10 gene (C330016O10Rik), mRNA [NM_145974]	2.36798
Phf3	gb|Mus musculus in vitro fertilized eggs cDNA, RIKEN full-length enriched library, clone:7420404C12 product:PHD finger protein 3, full insert sequence. [AK135686]	2.36772
Klk1b16	ref|Mus musculus kallikrein 1-related peptidase b16 (Klk1b16), mRNA [NM_008454]	2.36742
Stat3	ref|Mus musculus signal transducer and activator of transcription 3 (Stat3), transcript variant 1, mRNA [NM_213659]	2.36589
ENSMUST00000110481	ens|zinc finger protein 192 Gene [Source:MGI (curated);Acc:MGI:1913815] [ENSMUST00000110481]	2.36283
NAP103812-1	Unknown	2.36119
Stat3	ref|Mus musculus signal transducer and activator of transcription 3 (Stat3), transcript variant 1, mRNA [NM_213659]	2.36012
Tmed3	gb|Mus musculus adult male colon cDNA, RIKEN full-length enriched library, clone:9030011E03 product:unclassifiable, full insert sequence. [AK078837]	2.35958
Cdkn1a	ref|Mus musculus cyclin-dependent kinase inhibitor 1A (P21) (Cdkn1a), transcript variant 1, mRNA [NM_007669]	2.35915
Bmp7	ref|Mus musculus bone morphogenetic protein 7 (Bmp7), mRNA [NM_007557]	2.3574
Hspb8	ref|Mus musculus heat shock protein 8 (Hspb8), mRNA [NM_030704]	2.35416
Arhgef16	ref|Mus musculus Rho guanine nucleotide exchange factor (GEF) 16 (Arhgef16), mRNA [NM_001112744]	2.3514
Hist1h1c	ref|Mus musculus histone cluster 1, H1c (Hist1h1c), mRNA [NM_015786]	2.35096
Bmp7	ref|Mus musculus bone morphogenetic protein 7 (Bmp7), mRNA [NM_007557]	2.3505
Tmem117	gb|Mus musculus adult male diencephalon cDNA, RIKEN full-length enriched library, clone:9330142K14 product:weakly similar to KIAA1657 PROTEIN (FRAGMENT) [Homo sapiens], full insert sequence. [AK034024]	2.34933
Cml5	ref|Mus musculus camello-like 5 (Cml5), mRNA [NM_023493]	2.34929
Zfp69	ref|Mus musculus zinc finger protein 69 (Zfp69), mRNA [NM_001005788]	2.34887
Pros1	ref|Mus musculus protein S (alpha) (Pros1), mRNA [NM_011173]	2.34851
4930523C07Rik	ref|Mus musculus RIKEN cDNA 4930523C07 gene (4930523C07Rik), transcript variant 1, mRNA [NM_001162896]	2.34839
Tlr4	ref|Mus musculus toll-like receptor 4 (Tlr4), mRNA [NM_021297]	2.34752
Hk3	ref|Mus musculus hexokinase 3 (Hk3), nuclear gene encoding mitochondrial protein, mRNA [NM_001033245]	2.34716
Bmp7	ref|Mus musculus bone morphogenetic protein 7 (Bmp7), mRNA [NM_007557]	2.34652
Nes	ref|Mus musculus nestin (Nes), mRNA [NM_016701]	2.34436
Slc28a2	ref|Mus musculus solute carrier family 28 (sodium-coupled nucleoside transporter), member 2 (Slc28a2), mRNA [NM_172980]	2.34419
Rprd2	gb|Mus musculus NOD-derived CD11c +ve dendritic cells cDNA, RIKEN full-length enriched library, clone:F630103I02 product:Hypothetical serine-rich region containing protein homolog [Mus musculus], full insert sequence. [AK154692]	2.34407
AK033099	gb|Mus musculus 15 days embryo male testis cDNA, RIKEN full-length enriched library, clone:8030422I16 product:cytochrome c, pseudogene 3, full insert sequence. [AK033099]	2.34359
Stat3	ref|Mus musculus signal transducer and activator of transcription 3 (Stat3), transcript variant 1, mRNA [NM_213659]	2.34283
Creb5	ref|Mus musculus cAMP responsive element binding protein 5 (Creb5), mRNA [NM_172728]	2.34189
2900073G15Rik	ref|Mus musculus RIKEN cDNA 2900073G15 gene (2900073G15Rik), mRNA [NM_026064]	2.34167
Stat3	ref|Mus musculus signal transducer and activator of transcription 3 (Stat3), transcript variant 1, mRNA [NM_213659]	2.33935
Srsf7	ref|Mus musculus serine/arginine-rich splicing factor 7 (Srsf7), mRNA [NM_146083]	2.33915
Slamf7	ref|Mus musculus SLAM family member 7 (Slamf7), mRNA [NM_144539]	2.33675
Nes	ref|Mus musculus nestin (Nes), mRNA [NM_016701]	2.33633
Cdkn1a	ref|Mus musculus cyclin-dependent kinase inhibitor 1A (P21) (Cdkn1a), transcript variant 1, mRNA [NM_007669]	2.33451
Ednra	ref|Mus musculus endothelin receptor type A (Ednra), mRNA [NM_010332]	2.33362
Stat3	ref|Mus musculus signal transducer and activator of transcription 3 (Stat3), transcript variant 1, mRNA [NM_213659]	2.33261
Ccdc88b	ref|Mus musculus coiled-coil domain containing 88B (Ccdc88b), mRNA [NM_001081291]	2.3323
Hhat	ref|Mus musculus hedgehog acyltransferase (Hhat), mRNA [NM_144881]	2.33187
Smox	gb|Mus musculus 0 day neonate eyeball cDNA, RIKEN full-length enriched library, clone:E130115D16 product:POLYAMINE OXIDASE ISOFORM-3 homolog [Homo sapiens], full insert sequence. [AK087437]	2.33144
Bmp7	ref|Mus musculus bone morphogenetic protein 7 (Bmp7), mRNA [NM_007557]	2.33133
Hbp1	ref|Mus musculus high mobility group box transcription factor 1 (Hbp1), transcript variant 2, mRNA [NM_177993]	2.33099
AK078295	gb|Mus musculus adult male olfactory brain cDNA, RIKEN full-length enriched library, clone:6430577K16 product:unclassifiable, full insert sequence. [AK078295]	2.3298
Stat3	ref|Mus musculus signal transducer and activator of transcription 3 (Stat3), transcript variant 1, mRNA [NM_213659]	2.32939
AK037579	gb|Mus musculus 16 days neonate thymus cDNA, RIKEN full-length enriched library, clone:A130027H19 product:unclassifiable, full insert sequence. [AK037579]	2.32916
ENSMUST00000102977	ens|histone cluster 1, H4i Gene [Source:MGI (curated);Acc:MGI:2448432] [ENSMUST00000102977]	2.32713
Rod1	ref|Mus musculus ROD1 regulator of differentiation 1 (S. pombe) (Rod1), transcript variant 1, mRNA [NM_144904]	2.32697
Bmp7	ref|Mus musculus bone morphogenetic protein 7 (Bmp7), mRNA [NM_007557]	2.3267
Selp	ref|Mus musculus selectin, platelet (Selp), mRNA [NM_011347]	2.32578
Bmp7	ref|Mus musculus bone morphogenetic protein 7 (Bmp7), mRNA [NM_007557]	2.32295
2210404J11Rik	gb|Mus musculus activated spleen cDNA, RIKEN full-length enriched library, clone:F830034K24 product:hypothetical protein, full insert sequence. [AK089867]	2.32102
Gvin1	ref|Mus musculus GTPase, very large interferon inducible 1 (Gvin1), transcript variant A, mRNA [NM_029000]	2.32017
Pax1	ref|Mus musculus paired box gene 1 (Pax1), mRNA [NM_008780]	2.31876
NAP027004-1	Unknown	2.31854
Ccnl1	ref|Mus musculus cyclin L1 (Ccnl1), mRNA [NM_019937]	2.31834
Nes	ref|Mus musculus nestin (Nes), mRNA [NM_016701]	2.31809
Bcas1	ref|Mus musculus breast carcinoma amplified sequence 1 (Bcas1), transcript variant 1, mRNA [NM_029815]	2.31792
TC1635506	tc|Q80UU3_MOUSE (Q80UU3) SET domain-containing protein 7, partial (36%) [TC1635506]	2.31783
Bach1	ref|Mus musculus BTB and CNC homology 1 (Bach1), mRNA [NM_007520]	2.3177
Bmp7	ref|Mus musculus bone morphogenetic protein 7 (Bmp7), mRNA [NM_007557]	2.31576
Fnbp1	ref|Mus musculus formin binding protein 1 (Fnbp1), transcript variant 2, mRNA [NM_019406]	2.31531
AK043041	gb|Mus musculus 7 days neonate cerebellum cDNA, RIKEN full-length enriched library, clone:A730049O10 product:kinesin superfamily protein 5C, full insert sequence. [AK043041]	2.31489
Ptpn14	gb|Mus musculus 10 days neonate skin cDNA, RIKEN full-length enriched library, clone:4732456F18 product:protein tyrosine phosphatase, non-receptor type 14, full insert sequence. [AK028783]	2.31482
Wdhd1	ref|Mus musculus WD repeat and HMG-box DNA binding protein 1 (Wdhd1), mRNA [NM_172598]	2.3146
Neil3	ref|Mus musculus nei like 3 (E. coli) (Neil3), mRNA [NM_146208]	2.31388
Wfikkn1	ref|Mus musculus WAP, FS, Ig, KU, and NTR-containing protein 1 (Wfikkn1), mRNA [NM_001100454]	2.31366
Ear11	ref|Mus musculus eosinophil-associated, ribonuclease A family, member 11 (Ear11), mRNA [NM_053113]	2.31355
Expi	ref|Mus musculus extracellular proteinase inhibitor (Expi), mRNA [NM_007969]	2.31349
ENSMUST00000062524	ens|Putative uncharacterized proteinMGC58416 protein ; [Source:UniProtKB/TrEMBL;Acc:Q8BIG3] [ENSMUST00000062524]	2.31307
D19Ertd409e	gb|Mus musculus 0 day neonate thymus cDNA, RIKEN full-length enriched library, clone:A430069P09 product:meningioma expressed antigen 5 (hyaluronidase), full insert sequence. [AK163010]	2.31269
Frmpd3	ref|Mus musculus FERM and PDZ domain containing 3 (Frmpd3), mRNA [NM_177750]	2.31176
Igsf6	ref|Mus musculus immunoglobulin superfamily, member 6 (Igsf6), mRNA [NM_030691]	2.31158
Dennd2c	ref|Mus musculus DENN/MADD domain containing 2C (Dennd2c), mRNA [NM_177857]	2.31156
Nedd9	ref|Mus musculus neural precursor cell expressed, developmentally down-regulated gene 9 (Nedd9), transcript variant 2, mRNA [NM_017464]	2.31038
Nhlh1	ref|Mus musculus nescient helix loop helix 1 (Nhlh1), mRNA [NM_010916]	2.31025
Pfkfb3	ref|Mus musculus 6-phosphofructo-2-kinase/fructose-2,6-biphosphatase 3 (Pfkfb3), transcript variant 6, mRNA [NM_133232]	2.30925
TC1661977	tc|Q8R4C3_CRIGR (Q8R4C3) Csr1, partial (37%) [TC1661977]	2.30816
Dtnb	ref|Mus musculus dystrobrevin, beta (Dtnb), transcript variant 2, mRNA [NM_007886]	2.30715
Trim16	ref|Mus musculus tripartite motif-containing 16 (Trim16), mRNA [NM_053169]	2.3068
9430008C03Rik	ref|Mus musculus RIKEN cDNA 9430008C03 gene (9430008C03Rik), transcript variant 1, non-coding RNA [NR_015463]	2.30531
Trim63	ref|Mus musculus tripartite motif-containing 63 (Trim63), mRNA [NM_001039048]	2.30527
Rpe65	ref|Mus musculus retinal pigment epithelium 65 (Rpe65), mRNA [NM_029987]	2.30422
Plunc	ref|Mus musculus palate, lung, and nasal epithelium associated (Plunc), mRNA [NM_011126]	2.30412
Nes	ref|Mus musculus nestin (Nes), mRNA [NM_016701]	2.30325
Ifi204	ref|Mus musculus interferon activated gene 204 (Ifi204), mRNA [NM_008329]	2.30289
Aff1	ref|Mus musculus AF4/FMR2 family, member 1 (Aff1), transcript variant 2, mRNA [NM_133919]	2.29992
ENSMUST00000050681	ens|tensin 1 Gene [Source:MGI Symbol;Acc:MGI:104552] [ENSMUST00000050681]	2.2976
Ldlr	ref|Mus musculus low density lipoprotein receptor (Ldlr), mRNA [NM_010700]	2.29754
Tgfa	ref|Mus musculus transforming growth factor alpha (Tgfa), mRNA [NM_031199]	2.29716
Irak3	ref|Mus musculus interleukin-1 receptor-associated kinase 3 (Irak3), mRNA [NM_028679]	2.2971
2310016C08Rik	ref|Mus musculus RIKEN cDNA 2310016C08 gene (2310016C08Rik), transcript variant 2, mRNA [NM_023516]	2.29601
Bmp7	ref|Mus musculus bone morphogenetic protein 7 (Bmp7), mRNA [NM_007557]	2.29556
Nes	ref|Mus musculus nestin (Nes), mRNA [NM_016701]	2.29507
Polr3e	ref|Mus musculus polymerase (RNA) III (DNA directed) polypeptide E (Polr3e), transcript variant 1, mRNA [NM_025298]	2.29365
0610007L01Rik	ref|Mus musculus RIKEN cDNA 0610007L01 gene (0610007L01Rik), mRNA [NM_001081394]	2.29356
AI836003	ref|Mus musculus expressed sequence AI836003 (AI836003), mRNA [NM_177716]	2.2931
Adamts8	ref|Mus musculus a disintegrin-like and metallopeptidase (reprolysin type) with thrombospondin type 1 motif, 8 (Adamts8), mRNA [NM_013906]	2.29254
Map3k6	ref|Mus musculus mitogen-activated protein kinase kinase kinase 6 (Map3k6), mRNA [NM_016693]	2.29246
AK039229	gb|Mus musculus adult male spinal cord cDNA, RIKEN full-length enriched library, clone:A330001K16 product:unclassifiable, full insert sequence. [AK039229]	2.29225
Recql4	ref|Mus musculus RecQ protein-like 4 (Recql4), mRNA [NM_058214]	2.29197
Gucy2e	gb|Mus musculus guanylate cyclase 2e, mRNA (cDNA clone IMAGE:5360206), with apparent retained intron. [BC057954]	2.29169
St18	ref|Mus musculus suppression of tumorigenicity 18 (St18), mRNA [NM_173868]	2.29156
Srsf7	ref|Mus musculus serine/arginine-rich splicing factor 7 (Srsf7), mRNA [NM_146083]	2.29135
Sgms2	ref|Mus musculus sphingomyelin synthase 2 (Sgms2), mRNA [NM_028943]	2.28958
Stat3	ref|Mus musculus signal transducer and activator of transcription 3 (Stat3), transcript variant 1, mRNA [NM_213659]	2.28908
AK039522	gb|Mus musculus adult male spinal cord cDNA, RIKEN full-length enriched library, clone:A330054L01 product:unclassifiable, full insert sequence. [AK039522]	2.28884
Ccdc153	ref|Mus musculus coiled-coil domain containing 153 (Ccdc153), mRNA [NM_001081369]	2.28791
Bmp7	ref|Mus musculus bone morphogenetic protein 7 (Bmp7), mRNA [NM_007557]	2.28771
Kif15	ref|Mus musculus kinesin family member 15 (Kif15), mRNA [NM_010620]	2.28676
Lst1	ref|Mus musculus leukocyte specific transcript 1 (Lst1), mRNA [NM_010734]	2.28642
AK040032	gb|Mus musculus 0 day neonate thymus cDNA, RIKEN full-length enriched library, clone:A430047I21 product:unclassifiable, full insert sequence. [AK040032]	2.28513
AK038627	gb|Mus musculus adult male hypothalamus cDNA, RIKEN full-length enriched library, clone:A230051H13 product:heat shock 70 kDa protein 4, full insert sequence. [AK038627]	2.28451
Ucn2	ref|Mus musculus urocortin 2 (Ucn2), mRNA [NM_145077]	2.28334
Slc34a3	ref|Mus musculus solute carrier family 34 (sodium phosphate), member 3 (Slc34a3), mRNA [NM_080854]	2.28309
Cxcl5	ref|Mus musculus chemokine (C-X-C motif) ligand 5 (Cxcl5), mRNA [NM_009141]	2.283
5031410I06Rik	ref|Mus musculus RIKEN cDNA 5031410I06 gene (5031410I06Rik), mRNA [NM_207657]	2.28283
AK035730	gb|Mus musculus adult male urinary bladder cDNA, RIKEN full-length enriched library, clone:9530097A07 product:inferred: dJ905H16.1 (protein kinase C-like 2) {Homo sapiens}, full insert sequence. [AK035730]	2.28267
Ldlr	ref|Mus musculus low density lipoprotein receptor (Ldlr), mRNA [NM_010700]	2.28208
Trim79	ref|Mus musculus tripartite motif-containing 79 (Trim79), transcript variant 1, mRNA [NM_199146]	2.28188
Fxyd5	ref|Mus musculus FXYD domain-containing ion transport regulator 5 (Fxyd5), transcript variant 2, mRNA [NM_008761]	2.28099
9530006C21Rik	gb|Mus musculus adult male urinary bladder cDNA, RIKEN full-length enriched library, clone:9530006C21 product:unclassifiable, full insert sequence. [AK020546]	2.28011
Etf1	gb|Mus musculus adult male hypothalamus cDNA, RIKEN full-length enriched library, clone:A230061J20 product:unclassifiable, full insert sequence. [AK038771]	2.27961
Rps12	gb|Mus musculus 10 days embryo whole body cDNA, RIKEN full-length enriched library, clone:3426403C01 product:ribosomal protein S12, full insert sequence. [AK132208]	2.27903
Dmkn	ref|Mus musculus dermokine (Dmkn), transcript variant 1, mRNA [NM_028618]	2.27858
Rai14	gb|Mus musculus adult male corpora quadrigemina cDNA, RIKEN full-length enriched library, clone:B230308H11 product:unclassifiable, full insert sequence. [AK045733]	2.27691
Rac2	ref|Mus musculus RAS-related C3 botulinum substrate 2 (Rac2), mRNA [NM_009008]	2.2766
AK043186	gb|Mus musculus 7 days neonate cerebellum cDNA, RIKEN full-length enriched library, clone:A730065M21 product:unclassifiable, full insert sequence. [AK043186]	2.27655
Krt28	ens|keratin 28 Gene [Source:MGI (curated);Acc:MGI:1918093] [ENSMUST00000006963]	2.27305
Serpinb5	ref|Mus musculus serine (or cysteine) peptidase inhibitor, clade B, member 5 (Serpinb5), mRNA [NM_009257]	2.27254
Snx20	ref|Mus musculus sorting nexin 20 (Snx20), mRNA [NM_027840]	2.27026
Stk32a	gb|Mus musculus 7 days neonate cerebellum cDNA, RIKEN full-length enriched library, clone:A730030K15 product:unclassifiable, full insert sequence. [AK042850]	2.27019
Txnip	ref|Mus musculus thioredoxin interacting protein (Txnip), transcript variant 1, mRNA [NM_001009935]	2.26939
Tax1bp1	gb|Mus musculus 9 days embryo whole body cDNA, RIKEN full-length enriched library, clone:D030057D14 product:unclassifiable, full insert sequence. [AK051030]	2.26794
Bmp7	ref|Mus musculus bone morphogenetic protein 7 (Bmp7), mRNA [NM_007557]	2.26782
H2-Aa	ref|Mus musculus histocompatibility 2, class II antigen A, alpha (H2-Aa), mRNA [NM_010378]	2.2665
AK045479	gb|Mus musculus adult male corpora quadrigemina cDNA, RIKEN full-length enriched library, clone:B230206E10 product:unclassifiable, full insert sequence. [AK045479]	2.26423
Itgam	ref|Mus musculus integrin alpha M (Itgam), transcript variant 1, mRNA [NM_001082960]	2.26336
Ermn	gb|Mus musculus adult male medulla oblongata cDNA, RIKEN full-length enriched library, clone:6330439O11 product:hypothetical protein, full insert sequence. [AK078089]	2.26325
Crk	ref|Mus musculus v-crk sarcoma virus CT10 oncogene homolog (avian) (Crk), mRNA [NM_133656]	2.26191
Pycard	ref|Mus musculus PYD and CARD domain containing (Pycard), mRNA [NM_023258]	2.26159
Kif23	ref|Mus musculus kinesin family member 23 (Kif23), mRNA [NM_024245]	2.26127
Epb4.1l4b	ref|Mus musculus erythrocyte protein band 4.1-like 4b (Epb4.1l4b), mRNA [NM_019427]	2.26032
Robo3	ref|Mus musculus roundabout homolog 3 (Drosophila) (Robo3), mRNA [NM_001164767]	2.25946
Rassf4	ref|Mus musculus Ras association (RalGDS/AF-6) domain family member 4 (Rassf4), mRNA [NM_178045]	2.25918
ENSMUST00000062524	ens|Putative uncharacterized proteinMGC58416 protein ; [Source:UniProtKB/TrEMBL;Acc:Q8BIG3] [ENSMUST00000062524]	2.25768
AK039077	gb|Mus musculus adult male hypothalamus cDNA, RIKEN full-length enriched library, clone:A230093F05 product:unclassifiable, full insert sequence. [AK039077]	2.2574
Tspan31	ref|Mus musculus tetraspanin 31 (Tspan31), mRNA [NM_025982]	2.2524
Kcnj8	ref|Mus musculus potassium inwardly-rectifying channel, subfamily J, member 8 (Kcnj8), mRNA [NM_008428]	2.25208
Gata2	ref|Mus musculus GATA binding protein 2 (Gata2), mRNA [NM_008090]	2.25102
Cast	ref|Mus musculus calpastatin (Cast), mRNA [NM_009817]	2.25057
Cyp3a25	ref|Mus musculus cytochrome P450, family 3, subfamily a, polypeptide 25 (Cyp3a25), transcript variant 1, mRNA [NM_019792]	2.24997
Expi	ref|Mus musculus extracellular proteinase inhibitor (Expi), mRNA [NM_007969]	2.24804
Ldlr	ref|Mus musculus low density lipoprotein receptor (Ldlr), mRNA [NM_010700]	2.24802
Scd4	ref|Mus musculus stearoyl-coenzyme A desaturase 4 (Scd4), mRNA [NM_183216]	2.24763
Sertad1	ref|Mus musculus SERTA domain containing 1 (Sertad1), mRNA [NM_018820]	2.24703
Insig1	ref|Mus musculus insulin induced gene 1 (Insig1), mRNA [NM_153526]	2.24627
Pdcd11	gb|Mus musculus adult male pituitary gland cDNA, RIKEN full-length enriched library, clone:5330421A13 product:unclassifiable, full insert sequence. [AK030496]	2.24449
2310016C08Rik	ref|Mus musculus RIKEN cDNA 2310016C08 gene (2310016C08Rik), transcript variant 2, mRNA [NM_023516]	2.24354
Il20rb	ref|Mus musculus interleukin 20 receptor beta (Il20rb), mRNA [NM_001033543]	2.24336
ENSMUST00000055994	ens|RIKEN cDNA D830014E11 gene Gene [Source:MGI Symbol;Acc:MGI:2444658] [ENSMUST00000055994]	2.24224
1110007C09Rik	ref|Mus musculus RIKEN cDNA 1110007C09 gene (1110007C09Rik), mRNA [NM_026738]	2.24209
Cxcr4	ref|Mus musculus chemokine (C-X-C motif) receptor 4 (Cxcr4), mRNA [NM_009911]	2.24143
ENSMUST00000065159	ens|Putative uncharacterized protein Fragment [Source:UniProtKB/TrEMBL;Acc:Q8BT27] [ENSMUST00000065159]	2.23999
A130038J17Rik	gb|Mus musculus 16 days neonate thymus cDNA, RIKEN full-length enriched library, clone:A130082E16 product:unclassifiable, full insert sequence. [AK038150]	2.23979
Zfp652	gb|Mus musculus zinc finger protein 652, mRNA (cDNA clone MGC:67134 IMAGE:6414140), complete cds. [BC055752]	2.23968
Mkl2	ref|Mus musculus MKL/myocardin-like 2 (Mkl2), transcript variant 2, mRNA [NM_181860]	2.23896
Cxadr	ref|Mus musculus coxsackie virus and adenovirus receptor (Cxadr), transcript variant 1, mRNA [NM_001025192]	2.23866
Cd69	ref|Mus musculus CD69 antigen (Cd69), mRNA [NM_001033122]	2.2381
Rybp	ref|Mus musculus RING1 and YY1 binding protein (Rybp), mRNA [NM_019743]	2.23769
ENSMUST00000140820	ens|RIKEN cDNA 9330101J02 gene Gene [Source:MGI Symbol;Acc:MGI:2444387] [ENSMUST00000140820]	2.23721
Plp1	ref|Mus musculus proteolipid protein (myelin) 1 (Plp1), mRNA [NM_011123]	2.23716
AK076249	gb|Mus musculus 0 day neonate skin cDNA, RIKEN full-length enriched library, clone:4631416M11 product:hypothetical protein, full insert sequence. [AK076249]	2.23619
Fblim1	ref|Mus musculus filamin binding LIM protein 1 (Fblim1), transcript variant 2, mRNA [NM_133754]	2.23594
Fcrls	ref|Mus musculus Fc receptor-like S, scavenger receptor (Fcrls), mRNA [NM_030707]	2.23514
Trf	ref|Mus musculus transferrin (Trf), mRNA [NM_133977]	2.23502
Oas2	ref|Mus musculus 2'-5' oligoadenylate synthetase 2 (Oas2), mRNA [NM_145227]	2.23463
Rdh10	ref|Mus musculus retinol dehydrogenase 10 (all-trans) (Rdh10), mRNA [NM_133832]	2.23428
Cd83	ref|Mus musculus CD83 antigen (Cd83), mRNA [NM_009856]	2.23276
Sdc1	ref|Mus musculus syndecan 1 (Sdc1), mRNA [NM_011519]	2.23262
Cd24a	ref|Mus musculus CD24a antigen (Cd24a), mRNA [NM_009846]	2.23087
Nes	ref|Mus musculus nestin (Nes), mRNA [NM_016701]	2.23063
Aurkb	ref|Mus musculus aurora kinase B (Aurkb), mRNA [NM_011496]	2.23007
Plp1	ref|Mus musculus proteolipid protein (myelin) 1 (Plp1), mRNA [NM_011123]	2.22953
TC1709674	Unknown	2.22916
Ptprm	gb|Mus musculus protein tyrosine phosphatase, receptor type, M, mRNA (cDNA clone MGC:60661 IMAGE:30056619), complete cds. [BC058614]	2.22744
Fbln2	ref|Mus musculus fibulin 2 (Fbln2), transcript variant 1, mRNA [NM_007992]	2.22724
Prnd	ref|Mus musculus prion protein dublet (Prnd), transcript variant 1, mRNA [NM_023043]	2.22597
Sgk2	ref|Mus musculus serum/glucocorticoid regulated kinase 2 (Sgk2), mRNA [NM_013731]	2.22565
Sfrs13a	gb|Mus musculus 10 days neonate skin cDNA, RIKEN full-length enriched library, clone:4732425P20 product:FUS interacting protein (serine-arginine rich) 1, full insert sequence. [AK161097]	2.22533
AK051199	gb|Mus musculus 12 days embryo spinal ganglion cDNA, RIKEN full-length enriched library, clone:D130015G08 product:GRP1 (general receptor for phosphoinositides 1)-associated scaffold protein, full insert sequence. [AK051199]	2.22386
Fut4	ref|Mus musculus fucosyltransferase 4 (Fut4), mRNA [NM_010242]	2.22351
Tes	ref|Mus musculus testis derived transcript (Tes), mRNA [NM_207176]	2.22259
ENSMUST00000106702	ens|guanine nucleotide binding protein, alpha 13 Gene [Source:MGI (curated);Acc:MGI:95768] [ENSMUST00000106702]	2.2225
Col16a1	ref|Mus musculus collagen, type XVI, alpha 1 (Col16a1), mRNA [NM_028266]	2.22226
Arhgdib	ref|Mus musculus Rho, GDP dissociation inhibitor (GDI) beta (Arhgdib), mRNA [NM_007486]	2.21766
Aoah	gb|Mus musculus bone marrow macrophage cDNA, RIKEN full-length enriched library, clone:I830097M24 product:acyloxyacyl hydrolase, full insert sequence. [AK152985]	2.21711
Saa1	ref|Mus musculus serum amyloid A 1 (Saa1), mRNA [NM_009117]	2.21698
Spon2	ref|Mus musculus spondin 2, extracellular matrix protein (Spon2), mRNA [NM_133903]	2.21661
Nes	ref|Mus musculus nestin (Nes), mRNA [NM_016701]	2.2154
Tekt1	ref|Mus musculus tektin 1 (Tekt1), mRNA [NM_011569]	2.2148
Mall	ref|Mus musculus mal, T-cell differentiation protein-like (Mall), mRNA [NM_145532]	2.21462
Gna14	ref|Mus musculus guanine nucleotide binding protein, alpha 14 (Gna14), mRNA [NM_008137]	2.21339
Tlr4	ref|Mus musculus toll-like receptor 4 (Tlr4), mRNA [NM_021297]	2.21212
AK087716	gb|Mus musculus 2 days pregnant adult female ovary cDNA, RIKEN full-length enriched library, clone:E330010H09 product:unclassifiable, full insert sequence. [AK087716]	2.21187
Otop1	ref|Mus musculus otopetrin 1 (Otop1), mRNA [NM_172709]	2.21181
Idi1	ref|Mus musculus isopentenyl-diphosphate delta isomerase (Idi1), mRNA [NM_145360]	2.21153
Crtam	ref|Mus musculus cytotoxic and regulatory T cell molecule (Crtam), mRNA [NM_019465]	2.21083
Fam167a	ref|Mus musculus family with sequence similarity 167, member A (Fam167a), mRNA [NM_177628]	2.2108
Oas1f	ref|Mus musculus 2'-5' oligoadenylate synthetase 1F (Oas1f), mRNA [NM_145153]	2.20989
C3ar1	ref|Mus musculus complement component 3a receptor 1 (C3ar1), mRNA [NM_009779]	2.20969
ENSMUST00000066244	ens|Uncharacterized protein KIAA0232 [Source:UniProtKB/Swiss-Prot;Acc:Q80U59] [ENSMUST00000066244]	2.20964
ENSMUST00000103328	ens|Igk protein [Source:UniProtKB/TrEMBL;Acc:A1A540] [ENSMUST00000103328]	2.20832
Ipo5	ref|Mus musculus importin 5 (Ipo5), mRNA [NM_023579]	2.20802
Ampd1	ref|Mus musculus adenosine monophosphate deaminase 1 (Ampd1), mRNA [NM_001033303]	2.20778
1810033B17Rik	ref|Mus musculus RIKEN cDNA 1810033B17 gene (1810033B17Rik), mRNA [NM_026985]	2.20761
1700001P01Rik	ref|Mus musculus RIKEN cDNA 1700001P01 gene (1700001P01Rik), mRNA [NM_028156]	2.20738
BC006779	ref|Mus musculus cDNA sequence BC006779 (BC006779), mRNA [NM_183162]	2.20689
S1pr2	ref|Mus musculus sphingosine-1-phosphate receptor 2 (S1pr2), mRNA [NM_010333]	2.2058
Creb5	gb|Mus musculus 12 days embryo spinal ganglion cDNA, RIKEN full-length enriched library, clone:D130032G03 product:unclassifiable, full insert sequence. [AK051306]	2.20558
Tlr4	ref|Mus musculus toll-like receptor 4 (Tlr4), mRNA [NM_021297]	2.20528
AK030271	gb|Mus musculus adult male testis cDNA, RIKEN full-length enriched library, clone:4933440I24 product:unclassifiable, full insert sequence. [AK030271]	2.20511
Nrp2	ref|Mus musculus neuropilin 2 (Nrp2), transcript variant 1, mRNA [NM_001077403]	2.20483
Spna2	gb|Mus musculus 16 days neonate thymus cDNA, RIKEN full-length enriched library, clone:A130037F24 product:weakly similar to SPECTRIN ALPHA CHAIN, BRAIN (SPECTRIN, NON-ERYTHROID ALPHA CHAIN) (ALPHA-II SPECTRIN) (FODRIN ALPHA CHAIN) [Rattus norvegicus], ful	2.20354
Lama5	ref|Mus musculus laminin, alpha 5 (Lama5), mRNA [NM_001081171]	2.20298
Tmed10	ref|Mus musculus transmembrane emp24-like trafficking protein 10 (yeast) (Tmed10), mRNA [NM_026775]	2.20262
Megf11	ref|Mus musculus multiple EGF-like-domains 11 (Megf11), transcript variant 1, mRNA [NM_001134399]	2.20221
Zmynd15	ref|Mus musculus zinc finger, MYND-type containing 15 (Zmynd15), mRNA [NM_001029929]	2.20133
Dnajb1	ref|Mus musculus DnaJ (Hsp40) homolog, subfamily B, member 1 (Dnajb1), mRNA [NM_018808]	2.20061
Fzd4	ref|Mus musculus frizzled homolog 4 (Drosophila) (Fzd4), mRNA [NM_008055]	2.20051
ENSMUST00000084243	ens|Putative uncharacterized protein [Source:UniProtKB/TrEMBL;Acc:Q6R5G1] [ENSMUST00000084243]	2.19826
Wwtr1	ref|Mus musculus WW domain containing transcription regulator 1 (Wwtr1), transcript variant 2, mRNA [NM_133784]	2.19747
Mtf1	ref|Mus musculus metal response element binding transcription factor 1 (Mtf1), mRNA [NM_008636]	2.19726
Tbx1	ref|Mus musculus T-box 1 (Tbx1), mRNA [NM_011532]	2.19638
Kcnk5	ref|Mus musculus potassium channel, subfamily K, member 5 (Kcnk5), mRNA [NM_021542]	2.19623
Ldlr	ref|Mus musculus low density lipoprotein receptor (Ldlr), mRNA [NM_010700]	2.19593
Fcgr2b	ref|Mus musculus Fc receptor, IgG, low affinity IIb (Fcgr2b), transcript variant 2, mRNA [NM_010187]	2.19544
Tyrobp	ref|Mus musculus TYRO protein tyrosine kinase binding protein (Tyrobp), mRNA [NM_011662]	2.1949
Nek1	ref|Mus musculus NIMA (never in mitosis gene a)-related expressed kinase 1 (Nek1), mRNA [NM_175089]	2.19438
Ldlr	ref|Mus musculus low density lipoprotein receptor (Ldlr), mRNA [NM_010700]	2.19428
Hpdl	ref|Mus musculus 4-hydroxyphenylpyruvate dioxygenase-like (Hpdl), mRNA [NM_146256]	2.19351
Sema4a	ref|Mus musculus sema domain, immunoglobulin domain (Ig), transmembrane domain (TM) and short cytoplasmic domain, (semaphorin) 4A (Sema4a), transcript variant 1, mRNA [NM_013658]	2.19324
Gch1	ref|Mus musculus GTP cyclohydrolase 1 (Gch1), mRNA [NM_008102]	2.19311
Prokr1	ref|Mus musculus prokineticin receptor 1 (Prokr1), mRNA [NM_021381]	2.19286
Fgd6	ref|Mus musculus FYVE, RhoGEF and PH domain containing 6 (Fgd6), mRNA [NM_053072]	2.1913
Gjb4	ref|Mus musculus gap junction protein, beta 4 (Gjb4), mRNA [NM_008127]	2.19118
Slfn2	ref|Mus musculus schlafen 2 (Slfn2), mRNA [NM_011408]	2.18924
AK087281	gb|Mus musculus 0 day neonate lung cDNA, RIKEN full-length enriched library, clone:E030041N21 product:unclassifiable, full insert sequence. [AK087281]	2.18842
Ldlr	ref|Mus musculus low density lipoprotein receptor (Ldlr), mRNA [NM_010700]	2.18787
TC1633545	tc|Q7TPY4_MOUSE (Q7TPY4) LOC384077 protein (Fragment), partial (5%) [TC1633545]	2.18777
Klk6	ref|Mus musculus kallikrein related-peptidase 6 (Klk6), transcript variant 1, mRNA [NM_011177]	2.18764
Tlr4	ref|Mus musculus toll-like receptor 4 (Tlr4), mRNA [NM_021297]	2.18671
Igf2bp2	ref|Mus musculus insulin-like growth factor 2 mRNA binding protein 2 (Igf2bp2), mRNA [NM_183029]	2.18669
Atf2	gb|Mus musculus 10 days neonate cerebellum cDNA, RIKEN full-length enriched library, clone:B930056P03 product:activating transcription factor 2, full insert sequence. [AK047405]	2.18549
ENSMUST00000040486	ens|SV2 related protein homolog (rat)-like Gene [Source:MGI (curated);Acc:MGI:2444335] [ENSMUST00000040486]	2.18378
Smg6	ref|Mus musculus Smg-6 homolog, nonsense mediated mRNA decay factor (C. elegans) (Smg6), mRNA [NM_001002764]	2.18052
Ifitm3	ref|Mus musculus interferon induced transmembrane protein 3 (Ifitm3), mRNA [NM_025378]	2.17987
Dmrta1	ref|Mus musculus doublesex and mab-3 related transcription factor like family A1 (Dmrta1), mRNA [NM_175647]	2.17977
Plat	ref|Mus musculus plasminogen activator, tissue (Plat), mRNA [NM_008872]	2.17961
Ier5	ref|Mus musculus immediate early response 5 (Ier5), mRNA [NM_010500]	2.17919
B3gnt8	ref|Mus musculus UDP-GlcNAc:betaGal beta-1,3-N-acetylglucosaminyltransferase 8 (B3gnt8), transcript variant 1, mRNA [NM_146184]	2.17908
Tnfsf9	ref|Mus musculus tumor necrosis factor (ligand) superfamily, member 9 (Tnfsf9), mRNA [NM_009404]	2.17732
Tgtp1	ref|Mus musculus T-cell specific GTPase 1 (Tgtp1), mRNA [NM_011579]	2.17726
Tns1	ref|Mus musculus tensin 1 (Tns1), mRNA [NM_027884]	2.17695
NAP042167-1	Unknown	2.17588
Hormad2	ens|HORMA domain containing 2 Gene [Source:MGI (curated);Acc:MGI:1923078] [ENSMUST00000109948]	2.17472
Akap2	ref|Mus musculus A kinase (PRKA) anchor protein 2 (Akap2), transcript variant 1, mRNA [NM_001035533]	2.17292
Nfkb1	gb|Mus musculus nuclear factor of kappa light polypeptide gene enhancer in B-cells 1, p105, mRNA (cDNA clone IMAGE:6392793), complete cds. [BC050841]	2.17258
NAP061492-1	Unknown	2.171
Srgap1	gb|Mus musculus GAP1 mRNA, partial cds. [AY057898]	2.17064
Pxn	ref|Mus musculus paxillin (Pxn), transcript variant beta, mRNA [NM_133915]	2.17054
Skil	ref|Mus musculus SKI-like (Skil), transcript variant 1, mRNA [NM_011386]	2.16943
AF039839	gb|Mus musculus adriamycin-resistant related protein (Arr) mRNA, complete cds. [AF039839]	2.16922
Plp1	ref|Mus musculus proteolipid protein (myelin) 1 (Plp1), mRNA [NM_011123]	2.16603
Thbs4	ref|Mus musculus thrombospondin 4 (Thbs4), mRNA [NM_011582]	2.16511
Frk	ref|Mus musculus fyn-related kinase (Frk), transcript variant 2, mRNA [NM_010237]	2.16444
B4galt1	ref|Mus musculus UDP-Gal:betaGlcNAc beta 1,4- galactosyltransferase, polypeptide 1 (B4galt1), mRNA [NM_022305]	2.16438
Rprd2	gb|Mus musculus NOD-derived CD11c +ve dendritic cells cDNA, RIKEN full-length enriched library, clone:F630103I02 product:Hypothetical serine-rich region containing protein homolog [Mus musculus], full insert sequence. [AK154692]	2.16428
Ccdc11	ref|Mus musculus coiled-coil domain containing 11 (Ccdc11), transcript variant 1, mRNA [NM_028948]	2.16426
Akap13	ref|Mus musculus A kinase (PRKA) anchor protein 13 (Akap13), mRNA [NM_029332]	2.16329
Col4a1	ref|Mus musculus collagen, type IV, alpha 1 (Col4a1), mRNA [NM_009931]	2.16223
Kremen1	gb|Mus musculus 16 days embryo head cDNA, RIKEN full-length enriched library, clone:C130070D21 product:unclassifiable, full insert sequence. [AK081707]	2.16166
AK076723	gb|Mus musculus adult male testis cDNA, RIKEN full-length enriched library, clone:4930421H17 product:unclassifiable, full insert sequence. [AK076723]	2.16088
ENSMUST00000147333	ens|a disintegrin and metallopeptidase domain 33 Gene [Source:MGI (curated);Acc:MGI:1341813] [ENSMUST00000147333]	2.16083
ENSMUST00000155249	ens|integrin alpha 6 Gene [Source:MGI (curated);Acc:MGI:96605] [ENSMUST00000155249]	2.15991
Fcgr2b	ref|Mus musculus Fc receptor, IgG, low affinity IIb (Fcgr2b), transcript variant 1, mRNA [NM_001077189]	2.15943
Gypc	ref|Mus musculus glycophorin C (Gypc), mRNA [NM_001048207]	2.1592
Nfkbie	ref|Mus musculus nuclear factor of kappa light polypeptide gene enhancer in B-cells inhibitor, epsilon (Nfkbie), mRNA [NM_008690]	2.15797
Nudt6	gb|Mus musculus 13 days embryo male testis cDNA, RIKEN full-length enriched library, clone:6030474N20 product:unclassifiable, full insert sequence. [AK031663]	2.15784
Bdnf	ref|Mus musculus brain derived neurotrophic factor (Bdnf), transcript variant 1, mRNA [NM_007540]	2.15632
Gnao1	ref|Mus musculus guanine nucleotide binding protein, alpha O (Gnao1), transcript variant B, mRNA [NM_001113384]	2.15617
Ddc8	ref|Mus musculus differential display clone 8 (Ddc8), mRNA [NM_021440]	2.15607
Slc35d2	ref|Mus musculus solute carrier family 35, member D2 (Slc35d2), mRNA [NM_001001321]	2.15555
AK046982	gb|Mus musculus 10 days neonate cerebellum cDNA, RIKEN full-length enriched library, clone:B930009C22 product:unclassifiable, full insert sequence. [AK046982]	2.15532
TC1673862	tc|Q70US4_DIRIM (Q70US4) NADH dehydrogenase 6, partial (9%) [TC1710338]	2.15526
Mbp	ref|Mus musculus myelin basic protein (Mbp), transcript variant 7, mRNA [NM_010777]	2.15428
Ldlr	ref|Mus musculus low density lipoprotein receptor (Ldlr), mRNA [NM_010700]	2.1538
Apobec1	ref|Mus musculus apolipoprotein B mRNA editing enzyme, catalytic polypeptide 1 (Apobec1), transcript variant 1, mRNA [NM_031159]	2.15355
Lat2	ref|Mus musculus linker for activation of T cells family, member 2 (Lat2), transcript variant 1, mRNA [NM_020044]	2.15338
Pdlim5	ref|Mus musculus PDZ and LIM domain 5 (Pdlim5), transcript variant 2, mRNA [NM_019809]	2.15338
Osgin1	ref|Mus musculus oxidative stress induced growth inhibitor 1 (Osgin1), mRNA [NM_027950]	2.15313
Sec24d	ref|Mus musculus Sec24 related gene family, member D (S. cerevisiae) (Sec24d), mRNA [NM_027135]	2.15307
Nes	ref|Mus musculus nestin (Nes), mRNA [NM_016701]	2.15287
Irgm1	ref|Mus musculus immunity-related GTPase family M member 1 (Irgm1), mRNA [NM_008326]	2.15037
Cryba2	ref|Mus musculus crystallin, beta A2 (Cryba2), mRNA [NM_021541]	2.15021
Msn	ref|Mus musculus moesin (Msn), mRNA [NM_010833]	2.14989
AK087584	gb|Mus musculus 2 days pregnant adult female oviduct cDNA, RIKEN full-length enriched library, clone:E230016F18 product:unclassifiable, full insert sequence. [AK087584]	2.14988
Ldlr	ref|Mus musculus low density lipoprotein receptor (Ldlr), mRNA [NM_010700]	2.14947
2310015B20Rik	ens|RIKEN cDNA 2310015B20 gene Gene [Source:MGI Symbol;Acc:MGI:1916813] [ENSMUST00000020090]	2.14858
Emr1	ref|Mus musculus EGF-like module containing, mucin-like, hormone receptor-like sequence 1 (Emr1), mRNA [NM_010130]	2.14847
Ankrd12	gb|Mus musculus ankyrin repeat domain 12, mRNA (cDNA clone IMAGE:30744397), complete cds. [BC094292]	2.14816
Bdnf	ref|Mus musculus brain derived neurotrophic factor (Bdnf), transcript variant 1, mRNA [NM_007540]	2.1477
Fcrls	ref|Mus musculus Fc receptor-like S, scavenger receptor (Fcrls), mRNA [NM_030707]	2.14728
Rell1	ref|Mus musculus RELT-like 1 (Rell1), mRNA [NM_145923]	2.14709
Tnfsf11	ref|Mus musculus tumor necrosis factor (ligand) superfamily, member 11 (Tnfsf11), mRNA [NM_011613]	2.14686
Nisch	gb|Mus musculus 2 days neonate thymus thymic cells cDNA, RIKEN full-length enriched library, clone:E430014E16 product:unclassifiable, full insert sequence. [AK088377]	2.14601
Ldlr	ref|Mus musculus low density lipoprotein receptor (Ldlr), mRNA [NM_010700]	2.14544
Klhl6	ref|Mus musculus kelch-like 6 (Drosophila) (Klhl6), mRNA [NM_183390]	2.14468
Kifc5c-ps	gb|Mus musculus kinesin-related protein KIFC5C mRNA, partial cds. [AF221104]	2.14411
Itgam	ref|Mus musculus integrin alpha M (Itgam), transcript variant 2, mRNA [NM_008401]	2.14385
AK033751	gb|Mus musculus adult male epididymis cDNA, RIKEN full-length enriched library, clone:9230102F22 product:unclassifiable, full insert sequence. [AK033751]	2.1431
Flt1	ref|Mus musculus FMS-like tyrosine kinase 1 (Flt1), mRNA [NM_010228]	2.14282
NAP061993-1	Unknown	2.1424
Slfn10-ps	ref|Mus musculus schlafen 10, pseudogene (Slfn10-ps), mRNA [NM_181542]	2.14032
Sertad1	ref|Mus musculus SERTA domain containing 1 (Sertad1), mRNA [NM_018820]	2.13999
Rfx2	gb|Mus musculus 6 days neonate head cDNA, RIKEN full-length enriched library, clone:5430432H19 product:hypothetical protein, full insert sequence. [AK017377]	2.13989
Bdnf	ref|Mus musculus brain derived neurotrophic factor (Bdnf), transcript variant 1, mRNA [NM_007540]	2.13983
Pitpnm2	ref|Mus musculus phosphatidylinositol transfer protein, membrane-associated 2 (Pitpnm2), mRNA [NM_011256]	2.13965
Gabpa	ref|Mus musculus GA repeat binding protein, alpha (Gabpa), mRNA [NM_008065]	2.13898
Igfbp7	ref|Mus musculus insulin-like growth factor binding protein 7 (Igfbp7), transcript variant 2, mRNA [NM_008048]	2.13897
Gm7035	ref|Mus musculus predicted pseudogene 7035 (Gm7035), non-coding RNA [NR_004446]	2.13882
Opalin	gb|Mus musculus adult male medulla oblongata cDNA, RIKEN full-length enriched library, clone:6330578K17 product:hypothetical protein, full insert sequence. [AK078150]	2.13836
Eml5	ref|Mus musculus echinoderm microtubule associated protein like 5 (Eml5), mRNA [NM_001081191]	2.13827
2410076I21Rik	ref|Mus musculus RIKEN cDNA 2410076I21 gene (2410076I21Rik), mRNA [NM_028598]	2.1381
9630023C09Rik	gb|Mus musculus 13 days embryo heart cDNA, RIKEN full-length enriched library, clone:D330021P03 product:unclassifiable, full insert sequence. [AK084616]	2.13782
ENSMUST00000066153	ens|collagen, type VI, alpha 3 Gene [Source:MGI (curated);Acc:MGI:88461] [ENSMUST00000066153]	2.13736
Adcy4	ref|Mus musculus adenylate cyclase 4 (Adcy4), mRNA [NM_080435]	2.13663
Stard13	ref|Mus musculus StAR-related lipid transfer (START) domain containing 13 (Stard13), transcript variant 2, mRNA [NM_146258]	2.13554
Pvr	ref|Mus musculus poliovirus receptor (Pvr), mRNA [NM_027514]	2.13498
Tlr4	ref|Mus musculus toll-like receptor 4 (Tlr4), mRNA [NM_021297]	2.13418
Sfrp4	ref|Mus musculus secreted frizzled-related protein 4 (Sfrp4), mRNA [NM_016687]	2.1333
Elmo1	ref|Mus musculus engulfment and cell motility 1, ced-12 homolog (C. elegans) (Elmo1), transcript variant 1, mRNA [NM_080288]	2.13277
Wnt10a	ref|Mus musculus wingless related MMTV integration site 10a (Wnt10a), mRNA [NM_009518]	2.13166
Gmfg	ref|Mus musculus glia maturation factor, gamma (Gmfg), transcript variant 1, mRNA [NM_022024]	2.1308
Pdpn	ref|Mus musculus podoplanin (Pdpn), mRNA [NM_010329]	2.12982
Sema6d	gb|Mus musculus 13 days embryo heart cDNA, RIKEN full-length enriched library, clone:D330011G23 product:hypothetical Semaphorin/CD100 antigen containing protein, full insert sequence. [AK052232]	2.12842
Mbp	ref|Mus musculus myelin basic protein (Mbp), transcript variant 7, mRNA [NM_010777]	2.12839
Pdia5	ref|Mus musculus protein disulfide isomerase associated 5 (Pdia5), mRNA [NM_028295]	2.12732
Slc1a3	gb|Mus musculus adult male corpora quadrigemina cDNA, RIKEN full-length enriched library, clone:B230307E07 product:similar to EXCITATORY AMINO ACID TRANSPORTER 1 (SODIUM-DEPENDENT GLUTAMATE/ASPARTATE TRANSPORTER) (HIGH-AFFINITY NEURONAL GLUTAMATE TRANSPOR	2.12679
Ldlr	ref|Mus musculus low density lipoprotein receptor (Ldlr), mRNA [NM_010700]	2.12662
Bdnf	ref|Mus musculus brain derived neurotrophic factor (Bdnf), transcript variant 1, mRNA [NM_007540]	2.1261
Edem1	ref|Mus musculus ER degradation enhancer, mannosidase alpha-like 1 (Edem1), mRNA [NM_138677]	2.12547
Dhh	ref|Mus musculus desert hedgehog (Dhh), mRNA [NM_007857]	2.12524
Mki67	ref|Mus musculus antigen identified by monoclonal antibody Ki 67 (Mki67), mRNA [NM_001081117]	2.12492
AK051814	gb|Mus musculus 12 days embryo eyeball cDNA, RIKEN full-length enriched library, clone:D230004K06 product:hypothetical protein, full insert sequence. [AK051814]	2.12449
Kcnj8	ref|Mus musculus potassium inwardly-rectifying channel, subfamily J, member 8 (Kcnj8), mRNA [NM_008428]	2.12442
5730416F02Rik	ref|Mus musculus RIKEN cDNA 5730416F02 gene (5730416F02Rik), non-coding RNA [NR_033596]	2.12385
Trim79	ref|Mus musculus tripartite motif-containing 79 (Trim79), transcript variant 1, mRNA [NM_199146]	2.12368
Serpina3n	ref|Mus musculus serine (or cysteine) peptidase inhibitor, clade A, member 3N (Serpina3n), mRNA [NM_009252]	2.12249
Bdnf	ref|Mus musculus brain derived neurotrophic factor (Bdnf), transcript variant 1, mRNA [NM_007540]	2.12197
Nfkb1	gb|Mus musculus adult female vagina cDNA, RIKEN full-length enriched library, clone:9930016G07 product:unclassifiable, full insert sequence. [AK036827]	2.12037
Rtp4	ref|Mus musculus receptor transporter protein 4 (Rtp4), mRNA [NM_023386]	2.12035
Apbb1ip	ref|Mus musculus amyloid beta (A4) precursor protein-binding, family B, member 1 interacting protein (Apbb1ip), mRNA [NM_019456]	2.11987
Pde4b	ref|Mus musculus phosphodiesterase 4B, cAMP specific (Pde4b), transcript variant 1, mRNA [NM_019840]	2.11959
Scin	ref|Mus musculus scinderin (Scin), transcript variant 2, mRNA [NM_009132]	2.11866
Efna1	ref|Mus musculus ephrin A1 (Efna1), transcript variant 1, mRNA [NM_010107]	2.11844
Aff1	ref|Mus musculus AF4/FMR2 family, member 1 (Aff1), transcript variant 2, mRNA [NM_133919]	2.11789
Dio3	ref|Mus musculus deiodinase, iodothyronine type III (Dio3), mRNA [NM_172119]	2.11776
B2m	gb|Mus musculus 15 days embryo head cDNA, RIKEN full-length enriched library, clone:D930011D03 product:unclassifiable, full insert sequence. [AK086184]	2.11769
Olfr390	ref|Mus musculus olfactory receptor 390 (Olfr390), mRNA [NM_146347]	2.11719
Bdnf	ref|Mus musculus brain derived neurotrophic factor (Bdnf), transcript variant 1, mRNA [NM_007540]	2.11647
ENSMUST00000134797	ens|transmembrane BAX inhibitor motif containing 4 Gene [Source:MGI (curated);Acc:MGI:1915462] [ENSMUST00000134797]	2.11461
Pdrg1	ref|Mus musculus p53 and DNA damage regulated 1 (Pdrg1), mRNA [NM_178939]	2.11369
Cflar	ref|Mus musculus CASP8 and FADD-like apoptosis regulator (Cflar), transcript variant 2, mRNA [NM_009805]	2.11359
Casp8	ref|Mus musculus caspase 8 (Casp8), transcript variant 1, mRNA [NM_009812]	2.1135
Fbxl5	ens|F-box and leucine-rich repeat protein 5 Gene [Source:MGI (curated);Acc:MGI:2152883] [ENSMUST00000087465]	2.11301
Espn	ref|Mus musculus espin (Espn), transcript variant 6, mRNA [NM_019585]	2.11281
Mmp9	ref|Mus musculus matrix metallopeptidase 9 (Mmp9), mRNA [NM_013599]	2.10994
Ptgr1	ref|Mus musculus prostaglandin reductase 1 (Ptgr1), mRNA [NM_025968]	2.10963
Bdnf	ref|Mus musculus brain derived neurotrophic factor (Bdnf), transcript variant 1, mRNA [NM_007540]	2.10957
AK043711	gb|Mus musculus 10 days neonate cortex cDNA, RIKEN full-length enriched library, clone:A830022P07 product:unclassifiable, full insert sequence. [AK043711]	2.10955
Csrnp1	ref|Mus musculus cysteine-serine-rich nuclear protein 1 (Csrnp1), mRNA [NM_153287]	2.10926
3830403N18Rik	ref|Mus musculus RIKEN cDNA 3830403N18 gene (3830403N18Rik), mRNA [NM_027510]	2.1092
2610005L07Rik	ref|Mus musculus RIKEN cDNA 2610005L07 gene (2610005L07Rik), non-coding RNA [NR_028428]	2.10916
Tbx20	ref|Mus musculus T-box 20 (Tbx20), transcript variant 2, mRNA [NM_020496]	2.10798
Aipl1	ref|Mus musculus aryl hydrocarbon receptor-interacting protein-like 1 (Aipl1), mRNA [NM_053245]	2.10766
Entpd1	ref|Mus musculus ectonucleoside triphosphate diphosphohydrolase 1 (Entpd1), mRNA [NM_009848]	2.10586
Ephx2	ref|Mus musculus epoxide hydrolase 2, cytoplasmic (Ephx2), mRNA [NM_007940]	2.10584
P2ry6	ref|Mus musculus pyrimidinergic receptor P2Y, G-protein coupled, 6 (P2ry6), mRNA [NM_183168]	2.10579
Entpd1	ref|Mus musculus ectonucleoside triphosphate diphosphohydrolase 1 (Entpd1), mRNA [NM_009848]	2.10531
Cd109	ref|Mus musculus CD109 antigen (Cd109), mRNA [NM_153098]	2.10524
Plp1	ref|Mus musculus proteolipid protein (myelin) 1 (Plp1), mRNA [NM_011123]	2.10457
Usp36	ref|Mus musculus ubiquitin specific peptidase 36 (Usp36), mRNA [NM_001033528]	2.10433
AK033032	gb|Mus musculus 11 days embryo gonad cDNA, RIKEN full-length enriched library, clone:7030414N10 product:unclassifiable, full insert sequence. [AK033032]	2.10199
ENSMUST00000021038	ens|mannose receptor, C type 2 Gene [Source:MGI (curated);Acc:MGI:107818] [ENSMUST00000021038]	2.10112
Myh9	gb|Mus musculus adult male aorta and vein cDNA, RIKEN full-length enriched library, clone:A530027J07 product:similar to MYOSIN HEAVY CHAIN, NONMUSCLE TYPE B (CELLULAR MYOSIN HEAVY CHAIN, TYPE B) (NONMUSCLE MYOSIN HEAVY CHAIN-B) (NMMHC-B) (FRAGMENT) [Mus m	2.10095
Fnbp1l	ref|Mus musculus formin binding protein 1-like (Fnbp1l), transcript variant 2, mRNA [NM_153118]	2.09956
Nes	ref|Mus musculus nestin (Nes), mRNA [NM_016701]	2.09931
AK087135	gb|Mus musculus 0 day neonate lung cDNA, RIKEN full-length enriched library, clone:E030029G01 product:unclassifiable, full insert sequence. [AK087135]	2.0977
Plp1	ref|Mus musculus proteolipid protein (myelin) 1 (Plp1), mRNA [NM_011123]	2.09537
Ptpre	ref|Mus musculus protein tyrosine phosphatase, receptor type, E (Ptpre), mRNA [NM_011212]	2.09452
AK036907	gb|Mus musculus adult female vagina cDNA, RIKEN full-length enriched library, clone:9930023J12 product:unclassifiable, full insert sequence. [AK036907]	2.09289
Fbln5	gb|Mus musculus RCB-0545 OHTA cDNA, RIKEN full-length enriched library, clone:G431002M01 product:fibulin 5, full insert sequence. [AK090129]	2.09178
Tmem184b	gb|Mus musculus B6-derived CD11 +ve dendritic cells cDNA, RIKEN full-length enriched library, clone:F730040C13 product:unclassifiable, full insert sequence. [AK155624]	2.08883
Kcne3	ref|Mus musculus potassium voltage-gated channel, Isk-related subfamily, gene 3 (Kcne3), mRNA [NM_020574]	2.0875
Zfc3h1	ref|Mus musculus zinc finger, C3H1-type containing (Zfc3h1), mRNA [NM_001033261]	2.08734
AK043859	gb|Mus musculus 10 days neonate cortex cDNA, RIKEN full-length enriched library, clone:A830042C15 product:hypothetical protein, full insert sequence. [AK043859]	2.08603
A_51_P402908	Unknown	2.08596
Cdk5rap2	ref|Mus musculus CDK5 regulatory subunit associated protein 2 (Cdk5rap2), mRNA [NM_145990]	2.08482
Bdnf	ref|Mus musculus brain derived neurotrophic factor (Bdnf), transcript variant 1, mRNA [NM_007540]	2.0839
Ms4a6c	ref|Mus musculus membrane-spanning 4-domains, subfamily A, member 6C (Ms4a6c), transcript variant 1, mRNA [NM_028595]	2.08265
Rdh10	ref|Mus musculus retinol dehydrogenase 10 (all-trans) (Rdh10), mRNA [NM_133832]	2.08253
Slk	ref|Mus musculus STE20-like kinase (yeast) (Slk), transcript variant 1, mRNA [NM_009289]	2.08247
BC037703	ref|Mus musculus cDNA sequence BC037703 (BC037703), mRNA [NM_172295]	2.08235
Nid2	ref|Mus musculus nidogen 2 (Nid2), mRNA [NM_008695]	2.08124
Ncf2	ref|Mus musculus neutrophil cytosolic factor 2 (Ncf2), mRNA [NM_010877]	2.08097
Ctnnb1	gb|Mus musculus adult male thymus cDNA, RIKEN full-length enriched library, clone:5830416C23 product:catenin beta, full insert sequence. [AK020013]	2.08072
Iqgap1	ref|Mus musculus IQ motif containing GTPase activating protein 1 (Iqgap1), mRNA [NM_016721]	2.0806
Sct	ref|Mus musculus secretin (Sct), mRNA [NM_011328]	2.0797
AK032608	gb|Mus musculus adult male olfactory brain cDNA, RIKEN full-length enriched library, clone:6430704I19 product:Mus musculus Air, mRNA sequence, full insert sequence. [AK032608]	2.07967
LOC236598	ref|Mus musculus 28S ribosomal RNA (LOC236598), ribosomal RNA [NR_003279]	2.07958
Col3a1	ref|Mus musculus collagen, type III, alpha 1 (Col3a1), mRNA [NM_009930]	2.0794
Pilra	ref|Mus musculus paired immunoglobin-like type 2 receptor alpha (Pilra), mRNA [NM_153510]	2.07905
AK033297	gb|Mus musculus 15 days embryo male testis cDNA, RIKEN full-length enriched library, clone:8030487I24 product:unclassifiable, full insert sequence. [AK033297]	2.07875
1700029F09Rik	ref|Mus musculus RIKEN cDNA 1700029F09 gene (1700029F09Rik), mRNA [NM_029368]	2.07771
Plp1	ref|Mus musculus proteolipid protein (myelin) 1 (Plp1), mRNA [NM_011123]	2.0773
ENSMUST00000049946	ens|protein kinase, cAMP dependent regulatory, type II alpha Gene [Source:MGI Symbol;Acc:MGI:108025] [ENSMUST00000049946]	2.07656
Uhrf1	ref|Mus musculus ubiquitin-like, containing PHD and RING finger domains, 1 (Uhrf1), transcript variant 1, mRNA [NM_010931]	2.07639
Arhgap31	ref|Mus musculus Rho GTPase activating protein 31 (Arhgap31), mRNA [NM_020260]	2.07625
AK043151	gb|Mus musculus 7 days neonate cerebellum cDNA, RIKEN full-length enriched library, clone:A730060L24 product:CD47 antigen (Rh-related antigen, integrin-associated signal transducer), full insert sequence. [AK043151]	2.07557
Serpinf2	ref|Mus musculus serine (or cysteine) peptidase inhibitor, clade F, member 2 (Serpinf2), mRNA [NM_008878]	2.07398
Helt	ref|Mus musculus Hey-like transcription factor (zebrafish) (Helt), mRNA [NM_173789]	2.07396
Arhgap10	ref|Mus musculus Rho GTPase activating protein 10 (Arhgap10), mRNA [NM_030113]	2.07353
Spsb1	ref|Mus musculus splA/ryanodine receptor domain and SOCS box containing 1 (Spsb1), mRNA [NM_029035]	2.07252
Smtnl1	ref|Mus musculus smoothelin-like 1 (Smtnl1), mRNA [NM_024230]	2.07244
Ptgs1	ref|Mus musculus prostaglandin-endoperoxide synthase 1 (Ptgs1), mRNA [NM_008969]	2.07218
Ltb	ref|Mus musculus lymphotoxin B (Ltb), mRNA [NM_008518]	2.07191
Pou3f1	ref|Mus musculus POU domain, class 3, transcription factor 1 (Pou3f1), mRNA [NM_011141]	2.07153
Cd3d	ref|Mus musculus CD3 antigen, delta polypeptide (Cd3d), mRNA [NM_013487]	2.07129
Cldn5	ref|Mus musculus claudin 5 (Cldn5), mRNA [NM_013805]	2.07107
Nfkb2	ref|Mus musculus nuclear factor of kappa light polypeptide gene enhancer in B-cells 2, p49/p100 (Nfkb2), transcript variant 1, mRNA [NM_019408]	2.07016
Gm15645	ref|Mus musculus predicted gene 15645 (Gm15645), non-coding RNA [NR_033578]	2.06937
Ak7	ref|Mus musculus adenylate kinase 7 (Ak7), mRNA [NM_030187]	2.06888
Gh	ref|Mus musculus growth hormone (Gh), mRNA [NM_008117]	2.06532
NAP108526-1	Unknown	2.06525
Irgm1	ref|Mus musculus immunity-related GTPase family M member 1 (Irgm1), mRNA [NM_008326]	2.0639
Prrx2	gb|Mus musculus paired related homeobox 2, mRNA (cDNA clone MGC:169496 IMAGE:8860891), complete cds. [BC137872]	2.06387
Ccnl1	ref|Mus musculus cyclin L1 (Ccnl1), mRNA [NM_019937]	2.06357
Ggta1	gb|M.musculus alpha-1,3-galactosyltransferase mRNA, complete cds. [M85153]	2.063
Ugt8a	gb|Mus musculus 10 days neonate cerebellum cDNA, RIKEN full-length enriched library, clone:6530421I21 product:UDP-glucuronosyltransferase 8, full insert sequence. [AK078371]	2.06294
AK051559	gb|Mus musculus 12 days embryo spinal ganglion cDNA, RIKEN full-length enriched library, clone:D130056N13 product:unclassifiable, full insert sequence. [AK051559]	2.06274
Flnb	gb|Mus musculus adult male liver tumor cDNA, RIKEN full-length enriched library, clone:C730006K15 product:filamin, beta, full insert sequence. [AK050046]	2.06271
Tlr4	ref|Mus musculus toll-like receptor 4 (Tlr4), mRNA [NM_021297]	2.06247
Edil3	gb|Mus musculus 13 days embryo heart cDNA, RIKEN full-length enriched library, clone:D330046C12 product:unclassifiable, full insert sequence. [AK084810]	2.06203
Bdnf	ref|Mus musculus brain derived neurotrophic factor (Bdnf), transcript variant 1, mRNA [NM_007540]	2.06065
Bdnf	ref|Mus musculus brain derived neurotrophic factor (Bdnf), transcript variant 1, mRNA [NM_007540]	2.05961
Lpar1	ref|Mus musculus lysophosphatidic acid receptor 1 (Lpar1), transcript variant 1, mRNA [NM_010336]	2.05859
AK043520	gb|Mus musculus 10 days neonate cortex cDNA, RIKEN full-length enriched library, clone:A830004P18 product:unclassifiable, full insert sequence. [AK043520]	2.05791
Mbp	ref|Mus musculus myelin basic protein (Mbp), transcript variant 7, mRNA [NM_010777]	2.05666
Gm7361	ref|PREDICTED: Mus musculus hypothetical LOC664837, transcript variant 2 (LOC664837), mRNA [XM_973329]	2.05656
Plp1	ref|Mus musculus proteolipid protein (myelin) 1 (Plp1), mRNA [NM_011123]	2.05645
Nfe2l2	ref|Mus musculus nuclear factor, erythroid derived 2, like 2 (Nfe2l2), mRNA [NM_010902]	2.0561
Tram2	ref|Mus musculus translocating chain-associating membrane protein 2 (Tram2), transcript variant 2, mRNA [NM_177409]	2.05597
Khdrbs1	gb|Mus musculus 16 days neonate thymus cDNA, RIKEN full-length enriched library, clone:A130015L03 product:src associated in mitosis, 68 kDa, full insert sequence. [AK037411]	2.05565
Tra2a	ref|Mus musculus transformer 2 alpha homolog (Drosophila) (Tra2a), mRNA [NM_198102]	2.05512
Sparc	ref|Mus musculus secreted acidic cysteine rich glycoprotein (Sparc), mRNA [NM_009242]	2.05486
AK039932	gb|Mus musculus 0 day neonate thymus cDNA, RIKEN full-length enriched library, clone:A430032M03 product:unclassifiable, full insert sequence. [AK039932]	2.0546
Plp1	ref|Mus musculus proteolipid protein (myelin) 1 (Plp1), mRNA [NM_011123]	2.0546
Olfr914	ref|Mus musculus olfactory receptor 914 (Olfr914), mRNA [NM_146786]	2.05453
AK051089	gb|Mus musculus 9 days embryo whole body cDNA, RIKEN full-length enriched library, clone:D030068F07 product:unclassifiable, full insert sequence. [AK051089]	2.05427
Trim25	ref|Mus musculus tripartite motif-containing 25 (Trim25), mRNA [NM_009546]	2.05269
Mtus1	ref|Mus musculus mitochondrial tumor suppressor 1 (Mtus1), nuclear gene encoding mitochondrial protein, transcript variant 1, mRNA [NM_001005863]	2.05237
Igsf9	ref|Mus musculus immunoglobulin superfamily, member 9 (Igsf9), transcript variant 1, mRNA [NM_033608]	2.05201
AK029749	gb|Mus musculus adult male testis cDNA, RIKEN full-length enriched library, clone:4930526J02 product:protocadherin beta 12, full insert sequence. [AK029749]	2.05101
AK043935	gb|Mus musculus 10 days neonate cortex cDNA, RIKEN full-length enriched library, clone:A830054G08 product:unclassifiable, full insert sequence. [AK043935]	2.05058
AK051929	gb|Mus musculus 12 days embryo eyeball cDNA, RIKEN full-length enriched library, clone:D230019O22 product:unclassifiable, full insert sequence. [AK051929]	2.04999
Fam43a	ref|Mus musculus family with sequence similarity 43, member A (Fam43a), mRNA [NM_177632]	2.04967
Pdpn	ref|Mus musculus podoplanin (Pdpn), mRNA [NM_010329]	2.04766
Itga11	ref|Mus musculus integrin alpha 11 (Itga11), mRNA [NM_176922]	2.0475
Fam132b	ref|Mus musculus family with sequence similarity 132, member B (Fam132b), mRNA [NM_173395]	2.04631
ENSMUST00000111365	ens|RIKEN cDNA A530040E14 gene Gene [Source:MGI Symbol;Acc:MGI:3612703] [ENSMUST00000113384]	2.0463
Pde4dip	ref|Mus musculus phosphodiesterase 4D interacting protein (myomegalin) (Pde4dip), transcript variant 3, mRNA [NM_177145]	2.04517
Mbp	ref|Mus musculus myelin basic protein (Mbp), transcript variant 7, mRNA [NM_010777]	2.04473
Rgs2	ref|Mus musculus regulator of G-protein signaling 2 (Rgs2), mRNA [NM_009061]	2.04411
AK042279	gb|Mus musculus 3 days neonate thymus cDNA, RIKEN full-length enriched library, clone:A630078B04 product:unclassifiable, full insert sequence. [AK042279]	2.04408
Nes	ref|Mus musculus nestin (Nes), mRNA [NM_016701]	2.04408
Spata13	ref|Mus musculus spermatogenesis associated 13 (Spata13), mRNA [NM_001033272]	2.04335
Fcer1g	ref|Mus musculus Fc receptor, IgE, high affinity I, gamma polypeptide (Fcer1g), mRNA [NM_010185]	2.04283
Fosl2	ref|Mus musculus fos-like antigen 2 (Fosl2), mRNA [NM_008037]	2.04218
Plp1	ref|Mus musculus proteolipid protein (myelin) 1 (Plp1), mRNA [NM_011123]	2.04146
Pion	gb|Mus musculus pigeon homolog (Drosophila), mRNA (cDNA clone IMAGE:4506923), partial cds. [BC022737]	2.04131
Kalrn	gb|Mus musculus 9 days embryo whole body cDNA, RIKEN full-length enriched library, clone:D030062G07 product:unclassifiable, full insert sequence. [AK051053]	2.04086
TC1677044	tc|Q8CFP0_MOUSE (Q8CFP0) P42pop-pending protein (Fragment), partial (7%) [TC1677044]	2.04039
Epc1	gb|Mus musculus enhancer of polycomb homolog 1 (Drosophila), mRNA (cDNA clone IMAGE:6413718), complete cds. [BC055805]	2.03852
Fcer1g	gb|Mouse mast cell high affinity IgE receptor (Fc-epsilon-RI) gamma subunit mRNA, complete cds. [J05020]	2.03785
Dusp11	ref|Mus musculus dual specificity phosphatase 11 (RNA/RNP complex 1-interacting) (Dusp11), mRNA [NM_028099]	2.03767
Loxl2	ref|Mus musculus lysyl oxidase-like 2 (Loxl2), mRNA [NM_033325]	2.03728
Pisd-ps3	ref|Mus musculus phosphatidylserine decarboxylase, pseudogene 3 (Pisd-ps3), non-coding RNA [NR_003518]	2.03711
ENSMUST00000026496	ens|proline-serine-threonine phosphatase-interacting protein 2 Gene [Source:MGI Symbol;Acc:MGI:1335088] [ENSMUST00000026496]	2.0364
Nags	ref|Mus musculus N-acetylglutamate synthase (Nags), transcript variant 1, mRNA [NM_145829]	2.035
Slc7a11	ref|Mus musculus solute carrier family 7 (cationic amino acid transporter, y+ system), member 11 (Slc7a11), mRNA [NM_011990]	2.03422
Dll4	ref|Mus musculus delta-like 4 (Drosophila) (Dll4), mRNA [NM_019454]	2.03408
Afp	ref|Mus musculus alpha fetoprotein (Afp), mRNA [NM_007423]	2.03361
Ece1	ref|Mus musculus endothelin converting enzyme 1 (Ece1), mRNA [NM_199307]	2.03347
Mbp	ref|Mus musculus myelin basic protein (Mbp), transcript variant 7, mRNA [NM_010777]	2.03311
Ifi204	ref|Mus musculus interferon activated gene 204 (Ifi204), mRNA [NM_008329]	2.0329
Nuak2	ref|Mus musculus NUAK family, SNF1-like kinase, 2 (Nuak2), mRNA [NM_028778]	2.03262
Pax1	ref|Mus musculus paired box gene 1 (Pax1), mRNA [NM_008780]	2.03216
ENSMUST00000038090	ens|tubulin tyrosine ligase-like family, member 7 Gene [Source:MGI (curated);Acc:MGI:1918142] [ENSMUST00000038090]	2.03118
Mmp9	ref|Mus musculus matrix metallopeptidase 9 (Mmp9), mRNA [NM_013599]	2.0309
D16Ertd472e	ref|Mus musculus DNA segment, Chr 16, ERATO Doi 472, expressed (D16Ertd472e), mRNA [NM_025967]	2.03078
A2m	ref|Mus musculus alpha-2-macroglobulin (A2m), mRNA [NM_175628]	2.03004
Afap1	ref|Mus musculus actin filament associated protein 1 (Afap1), mRNA [NM_027373]	2.02984
4930473A06Rik	ref|Mus musculus RIKEN cDNA 4930473A06 gene (4930473A06Rik), mRNA [NM_001081012]	2.02964
Alox5ap	ref|Mus musculus arachidonate 5-lipoxygenase activating protein (Alox5ap), mRNA [NM_009663]	2.02956
Klra2	ref|Mus musculus killer cell lectin-like receptor, subfamily A, member 2 (Klra2), transcript variant 2, mRNA [NM_008462]	2.02918
Nktr	ref|Mus musculus natural killer tumor recognition sequence (Nktr), mRNA [NM_010918]	2.02874
Abhd2	ref|Mus musculus abhydrolase domain containing 2 (Abhd2), mRNA [NM_018811]	2.02749
Smg6	ref|Mus musculus Smg-6 homolog, nonsense mediated mRNA decay factor (C. elegans) (Smg6), mRNA [NM_001002764]	2.02744
Arhgap19	ref|Mus musculus Rho GTPase activating protein 19 (Arhgap19), transcript variant 1, mRNA [NM_027667]	2.02722
Malat1	ref|Mus musculus metastasis associated lung adenocarcinoma transcript 1 (non-coding RNA) (Malat1), non-coding RNA [NR_002847]	2.02719
Trip10	ref|Mus musculus thyroid hormone receptor interactor 10 (Trip10), mRNA [NM_134125]	2.02566
ENSMUST00000118113	ens|avian erythroblastosis virus E-26 (v-ets) oncogene related Gene [Source:MGI (curated);Acc:MGI:95415] [ENSMUST00000118113]	2.02501
Mgst1	ref|Mus musculus microsomal glutathione S-transferase 1 (Mgst1), mRNA [NM_019946]	2.02433
Zfpm1	ref|Mus musculus zinc finger protein, multitype 1 (Zfpm1), mRNA [NM_009569]	2.02212
Afp	ref|Mus musculus alpha fetoprotein (Afp), mRNA [NM_007423]	2.02186
Epas1	gb|Mus musculus 0 day neonate lung cDNA, RIKEN full-length enriched library, clone:E030034H04 product:endothelial PAS domain protein 1, full insert sequence. [AK087208]	2.02181
Slfn5	ref|Mus musculus schlafen 5 (Slfn5), mRNA [NM_183201]	2.02166
BC010335	gb|Mus musculus fibronectin 1, mRNA (cDNA clone IMAGE:3156499), **** WARNING: chimeric clone ****. [BC010335]	2.02099
Crybg3	ref|Mus musculus beta-gamma crystallin domain containing 3 (Crybg3), mRNA [NM_174848]	2.01953
2510042O18Rik	gb|Mus musculus 13 days embryo liver cDNA, RIKEN full-length enriched library, clone:2510042O18 product:unclassifiable, full insert sequence. [AK011095]	2.01928
H2-gs10	ref|Mus musculus MHC class I like protein GS10 (H2-gs10), mRNA [NM_001143689]	2.01794
Plp1	ref|Mus musculus proteolipid protein (myelin) 1 (Plp1), mRNA [NM_011123]	2.01751
Slc30a1	ref|Mus musculus solute carrier family 30 (zinc transporter), member 1 (Slc30a1), mRNA [NM_009579]	2.01735
NAP070876-1	Unknown	2.01662
E030010N08Rik	ref|PREDICTED: Mus musculus RIKEN cDNA E030010N08 gene (E030010N08Rik), mRNA [XM_001474855]	2.01536
2610027H17Rik	gb|Mus musculus 10 days embryo whole body cDNA, RIKEN full-length enriched library, clone:2610027H17 product:unclassifiable, full insert sequence. [AK011567]	2.01457
Nfat5	gb|Mus musculus 9.5 days embryo parthenogenote cDNA, RIKEN full-length enriched library, clone:B130038B15 product:nuclear factor of activated T-cells 5, full insert sequence. [AK045123]	2.01349
Ccdc80	ref|Mus musculus coiled-coil domain containing 80 (Ccdc80), mRNA [NM_026439]	2.01311
Ing5	ref|Mus musculus inhibitor of growth family, member 5 (Ing5), mRNA [NM_025454]	2.013
Cep110	ref|Mus musculus centrosomal protein 110 (Cep110), mRNA [NM_012018]	2.01277
Ifitm1	ref|Mus musculus interferon induced transmembrane protein 1 (Ifitm1), transcript variant 1, mRNA [NM_026820]	2.0113
Csnk1g3	gb|Mus musculus 7 days neonate cerebellum cDNA, RIKEN full-length enriched library, clone:A730054O21 product:CASEIN KINASE I, GAMMA 3 ISOFORM (EC 2.7.1.-) (CKI-GAMMA 3) homolog [Rattus norvegicus], full insert sequence. [AK080491]	2.01064
Mbp	ref|Mus musculus myelin basic protein (Mbp), transcript variant 7, mRNA [NM_010777]	2.01034
Mmp14	ref|Mus musculus matrix metallopeptidase 14 (membrane-inserted) (Mmp14), mRNA [NM_008608]	2.01008
Gata6	ref|Mus musculus GATA binding protein 6 (Gata6), mRNA [NM_010258]	2.0079
Pla2r1	ref|Mus musculus phospholipase A2 receptor 1 (Pla2r1), mRNA [NM_008867]	2.00684
Amhr2	ref|Mus musculus anti-Mullerian hormone type 2 receptor (Amhr2), mRNA [NM_144547]	2.00567
Cd82	ref|Mus musculus CD82 antigen (Cd82), transcript variant 1, mRNA [NM_007656]	2.00536
Sat1	ref|Mus musculus spermidine/spermine N1-acetyl transferase 1 (Sat1), mRNA [NM_009121]	2.00489
Cidea	ref|Mus musculus cell death-inducing DNA fragmentation factor, alpha subunit-like effector A (Cidea), mRNA [NM_007702]	2.00452
Pik3r5	ref|Mus musculus phosphoinositide-3-kinase, regulatory subunit 5, p101 (Pik3r5), mRNA [NM_177320]	2.00449
ENSMUST00000065125	ens|RIKEN cDNA 4930451C15 gene Gene [Source:MGI Symbol;Acc:MGI:1921935] [ENSMUST00000065125]	2.00438
Dhrs7c	gb|Mus musculus 18-day embryo whole body cDNA, RIKEN full-length enriched library, clone:1110001P11 product:unclassifiable, full insert sequence. [AK003267]	2.00409
Lyzl4	ref|Mus musculus lysozyme-like 4 (Lyzl4), mRNA [NM_026915]	2.00382
Slc43a1	ref|Mus musculus solute carrier family 43, member 1 (Slc43a1), transcript variant 1, mRNA [NM_001081349]	2.0037
Gpr65	ref|Mus musculus G-protein coupled receptor 65 (Gpr65), mRNA [NM_008152]	2.00361
Msx2	ref|Mus musculus homeobox, msh-like 2 (Msx2), mRNA [NM_013601]	2.00324
ENSMUST00000071680	ens|mediator complex subunit 14 Gene [Source:MGI (curated);Acc:MGI:1349442] [ENSMUST00000071680]	2.00312
Fnbp1	ref|Mus musculus formin binding protein 1 (Fnbp1), transcript variant 1, mRNA [NM_001038700]	2.00249
Hspa1l	ref|Mus musculus heat shock protein 1-like (Hspa1l), mRNA [NM_013558]	2.0023
H2-K1	ref|Mus musculus histocompatibility 2, K1, K region (H2-K1), transcript variant 1, mRNA [NM_001001892]	2.00159
Mbp	ref|Mus musculus myelin basic protein (Mbp), transcript variant 7, mRNA [NM_010777]	2.00123
Midn	ref|Mus musculus midnolin (Midn), mRNA [NM_021565]	2.0004
Enpp3	gb|Mus musculus ectonucleotide pyrophosphatase/phosphodiesterase 3, mRNA (cDNA clone IMAGE:3495326), partial cds. [BC005527]	2.0003
Vcam1	ref|Mus musculus vascular cell adhesion molecule 1 (Vcam1), mRNA [NM_011693]	1.99989
Arrdc3	ref|Mus musculus arrestin domain containing 3 (Arrdc3), mRNA [NM_001042591]	1.99762
Nfil3	ref|Mus musculus nuclear factor, interleukin 3, regulated (Nfil3), mRNA [NM_017373]	1.99612
NAP035567-1	Unknown	1.99612
Mmp9	ref|Mus musculus matrix metallopeptidase 9 (Mmp9), mRNA [NM_013599]	1.99603
Cobll1	ref|Mus musculus Cobl-like 1 (Cobll1), transcript variant 1, mRNA [NM_177025]	1.99481
ENSMUST00000115643	ens|piwi-like homolog 4 (Drosophila) Gene [Source:MGI (curated);Acc:MGI:3041167] [ENSMUST00000115643]	1.99321
Hmgcs1	ref|Mus musculus 3-hydroxy-3-methylglutaryl-Coenzyme A synthase 1 (Hmgcs1), mRNA [NM_145942]	1.99237
Cyp26a1	ref|Mus musculus cytochrome P450, family 26, subfamily a, polypeptide 1 (Cyp26a1), mRNA [NM_007811]	1.99121
Ccnl1	gb|Mus musculus cyclin L1, mRNA (cDNA clone IMAGE:3494871), with apparent retained intron. [BC007177]	1.99044
Nfkb1	gb|Mouse transcription factor NF-kappa-B DNA binding subunit mRNA, complete cds. [M57999]	1.99029
Hist2h2aa1	gb|Mus musculus adult male testis cDNA, RIKEN full-length enriched library, clone:4930558E18 product:histone gene complex 2, full insert sequence. [AK016171]	1.99025
Cxadr	ref|Mus musculus coxsackie virus and adenovirus receptor (Cxadr), transcript variant 2, mRNA [NM_009988]	1.98959
Il7r	ref|Mus musculus interleukin 7 receptor (Il7r), mRNA [NM_008372]	1.98948
Msx2	ref|Mus musculus homeobox, msh-like 2 (Msx2), mRNA [NM_013601]	1.98906
Mbp	ref|Mus musculus myelin basic protein (Mbp), transcript variant 7, mRNA [NM_010777]	1.98823
Lef1	ens|lymphoid enhancer binding factor 1 Gene [Source:MGI (curated);Acc:MGI:96770] [ENSMUST00000029611]	1.98818
Prx	ref|Mus musculus periaxin (Prx), transcript variant 2, mRNA [NM_019412]	1.98818
Osmr	ref|Mus musculus oncostatin M receptor (Osmr), mRNA [NM_011019]	1.98699
Tlr4	ref|Mus musculus toll-like receptor 4 (Tlr4), mRNA [NM_021297]	1.98689
Mbp	ref|Mus musculus myelin basic protein (Mbp), transcript variant 7, mRNA [NM_010777]	1.98686
Osgin2	ref|Mus musculus oxidative stress induced growth inhibitor family member 2 (Osgin2), mRNA [NM_145950]	1.98603
ENSMUST00000097982	ens|RIKEN cDNA 4930544L04 gene Gene [Source:MGI Symbol;Acc:MGI:1926057] [ENSMUST00000097982]	1.98589
C330006K01Rik	gb|Mus musculus 3 days neonate thymus cDNA, RIKEN full-length enriched library, clone:A630093D22 product:hypothetical protein, full insert sequence. [AK153787]	1.98406
Mybpc3	ref|Mus musculus myosin binding protein C, cardiac (Mybpc3), mRNA [NM_008653]	1.98349
Dok2	ref|Mus musculus docking protein 2 (Dok2), mRNA [NM_010071]	1.98338
Ecm1	ref|Mus musculus extracellular matrix protein 1 (Ecm1), mRNA [NM_007899]	1.98288
Rai14	ref|Mus musculus retinoic acid induced 14 (Rai14), transcript variant 1, mRNA [NM_030690]	1.98286
Hmga1	ref|Mus musculus high mobility group AT-hook 1 (Hmga1), transcript variant 1, mRNA [NM_016660]	1.98263
App	gb|Mus musculus adult male pituitary gland cDNA, RIKEN full-length enriched library, clone:5330435A13 product:unclassifiable, full insert sequence. [AK030583]	1.98251
Tirap	ref|Mus musculus toll-interleukin 1 receptor (TIR) domain-containing adaptor protein (Tirap), transcript variant 1, mRNA [NM_001177845]	1.98172
Slc22a21	ref|Mus musculus solute carrier family 22 (organic cation transporter), member 21 (Slc22a21), mRNA [NM_019723]	1.98034
Fam169b	ref|Mus musculus family with sequence similarity 169, member B (Fam169b), mRNA [NM_001013811]	1.97991
Mobkl2a	gb|Mus musculus adult male aorta and vein cDNA, RIKEN full-length enriched library, clone:A530075F01 product:unclassifiable, full insert sequence. [AK080169]	1.97907
Alkbh5	ref|Mus musculus alkB, alkylation repair homolog 5 (E. coli) (Alkbh5), mRNA [NM_172943]	1.97701
Rai14	gb|Mus musculus 15 days embryo brain cDNA, RIKEN full-length enriched library, clone:G630056H24 product:hypothetical Ankyrin repeat profile/Ankyrin-repeat/Ankyrin repeat region circular profile/Yeast DNA-binding domain containing protein, full insert sequ	1.97695
Creb3l2	ens|cAMP responsive element binding protein 3-like 2 Gene [Source:MGI (curated);Acc:MGI:2442695] [ENSMUST00000041093]	1.97626
AK148683	gb|Mus musculus 2 days neonate sympathetic ganglion cDNA, RIKEN full-length enriched library, clone:7120434I09 product:hypothetical protein, full insert sequence. [AK148683]	1.97597
Slc16a1	ref|Mus musculus solute carrier family 16 (monocarboxylic acid transporters), member 1 (Slc16a1), mRNA [NM_009196]	1.97588
ENSMUST00000034997	ens|RIKEN cDNA 2810026P18 gene Gene [Source:MGI Symbol;Acc:MGI:1919905] [ENSMUST00000034997]	1.97498
Cxcr5	ref|Mus musculus chemochine (C-X-C motif) receptor 5 (Cxcr5), mRNA [NM_007551]	1.97482
AK008281	gb|Mus musculus adult male small intestine cDNA, RIKEN full-length enriched library, clone:2010016I18 product:unclassifiable, full insert sequence. [AK008281]	1.97474
Arhgef10l	ref|Mus musculus Rho guanine nucleotide exchange factor (GEF) 10-like (Arhgef10l), transcript variant 1, mRNA [NM_172415]	1.97454
AK047848	gb|Mus musculus 16 days embryo head cDNA, RIKEN full-length enriched library, clone:C130006F20 product:unclassifiable, full insert sequence. [AK047848]	1.97378
3100002H09Rik	gb|Mus musculus 13 days embryo head cDNA, RIKEN full-length enriched library, clone:3100002H09 product:hypothetical protein, full insert sequence. [AK013916]	1.97371
Fam101a	ref|Mus musculus family with sequence similarity 101, member A (Fam101a), mRNA [NM_028443]	1.97355
Il1rl2	gb|Mus musculus 16 days neonate heart cDNA, RIKEN full-length enriched library, clone:D830007N24 product:IL-1RRP2 homolog [Mus musculus], full insert sequence. [AK085780]	1.973
Nfkb1	gb|Mouse transcription factor NF-kappa-B DNA binding subunit mRNA, complete cds. [M57999]	1.97288
Mybpc2	ref|Mus musculus myosin binding protein C, fast-type (Mybpc2), transcript variant 2, mRNA [NM_146189]	1.97216
Bpil2	ref|Mus musculus bactericidal/permeability-increasing protein-like 2 (Bpil2), mRNA [NM_177772]	1.97173
Nfkb1	gb|Mouse transcription factor NF-kappa-B DNA binding subunit mRNA, complete cds. [M57999]	1.97065
Pafah1b3	ref|Mus musculus platelet-activating factor acetylhydrolase, isoform 1b, subunit 3 (Pafah1b3), mRNA [NM_008776]	1.9706
Nfe2l2	ref|Mus musculus nuclear factor, erythroid derived 2, like 2 (Nfe2l2), mRNA [NM_010902]	1.96993
Pax1	ref|Mus musculus paired box gene 1 (Pax1), mRNA [NM_008780]	1.96899
Gjb5	ref|Mus musculus gap junction protein, beta 5 (Gjb5), mRNA [NM_010291]	1.96824
AK050867	gb|Mus musculus 9 days embryo whole body cDNA, RIKEN full-length enriched library, clone:D030027I22 product:unclassifiable, full insert sequence. [AK050867]	1.96774
Il1r1	ref|Mus musculus interleukin 1 receptor, type I (Il1r1), transcript variant 1, mRNA [NM_008362]	1.96759
Ngfr	ref|Mus musculus nerve growth factor receptor (TNFR superfamily, member 16) (Ngfr), mRNA [NM_033217]	1.96747
Map4k4	ref|Mus musculus mitogen-activated protein kinase kinase kinase kinase 4 (Map4k4), mRNA [NM_008696]	1.96711
Enpp1	ref|Mus musculus ectonucleotide pyrophosphatase/phosphodiesterase 1 (Enpp1), mRNA [NM_008813]	1.96527
Slc7a11	gb|Mus musculus NOD-derived CD11c +ve dendritic cells cDNA, RIKEN full-length enriched library, clone:F630119J15 product:solute carrier family 7 (cationic amino acid transporter, y+ system), member 11, full insert sequence. [AK089283]	1.96511
Erdr1	ref|Mus musculus erythroid differentiation regulator 1 (Erdr1), mRNA [NM_133362]	1.96494
Acin1	ref|Mus musculus apoptotic chromatin condensation inducer 1 (Acin1), transcript variant 2, mRNA [NM_023190]	1.96488
Dedd2	ref|Mus musculus death effector domain-containing DNA binding protein 2 (Dedd2), mRNA [NM_207677]	1.9641
Kndc1	ref|Mus musculus kinase non-catalytic C-lobe domain (KIND) containing 1 (Kndc1), mRNA [NM_177261]	1.96378
ENSMUST00000119483	ens|synaptopodin 2-like Gene [Source:MGI (curated);Acc:MGI:1916010] [ENSMUST00000119483]	1.96338
Gpr183	ref|Mus musculus G protein-coupled receptor 183 (Gpr183), mRNA [NM_183031]	1.96298
Krt75	ref|Mus musculus keratin 75 (Krt75), mRNA [NM_133357]	1.96288
Pcdh15	gb|Mus musculus adult male corpora quadrigemina cDNA, RIKEN full-length enriched library, clone:B230312C23 product:hypothetical protein, full insert sequence. [AK080816]	1.96254
Nfkb1	gb|Mouse transcription factor NF-kappa-B DNA binding subunit mRNA, complete cds. [M57999]	1.96165
Sh3tc1	ref|Mus musculus SH3 domain and tetratricopeptide repeats 1 (Sh3tc1), mRNA [NM_194344]	1.96135
E330037M01Rik	gb|Mus musculus 15 days embryo male testis cDNA, RIKEN full-length enriched library, clone:8030490B12 product:unclassifiable, full insert sequence. [AK033305]	1.9613
Tgfbr2	ref|Mus musculus transforming growth factor, beta receptor II (Tgfbr2), transcript variant 1, mRNA [NM_009371]	1.96001
Tnfaip6	ref|Mus musculus tumor necrosis factor alpha induced protein 6 (Tnfaip6), mRNA [NM_009398]	1.95995
Aars	gb|Mus musculus adult male bone cDNA, RIKEN full-length enriched library, clone:9830169C09 product:alanyl-tRNA synthetase, full insert sequence. [AK036738]	1.95967
Srrm3	ref|Mus musculus serine/arginine repetitive matrix 3 (Srrm3), mRNA [NM_021403]	1.9593
Sf3b3	gb|Mus musculus 8 days embryo whole body cDNA, RIKEN full-length enriched library, clone:5730409A01 product:hypothetical protein, full insert sequence. [AK017529]	1.95843
Dedd2	gb|Mus musculus ES cells cDNA, RIKEN full-length enriched library, clone:2410050E11 product:similar to death effector domain-containing and DNA-binding protein 2, full insert sequence. [AK010701]	1.95811
Rnf214	gb|Mus musculus 2 days neonate thymus thymic cells cDNA, RIKEN full-length enriched library, clone:C920026L21 product:unclassifiable, full insert sequence. [AK050638]	1.95769
Dnajb1	ref|Mus musculus DnaJ (Hsp40) homolog, subfamily B, member 1 (Dnajb1), mRNA [NM_018808]	1.9576
Gng5	ref|Mus musculus guanine nucleotide binding protein (G protein), gamma 5 (Gng5), mRNA [NM_010318]	1.95707
Ngfr	ref|Mus musculus nerve growth factor receptor (TNFR superfamily, member 16) (Ngfr), mRNA [NM_033217]	1.95682
AK017327	gb|Mus musculus 6 days neonate head cDNA, RIKEN full-length enriched library, clone:5430420K21 product:hypothetical protein, full insert sequence. [AK017327]	1.95538
Kcne3	ref|Mus musculus potassium voltage-gated channel, Isk-related subfamily, gene 3 (Kcne3), mRNA [NM_020574]	1.9553
Gtdc1	gb|Mus musculus 16 days neonate thymus cDNA, RIKEN full-length enriched library, clone:A130074L23 product:unclassifiable, full insert sequence. [AK038057]	1.9551
Tlr4	ref|Mus musculus toll-like receptor 4 (Tlr4), mRNA [NM_021297]	1.95485
Arhgef15	gb|Mus musculus 12 days embryo spinal ganglion cDNA, RIKEN full-length enriched library, clone:D130071N09 product:hypothetical Dbl domain (dbl/cdc24 rhoGEF family) containing protein, full insert sequence. [AK051749]	1.95472
Hck	ref|Mus musculus hemopoietic cell kinase (Hck), transcript variant 1, mRNA [NM_010407]	1.95394
Gatm	ref|Mus musculus glycine amidinotransferase (L-arginine:glycine amidinotransferase) (Gatm), nuclear gene encoding mitochondrial protein, mRNA [NM_025961]	1.95346
AK083648	gb|Mus musculus 9 days embryo whole body cDNA, RIKEN full-length enriched library, clone:D030059C24 product:unclassifiable, full insert sequence. [AK083648]	1.95294
Col5a1	ref|Mus musculus collagen, type V, alpha 1 (Col5a1), mRNA [NM_015734]	1.95279
Odc1	ref|Mus musculus ornithine decarboxylase, structural 1 (Odc1), mRNA [NM_013614]	1.95249
AK080997	gb|Mus musculus 10 days neonate cerebellum cDNA, RIKEN full-length enriched library, clone:B930007O10 product:glutamate receptor, ionotropic, NMDA2A (epsilon 1), full insert sequence. [AK080997]	1.95235
LOC100046622	ref|PREDICTED: Mus musculus hypothetical protein LOC100046622 (LOC100046622), mRNA [XM_001476740]	1.95131
Tagln2	ref|Mus musculus transgelin 2 (Tagln2), mRNA [NM_178598]	1.95049
Aldh1a2	ref|Mus musculus aldehyde dehydrogenase family 1, subfamily A2 (Aldh1a2), mRNA [NM_009022]	1.94997
Mink1	gb|Mus musculus putative protein kinase YSK2 mRNA, partial cds. [U49949]	1.94951
Cd86	ref|Mus musculus CD86 antigen (Cd86), mRNA [NM_019388]	1.94936
Ppp1r14a	ref|Mus musculus protein phosphatase 1, regulatory (inhibitor) subunit 14A (Ppp1r14a), mRNA [NM_026731]	1.94929
Erbb2ip	ref|Mus musculus Erbb2 interacting protein (Erbb2ip), transcript variant 1, mRNA [NM_001005868]	1.94908
Tmco4	ref|Mus musculus transmembrane and coiled-coil domains 4 (Tmco4), mRNA [NM_029857]	1.9484
4930473O22Rik	gb|Mus musculus adult male testis cDNA, RIKEN full-length enriched library, clone:4930473O22 product:unclassifiable, full insert sequence. [AK015568]	1.94834
Itga6	gb|Mus musculus integrin alpha 6, mRNA (cDNA clone IMAGE:5036677). [BC024571]	1.94793
Fcgr4	ref|Mus musculus Fc receptor, IgG, low affinity IV (Fcgr4), mRNA [NM_144559]	1.94773
Afp	ref|Mus musculus alpha fetoprotein (Afp), mRNA [NM_007423]	1.94762
ENSMUST00000110332	ens|anaphase promoting complex subunit 1 Gene [Source:MGI (curated);Acc:MGI:103097] [ENSMUST00000110332]	1.94753
S1pr1	ref|Mus musculus sphingosine-1-phosphate receptor 1 (S1pr1), mRNA [NM_007901]	1.94746
Tfpi	ref|Mus musculus tissue factor pathway inhibitor (Tfpi), transcript variant 2, mRNA [NM_001177319]	1.94638
Pros1	ref|Mus musculus protein S (alpha) (Pros1), mRNA [NM_011173]	1.9463
Afp	ref|Mus musculus alpha fetoprotein (Afp), mRNA [NM_007423]	1.94571
2310014H01Rik	ref|Mus musculus RIKEN cDNA 2310014H01 gene (2310014H01Rik), transcript variant 1, mRNA [NM_175242]	1.94568
AK089832	gb|Mus musculus activated spleen cDNA, RIKEN full-length enriched library, clone:F830031A08 product:unclassifiable, full insert sequence. [AK089832]	1.94537
Nfkb1	gb|Mouse transcription factor NF-kappa-B DNA binding subunit mRNA, complete cds. [M57999]	1.94535
Mpp7	gb|Mus musculus adult female vagina cDNA, RIKEN full-length enriched library, clone:9930030A17 product:CDNA FLJ32798 FIS, CLONE TESTI2002498, MODERATELY SIMILAR TO DANIO RERIO P55-RELATED MAGUK PROTEIN DLG3 (DLG3) MRNA homolog [Homo sapiens], full insert	1.94532
Nfkb1	gb|Mouse transcription factor NF-kappa-B DNA binding subunit mRNA, complete cds. [M57999]	1.9451
Hk2	ref|Mus musculus hexokinase 2 (Hk2), mRNA [NM_013820]	1.94445
Nfkb1	gb|Mouse transcription factor NF-kappa-B DNA binding subunit mRNA, complete cds. [M57999]	1.9443
Psmb8	ref|Mus musculus proteasome (prosome, macropain) subunit, beta type 8 (large multifunctional peptidase 7) (Psmb8), mRNA [NM_010724]	1.94368
Cd79b	ref|Mus musculus CD79B antigen (Cd79b), mRNA [NM_008339]	1.94281
Col4a2	ref|Mus musculus collagen, type IV, alpha 2 (Col4a2), mRNA [NM_009932]	1.94258
Gas2l3	ref|Mus musculus growth arrest-specific 2 like 3 (Gas2l3), transcript variant 2, mRNA [NM_001079876]	1.94248
Zc3h12d	ref|Mus musculus zinc finger CCCH type containing 12D (Zc3h12d), mRNA [NM_172785]	1.94231
AK085204	gb|Mus musculus 13 days embryo stomach cDNA, RIKEN full-length enriched library, clone:D530012G16 product:unclassifiable, full insert sequence. [AK085204]	1.94202
Mbp	ref|Mus musculus myelin basic protein (Mbp), transcript variant 7, mRNA [NM_010777]	1.94201
Mtss1	gb|Mus musculus adult male thymus cDNA, RIKEN full-length enriched library, clone:5830444I24 product:unclassifiable, full insert sequence. [AK134122]	1.9411
Zfp787	gb|Mus musculus adult male testis cDNA, RIKEN full-length enriched library, clone:1700056E03 product:weakly similar to TTF-I INTERACTING PEPTIDE 20 (FRAGMENT) [Homo sapiens], full insert sequence. [AK006810]	1.941
4833423E24Rik	ens|RIKEN cDNA 4833423E24 gene Gene [Source:MGI Symbol;Acc:MGI:2687041] [ENSMUST00000099923]	1.94084
Ngfr	ref|Mus musculus nerve growth factor receptor (TNFR superfamily, member 16) (Ngfr), mRNA [NM_033217]	1.94073
AK038166	gb|Mus musculus 16 days neonate thymus cDNA, RIKEN full-length enriched library, clone:A130083J18 product:unclassifiable, full insert sequence. [AK038166]	1.9407
Mmp9	ref|Mus musculus matrix metallopeptidase 9 (Mmp9), mRNA [NM_013599]	1.94058
AK047604	gb|Mus musculus 10 days neonate cerebellum cDNA, RIKEN full-length enriched library, clone:B930097J01 product:hypothetical protein, full insert sequence. [AK047604]	1.93933
Cfb	ref|Mus musculus complement factor B (Cfb), transcript variant 1, mRNA [NM_008198]	1.93928
Insm2	ref|Mus musculus insulinoma-associated 2 (Insm2), mRNA [NM_020287]	1.9389
Mecom	ref|Mus musculus MDS1 and EVI1 complex locus (Mecom), transcript variant 1, mRNA [NM_007963]	1.93858
5830416P10Rik	ref|Mus musculus RIKEN cDNA 5830416P10 gene (5830416P10Rik), non-coding RNA [NR_028427]	1.93758
Grk5	ref|Mus musculus G protein-coupled receptor kinase 5 (Grk5), mRNA [NM_018869]	1.93749
Ngfr	ref|Mus musculus nerve growth factor receptor (TNFR superfamily, member 16) (Ngfr), mRNA [NM_033217]	1.93619
Reg3d	ref|Mus musculus regenerating islet-derived 3 delta (Reg3d), transcript variant 1, mRNA [NM_013893]	1.93574
Ano1	ref|Mus musculus anoctamin 1, calcium activated chloride channel (Ano1), mRNA [NM_178642]	1.93573
Flt1	ref|Mus musculus FMS-like tyrosine kinase 1 (Flt1), mRNA [NM_010228]	1.93571
Tpm1	ref|Mus musculus tropomyosin 1, alpha (Tpm1), transcript variant 1, mRNA [NM_001164248]	1.93464
Emp3	ref|Mus musculus epithelial membrane protein 3 (Emp3), transcript variant 1, mRNA [NM_010129]	1.93431
Ncoa3	ref|Mus musculus nuclear receptor coactivator 3 (Ncoa3), mRNA [NM_008679]	1.93333
Hsph1	ref|Mus musculus heat shock 105kDa/110kDa protein 1 (Hsph1), mRNA [NM_013559]	1.93332
Zc3h12c	ref|Mus musculus zinc finger CCCH type containing 12C (Zc3h12c), mRNA [NM_001162921]	1.93309
T	ref|Mus musculus brachyury (T), mRNA [NM_009309]	1.93284
Fhl2	ref|Mus musculus four and a half LIM domains 2 (Fhl2), mRNA [NM_010212]	1.93176
Pdlim2	ref|Mus musculus PDZ and LIM domain 2 (Pdlim2), mRNA [NM_145978]	1.93136
A230072E10Rik	gb|Mus musculus adult male hypothalamus cDNA, RIKEN full-length enriched library, clone:A230072E10 product:unclassifiable, full insert sequence. [AK038885]	1.93118
H2-Q8	ref|Mus musculus histocompatibility 2, Q region locus 8 (H2-Q8), mRNA [NM_023124]	1.931
ENSMUST00000030613	ens|serine/arginine repetitive matrix 1 Gene [Source:MGI (curated);Acc:MGI:1858303] [ENSMUST00000030613]	1.93087
Kif1b	ref|Mus musculus kinesin family member 1B (Kif1b), transcript variant 1, mRNA [NM_008441]	1.93055
Spdye4	ref|Mus musculus speedy homolog E4 (Xenopus laevis) (Spdye4), mRNA [NM_029048]	1.92992
Psmb8	ref|Mus musculus proteasome (prosome, macropain) subunit, beta type 8 (large multifunctional peptidase 7) (Psmb8), mRNA [NM_010724]	1.92939
Slc16a1	ref|Mus musculus solute carrier family 16 (monocarboxylic acid transporters), member 1 (Slc16a1), mRNA [NM_009196]	1.92867
9830001H06Rik	ref|Mus musculus RIKEN cDNA 9830001H06 gene (9830001H06Rik), mRNA [NM_001164663]	1.92809
Sla	ref|Mus musculus src-like adaptor (Sla), transcript variant 1, mRNA [NM_001029841]	1.92672
2810038L03Rik	gb|Mus musculus 10, 11 days embryo whole body cDNA, RIKEN full-length enriched library, clone:2810038L03 product:unclassifiable, full insert sequence. [AK012882]	1.92596
AK077900	gb|Mus musculus 13 days embryo male testis cDNA, RIKEN full-length enriched library, clone:6030426L02 product:retinoblastoma binding protein 2, full insert sequence. [AK077900]	1.92578
Ifi27l2a	ref|Mus musculus interferon, alpha-inducible protein 27 like 2A (Ifi27l2a), mRNA [NM_029803]	1.92489
AK083642	gb|Mus musculus 9 days embryo whole body cDNA, RIKEN full-length enriched library, clone:D030058I23 product:unclassifiable, full insert sequence. [AK083642]	1.92456
AK041788	gb|Mus musculus 3 days neonate thymus cDNA, RIKEN full-length enriched library, clone:A630038C12 product:unclassifiable, full insert sequence. [AK041788]	1.92445
Cald1	ref|Mus musculus caldesmon 1 (Cald1), mRNA [NM_145575]	1.92405
Naa25	ref|Mus musculus N(alpha)-acetyltransferase 25, NatB auxiliary subunit (Naa25), mRNA [NM_172722]	1.92374
Slc16a6	ref|Mus musculus solute carrier family 16 (monocarboxylic acid transporters), member 6 (Slc16a6), transcript variant 1, mRNA [NM_001029842]	1.92365
Olfr46	ref|Mus musculus olfactory receptor 46 (Olfr46), mRNA [NM_146934]	1.92335
Msx2	ref|Mus musculus homeobox, msh-like 2 (Msx2), mRNA [NM_013601]	1.92297
Btbd7	gb|Mus musculus 15 days embryo male testis cDNA, RIKEN full-length enriched library, clone:8030448M07 product:hypothetical BTB/POZ domain/Prenyl group binding site (CAAX box) containing protein, full insert sequence. [AK033160]	1.92284
Tnfrsf4	ref|Mus musculus tumor necrosis factor receptor superfamily, member 4 (Tnfrsf4), mRNA [NM_011659]	1.92052
Idi1	ref|Mus musculus isopentenyl-diphosphate delta isomerase (Idi1), mRNA [NM_145360]	1.92006
AK048343	gb|Mus musculus 16 days embryo head cDNA, RIKEN full-length enriched library, clone:C130050K11 product:unclassifiable, full insert sequence. [AK048343]	1.91992
Nfkb1	gb|Mouse transcription factor NF-kappa-B DNA binding subunit mRNA, complete cds. [M57999]	1.91936
Itgb2l	ref|Mus musculus integrin beta 2-like (Itgb2l), mRNA [NM_008405]	1.91851
Tmod3	ref|Mus musculus tropomodulin 3 (Tmod3), mRNA [NM_016963]	1.91811
Ms4a7	ref|Mus musculus membrane-spanning 4-domains, subfamily A, member 7 (Ms4a7), transcript variant 2, mRNA [NM_001025610]	1.91792
ENSMUST00000068072	ens|chromodomain helicase DNA binding protein 6 Gene [Source:MGI (curated);Acc:MGI:1918639] [ENSMUST00000068072]	1.9175
Coq10b	ref|Mus musculus coenzyme Q10 homolog B (S. cerevisiae) (Coq10b), nuclear gene encoding mitochondrial protein, transcript variant 1, mRNA [NM_001039710]	1.9172
Trim30	ref|Mus musculus tripartite motif-containing 30 (Trim30), mRNA [NM_009099]	1.91701
Afp	ref|Mus musculus alpha fetoprotein (Afp), mRNA [NM_007423]	1.91535
Aim1l	ref|Mus musculus absent in melanoma 1-like (Aim1l), mRNA [NM_001162970]	1.91522
Abca6	ref|Mus musculus ATP-binding cassette, sub-family A (ABC1), member 6 (Abca6), transcript variant 2, mRNA [NM_001166556]	1.91486
ENSMUST00000107337	ens|transducin-like enhancer of split 1, homolog of Drosophila E(spl) Gene [Source:MGI (curated);Acc:MGI:104636] [ENSMUST00000107337]	1.91478
Ngfr	ref|Mus musculus nerve growth factor receptor (TNFR superfamily, member 16) (Ngfr), mRNA [NM_033217]	1.91424
Ngfr	ref|Mus musculus nerve growth factor receptor (TNFR superfamily, member 16) (Ngfr), mRNA [NM_033217]	1.91385
Mmp9	ref|Mus musculus matrix metallopeptidase 9 (Mmp9), mRNA [NM_013599]	1.91371
Pla1a	ref|Mus musculus phospholipase A1 member A (Pla1a), mRNA [NM_134102]	1.91356
Vmn1r214	ref|Mus musculus vomeronasal 1 receptor 214 (Vmn1r214), mRNA [NM_134214]	1.91284
Mocos	ref|Mus musculus molybdenum cofactor sulfurase (Mocos), mRNA [NM_026779]	1.91198
Cd63	ref|Mus musculus CD63 antigen (Cd63), transcript variant 1, mRNA [NM_001042580]	1.91155
Ngfr	ref|Mus musculus nerve growth factor receptor (TNFR superfamily, member 16) (Ngfr), mRNA [NM_033217]	1.91147
Ascc2	ref|Mus musculus activating signal cointegrator 1 complex subunit 2 (Ascc2), mRNA [NM_029291]	1.91117
Gm3560	gb|Mus musculus 7 days neonate cerebellum cDNA, RIKEN full-length enriched library, clone:A730006P06 product:unclassifiable, full insert sequence. [AK042572]	1.90973
Lcp1	ref|Mus musculus lymphocyte cytosolic protein 1 (Lcp1), mRNA [NM_008879]	1.90944
2810410P21Rik	gb|Mus musculus 10, 11 days embryo whole body cDNA, RIKEN full-length enriched library, clone:2810410P21 product:unclassifiable, full insert sequence. [AK013077]	1.90816
Sh3bp2	ref|Mus musculus SH3-domain binding protein 2 (Sh3bp2), transcript variant 1, mRNA [NM_011893]	1.9081
Vit	gb|Mus musculus adult male testis cDNA, RIKEN full-length enriched library, clone:1700110E08 product:unclassifiable, full insert sequence. [AK018949]	1.90809
Antxr2	ref|Mus musculus anthrax toxin receptor 2 (Antxr2), mRNA [NM_133738]	1.90767
Acta2	ref|Mus musculus actin, alpha 2, smooth muscle, aorta (Acta2), mRNA [NM_007392]	1.90733
Mbp	ref|Mus musculus myelin basic protein (Mbp), transcript variant 7, mRNA [NM_010777]	1.90677
Rrad	ref|Mus musculus Ras-related associated with diabetes (Rrad), mRNA [NM_019662]	1.9067
AK082846	gb|Mus musculus ES cells cDNA, RIKEN full-length enriched library, clone:C330041I21 product:unclassifiable, full insert sequence. [AK082846]	1.90667
Hnrnpa1	gb|Mus musculus in vitro fertilized eggs cDNA, RIKEN full-length enriched library, clone:7420458G04 product:heterogeneous nuclear ribonucleoprotein A1, full insert sequence. [AK136113]	1.90656
Tbx18	ref|Mus musculus T-box18 (Tbx18), mRNA [NM_023814]	1.9065
Synm	ref|Mus musculus synemin, intermediate filament protein (Synm), transcript variant 1, mRNA [NM_201639]	1.90595
C4bp	ref|Mus musculus complement component 4 binding protein (C4bp), mRNA [NM_007576]	1.90561
TC1656815	Unknown	1.90391
Pipox	ref|Mus musculus pipecolic acid oxidase (Pipox), mRNA [NM_008952]	1.90279
Gng8	ref|Mus musculus guanine nucleotide binding protein (G protein), gamma 8 (Gng8), mRNA [NM_010320]	1.90277
Tnfrsf10b	ref|Mus musculus tumor necrosis factor receptor superfamily, member 10b (Tnfrsf10b), mRNA [NM_020275]	1.90269
Slc26a2	ref|Mus musculus solute carrier family 26 (sulfate transporter), member 2 (Slc26a2), mRNA [NM_007885]	1.90196
Klra7	ref|Mus musculus killer cell lectin-like receptor, subfamily A, member 7 (Klra7), transcript variant 2, mRNA [NM_014194]	1.90173
F830004M19Rik	gb|Mus musculus activated spleen cDNA, RIKEN full-length enriched library, clone:F830004M19 product:unclassifiable, full insert sequence. [AK089612]	1.90094
Tlr4	ref|Mus musculus toll-like receptor 4 (Tlr4), mRNA [NM_021297]	1.89977
Apoc2	ref|Mus musculus apolipoprotein C-II (Apoc2), mRNA [NM_009695]	1.89969
Fam117b	ref|Mus musculus family with sequence similarity 117, member B (Fam117b), transcript variant 1, mRNA [NM_001037725]	1.89941
Gcn1l1	gb|Mus musculus 3 days neonate thymus cDNA, RIKEN full-length enriched library, clone:A630031O15 product:Translational activator GCN1 (Fragment) homolog [Homo sapiens], full insert sequence. [AK041717]	1.89901
Fam129b	ref|Mus musculus family with sequence similarity 129, member B (Fam129b), mRNA [NM_146119]	1.89899
Pabpc4	ref|Mus musculus poly(A) binding protein, cytoplasmic 4 (Pabpc4), transcript variant 2, mRNA [NM_148917]	1.89833
Ralb	ref|Mus musculus v-ral simian leukemia viral oncogene homolog B (ras related) (Ralb), mRNA [NM_022327]	1.89828
AW551795	gb|L0204A01-3 NIA Mouse Newborn Ovary cDNA Library Mus musculus cDNA clone L0204A01 3', mRNA sequence [AW551795]	1.89807
Cobll1	ref|Mus musculus Cobl-like 1 (Cobll1), transcript variant 1, mRNA [NM_177025]	1.89804
Cd28	ref|Mus musculus CD28 antigen (Cd28), mRNA [NM_007642]	1.89767
Pdxk-ps	ref|Mus musculus pyridoxal (pyridoxine, vitamin B6) kinase, pseudogene (Pdxk-ps), non-coding RNA [NR_027316]	1.89748
[truncated: 1,521 more rows]
