# Supplementary material for: Unraveling the Specific Ischemic Core and Penumbra Transcriptome in the Permanent Middle Cerebral Artery Occlusion Mouse Model Brain Treated with the Neuropeptide PACAP38
Source: Microarrays (Basel). 2015 Jan 21;4(1):2–24. doi: 10.3390/microarrays4010002 (PMC4996388; doi:10.3390/microarrays4010002)
Supplement: Supplementary File 1 [file microarrays-04-00002-s001.zip › SUPP DATA/Suppl Table 6.xlsx]

## Sheet: Suppl Table 6
Supplementary Table 6. Ischemic core (IC) PACAP38 24 h down-regulated genes.
Gene Count(s):2684
GeneName	Description	Average fold
Sostdc1	ref|Mus musculus sclerostin domain containing 1 (Sostdc1), mRNA [NM_025312]	0.0126372
Ttr	ref|Mus musculus transthyretin (Ttr), mRNA [NM_013697]	0.0391844
Otx2	ref|Mus musculus orthodenticle homolog 2 (Drosophila) (Otx2), mRNA [NM_144841]	0.0536664
Otx2	ref|Mus musculus orthodenticle homolog 2 (Drosophila) (Otx2), mRNA [NM_144841]	0.054752
Otx2	ref|Mus musculus orthodenticle homolog 2 (Drosophila) (Otx2), mRNA [NM_144841]	0.0547608
Otx2	ref|Mus musculus orthodenticle homolog 2 (Drosophila) (Otx2), mRNA [NM_144841]	0.0552988
Xist	ref|Mus musculus inactive X specific transcripts (Xist), transcript variant 1, non-coding RNA [NR_001463]	0.0588403
Xist	ref|Mus musculus inactive X specific transcripts (Xist), transcript variant 1, non-coding RNA [NR_001463]	0.0792965
Otx2	ref|Mus musculus orthodenticle homolog 2 (Drosophila) (Otx2), mRNA [NM_144841]	0.0840123
Kl	ref|Mus musculus klotho (Kl), mRNA [NM_013823]	0.0887516
Otx2	ref|Mus musculus orthodenticle homolog 2 (Drosophila) (Otx2), mRNA [NM_144841]	0.0892331
Otx2	ref|Mus musculus orthodenticle homolog 2 (Drosophila) (Otx2), mRNA [NM_144841]	0.0901568
Otx2	ref|Mus musculus orthodenticle homolog 2 (Drosophila) (Otx2), mRNA [NM_144841]	0.090188
Tmem72	ref|Mus musculus transmembrane protein 72 (Tmem72), mRNA [NM_178768]	0.106142
Otx2	ref|Mus musculus orthodenticle homolog 2 (Drosophila) (Otx2), mRNA [NM_144841]	0.109629
1500015O10Rik	ref|Mus musculus RIKEN cDNA 1500015O10 gene (1500015O10Rik), mRNA [NM_024283]	0.115934
Prlr	ref|Mus musculus prolactin receptor (Prlr), mRNA [NM_011169]	0.116541
Kcne2	ref|Mus musculus potassium voltage-gated channel, Isk-related subfamily, gene 2 (Kcne2), mRNA [NM_134110]	0.119103
Otx2	ref|Mus musculus orthodenticle homolog 2 (Drosophila) (Otx2), mRNA [NM_144841]	0.121495
Cldn2	ref|Mus musculus claudin 2 (Cldn2), mRNA [NM_016675]	0.13056
D830044D21Rik	gb|Mus musculus 13 days embryo male testis cDNA, RIKEN full-length enriched library, clone:6030488O21 product:unclassifiable, full insert sequence. [AK077973]	0.161844
Clic6	ref|Mus musculus chloride intracellular channel 6 (Clic6), mRNA [NM_172469]	0.177476
Fzd2	ref|Mus musculus frizzled homolog 2 (Drosophila) (Fzd2), mRNA [NM_020510]	0.179454
F5	ref|Mus musculus coagulation factor V (F5), mRNA [NM_007976]	0.181202
AK045384	gb|Mus musculus adult male corpora quadrigemina cDNA, RIKEN full-length enriched library, clone:B230112A04 product:nasal embryonic LHRH factor, full insert sequence. [AK045384]	0.182625
Slitrk6	ref|Mus musculus SLIT and NTRK-like family, member 6 (Slitrk6), mRNA [NM_175499]	0.195666
4930547N16Rik	ref|Mus musculus RIKEN cDNA 4930547N16 gene (4930547N16Rik), mRNA [NM_029249]	0.200498
Prlr	ref|Mus musculus prolactin receptor (Prlr), mRNA [NM_011169]	0.201632
Clic6	ref|Mus musculus chloride intracellular channel 6 (Clic6), mRNA [NM_172469]	0.202351
Wdr86	ref|Mus musculus WD repeat domain 86 (Wdr86), mRNA [NM_001081441]	0.203712
Hcrtr2	ref|Mus musculus hypocretin (orexin) receptor 2 (Hcrtr2), mRNA [NM_198962]	0.204309
Folr1	ref|Mus musculus folate receptor 1 (adult) (Folr1), mRNA [NM_008034]	0.20446
Steap1	ref|Mus musculus six transmembrane epithelial antigen of the prostate 1 (Steap1), mRNA [NM_027399]	0.205916
Tc2n	gb|Mus musculus 2 days pregnant adult female oviduct cDNA, RIKEN full-length enriched library, clone:E230003N02 product:unclassifiable, full insert sequence. [AK053942]	0.210006
Wdr72	ref|Mus musculus WD repeat domain 72 (Wdr72), mRNA [NM_001033500]	0.211623
AK036031	gb|Mus musculus 16 days neonate cerebellum cDNA, RIKEN full-length enriched library, clone:9630028G16 product:unclassifiable, full insert sequence. [AK036031]	0.218044
1110059M19Rik	ref|Mus musculus RIKEN cDNA 1110059M19 gene (1110059M19Rik), mRNA [NM_026841]	0.220119
ENSMUST00000111089	ens|neurofilament, medium polypeptide Gene [Source:MGI (curated);Acc:MGI:97314] [ENSMUST00000111089]	0.22142
A730076H11Rik	gb|Mus musculus 7 days neonate cerebellum cDNA, RIKEN full-length enriched library, clone:A730076H11 product:similar to T-cell receptor alpha chain precursor V-J region (TA72) (fragment) [Mus musculus], full insert sequence. [AK043253]	0.239588
Cnpy1	ref|Mus musculus canopy 1 homolog (zebrafish) (Cnpy1), mRNA [NM_175651]	0.240252
Mastl	ref|Mus musculus microtubule associated serine/threonine kinase-like (Mastl), mRNA [NM_025979]	0.246904
B230110C06Rik	gb|Mus musculus 10 days neonate cortex cDNA, RIKEN full-length enriched library, clone:A830038F16 product:unclassifiable, full insert sequence. [AK080648]	0.248021
AK040698	gb|Mus musculus adult male aorta and vein cDNA, RIKEN full-length enriched library, clone:A530016E13 product:unclassifiable, full insert sequence. [AK040698]	0.250767
AK050947	gb|Mus musculus 9 days embryo whole body cDNA, RIKEN full-length enriched library, clone:D030042L12 product:unclassifiable, full insert sequence. [AK050947]	0.253438
Dcx	ref|Mus musculus doublecortin (Dcx), transcript variant 4, mRNA [NM_010025]	0.257823
Wfdc2	ref|Mus musculus WAP four-disulfide core domain 2 (Wfdc2), mRNA [NM_026323]	0.260367
Retnla	ref|Mus musculus resistin like alpha (Retnla), mRNA [NM_020509]	0.263081
Wdr63	ref|Mus musculus WD repeat domain 63 (Wdr63), mRNA [NM_172864]	0.265081
Zbtb8b	ref|Mus musculus zinc finger and BTB domain containing 8b (Zbtb8b), mRNA [NM_153541]	0.269605
Cyp39a1	ref|Mus musculus cytochrome P450, family 39, subfamily a, polypeptide 1 (Cyp39a1), mRNA [NM_018887]	0.276199
AK054503	gb|Mus musculus 2 days pregnant adult female ovary cDNA, RIKEN full-length enriched library, clone:E330033F15 product:unclassifiable, full insert sequence. [AK054503]	0.281361
Steap1	ref|Mus musculus six transmembrane epithelial antigen of the prostate 1 (Steap1), mRNA [NM_027399]	0.281389
Ucp3	ref|Mus musculus uncoupling protein 3 (mitochondrial, proton carrier) (Ucp3), nuclear gene encoding mitochondrial protein, mRNA [NM_009464]	0.282425
Msx1	gb|Mouse Hox-7 mRNA for homeobox protein, homolog of Drosophila Msh gene. [X59251]	0.289159
1700034J05Rik	ref|Mus musculus RIKEN cDNA 1700034J05 gene (1700034J05Rik), transcript variant 1, mRNA [NM_028509]	0.290275
ENSMUST00000059708	ens|solute carrier family 26, member 8 Gene [Source:MGI (curated);Acc:MGI:2385046] [ENSMUST00000059708]	0.29136
Vmn2r37	ref|Mus musculus vomeronasal 2, receptor 37 (Vmn2r37), mRNA [NM_009489]	0.29658
Dido1	ref|Mus musculus death inducer-obliterator 1 (Dido1), transcript variant 1, mRNA [NM_011805]	0.297406
Msx1	gb|Mouse Hox-7 mRNA for homeobox protein, homolog of Drosophila Msh gene. [X59251]	0.298247
Calml4	ref|Mus musculus calmodulin-like 4 (Calml4), transcript variant 1, mRNA [NM_138304]	0.299242
Oca2	ref|Mus musculus oculocutaneous albinism II (Oca2), mRNA [NM_021879]	0.301777
Gpr17	ref|Mus musculus G protein-coupled receptor 17 (Gpr17), mRNA [NM_001025381]	0.301783
Retnla	ref|Mus musculus resistin like alpha (Retnla), mRNA [NM_020509]	0.303002
Npy1r	ref|Mus musculus neuropeptide Y receptor Y1 (Npy1r), mRNA [NM_010934]	0.303706
Htr2c	ref|Mus musculus 5-hydroxytryptamine (serotonin) receptor 2C (Htr2c), mRNA [NM_008312]	0.306143
Msx1	gb|Mouse Hox-7 mRNA for homeobox protein, homolog of Drosophila Msh gene. [X59251]	0.306562
Pon1	ref|Mus musculus paraoxonase 1 (Pon1), mRNA [NM_011134]	0.306888
Hcrtr2	ref|Mus musculus hypocretin (orexin) receptor 2 (Hcrtr2), mRNA [NM_198962]	0.309641
B230114P17Rik	gb|Mus musculus adult male corpora quadrigemina cDNA, RIKEN full-length enriched library, clone:B230114P17 product:unclassifiable, full insert sequence. [AK045415]	0.31065
Apol7c	ref|Mus musculus apolipoprotein L 7c (Apol7c), mRNA [NM_175391]	0.31069
ENSMUST00000117847	ens|coiled-coil domain containing 64 Gene [Source:MGI (curated);Acc:MGI:1922915] [ENSMUST00000117847]	0.31187
Opn1mw	ref|Mus musculus opsin 1 (cone pigments), medium-wave-sensitive (color blindness, deutan) (Opn1mw), mRNA [NM_008106]	0.313593
AK043735	gb|Mus musculus 10 days neonate cortex cDNA, RIKEN full-length enriched library, clone:A830026K17 product:unclassifiable, full insert sequence. [AK043735]	0.314919
Il1f5	ref|Mus musculus interleukin 1 family, member 5 (delta) (Il1f5), transcript variant 2, mRNA [NM_019451]	0.316461
1110032L06Rik	gb|Mus musculus 18-day embryo whole body cDNA, RIKEN full-length enriched library, clone:1110032L06 product:unclassifiable, full insert sequence. [AK004038]	0.318793
Slc2a4	ref|Mus musculus solute carrier family 2 (facilitated glucose transporter), member 4 (Slc2a4), mRNA [NM_009204]	0.319266
NAP106922-1	Unknown	0.320387
Hrnr	ref|Mus musculus hornerin (Hrnr), mRNA [NM_133698]	0.320604
Slc2a4	ref|Mus musculus solute carrier family 2 (facilitated glucose transporter), member 4 (Slc2a4), mRNA [NM_009204]	0.320765
Slc4a5	ref|Mus musculus solute carrier family 4, sodium bicarbonate cotransporter, member 5 (Slc4a5), mRNA [NM_001166067]	0.322207
Slc2a4	ref|Mus musculus solute carrier family 2 (facilitated glucose transporter), member 4 (Slc2a4), mRNA [NM_009204]	0.322903
Fgfr3	ref|Mus musculus fibroblast growth factor receptor 3 (Fgfr3), transcript variant 1, mRNA [NM_008010]	0.323642
D830029L11	gb|Mus musculus 16 days neonate heart cDNA, RIKEN full-length enriched library, clone:D830029L11 product:unclassifiable, full insert sequence. [AK085921]	0.32382
Ankrd34c	ref|Mus musculus ankyrin repeat domain 34C (Ankrd34c), mRNA [NM_207260]	0.324442
Slc2a4	ref|Mus musculus solute carrier family 2 (facilitated glucose transporter), member 4 (Slc2a4), mRNA [NM_009204]	0.324767
Slc2a4	ref|Mus musculus solute carrier family 2 (facilitated glucose transporter), member 4 (Slc2a4), mRNA [NM_009204]	0.325316
Slc2a4	ref|Mus musculus solute carrier family 2 (facilitated glucose transporter), member 4 (Slc2a4), mRNA [NM_009204]	0.327777
Slc2a4	ref|Mus musculus solute carrier family 2 (facilitated glucose transporter), member 4 (Slc2a4), mRNA [NM_009204]	0.328271
Ddit4l	ref|Mus musculus DNA-damage-inducible transcript 4-like (Ddit4l), mRNA [NM_030143]	0.329291
C230012O17Rik	gb|Mus musculus 0 day neonate cerebellum cDNA, RIKEN full-length enriched library, clone:C230012O17 product:hypothetical protein, full insert sequence. [AK048707]	0.329968
Cntnap5b	ref|Mus musculus contactin associated protein-like 5B (Cntnap5b), mRNA [NM_172851]	0.330596
Ibsp	ref|Mus musculus integrin binding sialoprotein (Ibsp), mRNA [NM_008318]	0.330995
Slc2a4	ref|Mus musculus solute carrier family 2 (facilitated glucose transporter), member 4 (Slc2a4), mRNA [NM_009204]	0.331285
Slc2a4	ref|Mus musculus solute carrier family 2 (facilitated glucose transporter), member 4 (Slc2a4), mRNA [NM_009204]	0.332297
Spry3	ref|Mus musculus sprouty homolog 3 (Drosophila) (Spry3), mRNA [NM_001030293]	0.332703
2010003K15Rik	ref|PREDICTED: Mus musculus RIKEN cDNA 2010003K15 gene (2010003K15Rik), mRNA [XM_900828]	0.332825
Asb11	gb|Mus musculus adult male colon cDNA, RIKEN full-length enriched library, clone:9030022F06 product:ankyrin repeat and SOCS box-containing protein 11, full insert sequence. [AK078851]	0.333076
AK034373	gb|Mus musculus adult male diencephalon cDNA, RIKEN full-length enriched library, clone:9330184G17 product:unclassifiable, full insert sequence. [AK034373]	0.335791
Slc2a4	ref|Mus musculus solute carrier family 2 (facilitated glucose transporter), member 4 (Slc2a4), mRNA [NM_009204]	0.335874
AK088921	gb|Mus musculus 2 days neonate thymus thymic cells cDNA, RIKEN full-length enriched library, clone:E430031I10 product:unclassifiable, full insert sequence. [AK088921]	0.336561
Col8a2	ref|Mus musculus collagen, type VIII, alpha 2 (Col8a2), mRNA [NM_199473]	0.33706
C730002L08Rik	gb|Mus musculus adult male liver tumor cDNA, RIKEN full-length enriched library, clone:C730002L08 product:unclassifiable, full insert sequence. [AK050017]	0.33719
Lrriq1	ref|Mus musculus leucine-rich repeats and IQ motif containing 1 (Lrriq1), transcript variant 1, mRNA [NM_001163559]	0.337333
Fn3krp	ref|Mus musculus fructosamine 3 kinase related protein (Fn3krp), mRNA [NM_181420]	0.337613
LOC432500	gb|Mus musculus 10 days neonate cortex cDNA, RIKEN full-length enriched library, clone:A830020E24 product:unclassifiable, full insert sequence. [AK043688]	0.337648
ENSMUST00000123296	ens|NADH dehydrogenase (ubiquinone) 1, alpha/beta subcomplex, 1 Gene [Source:MGI (curated);Acc:MGI:1917566] [ENSMUST00000123296]	0.337767
Gpr34	ref|Mus musculus G protein-coupled receptor 34 (Gpr34), mRNA [NM_011823]	0.33893
Ddc	ref|Mus musculus dopa decarboxylase (Ddc), transcript variant 2, mRNA [NM_016672]	0.338996
Scube3	ens|signal peptide, CUB domain, EGF-like 3 Gene [Source:MGI (curated);Acc:MGI:3045253] [ENSMUST00000043503]	0.339587
Cyp39a1	ref|Mus musculus cytochrome P450, family 39, subfamily a, polypeptide 1 (Cyp39a1), mRNA [NM_018887]	0.33969
D330020A13Rik	gb|Mus musculus 13 days embryo heart cDNA, RIKEN full-length enriched library, clone:D330020A13 product:hypothetical protein, full insert sequence. [AK052280]	0.340716
AK044189	gb|Mus musculus 10 days neonate cortex cDNA, RIKEN full-length enriched library, clone:A830098F13 product:hypothetical TonB-dependent receptor protein containing protein, full insert sequence. [AK044189]	0.341666
Xirp2	ref|Mus musculus xin actin-binding repeat containing 2 (Xirp2), transcript variant 1, mRNA [NM_001024618]	0.342235
C230088H06Rik	gb|Mus musculus activated spleen cDNA, RIKEN full-length enriched library, clone:F830032C05 product:unclassifiable, full insert sequence. [AK089842]	0.342275
AK036601	gb|Mus musculus adult male bone cDNA, RIKEN full-length enriched library, clone:9830139E03 product:unclassifiable, full insert sequence. [AK036601]	0.342314
ENSMUST00000118002	ens|RIKEN cDNA 4930529M08 gene Gene [Source:MGI Symbol;Acc:MGI:1926024] [ENSMUST00000118002]	0.342805
Neu4	ref|Mus musculus sialidase 4 (Neu4), mRNA [NM_173772]	0.342895
Msx1	gb|Mouse Hox-7 mRNA for homeobox protein, homolog of Drosophila Msh gene. [X59251]	0.343023
Dct	ref|Mus musculus dopachrome tautomerase (Dct), mRNA [NM_010024]	0.343749
Adh1	ref|Mus musculus alcohol dehydrogenase 1 (class I) (Adh1), mRNA [NM_007409]	0.344243
Mup10	gb|Mus musculus 10 days embryo whole body cDNA, RIKEN full-length enriched library, clone:2610016E04 product:similar to MAJOR URINARY PROTEINS 11 AND 8 (MUP11 AND MUP8) (FRAGMENT) [Mus musculus], full insert sequence. [AK011413]	0.344256
Lrrn3	ref|Mus musculus leucine rich repeat protein 3, neuronal (Lrrn3), mRNA [NM_010733]	0.344564
Btn2a2	ref|Mus musculus butyrophilin, subfamily 2, member A2 (Btn2a2), mRNA [NM_175938]	0.344837
ENSMUST00000099847	ens|lin-28 homolog B (C. elegans) Gene [Source:MGI Symbol;Acc:MGI:3584032] [ENSMUST00000099847]	0.345423
Higd1c	ref|Mus musculus HIG1 domain family, member 1C (Higd1c), mRNA [NM_001002900]	0.345694
9330175M20Rik	gb|Mus musculus adult male diencephalon cDNA, RIKEN full-length enriched library, clone:9330175M20 product:unclassifiable, full insert sequence. [AK034309]	0.347405
AK053585	gb|Mus musculus 0 day neonate eyeball cDNA, RIKEN full-length enriched library, clone:E130112G10 product:unclassifiable, full insert sequence. [AK053585]	0.348742
AI593442	ref|Mus musculus expressed sequence AI593442 (AI593442), transcript variant 2, mRNA [NM_178906]	0.34905
1700112J16Rik	gb|Mus musculus adult male testis cDNA, RIKEN full-length enriched library, clone:1700112J16 product:RIKEN cDNA 1700112J16 gene, full insert sequence. [AK007179]	0.353437
Has3	ref|Mus musculus hyaluronan synthase 3 (Has3), mRNA [NM_008217]	0.353506
Gm5101	gb|Mus musculus adult male urinary bladder cDNA, RIKEN full-length enriched library, clone:9530060I07 product:unclassifiable, full insert sequence. [AK035520]	0.353812
Gm1337	ref|Mus musculus predicted gene 1337 (Gm1337), mRNA [NM_001081971]	0.354753
Aox4	ref|Mus musculus aldehyde oxidase 4 (Aox4), mRNA [NM_023631]	0.35571
Lfng	ref|Mus musculus LFNG O-fucosylpeptide 3-beta-N-acetylglucosaminyltransferase (Lfng), mRNA [NM_008494]	0.357593
Astn2	ref|Mus musculus astrotactin 2 (Astn2), transcript variant 2, mRNA [NM_207109]	0.357823
BC022713	gb|Mus musculus cDNA clone IMAGE:4487487. [BC022713]	0.35991
Ldoc1	ref|Mus musculus leucine zipper, down-regulated in cancer 1 (Ldoc1), mRNA [NM_001018087]	0.361091
Wt1	ref|Mus musculus Wilms tumor 1 homolog (Wt1), mRNA [NM_144783]	0.36232
Htr1a	ref|Mus musculus 5-hydroxytryptamine (serotonin) receptor 1A (Htr1a), mRNA [NM_008308]	0.363503
Kctd8	ref|Mus musculus potassium channel tetramerisation domain containing 8 (Kctd8), mRNA [NM_175519]	0.365799
Rnf144b	gb|Mus musculus adult male hypothalamus cDNA, RIKEN full-length enriched library, clone:A230079H13 product:unclassifiable, full insert sequence. [AK038964]	0.366488
Abca9	ref|Mus musculus ATP-binding cassette, sub-family A (ABC1), member 9 (Abca9), mRNA [NM_147220]	0.367181
Nkx2-1	ref|Mus musculus NK2 homeobox 1 (Nkx2-1), transcript variant 1, mRNA [NM_009385]	0.367249
Gm9871	ref|Mus musculus predicted gene 9871 (Gm9871), non-coding RNA [NR_027989]	0.36813
Gm5086	ref|PREDICTED: Mus musculus predicted gene, EG328314 (EG328314), mRNA [XM_488691]	0.368133
AK037870	gb|Mus musculus 16 days neonate thymus cDNA, RIKEN full-length enriched library, clone:A130057H05 product:unclassifiable, full insert sequence. [AK037870]	0.36846
Nkx2-1	ref|Mus musculus NK2 homeobox 1 (Nkx2-1), transcript variant 1, mRNA [NM_009385]	0.369243
AK040273	gb|Mus musculus 0 day neonate thymus cDNA, RIKEN full-length enriched library, clone:A430082F03 product:unclassifiable, full insert sequence. [AK040273]	0.370213
Pcdh20	ref|Mus musculus protocadherin 20 (Pcdh20), mRNA [NM_178685]	0.370351
Ddit4l	ref|Mus musculus DNA-damage-inducible transcript 4-like (Ddit4l), mRNA [NM_030143]	0.370979
Peo1	ref|Mus musculus progressive external ophthalmoplegia 1 (human) (Peo1), mRNA [NM_153796]	0.371433
BG083266	gb|H3086D03-5 NIA Mouse 15K cDNA Clone Set Mus musculus cDNA clone H3086D03 5', mRNA sequence [BG083266]	0.371633
Wt1	ref|Mus musculus Wilms tumor 1 homolog (Wt1), mRNA [NM_144783]	0.373342
Zpld1	ref|Mus musculus zona pellucida like domain containing 1 (Zpld1), mRNA [NM_178720]	0.373368
Aox3	ref|Mus musculus aldehyde oxidase 3 (Aox3), mRNA [NM_023617]	0.373722
Slc22a3	ref|Mus musculus solute carrier family 22 (organic cation transporter), member 3 (Slc22a3), mRNA [NM_011395]	0.374052
Msx1	gb|Mouse Hox-7 mRNA for homeobox protein, homolog of Drosophila Msh gene. [X59251]	0.374378
Crispld1	ref|Mus musculus cysteine-rich secretory protein LCCL domain containing 1 (Crispld1), mRNA [NM_031402]	0.374652
Scn7a	ref|Mus musculus sodium channel, voltage-gated, type VII, alpha (Scn7a), mRNA [NM_009135]	0.374939
1500026H17Rik	gb|Mus musculus 0 day neonate cerebellum cDNA, RIKEN full-length enriched library, clone:C230089J09 product:weakly similar to GAG POLYPROTEIN [Mus musculus], full insert sequence. [AK048993]	0.375244
Wt1	ref|Mus musculus Wilms tumor 1 homolog (Wt1), mRNA [NM_144783]	0.375466
C8g	ref|Mus musculus complement component 8, gamma polypeptide (C8g), mRNA [NM_027062]	0.3759
Fgfr3	ref|Mus musculus fibroblast growth factor receptor 3 (Fgfr3), transcript variant 1, mRNA [NM_008010]	0.376503
Abca9	ref|Mus musculus ATP-binding cassette, sub-family A (ABC1), member 9 (Abca9), mRNA [NM_147220]	0.376922
Pth2r	ref|Mus musculus parathyroid hormone 2 receptor (Pth2r), mRNA [NM_139270]	0.37734
Fbxw16	ref|Mus musculus F-box and WD-40 domain protein 16 (Fbxw16), mRNA [NM_177070]	0.379186
Slc22a2	ref|Mus musculus solute carrier family 22 (organic cation transporter), member 2 (Slc22a2), mRNA [NM_013667]	0.379848
Slc22a8	ref|Mus musculus solute carrier family 22 (organic anion transporter), member 8 (Slc22a8), transcript variant 1, mRNA [NM_031194]	0.38002
4921530L18Rik	gb|Mus musculus adult male testis cDNA, RIKEN full-length enriched library, clone:4921530L18 product:unclassifiable, full insert sequence. [AK014986]	0.380872
Cox8b	ref|Mus musculus cytochrome c oxidase, subunit VIIIb (Cox8b), nuclear gene encoding mitochondrial protein, mRNA [NM_007751]	0.381783
Fbxw14	ref|Mus musculus F-box and WD-40 domain protein 14 (Fbxw14), mRNA [NM_015793]	0.3818
1810053B23Rik	gb|Mus musculus 10 day old male pancreas cDNA, RIKEN full-length enriched library, clone:1810053B23 product:unclassifiable, full insert sequence. [AK007854]	0.38223
Cd96	ref|Mus musculus CD96 antigen (Cd96), mRNA [NM_032465]	0.383329
Msx1	gb|Mouse Hox-7 mRNA for homeobox protein, homolog of Drosophila Msh gene. [X59251]	0.383603
Ahcyl2	gb|Mus musculus 0 day neonate thymus cDNA, RIKEN full-length enriched library, clone:A430085D10 product:unclassifiable, full insert sequence. [AK079839]	0.38388
Abcc10	ref|Mus musculus ATP-binding cassette, sub-family C (CFTR/MRP), member 10 (Abcc10), transcript variant mrp7A, mRNA [NM_145140]	0.384325
Mettl7a1	ref|Mus musculus methyltransferase like 7A1 (Mettl7a1), mRNA [NM_027334]	0.384341
Ano2	ref|Mus musculus anoctamin 2 (Ano2), mRNA [NM_153589]	0.384428
Krt18	ref|Mus musculus keratin 18 (Krt18), mRNA [NM_010664]	0.385019
Wt1	ref|Mus musculus Wilms tumor 1 homolog (Wt1), mRNA [NM_144783]	0.385146
Wt1	ref|Mus musculus Wilms tumor 1 homolog (Wt1), mRNA [NM_144783]	0.385292
Slc25a35	ref|Mus musculus solute carrier family 25, member 35 (Slc25a35), mRNA [NM_028048]	0.385293
Ace	ref|Mus musculus angiotensin I converting enzyme (peptidyl-dipeptidase A) 1 (Ace), transcript variant 2, mRNA [NM_009598]	0.385566
C1qtnf9	ref|Mus musculus C1q and tumor necrosis factor related protein 9 (C1qtnf9), mRNA [NM_183175]	0.385703
Pygm	ref|Mus musculus muscle glycogen phosphorylase (Pygm), mRNA [NM_011224]	0.385853
LOC433198	gb|Mus musculus 11 days pregnant adult female ovary and uterus cDNA, RIKEN full-length enriched library, clone:5031413I17 product:unclassifiable, full insert sequence. [AK030301]	0.386141
AI593442	ref|Mus musculus expressed sequence AI593442 (AI593442), transcript variant 2, mRNA [NM_178906]	0.386429
Crb3	ref|Mus musculus crumbs homolog 3 (Drosophila) (Crb3), mRNA [NM_177638]	0.3865
Ddit4l	ref|Mus musculus DNA-damage-inducible transcript 4-like (Ddit4l), mRNA [NM_030143]	0.386982
Slco1a4	ref|Mus musculus solute carrier organic anion transporter family, member 1a4 (Slco1a4), mRNA [NM_030687]	0.387019
TC1670674	tc|O77798_SAGOE (O77798) Estrogen response element binding protein, partial (22%) [TC1670674]	0.387396
Ar	ref|Mus musculus androgen receptor (Ar), mRNA [NM_013476]	0.387623
Homez	ref|Mus musculus homeodomain leucine zipper-encoding gene (Homez), transcript variant 2, mRNA [NM_183174]	0.388015
Cux1	ref|Mus musculus cut-like homeobox 1 (Cux1), transcript variant 2, mRNA [NM_198602]	0.388165
Wt1	ref|Mus musculus Wilms tumor 1 homolog (Wt1), mRNA [NM_144783]	0.388693
Stmn2	gb|Mus musculus 7 days neonate cerebellum cDNA, RIKEN full-length enriched library, clone:A730069C18 product:stathmin-like 2, full insert sequence. [AK043202]	0.388937
1700040L02Rik	ref|Mus musculus RIKEN cDNA 1700040L02 gene (1700040L02Rik), mRNA [NM_028491]	0.389618
Ar	ref|Mus musculus androgen receptor (Ar), mRNA [NM_013476]	0.390065
D130017N08Rik	gb|Mus musculus 10 days neonate cerebellum cDNA, RIKEN full-length enriched library, clone:B930002F20 product:unclassifiable, full insert sequence. [AK046914]	0.391554
Lfng	ref|Mus musculus LFNG O-fucosylpeptide 3-beta-N-acetylglucosaminyltransferase (Lfng), mRNA [NM_008494]	0.392977
Msx1	gb|Mouse Hox-7 mRNA for homeobox protein, homolog of Drosophila Msh gene. [X59251]	0.393018
4930481B07Rik	gb|Mus musculus adult male testis cDNA, RIKEN full-length enriched library, clone:4930481B07 product:unclassifiable, full insert sequence. [AK015605]	0.393129
A830073O21Rik	gb|Mus musculus 7 days neonate cerebellum cDNA, RIKEN full-length enriched library, clone:A730020G15 product:unclassifiable, full insert sequence. [AK080460]	0.393844
Ddc	ref|Mus musculus dopa decarboxylase (Ddc), transcript variant 2, mRNA [NM_016672]	0.394003
Pla2g3	ref|Mus musculus phospholipase A2, group III (Pla2g3), mRNA [NM_172791]	0.395092
Cyp11a1	ref|Mus musculus cytochrome P450, family 11, subfamily a, polypeptide 1 (Cyp11a1), nuclear gene encoding mitochondrial protein, mRNA [NM_019779]	0.395384
Ar	ref|Mus musculus androgen receptor (Ar), mRNA [NM_013476]	0.395411
Atp10a	ref|Mus musculus ATPase, class V, type 10A (Atp10a), mRNA [NM_009728]	0.395603
Chst5	gb|Mus musculus intestine N-acetylglucosamine 6-O-sulfotransferase (I-GlcNAc-6-ST) mRNA, complete cds. [AF176840]	0.395775
Itsn1	ref|Mus musculus intersectin 1 (SH3 domain protein 1A) (Itsn1), transcript variant 3, mRNA [NM_001110276]	0.395835
AK036595	gb|Mus musculus adult male bone cDNA, RIKEN full-length enriched library, clone:9830138L15 product:unclassifiable, full insert sequence. [AK036595]	0.397091
Adh1	ref|Mus musculus alcohol dehydrogenase 1 (class I) (Adh1), mRNA [NM_007409]	0.397747
Gpnmb	ref|Mus musculus glycoprotein (transmembrane) nmb (Gpnmb), mRNA [NM_053110]	0.397919
ENSMUST00000018884	ens|solute carrier family 25, member 35 Gene [Source:MGI (curated);Acc:MGI:1919248] [ENSMUST00000018884]	0.397935
9530020O07Rik	gb|Mus musculus 11 days embryo head cDNA, RIKEN full-length enriched library, clone:6230416H20 product:weakly similar to 2810428J06RIK PROTEIN [Mus musculus], full insert sequence. [AK031769]	0.397954
2700097O09Rik	gb|Mus musculus 16 days neonate cerebellum cDNA, RIKEN full-length enriched library, clone:9630036G15 product:hypothetical S-adenosyl-L-methionine-dependent methyltransferases structure containing protein, full insert sequence. [AK079348]	0.397956
Ar	ref|Mus musculus androgen receptor (Ar), mRNA [NM_013476]	0.398211
ENSMUST00000023262	gb|Mus musculus hypothetical secreted protein SST7 mRNA, complete cds. [AY169784]	0.398494
Oprk1	ref|Mus musculus opioid receptor, kappa 1 (Oprk1), mRNA [NM_011011]	0.398616
Podxl2	gb|Mus musculus 2 days pregnant adult female ovary cDNA, RIKEN full-length enriched library, clone:E330014J10 product:unclassifiable, full insert sequence. [AK087743]	0.398716
AK039803	gb|Mus musculus 0 day neonate thymus cDNA, RIKEN full-length enriched library, clone:A430002P21 product:unclassifiable, full insert sequence. [AK039803]	0.399016
4930439G18Rik	gb|Mus musculus adult male testis cDNA, RIKEN full-length enriched library, clone:4930439G18 product:unclassifiable, full insert sequence. [AK015342]	0.399315
LOC676300	ref|PREDICTED: Mus musculus similar to leucine-rich repeat-containing G protein-coupled receptor 6 (LOC676300), mRNA [XM_988868]	0.399399
Bad	ref|Mus musculus BCL2-associated agonist of cell death (Bad), mRNA [NM_007522]	0.399947
AK051522	gb|Mus musculus 12 days embryo spinal ganglion cDNA, RIKEN full-length enriched library, clone:D130054J23 product:unclassifiable, full insert sequence. [AK051522]	0.400228
AK033120	gb|Mus musculus 15 days embryo male testis cDNA, RIKEN full-length enriched library, clone:8030441J09 product:serine/threonine kinase 33, full insert sequence. [AK033120]	0.400453
Wdr16	ref|Mus musculus WD repeat domain 16 (Wdr16), mRNA [NM_027963]	0.400721
Ar	ref|Mus musculus androgen receptor (Ar), mRNA [NM_013476]	0.400999
AK034116	gb|Mus musculus adult male diencephalon cDNA, RIKEN full-length enriched library, clone:9330157O08 product:unclassifiable, full insert sequence. [AK034116]	0.401455
Ska1	ref|Mus musculus spindle and kinetochore associated complex subunit 1 (Ska1), transcript variant 1, mRNA [NM_025581]	0.401545
Wt1	ref|Mus musculus Wilms tumor 1 homolog (Wt1), mRNA [NM_144783]	0.401758
Drd2	ens|dopamine receptor 2 Gene [Source:MGI Symbol;Acc:MGI:94924] [ENSMUST00000075764]	0.402313
Ar	ref|Mus musculus androgen receptor (Ar), mRNA [NM_013476]	0.402341
C330020G15Rik	gb|Mus musculus ES cells cDNA, RIKEN full-length enriched library, clone:C330020G15 product:unclassifiable, full insert sequence. [AK082796]	0.402624
Kbtbd12	ref|Mus musculus kelch repeat and BTB (POZ) domain containing 12 (Kbtbd12), transcript variant 2, mRNA [NM_029013]	0.403119
Ng23	ref|Mus musculus Ng23 protein (Ng23), transcript variant 1, mRNA [NM_023893]	0.403189
B130034C11Rik	gb|Mus musculus 7 days neonate cerebellum cDNA, RIKEN full-length enriched library, clone:A730006I08 product:unclassifiable, full insert sequence. [AK139053]	0.404109
Palm2	ref|Mus musculus paralemmin 2 (Palm2), mRNA [NM_172868]	0.404811
Syne1	ref|Mus musculus synaptic nuclear envelope 1 (Syne1), transcript variant 3, mRNA [NM_001079686]	0.404833
Efcab1	ens|EF hand calcium binding domain 1 Gene [Source:MGI Symbol;Acc:MGI:1914043] [ENSMUST00000090277]	0.405163
Armc4	ref|Mus musculus armadillo repeat containing 4 (Armc4), mRNA [NM_001081393]	0.406271
ENSMUST00000057382	ens|RIKEN cDNA 4930412M03 gene Gene [Source:MGI Symbol;Acc:MGI:2443570] [ENSMUST00000057382]	0.406782
Zfp760	gb|Mus musculus NOD-derived CD11c +ve dendritic cells cDNA, RIKEN full-length enriched library, clone:F630040N04 product:hypothetical protein, full insert sequence. [AK154502]	0.407409
Syt2	ref|Mus musculus synaptotagmin II (Syt2), mRNA [NM_009307]	0.407538
Wdr8	ref|Mus musculus WD repeat domain 8 (Wdr8), mRNA [NM_021499]	0.40789
Trhr	ref|Mus musculus thyrotropin releasing hormone receptor (Trhr), mRNA [NM_013696]	0.408321
Ar	ref|Mus musculus androgen receptor (Ar), mRNA [NM_013476]	0.408484
Ar	ref|Mus musculus androgen receptor (Ar), mRNA [NM_013476]	0.408687
Nkx2-1	ref|Mus musculus NK2 homeobox 1 (Nkx2-1), transcript variant 1, mRNA [NM_009385]	0.409062
AK029539	gb|Mus musculus adult male testis cDNA, RIKEN full-length enriched library, clone:4921520D03 product:unclassifiable, full insert sequence. [AK029539]	0.409344
Gm5480	ref|PREDICTED: Mus musculus predicted gene, EG432995 (EG432995), mRNA [XM_488763]	0.409352
Ar	ref|Mus musculus androgen receptor (Ar), mRNA [NM_013476]	0.409431
AK034505	gb|Mus musculus adult male diencephalon cDNA, RIKEN full-length enriched library, clone:9330209C03 product:unclassifiable, full insert sequence. [AK034505]	0.409609
Arhgef2	ref|Mus musculus rho/rac guanine nucleotide exchange factor (GEF) 2 (Arhgef2), mRNA [NM_008487]	0.409798
Fam5c	ref|Mus musculus family with sequence similarity 5, member C (Fam5c), transcript variant 1, mRNA [NM_153539]	0.410497
Gpr44	ref|Mus musculus G protein-coupled receptor 44 (Gpr44), mRNA [NM_009962]	0.410578
Ltc4s	ref|Mus musculus leukotriene C4 synthase (Ltc4s), mRNA [NM_008521]	0.411172
Trpm5	ref|Mus musculus transient receptor potential cation channel, subfamily M, member 5 (Trpm5), mRNA [NM_020277]	0.41129
Olfr877	ref|Mus musculus olfactory receptor 877 (Olfr877), mRNA [NM_146417]	0.411575
Ocm	ref|Mus musculus oncomodulin (Ocm), mRNA [NM_033039]	0.412285
ENSMUST00000103339	gb|Mus musculus anti-human interferon-gamma receptor monoclonal antibody A1, IgG Vk region mRNA, partial cds. [U22906]	0.412985
Fzd2	ref|Mus musculus frizzled homolog 2 (Drosophila) (Fzd2), mRNA [NM_020510]	0.414175
Ndrg3	gb|Mus musculus 0 day neonate head cDNA, RIKEN full-length enriched library, clone:4833415O14 product:N-myc downstream regulated 3, full insert sequence. [AK029378]	0.414402
Capn3	ref|Mus musculus calpain 3 (Capn3), transcript variant a, mRNA [NM_007601]	0.415004
Pth2r	ref|Mus musculus parathyroid hormone 2 receptor (Pth2r), mRNA [NM_139270]	0.415271
AK048476	gb|Mus musculus 16 days embryo head cDNA, RIKEN full-length enriched library, clone:C130064D23 product:unclassifiable, full insert sequence. [AK048476]	0.415446
Ccdc3	ref|Mus musculus coiled-coil domain containing 3 (Ccdc3), mRNA [NM_028804]	0.415784
Spink8	ref|Mus musculus serine peptidase inhibitor, Kazal type 8 (Spink8), mRNA [NM_183136]	0.416751
Fcgbp	ref|Mus musculus Fc fragment of IgG binding protein (Fcgbp), mRNA [NM_001122603]	0.41699
Wt1	ref|Mus musculus Wilms tumor 1 homolog (Wt1), mRNA [NM_144783]	0.417195
Wt1	ref|Mus musculus Wilms tumor 1 homolog (Wt1), mRNA [NM_144783]	0.417869
Dph1	ref|Mus musculus DPH1 homolog (S. cerevisiae) (Dph1), mRNA [NM_144491]	0.418079
Col8a1	ref|Mus musculus collagen, type VIII, alpha 1 (Col8a1), mRNA [NM_007739]	0.418079
Gm5148	ref|Mus musculus predicted gene 5148 (Gm5148), mRNA [NM_198657]	0.418842
Msx1	gb|Mouse Hox-7 mRNA for homeobox protein, homolog of Drosophila Msh gene. [X59251]	0.418891
2310057J18Rik	ref|Mus musculus RIKEN cDNA 2310057J18 gene (2310057J18Rik), mRNA [NM_026336]	0.419221
ENSMUST00000042344	ens|RIKEN cDNA 4930556J24 gene Gene [Source:MGI Symbol;Acc:MGI:1922592] [ENSMUST00000042344]	0.419424
Ar	ref|Mus musculus androgen receptor (Ar), mRNA [NM_013476]	0.419442
Scn10a	gb|M.musculus mRNA for SNS-TTXi sodium channel. [Y09108]	0.420054
Amtn	ref|Mus musculus amelotin (Amtn), mRNA [NM_027793]	0.420402
Hmmr	ref|Mus musculus hyaluronan mediated motility receptor (RHAMM) (Hmmr), mRNA [NM_013552]	0.421054
ENSMUST00000036477	gb|Mus musculus 0 day neonate skin cDNA, RIKEN full-length enriched library, clone:4632412I06 product:hypothetical protein, full insert sequence. [AK019493]	0.421593
Zfp395	ref|Mus musculus zinc finger protein 395 (Zfp395), mRNA [NM_199029]	0.422552
Enpp2	ref|Mus musculus ectonucleotide pyrophosphatase/phosphodiesterase 2 (Enpp2), transcript variant 2, mRNA [NM_015744]	0.42268
ENSMUST00000066154	ens|RIKEN cDNA 4732444A12 gene Gene [Source:MGI Symbol;Acc:MGI:3698431] [ENSMUST00000066154]	0.422909
Lrrn3	ref|Mus musculus leucine rich repeat protein 3, neuronal (Lrrn3), mRNA [NM_010733]	0.423117
4930570B17Rik	gb|Mus musculus adult male testis cDNA, RIKEN full-length enriched library, clone:4930570B17 product:unclassifiable, full insert sequence. [AK016261]	0.424338
ENSMUST00000123285	ens|RIKEN cDNA 9430031J16 gene Gene [Source:MGI Symbol;Acc:MGI:2443135] [ENSMUST00000123285]	0.424627
NAP046242-1	Unknown	0.424819
Slc2a12	ref|Mus musculus solute carrier family 2 (facilitated glucose transporter), member 12 (Slc2a12), mRNA [NM_178934]	0.424859
Zfp296	ref|Mus musculus zinc finger protein 296 (Zfp296), mRNA [NM_022409]	0.425261
Ccdc60	ref|Mus musculus coiled-coil domain containing 60 (Ccdc60), mRNA [NM_177759]	0.425808
Tcte2	ref|Mus musculus t-complex-associated testis expressed 2 (Tcte2), mRNA [NM_022311]	0.425871
Gm15688	gb|Mus musculus 16 days neonate cerebellum cDNA, RIKEN full-length enriched library, clone:9630005I20 product:unclassifiable, full insert sequence. [AK035802]	0.425885
AK039120	gb|Mus musculus adult male hypothalamus cDNA, RIKEN full-length enriched library, clone:A230098L18 product:unclassifiable, full insert sequence. [AK039120]	0.425902
A530079E22Rik	gb|Mus musculus adult male aorta and vein cDNA, RIKEN full-length enriched library, clone:A530079E22 product:hypothetical protein, full insert sequence. [AK080193]	0.425983
Syt3	ref|Mus musculus synaptotagmin III (Syt3), transcript variant 1, mRNA [NM_016663]	0.426427
ENSMUST00000103523	ens|Ig heavy chain V region 23 Precursor [Source:UniProtKB/Swiss-Prot;Acc:P01748] [ENSMUST00000103523]	0.426819
Napepld	ref|Mus musculus N-acyl phosphatidylethanolamine phospholipase D (Napepld), mRNA [NM_178728]	0.427074
Mbl2	ref|Mus musculus mannose-binding lectin (protein C) 2 (Mbl2), mRNA [NM_010776]	0.427366
Ubl7	ref|Mus musculus ubiquitin-like 7 (bone marrow stromal cell-derived) (Ubl7), transcript variant 2, mRNA [NM_027086]	0.427579
P2ry13	ref|Mus musculus purinergic receptor P2Y, G-protein coupled 13 (P2ry13), mRNA [NM_028808]	0.429375
AK053006	gb|Mus musculus 15 days embryo head cDNA, RIKEN full-length enriched library, clone:D930011H06 product:hypothetical protein, full insert sequence. [AK053006]	0.429926
Rorb	ref|Mus musculus RAR-related orphan receptor beta (Rorb), transcript variant 1, mRNA [NM_001043354]	0.429952
ENSMUST00000126399	ens|leucine rich repeat transmembrane neuronal 4 Gene [Source:MGI (curated);Acc:MGI:2389180] [ENSMUST00000126399]	0.430306
Kirrel2	ref|Mus musculus kin of IRRE like 2 (Drosophila) (Kirrel2), mRNA [NM_172898]	0.430337
AK043488	gb|Mus musculus 7 days neonate cerebellum cDNA, RIKEN full-length enriched library, clone:A730099H18 product:unclassifiable, full insert sequence. [AK043488]	0.431098
Trhde	ref|Mus musculus TRH-degrading enzyme (Trhde), mRNA [NM_146241]	0.431324
A930037O16Rik	gb|Mus musculus adult male corpora quadrigemina cDNA, RIKEN full-length enriched library, clone:B230325O03 product:unclassifiable, full insert sequence. [AK080826]	0.43133
AK087320	gb|Mus musculus 0 day neonate lung cDNA, RIKEN full-length enriched library, clone:E030044K08 product:unclassifiable, full insert sequence. [AK087320]	0.431698
Hsd3b3	gb|Mus musculus adult male liver tumor cDNA, RIKEN full-length enriched library, clone:C730014O21 product:hypothetical protein, full insert sequence. [AK149452]	0.431763
AK033207	gb|Mus musculus 15 days embryo male testis cDNA, RIKEN full-length enriched library, clone:8030461E11 product:unclassifiable, full insert sequence. [AK033207]	0.432176
Mettl7a2	gb|Mus musculus UbiE2 mRNA for UbiE2, complete cds. [AB099518]	0.432648
Tmem204	gb|Mus musculus 16 days neonate thymus cDNA, RIKEN full-length enriched library, clone:A130089K10 product:unclassifiable, full insert sequence. [AK038244]	0.432874
Wt1	ref|Mus musculus Wilms tumor 1 homolog (Wt1), mRNA [NM_144783]	0.43303
A830009L08Rik	gb|Mus musculus 10 days neonate cortex cDNA, RIKEN full-length enriched library, clone:A830009L08 product:unclassifiable, full insert sequence. [AK043578]	0.433059
Myadml2	ref|Mus musculus myeloid-associated differentiation marker-like 2 (Myadml2), mRNA [NM_026751]	0.433193
AK054048	gb|Mus musculus 2 days pregnant adult female oviduct cDNA, RIKEN full-length enriched library, clone:E230014M20 product:unclassifiable, full insert sequence. [AK054048]	0.433271
Lrrc55	ref|Mus musculus leucine rich repeat containing 55 (Lrrc55), mRNA [NM_001033346]	0.433683
Spef2	ens|sperm flagellar 2 Gene [Source:MGI Symbol;Acc:MGI:2443727] [ENSMUST00000041840]	0.433855
9530056K15Rik	gb|Mus musculus adult male urinary bladder cDNA, RIKEN full-length enriched library, clone:9530056K15 product:hypothetical protein, full insert sequence. [AK035496]	0.43406
Ng23	ref|Mus musculus Ng23 protein (Ng23), transcript variant 1, mRNA [NM_023893]	0.434517
Wdr8	ref|Mus musculus WD repeat domain 8 (Wdr8), mRNA [NM_021499]	0.434647
Sox21	ref|Mus musculus SRY-box containing gene 21 (Sox21), mRNA [NM_177753]	0.434992
Gtsf1	ref|Mus musculus gametocyte specific factor 1 (Gtsf1), mRNA [NM_028797]	0.435059
Tdrd5	ref|Mus musculus tudor domain containing 5 (Tdrd5), mRNA [NM_001134741]	0.435065
B3galt2	ref|Mus musculus UDP-Gal:betaGlcNAc beta 1,3-galactosyltransferase, polypeptide 2 (B3galt2), mRNA [NM_020025]	0.435104
Gm2824	gb|Mus musculus adult male corpus striatum cDNA, RIKEN full-length enriched library, clone:7630402I05 product:unclassifiable, full insert sequence. [AK033069]	0.435428
6330549D23Rik	ref|Mus musculus RIKEN cDNA 6330549D23 gene (6330549D23Rik), non-coding RNA [NR_003619]	0.435719
NAP102507-1	Unknown	0.435935
Clca2	ref|Mus musculus chloride channel calcium activated 2 (Clca2), mRNA [NM_030601]	0.436001
Nudt6	ref|Mus musculus nudix (nucleoside diphosphate linked moiety X)-type motif 6 (Nudt6), mRNA [NM_153561]	0.43614
9330168O09Rik	gb|Mus musculus adult male diencephalon cDNA, RIKEN full-length enriched library, clone:9330168O09 product:unclassifiable, full insert sequence. [AK034249]	0.436356
1190002N15Rik	ref|Mus musculus RIKEN cDNA 1190002N15 gene (1190002N15Rik), mRNA [NM_001033145]	0.436787
Glp2r	ref|Mus musculus glucagon-like peptide 2 receptor (Glp2r), mRNA [NM_175681]	0.437503
Tgm3	ref|Mus musculus transglutaminase 3, E polypeptide (Tgm3), mRNA [NM_009374]	0.437606
Pln	ref|Mus musculus phospholamban (Pln), transcript variant 2, mRNA [NM_023129]	0.438346
Pah	ref|Mus musculus phenylalanine hydroxylase (Pah), mRNA [NM_008777]	0.438464
AK044054	gb|Mus musculus 10 days neonate cortex cDNA, RIKEN full-length enriched library, clone:A830084K23 product:unclassifiable, full insert sequence. [AK044054]	0.438514
Kitl	ref|Mus musculus kit ligand (Kitl), mRNA [NM_013598]	0.439097
Boc	ref|Mus musculus biregional cell adhesion molecule-related/down-regulated by oncogenes (Cdon) binding protein (Boc), mRNA [NM_172506]	0.439238
4930432K21Rik	ref|Mus musculus RIKEN cDNA 4930432K21 gene (4930432K21Rik), transcript variant 1, mRNA [NM_029045]	0.439302
Amot	ref|Mus musculus angiomotin (Amot), mRNA [NM_153319]	0.439751
Hmgcs2	ref|Mus musculus 3-hydroxy-3-methylglutaryl-Coenzyme A synthase 2 (Hmgcs2), nuclear gene encoding mitochondrial protein, mRNA [NM_008256]	0.440263
Armc2	gb|Mus musculus 10 days embryo whole body cDNA, RIKEN full-length enriched library, clone:2610018I05 product:hypothetical protein, full insert sequence. [AK011447]	0.440772
Gm16532	ref|Mus musculus predicted gene, 16532 (Gm16532), mRNA [NM_001134752]	0.440919
Lefty2	ref|Mus musculus left-right determination factor 2 (Lefty2), mRNA [NM_177099]	0.441141
Impg1	ens|interphotoreceptor matrix proteoglycan 1 Gene [Source:MGI Symbol;Acc:MGI:1926876] [ENSMUST00000113250]	0.441195
Fzd7	ref|Mus musculus frizzled homolog 7 (Drosophila) (Fzd7), mRNA [NM_008057]	0.44152
Defb10	ref|Mus musculus defensin beta 10 (Defb10), mRNA [NM_139225]	0.441685
AK083759	gb|Mus musculus 12 days embryo spinal ganglion cDNA, RIKEN full-length enriched library, clone:D130003F19 product:unclassifiable, full insert sequence. [AK083759]	0.442128
Notum	ref|Mus musculus notum pectinacetylesterase homolog (Drosophila) (Notum), mRNA [NM_175263]	0.442296
Nlrp6	ref|Mus musculus NLR family, pyrin domain containing 6 (Nlrp6), mRNA [NM_001081389]	0.442729
Mfsd9	ref|Mus musculus major facilitator superfamily domain containing 9 (Mfsd9), mRNA [NM_172499]	0.443002
AK035829	gb|Mus musculus 16 days neonate cerebellum cDNA, RIKEN full-length enriched library, clone:9630008L21 product:unclassifiable, full insert sequence. [AK035829]	0.443032
Mlph	ref|Mus musculus melanophilin (Mlph), mRNA [NM_053015]	0.443549
Hoxb2	gb|Mus musculus adult male bone cDNA, RIKEN full-length enriched library, clone:9830144G19 product:unclassifiable, full insert sequence. [AK036636]	0.444063
ENSMUST00000103418	ens|Immunoglobulin heavy chain (gamma polypeptide) Gene [Source:MGI Symbol;Acc:MGI:2144967] [ENSMUST00000103418]	0.444103
AK086961	gb|Mus musculus 0 day neonate lung cDNA, RIKEN full-length enriched library, clone:E030016B02 product:unclassifiable, full insert sequence. [AK086961]	0.444212
Kitl	ref|Mus musculus kit ligand (Kitl), mRNA [NM_013598]	0.444343
ENSMUST00000048965	ens|Putative uncharacterized protein [Source:UniProtKB/TrEMBL;Acc:Q8C4V6] [ENSMUST00000048965]	0.444391
Kitl	ref|Mus musculus kit ligand (Kitl), mRNA [NM_013598]	0.444435
Gm2885	gb|Mus musculus 16 days neonate thymus cDNA, RIKEN full-length enriched library, clone:A130053A05 product:unclassifiable, full insert sequence. [AK037830]	0.444977
4930441O14Rik	ref|Mus musculus RIKEN cDNA 4930441O14 gene (4930441O14Rik), non-coding RNA [NR_027969]	0.445196
Abca9	ref|Mus musculus ATP-binding cassette, sub-family A (ABC1), member 9 (Abca9), mRNA [NM_147220]	0.445349
Kitl	ref|Mus musculus kit ligand (Kitl), mRNA [NM_013598]	0.445879
Spag16	ref|Mus musculus sperm associated antigen 16 (Spag16), transcript variant 2, mRNA [NM_025728]	0.445934
4931414P19Rik	ref|Mus musculus RIKEN cDNA 4931414P19 gene (4931414P19Rik), mRNA [NM_028890]	0.44622
Map3k13	ref|Mus musculus mitogen-activated protein kinase kinase kinase 13 (Map3k13), mRNA [NM_172821]	0.446465
Hes5	ref|Mus musculus hairy and enhancer of split 5 (Drosophila) (Hes5), mRNA [NM_010419]	0.446525
Fras1	ref|Mus musculus Fraser syndrome 1 homolog (human) (Fras1), mRNA [NM_175473]	0.446599
Kitl	ref|Mus musculus kit ligand (Kitl), mRNA [NM_013598]	0.446777
AK050110	gb|Mus musculus adult male liver tumor cDNA, RIKEN full-length enriched library, clone:C730016G14 product:hypothetical protein, full insert sequence. [AK050110]	0.447218
Zfp459	ref|Mus musculus zinc finger protein 459 (Zfp459), mRNA [NM_177811]	0.447335
Kitl	ref|Mus musculus kit ligand (Kitl), mRNA [NM_013598]	0.447422
4933402D24Rik	ens|RIKEN cDNA 4933402D24 gene Gene [Source:MGI Symbol;Acc:MGI:1921676] [ENSMUST00000027102]	0.447436
AK052516	gb|Mus musculus 13 days embryo lung cDNA, RIKEN full-length enriched library, clone:D430040K10 product:unclassifiable, full insert sequence. [AK052516]	0.447473
Nxph2	ref|Mus musculus neurexophilin 2 (Nxph2), mRNA [NM_008752]	0.447579
Gm16495	gb|Mus musculus adult male diencephalon cDNA, RIKEN full-length enriched library, clone:9330199F12 product:hypothetical protein, full insert sequence. [AK034486]	0.44767
Kitl	ref|Mus musculus kit ligand (Kitl), mRNA [NM_013598]	0.447883
Kitl	ref|Mus musculus kit ligand (Kitl), mRNA [NM_013598]	0.447929
Gm6288	ref|PREDICTED: Mus musculus predicted gene, EG622129 (EG622129), misc RNA [XR_035211]	0.447979
9030224M15Rik	ref|Mus musculus RIKEN cDNA 9030224M15 gene (9030224M15Rik), mRNA [NM_177793]	0.448055
AK034238	gb|Mus musculus adult male diencephalon cDNA, RIKEN full-length enriched library, clone:9330166I09 product:weakly similar to SUPER CYSTEINE RICH PROTEIN (FRAGMENT) [Homo sapiens], full insert sequence. [AK034238]	0.448661
Ptk2b	ref|Mus musculus PTK2 protein tyrosine kinase 2 beta (Ptk2b), transcript variant 3, mRNA [NM_172498]	0.448788
Gpr179	ref|Mus musculus G protein-coupled receptor 179 (Gpr179), mRNA [NM_001081220]	0.449034
Crygc	ref|Mus musculus crystallin, gamma C (Crygc), transcript variant 1, mRNA [NM_007775]	0.449517
Kitl	ref|Mus musculus kit ligand (Kitl), mRNA [NM_013598]	0.450991
Slc5a9	ref|Mus musculus solute carrier family 5 (sodium/glucose cotransporter), member 9 (Slc5a9), mRNA [NM_145551]	0.451759
Glp2r	ref|Mus musculus glucagon-like peptide 2 receptor (Glp2r), mRNA [NM_175681]	0.451833
Sh3d19	gb|Mus musculus SH3d19 mRNA for SH3 domain protein D19, complete cds. [D89677]	0.451941
Sult1a1	ref|Mus musculus sulfotransferase family 1A, phenol-preferring, member 1 (Sult1a1), mRNA [NM_133670]	0.452009
C2	ref|Mus musculus complement component 2 (within H-2S) (C2), mRNA [NM_013484]	0.452362
Pddc1	ref|Mus musculus Parkinson disease 7 domain containing 1 (Pddc1), mRNA [NM_172116]	0.452379
Zfp493	ref|Mus musculus zinc finger protein 493 (Zfp493), mRNA [NM_028402]	0.452679
Ptgdr	ref|Mus musculus prostaglandin D receptor (Ptgdr), mRNA [NM_008962]	0.452892
Ptch1	ens|patched homolog 1 Gene [Source:MGI Symbol;Acc:MGI:105373] [ENSMUST00000021921]	0.453231
Nr3c2	ref|Mus musculus nuclear receptor subfamily 3, group C, member 2 (Nr3c2), mRNA [NM_001083906]	0.45348
Gm106	ref|Mus musculus predicted gene 106 (Gm106), mRNA [NM_001033288]	0.453622
Zfp174	ref|Mus musculus zinc finger protein 174 (Zfp174), mRNA [NM_001081217]	0.453804
Epha7	ref|Mus musculus Eph receptor A7 (Epha7), transcript variant 1, mRNA [NM_010141]	0.453831
Pknox2	ref|Mus musculus Pbx/knotted 1 homeobox 2 (Pknox2), transcript variant 2, mRNA [NM_001029838]	0.454681
Vcan	gb|Mus musculus 9 days embryo whole body cDNA, RIKEN full-length enriched library, clone:D030071K02 product:unclassifiable, full insert sequence. [AK083723]	0.45486
Zfhx4	gb|Mus musculus 12 days embryo eyeball cDNA, RIKEN full-length enriched library, clone:D230009H13 product:zinc finger homeodomain 4, full insert sequence. [AK084213]	0.454946
Kitl	ref|Mus musculus kit ligand (Kitl), mRNA [NM_013598]	0.454983
Dmgdh	ref|Mus musculus dimethylglycine dehydrogenase precursor (Dmgdh), nuclear gene encoding mitochondrial protein, mRNA [NM_028772]	0.45566
Pias3	ref|Mus musculus protein inhibitor of activated STAT 3 (Pias3), transcript variant 2, mRNA [NM_018812]	0.456127
4930538E20Rik	gb|Mus musculus adult male testis cDNA, RIKEN full-length enriched library, clone:4930538E20 product:unclassifiable, full insert sequence. [AK019722]	0.456146
Nr4a2	ref|Mus musculus nuclear receptor subfamily 4, group A, member 2 (Nr4a2), transcript variant 1, mRNA [NM_013613]	0.45621
Scaf1	ref|Mus musculus SR-related CTD-associated factor 1 (Scaf1), mRNA [NM_001008422]	0.4567
ENSMUST00000067599	ens|Putative uncharacterized protein Fragment [Source:UniProtKB/TrEMBL;Acc:Q8BPS9] [ENSMUST00000067599]	0.456783
Samd3	ref|Mus musculus sterile alpha motif domain containing 3 (Samd3), transcript variant 1, mRNA [NM_001013766]	0.456828
Mettl8	ref|Mus musculus methyltransferase like 8 (Mettl8), transcript variant a, mRNA [NM_145524]	0.456865
BC068157	ref|Mus musculus cDNA sequence BC068157 (BC068157), mRNA [NM_207203]	0.457053
4930488N15Rik	gb|Mus musculus adult male testis cDNA, RIKEN full-length enriched library, clone:4930488N15 product:unclassifiable, full insert sequence. [AK015648]	0.457058
Olfr1206	ref|Mus musculus olfactory receptor 1206 (Olfr1206), mRNA [NM_001001810]	0.457228
9530052C20Rik	gb|Mus musculus 0 day neonate kidney cDNA, RIKEN full-length enriched library, clone:D630008C01 product:unclassifiable, full insert sequence. [AK085299]	0.457327
NAP069078-1	Unknown	0.457345
Dlx4	ref|Mus musculus distal-less homeobox 4 (Dlx4), mRNA [NM_007867]	0.457492
AK019932	gb|Mus musculus adult male pituitary gland cDNA, RIKEN full-length enriched library, clone:5330434N09 product:inferred: transmembrane receptor frizzled 5 {Mus musculus}, full insert sequence. [AK019932]	0.457873
Serpinb8	ref|Mus musculus serine (or cysteine) peptidase inhibitor, clade B, member 8 (Serpinb8), transcript variant 1, mRNA [NM_011459]	0.45798
AK047970	gb|Mus musculus 16 days embryo head cDNA, RIKEN full-length enriched library, clone:C130025H16 product:unclassifiable, full insert sequence. [AK047970]	0.458155
Nek5	ref|Mus musculus NIMA (never in mitosis gene a)-related expressed kinase 5 (Nek5), mRNA [NM_177898]	0.458191
Olfr955	ref|Mus musculus olfactory receptor 955 (Olfr955), mRNA [NM_207141]	0.458615
Rag1	gb|Mouse recombination activating protein (RAG-1) mRNA, complete cds. [M29475]	0.458684
Epha3	ref|Mus musculus Eph receptor A3 (Epha3), mRNA [NM_010140]	0.459021
Kalrn	ref|Mus musculus kalirin, RhoGEF kinase (Kalrn), transcript variant 2, mRNA [NM_001164268]	0.459344
Lrp2bp	ref|Mus musculus Lrp2 binding protein (Lrp2bp), mRNA [NM_026278]	0.459595
Fam19a2	ref|Mus musculus family with sequence similarity 19, member A2 (Fam19a2), mRNA [NM_182807]	0.459757
ENSMUST00000063656	ens|RIKEN cDNA A330070K13 gene Gene [Source:MGI Symbol;Acc:MGI:2685897] [ENSMUST00000063656]	0.459782
1700073E17Rik	ref|Mus musculus RIKEN cDNA 1700073E17 gene (1700073E17Rik), non-coding RNA [NR_003625]	0.460018
Fancg	ref|Mus musculus Fanconi anemia, complementation group G (Fancg), transcript variant 1, mRNA [NM_053081]	0.460153
Kcnj3	ens|potassium inwardly-rectifying channel, subfamily J, member 3 Gene [Source:MGI (curated);Acc:MGI:104742] [ENSMUST00000112633]	0.460185
Thsd7b	ref|Mus musculus thrombospondin, type I, domain containing 7B (Thsd7b), mRNA [NM_172485]	0.460262
Ly6e	ref|Mus musculus lymphocyte antigen 6 complex, locus E (Ly6e), transcript variant 2, mRNA [NM_008529]	0.460298
Calcoco1	ref|Mus musculus calcium binding and coiled coil domain 1 (Calcoco1), mRNA [NM_026192]	0.460549
Mesdc1	ref|Mus musculus mesoderm development candidate 1 (Mesdc1), mRNA [NM_030705]	0.460622
Spata2L	ref|Mus musculus spermatogenesis associated 2-like (Spata2L), mRNA [NM_030176]	0.46111
Gnb4	ref|Mus musculus guanine nucleotide binding protein (G protein), beta 4 (Gnb4), mRNA [NM_013531]	0.461277
Slc13a1	ref|Mus musculus solute carrier family 13 (sodium/sulfate symporters), member 1 (Slc13a1), mRNA [NM_019481]	0.461593
Fam55c	ref|Mus musculus family with sequence similarity 55, member C (Fam55c), mRNA [NM_001134494]	0.4617
Cyp1a2	ref|Mus musculus cytochrome P450, family 1, subfamily a, polypeptide 2 (Cyp1a2), mRNA [NM_009993]	0.461954
Gm12408	ref|PREDICTED: Mus musculus hypothetical protein LOC100040557 (LOC100040557), mRNA [XM_001474903]	0.461971
D730039F16Rik	ref|Mus musculus RIKEN cDNA D730039F16 gene (D730039F16Rik), mRNA [NM_030021]	0.461995
Zfp641	ref|Mus musculus zinc finger protein 641 (Zfp641), mRNA [NM_173769]	0.462623
Dsp	ref|Mus musculus desmoplakin (Dsp), mRNA [NM_023842]	0.462649
Nprl3	ref|Mus musculus nitrogen permease regulator-like 3 (S. cerevisiae) (Nprl3), mRNA [NM_181569]	0.463512
Iqcc	ref|Mus musculus IQ motif containing C (Iqcc), mRNA [NM_198026]	0.464016
BI697602	gb|603348771F1 NCI_CGAP_Mam2 Mus musculus cDNA clone IMAGE:5376568 5', mRNA sequence [BI697602]	0.464187
Epha7	ref|Mus musculus Eph receptor A7 (Epha7), transcript variant 2, mRNA [NM_001122889]	0.464231
Alpi	ref|Mus musculus alkaline phosphatase, intestinal (Alpi), mRNA [NM_001081082]	0.464301
1110008J03Rik	ref|Mus musculus RIKEN cDNA 1110008J03 gene (1110008J03Rik), mRNA [NM_029096]	0.464378
Hsf4	ref|Mus musculus heat shock transcription factor 4 (Hsf4), mRNA [NM_011939]	0.464393
Capn11	ref|Mus musculus calpain 11 (Capn11), mRNA [NM_001013767]	0.464537
ENSMUST00000086122	ens|oocyte specific homeobox 3 Gene [Source:MGI Symbol;Acc:MGI:2149032] [ENSMUST00000086122]	0.464714
Msx1	gb|Mouse Hox-7 mRNA for homeobox protein, homolog of Drosophila Msh gene. [X59251]	0.465986
Cartpt	ref|Mus musculus CART prepropeptide (Cartpt), transcript variant 1, mRNA [NM_013732]	0.466541
ENSMUST00000107918	gb|Mus musculus adult male pituitary gland cDNA, RIKEN full-length enriched library, clone:5330432B20 product:unclassifiable, full insert sequence. [AK030561]	0.466612
Nxf3	ref|Mus musculus nuclear RNA export factor 3 (Nxf3), mRNA [NM_001024141]	0.466979
Adra2a	ref|Mus musculus adrenergic receptor, alpha 2a (Adra2a), mRNA [NM_007417]	0.467108
4930556H04Rik	gb|Mus musculus adult male testis cDNA, RIKEN full-length enriched library, clone:4930556H04 product:unclassifiable, full insert sequence. [AK016144]	0.467132
Crybb1	ref|Mus musculus crystallin, beta B1 (Crybb1), mRNA [NM_023695]	0.467159
Sntg2	ref|Mus musculus syntrophin, gamma 2 (Sntg2), mRNA [NM_172951]	0.467207
2310001K24Rik	ref|Mus musculus RIKEN cDNA 2310001K24 gene (2310001K24Rik), non-coding RNA [NR_028122]	0.467221
Nlrp6	ref|Mus musculus NLR family, pyrin domain containing 6 (Nlrp6), mRNA [NM_001081389]	0.467366
Fgfr3	ref|Mus musculus fibroblast growth factor receptor 3 (Fgfr3), transcript variant 1, mRNA [NM_008010]	0.467566
Rab3d	ref|Mus musculus RAB3D, member RAS oncogene family (Rab3d), mRNA [NM_031874]	0.467632
Nhsl2	ref|Mus musculus NHS-like 2 (Nhsl2), mRNA [NM_001163610]	0.467695
ENSMUST00000103299	ens|T-cell receptor beta, variable 13 Gene [Source:MGI Symbol;Acc:MGI:98587] [ENSMUST00000103299]	0.467717
Cited2	ref|Mus musculus Cbp/p300-interacting transactivator, with Glu/Asp-rich carboxy-terminal domain, 2 (Cited2), mRNA [NM_010828]	0.467748
Gm2795	ref|PREDICTED: Mus musculus hypothetical protein LOC100040475 (LOC100040475), mRNA [XM_001474756]	0.467957
Flrt2	ref|Mus musculus fibronectin leucine rich transmembrane protein 2 (Flrt2), mRNA [NM_201518]	0.468004
ENSMUST00000103514	ref|PREDICTED: Mus musculus similar to immunoglobulin alpha-chain (LOC639930), mRNA [XM_916565]	0.468235
Serpina9	ref|Mus musculus serine (or cysteine) peptidase inhibitor, clade A (alpha-1 antiproteinase, antitrypsin), member 9 (Serpina9), mRNA [NM_027997]	0.468409
Otx1	ref|Mus musculus orthodenticle homolog 1 (Drosophila) (Otx1), mRNA [NM_011023]	0.468627
Tbc1d30	ref|Mus musculus TBC1 domain family, member 30 (Tbc1d30), mRNA [NM_029057]	0.468868
Tmem116	ref|Mus musculus transmembrane protein 116 (Tmem116), transcript variant 3, mRNA [NM_029912]	0.469133
1700013H16Rik	ens|RIKEN cDNA 1700013H16 gene Gene [Source:MGI Symbol;Acc:MGI:1922764] [ENSMUST00000067940]	0.469161
Gm5577	ref|Mus musculus predicted gene 5577 (Gm5577), non-coding RNA [NR_026990]	0.469198
Cenpm	ref|Mus musculus centromere protein M (Cenpm), transcript variant 2, mRNA [NM_178269]	0.469224
Sccpdh	gb|Mus musculus 10 days neonate cerebellum cDNA, RIKEN full-length enriched library, clone:B930069B02 product:unclassifiable, full insert sequence. [AK081021]	0.469379
Eda	ref|Mus musculus ectodysplasin-A (Eda), transcript variant 1, mRNA [NM_010099]	0.469523
Alpk2	ref|Mus musculus alpha-kinase 2 (Alpk2), mRNA [NM_001037294]	0.469833
AK033273	gb|Mus musculus 15 days embryo male testis cDNA, RIKEN full-length enriched library, clone:8030481P11 product:lysyl-tRNA synthetase, pseudogene 1, full insert sequence. [AK033273]	0.470096
AK034481	gb|Mus musculus adult male diencephalon cDNA, RIKEN full-length enriched library, clone:9330198J08 product:pyruvate dehydrogenase kinase 4, full insert sequence. [AK034481]	0.470412
Slco1a5	ref|Mus musculus solute carrier organic anion transporter family, member 1a5 (Slco1a5), mRNA [NM_130861]	0.470498
Dcx	ref|Mus musculus doublecortin (Dcx), transcript variant 4, mRNA [NM_010025]	0.470582
A930025A13Rik	gb|Mus musculus adult retina cDNA, RIKEN full-length enriched library, clone:A930009M05 product:hypothetical protein, full insert sequence. [AK044372]	0.470595
Gm3002	ref|Mus musculus predicted gene 3002 (Gm3002), non-coding RNA [NR_033388]	0.470745
Rpp40	gb|Mus musculus 0 day neonate cerebellum cDNA, RIKEN full-length enriched library, clone:C230071K24 product:similar to RIBONUCLEASE P PROTEIN SUBUNIT P40 (EC 3.1.26.5) (RNASEP PROTEIN P40) (RNASE P SUBUNIT 1) [Homo sapiens], full insert sequence. [AK04881	0.470827
AK084236	gb|Mus musculus 12 days embryo eyeball cDNA, RIKEN full-length enriched library, clone:D230011O20 product:unclassifiable, full insert sequence. [AK084236]	0.471198
BC049349	ref|Mus musculus cDNA sequence BC049349 (BC049349), mRNA [NM_001164581]	0.471233
AK138477	gb|Mus musculus adult male spinal cord cDNA, RIKEN full-length enriched library, clone:A330031M04 product:unclassifiable, full insert sequence. [AK138477]	0.47144
Pabpc4l	ref|Mus musculus poly(A) binding protein, cytoplasmic 4-like (Pabpc4l), mRNA [NM_001101479]	0.471539
Fam131c	ref|Mus musculus family with sequence similarity 131, member C (Fam131c), mRNA [NM_001085513]	0.472043
ENSMUST00000103299	ens|T-cell receptor beta, variable 13 Gene [Source:MGI Symbol;Acc:MGI:98587] [ENSMUST00000103299]	0.472349
Mgst3	ens|microsomal glutathione S-transferase 3 Gene [Source:MGI (curated);Acc:MGI:1913697] [ENSMUST00000028005]	0.47256
Prkg1	gb|Mus musculus 0 day neonate thymus cDNA, RIKEN full-length enriched library, clone:A430088G19 product:protein kinase, cGMP-dependent, type I, full insert sequence. [AK040353]	0.472719
2310038E17Rik	gb|Mus musculus 0 day neonate thymus cDNA, RIKEN full-length enriched library, clone:A430088E12 product:similar to CARBOXYLESTERASE PRECURSOR (EC 3.1.1.1) (ALI-ESTERASE) (B-ESTERASE) (MONOBUTYRASE) (COCAINE ESTERASE) (PROCAINE ESTERASE) (METHYLBUTYRASE) [	0.473073
Itpr2	ens|inositol 1,4,5-triphosphate receptor 2 Gene [Source:MGI (curated);Acc:MGI:99418] [ENSMUST00000053273]	0.473266
Polr3g	ref|Mus musculus polymerase (RNA) III (DNA directed) polypeptide G (Polr3g), mRNA [NM_001081176]	0.473658
Mcoln3	ens|mucolipin 3 Gene [Source:MGI (curated);Acc:MGI:1890500] [ENSMUST00000039450]	0.473802
Col8a1	ref|Mus musculus collagen, type VIII, alpha 1 (Col8a1), mRNA [NM_007739]	0.473884
Ttc21b	ref|Mus musculus tetratricopeptide repeat domain 21B (Ttc21b), mRNA [NM_001047604]	0.473993
Sox6	ref|Mus musculus SRY-box containing gene 6 (Sox6), transcript variant 1, mRNA [NM_011445]	0.47408
Akap1	ref|Mus musculus A kinase (PRKA) anchor protein 1 (Akap1), nuclear gene encoding mitochondrial protein, transcript variant 2, mRNA [NM_001042541]	0.474195
A930011O12Rik	gb|Mus musculus RIKEN cDNA A930011O12 gene, mRNA (cDNA clone IMAGE:5357993), with apparent retained intron. [BC030402]	0.474539
AK039799	gb|Mus musculus 0 day neonate thymus cDNA, RIKEN full-length enriched library, clone:A430002D15 product:unclassifiable, full insert sequence. [AK039799]	0.474543
Lasp1	ref|Mus musculus LIM and SH3 protein 1 (Lasp1), mRNA [NM_010688]	0.475433
Adra2a	ref|Mus musculus adrenergic receptor, alpha 2a (Adra2a), mRNA [NM_007417]	0.475521
Msx1	gb|Mouse Hox-7 mRNA for homeobox protein, homolog of Drosophila Msh gene. [X59251]	0.475664
Cartpt	ref|Mus musculus CART prepropeptide (Cartpt), transcript variant 1, mRNA [NM_013732]	0.476171
Spns3	ref|Mus musculus spinster homolog 3 (Drosophila) (Spns3), mRNA [NM_029932]	0.476294
Prr16	ens|proline rich 16 Gene [Source:MGI Symbol;Acc:MGI:1918623] [ENSMUST00000116639]	0.47635
Drp2	ref|Mus musculus dystrophin related protein 2 (Drp2), mRNA [NM_010078]	0.477452
Rasd2	ref|Mus musculus RASD family, member 2 (Rasd2), mRNA [NM_029182]	0.47757
Wdr69	ref|Mus musculus WD repeat domain 69 (Wdr69), transcript variant 2, non-coding RNA [NR_027636]	0.477778
Defb14	ref|Mus musculus defensin beta 14 (Defb14), mRNA [NM_183026]	0.477809
Smok3b	ref|Mus musculus sperm motility kinase 3B (Smok3b), mRNA [NM_001039889]	0.477916
Cdh10	gb|Mus musculus T2-cadherin mRNA, partial cds. [U69137]	0.477972
Cdca7l	ref|Mus musculus cell division cycle associated 7 like (Cdca7l), mRNA [NM_146040]	0.477987
Gli1	ref|Mus musculus GLI-Kruppel family member GLI1 (Gli1), mRNA [NM_010296]	0.47801
Nol6	ref|Mus musculus nucleolar protein family 6 (RNA-associated) (Nol6), mRNA [NM_139236]	0.478042
2810405F15Rik	ref|Mus musculus RIKEN cDNA 2810405F15 gene (2810405F15Rik), non-coding RNA [NR_033447]	0.478055
AK079569	gb|Mus musculus adult male hypothalamus cDNA, RIKEN full-length enriched library, clone:A230089C23 product:unclassifiable, full insert sequence. [AK079569]	0.478182
Slc30a3	ref|Mus musculus solute carrier family 30 (zinc transporter), member 3 (Slc30a3), mRNA [NM_011773]	0.478253
Rorb	ref|Mus musculus RAR-related orphan receptor beta (Rorb), transcript variant 1, mRNA [NM_001043354]	0.478422
D430042O09Rik	ref|Mus musculus RIKEN cDNA D430042O09 gene (D430042O09Rik), mRNA [NM_001081022]	0.478466
Mmel1	ref|Mus musculus membrane metallo-endopeptidase-like 1 (Mmel1), mRNA [NM_013783]	0.478723
Kl	gb|Mus musculus mRNA for secreted isoform of Klotho protein, complete cds. [AB010088]	0.478796
Krtap16-1	ref|Mus musculus keratin associated protein 16-1 (Krtap16-1), mRNA [NM_130870]	0.478819
5330430P22Rik	gb|Mus musculus adult male pituitary gland cDNA, RIKEN full-length enriched library, clone:5330430P22 product:RIKEN cDNA 2310066I18 gene, full insert sequence. [AK019925]	0.478947
Map2k6	ref|Mus musculus mitogen-activated protein kinase kinase 6 (Map2k6), mRNA [NM_011943]	0.479299
Olfr228	ref|Mus musculus olfactory receptor 228 (Olfr228), mRNA [NM_146405]	0.47964
AK046186	gb|Mus musculus adult male corpora quadrigemina cDNA, RIKEN full-length enriched library, clone:B230348D21 product:unclassifiable, full insert sequence. [AK046186]	0.479649
9330102E08Rik	gb|Mus musculus adult male diencephalon cDNA, RIKEN full-length enriched library, clone:9330102E08 product:unclassifiable, full insert sequence. [AK033854]	0.479911
1600029D21Rik	ref|Mus musculus RIKEN cDNA 1600029D21 gene (1600029D21Rik), mRNA [NM_029639]	0.480182
Smarcd1	ref|Mus musculus SWI/SNF related, matrix associated, actin dependent regulator of chromatin, subfamily d, member 1 (Smarcd1), mRNA [NM_031842]	0.480628
6430573F11Rik	ref|Mus musculus RIKEN cDNA 6430573F11 gene (6430573F11Rik), mRNA [NM_176952]	0.480746
AK046987	gb|Mus musculus 10 days neonate cerebellum cDNA, RIKEN full-length enriched library, clone:B930009I16 product:unclassifiable, full insert sequence. [AK046987]	0.480934
AK038083	gb|Mus musculus 16 days neonate thymus cDNA, RIKEN full-length enriched library, clone:A130077E09 product:unclassifiable, full insert sequence. [AK038083]	0.480997
Ap1s3	ref|Mus musculus adaptor-related protein complex AP-1, sigma 3 (Ap1s3), mRNA [NM_183027]	0.48202
Tigd4	ref|Mus musculus tigger transposable element derived 4 (Tigd4), mRNA [NM_207278]	0.482064
Zfp57	ref|Mus musculus zinc finger protein 57 (Zfp57), transcript variant 1, mRNA [NM_001013745]	0.482133
Tcrb-J	gb|M.musculus thymocyte mRNA for T-cell antigen receptor chain (86T1). [X00438]	0.482248
Gpr6	ref|Mus musculus G protein-coupled receptor 6 (Gpr6), mRNA [NM_199058]	0.482637
Orai3	ref|Mus musculus ORAI calcium release-activated calcium modulator 3 (Orai3), mRNA [NM_198424]	0.482792
Slc25a23	ref|Mus musculus solute carrier family 25 (mitochondrial carrier; phosphate carrier), member 23 (Slc25a23), nuclear gene encoding mitochondrial protein, mRNA [NM_025877]	0.483012
Lrrc61	ref|Mus musculus leucine rich repeat containing 61 (Lrrc61), transcript variant 1, mRNA [NM_177736]	0.48328
Arx	ref|Mus musculus aristaless related homeobox (Arx), mRNA [NM_007492]	0.483359
Magee2	ref|Mus musculus melanoma antigen, family E, 2 (Magee2), mRNA [NM_053206]	0.483379
Maf	ref|Mus musculus avian musculoaponeurotic fibrosarcoma (v-maf) AS42 oncogene homolog (Maf), mRNA [NM_001025577]	0.483614
Sva	ref|Mus musculus seminal vesicle antigen (Sva), mRNA [NM_009299]	0.48381
4922502D21Rik	ref|Mus musculus RIKEN cDNA 4922502D21 gene (4922502D21Rik), mRNA [NM_199034]	0.48424
AK040215	gb|Mus musculus 0 day neonate thymus cDNA, RIKEN full-length enriched library, clone:A430077O10 product:unclassifiable, full insert sequence. [AK040215]	0.48439
Cdh2	gb|Mus musculus 0 day neonate eyeball cDNA, RIKEN full-length enriched library, clone:E130014I11 product:unclassifiable transcript, full insert sequence. [AK087418]	0.484495
Plin4	ref|Mus musculus perilipin 4 (Plin4), mRNA [NM_020568]	0.48455
Dpys	ref|Mus musculus dihydropyrimidinase (Dpys), transcript variant 1, mRNA [NM_022722]	0.484658
Cited4	ref|Mus musculus Cbp/p300-interacting transactivator, with Glu/Asp-rich carboxy-terminal domain, 4 (Cited4), mRNA [NM_019563]	0.484876
Vangl2	ref|Mus musculus vang-like 2 (van gogh, Drosophila) (Vangl2), mRNA [NM_033509]	0.48529
ENSMUST00000109244	ref|PREDICTED: Mus musculus cell division cycle 20 homolog B (S. cerevisiae) (Cdc20b), mRNA [XM_138861]	0.48539
Epyc	ref|Mus musculus epiphycan (Epyc), mRNA [NM_007884]	0.48547
Cited2	ref|Mus musculus Cbp/p300-interacting transactivator, with Glu/Asp-rich carboxy-terminal domain, 2 (Cited2), mRNA [NM_010828]	0.485619
Rag1	gb|Mouse recombination activating protein (RAG-1) mRNA, complete cds. [M29475]	0.485679
Klf15	ref|Mus musculus Kruppel-like factor 15 (Klf15), mRNA [NM_023184]	0.485863
Bad	gb|Mus musculus 0 day neonate head cDNA, RIKEN full-length enriched library, clone:4833429M11 product:Bcl-associated death promoter, full insert sequence. [AK029400]	0.486162
Pcnt	ref|Mus musculus pericentrin (kendrin) (Pcnt), transcript variant 1, mRNA [NM_008787]	0.486257
Cdsn	ref|Mus musculus corneodesmosin (Cdsn), mRNA [NM_001008424]	0.486278
ENSMUST00000067526	ens|RIKEN cDNA 9430021M05 gene Gene [Source:MGI Symbol;Acc:MGI:1924538] [ENSMUST00000067526]	0.486694
Six5	ref|Mus musculus sine oculis-related homeobox 5 homolog (Drosophila) (Six5), mRNA [NM_011383]	0.487189
Mfsd4	ref|Mus musculus major facilitator superfamily domain containing 4 (Mfsd4), transcript variant a, mRNA [NM_172510]	0.487272
AK034409	gb|Mus musculus adult male diencephalon cDNA, RIKEN full-length enriched library, clone:9330187K05 product:unclassifiable, full insert sequence. [AK034409]	0.487391
Cited4	ref|Mus musculus Cbp/p300-interacting transactivator, with Glu/Asp-rich carboxy-terminal domain, 4 (Cited4), mRNA [NM_019563]	0.487394
Zfp296	ref|Mus musculus zinc finger protein 296 (Zfp296), mRNA [NM_022409]	0.487667
Gpr75	ens|G protein-coupled receptor 75 Gene [Source:MGI (curated);Acc:MGI:2441843] [ENSMUST00000109430]	0.48769
Shisa3	ens|shisa homolog 3 (Xenopus laevis) Gene [Source:MGI (curated);Acc:MGI:3041225] [ENSMUST00000087241]	0.488144
AI464131	ref|Mus musculus expressed sequence AI464131 (AI464131), mRNA [NM_001085515]	0.488483
Zfp536	gb|Mus musculus 10 days neonate cerebellum cDNA, RIKEN full-length enriched library, clone:B930035G22 product:RIKEN cDNA 9630010P11 gene, full insert sequence. [AK047202]	0.488492
40970	ref|Mus musculus membrane-associated ring finger (C3HC4) 2 (March2), mRNA [NM_145486]	0.488566
2900092D14Rik	ref|Mus musculus RIKEN cDNA 2900092D14 gene (2900092D14Rik), non-coding RNA [NR_027891]	0.488682
B130011K05Rik	gb|Mus musculus 9.5 days embryo parthenogenote cDNA, RIKEN full-length enriched library, clone:B130011K05 product:hypothetical protein, full insert sequence. [AK044916]	0.488948
Kcnab2	ref|Mus musculus potassium voltage-gated channel, shaker-related subfamily, beta member 2 (Kcnab2), mRNA [NM_010598]	0.489369
Scn10a	ref|Mus musculus sodium channel, voltage-gated, type X, alpha (Scn10a), mRNA [NM_009134]	0.489701
Pcyox1l	ref|Mus musculus prenylcysteine oxidase 1 like (Pcyox1l), mRNA [NM_172832]	0.490006
Phf20l1	gb|Mus musculus 3 days neonate thymus cDNA, RIKEN full-length enriched library, clone:A630040I10 product:similar to CGI-72 PROTEIN (FRAGMENT) [Homo sapiens], full insert sequence. [AK041825]	0.490081
Fgf10	ref|Mus musculus fibroblast growth factor 10 (Fgf10), mRNA [NM_008002]	0.490602
Cabp5	ref|Mus musculus calcium binding protein 5 (Cabp5), mRNA [NM_013877]	0.491397
AK076725	gb|Mus musculus adult male testis cDNA, RIKEN full-length enriched library, clone:4930422C03 product:unclassifiable, full insert sequence. [AK076725]	0.491747
Hs3st5	ref|Mus musculus heparan sulfate (glucosamine) 3-O-sulfotransferase 5 (Hs3st5), mRNA [NM_001081208]	0.491906
2610036D13Rik	ref|Mus musculus RIKEN cDNA 2610036D13 gene (2610036D13Rik), mRNA [NM_029282]	0.492251
Dcpp1	ref|Mus musculus demilune cell and parotid protein 1 (Dcpp1), mRNA [NM_019910]	0.492291
Gli1	ref|Mus musculus GLI-Kruppel family member GLI1 (Gli1), mRNA [NM_010296]	0.492321
Vpreb1	ref|Mus musculus pre-B lymphocyte gene 1 (Vpreb1), mRNA [NM_016982]	0.492485
NAP027677-1	Unknown	0.492496
Mrgprf	ref|Mus musculus MAS-related GPR, member F (Mrgprf), mRNA [NM_145379]	0.492581
AK053945	gb|Mus musculus 2 days pregnant adult female oviduct cDNA, RIKEN full-length enriched library, clone:E230005G07 product:unclassifiable, full insert sequence. [AK053945]	0.492606
Osbpl3	ref|Mus musculus oxysterol binding protein-like 3 (Osbpl3), transcript variant 2, mRNA [NM_001163645]	0.492673
Neurod6	ref|Mus musculus neurogenic differentiation 6 (Neurod6), mRNA [NM_009717]	0.492734
Wnt9a	ref|Mus musculus wingless-type MMTV integration site 9A (Wnt9a), mRNA [NM_139298]	0.493271
1700034E13Rik	ref|Mus musculus RIKEN cDNA 1700034E13 gene (1700034E13Rik), mRNA [NM_030097]	0.493292
AK081639	gb|Mus musculus 16 days embryo head cDNA, RIKEN full-length enriched library, clone:C130058D15 product:inferred: Pro-Pol-dUTPase polyprotein {Mus musculus}, full insert sequence. [AK081639]	0.493691
9130024F11Rik	gb|Mus musculus adult male cortex cDNA, RIKEN full-length enriched library, clone:B530002L08 product:unclassifiable, full insert sequence. [AK046727]	0.493719
Cyp2c44	ref|Mus musculus cytochrome P450, family 2, subfamily c, polypeptide 44 (Cyp2c44), transcript variant 1, mRNA [NM_001001446]	0.493978
C87436	ref|Mus musculus expressed sequence C87436 (C87436), transcript variant 1, mRNA [NM_146170]	0.494144
BC027344	ref|Mus musculus cDNA sequence BC027344 (BC027344), mRNA [NM_173738]	0.494344
Cdh10	ref|Mus musculus cadherin 10 (Cdh10), mRNA [NM_009865]	0.494592
Kcnab3	ref|Mus musculus potassium voltage-gated channel, shaker-related subfamily, beta member 3 (Kcnab3), mRNA [NM_010599]	0.494607
Mink1	ref|Mus musculus misshapen-like kinase 1 (zebrafish) (Mink1), transcript variant 4, mRNA [NM_001045964]	0.494684
Hs3st3a1	ref|Mus musculus heparan sulfate (glucosamine) 3-O-sulfotransferase 3A1 (Hs3st3a1), mRNA [NM_178870]	0.494905
Ntf3	ref|Mus musculus neurotrophin 3 (Ntf3), transcript variant 3, mRNA [NM_008742]	0.495007
Gli1	ref|Mus musculus GLI-Kruppel family member GLI1 (Gli1), mRNA [NM_010296]	0.495331
Pgr	ref|Mus musculus progesterone receptor (Pgr), mRNA [NM_008829]	0.495583
Ppapdc1a	ref|Mus musculus phosphatidic acid phosphatase type 2 domain containing 1A (Ppapdc1a), mRNA [NM_001080963]	0.49567
Tbr1	ref|Mus musculus T-box brain gene 1 (Tbr1), mRNA [NM_009322]	0.495695
Xk	ref|Mus musculus Kell blood group precursor (McLeod phenotype) homolog (Xk), mRNA [NM_023500]	0.495781
ENSMUST00000142475	ens|cadherin 8 Gene [Source:MGI (curated);Acc:MGI:107434] [ENSMUST00000142475]	0.495951
Lrrc3	ref|Mus musculus leucine rich repeat containing 3 (Lrrc3), mRNA [NM_145152]	0.496426
Pcdhb5	ref|Mus musculus protocadherin beta 5 (Pcdhb5), mRNA [NM_053130]	0.496431
Scnn1a	ref|Mus musculus sodium channel, nonvoltage-gated 1 alpha (Scnn1a), mRNA [NM_011324]	0.496525
Zfp354b	ref|Mus musculus zinc finger protein 354B (Zfp354b), mRNA [NM_013744]	0.496605
Gpr12	ref|Mus musculus G-protein coupled receptor 12 (Gpr12), transcript variant 1, mRNA [NM_001010941]	0.496615
Nt5c1b	ref|Mus musculus 5'-nucleotidase, cytosolic IB (Nt5c1b), mRNA [NM_027588]	0.496869
Slitrk3	ref|Mus musculus SLIT and NTRK-like family, member 3 (Slitrk3), mRNA [NM_198864]	0.496901
A230055C15	gb|Mus musculus adult male hypothalamus cDNA, RIKEN full-length enriched library, clone:A230055C15 product:unclassifiable, full insert sequence. [AK038688]	0.497008
Fgf10	ref|Mus musculus fibroblast growth factor 10 (Fgf10), mRNA [NM_008002]	0.497351
Kcnj3	ref|Mus musculus potassium inwardly-rectifying channel, subfamily J, member 3 (Kcnj3), mRNA [NM_008426]	0.497736
Gemin8	gb|Mus musculus 13 days embryo lung cDNA, RIKEN full-length enriched library, clone:D430030B14 product:unclassifiable, full insert sequence. [AK085045]	0.497776
Ercc2	ref|Mus musculus excision repair cross-complementing rodent repair deficiency, complementation group 2 (Ercc2), mRNA [NM_007949]	0.498126
Plekha8	ref|Mus musculus pleckstrin homology domain containing, family A (phosphoinositide binding specific) member 8 (Plekha8), transcript variant 1, mRNA [NM_001164361]	0.498155
Ppp2r5e	gb|Mus musculus 0 day neonate skin cDNA, RIKEN full-length enriched library, clone:4632407G05 product:unclassifiable, full insert sequence. [AK014554]	0.498174
Zfp300	ref|Mus musculus zinc finger protein 300 (Zfp300), mRNA [NM_183185]	0.498347
Lama1	ref|Mus musculus laminin, alpha 1 (Lama1), mRNA [NM_008480]	0.498361
AK040392	gb|Mus musculus 0 day neonate thymus cDNA, RIKEN full-length enriched library, clone:A430091A16 product:unclassifiable, full insert sequence. [AK040392]	0.498387
Chmp5	gb|Mus musculus chromatin modifying protein 5, mRNA (cDNA clone IMAGE:6493295). [BC058756]	0.498563
Zfp316	ref|Mus musculus zinc finger protein 316 (Zfp316), mRNA [NM_017467]	0.498834
Adc	ref|Mus musculus arginine decarboxylase (Adc), mRNA [NM_172875]	0.499022
Camk1	ref|Mus musculus calcium/calmodulin-dependent protein kinase I (Camk1), mRNA [NM_133926]	0.499046
Xpnpep3	gb|Mus musculus 9 days embryo whole body cDNA, RIKEN full-length enriched library, clone:D030066A15 product:unclassifiable, full insert sequence. [AK051077]	0.49905
Lrfn5	ref|Mus musculus leucine rich repeat and fibronectin type III domain containing 5 (Lrfn5), mRNA [NM_178714]	0.499087
A630055G03Rik	ref|Mus musculus RIKEN cDNA A630055G03 gene (A630055G03Rik), mRNA [NM_001162932]	0.499339
Ubl7	ref|Mus musculus ubiquitin-like 7 (bone marrow stromal cell-derived) (Ubl7), transcript variant 2, mRNA [NM_027086]	0.499569
Mcf2	ref|Mus musculus mcf.2 transforming sequence (Mcf2), mRNA [NM_133197]	0.499721
Strada	ref|Mus musculus STE20-related kinase adaptor alpha (Strada), mRNA [NM_028126]	0.499732
Abca12	ref|Mus musculus ATP-binding cassette, sub-family A (ABC1), member 12 (Abca12), mRNA [NM_175210]	0.500097
AK043627	gb|Mus musculus 10 days neonate cortex cDNA, RIKEN full-length enriched library, clone:A830013M21 product:unclassifiable, full insert sequence. [AK043627]	0.500267
Dak	ref|Mus musculus dihydroxyacetone kinase 2 homolog (yeast) (Dak), mRNA [NM_145496]	0.500396
Cnot3	ref|Mus musculus CCR4-NOT transcription complex, subunit 3 (Cnot3), mRNA [NM_146176]	0.500486
AK040835	gb|Mus musculus adult male aorta and vein cDNA, RIKEN full-length enriched library, clone:A530029F12 product:unclassifiable, full insert sequence. [AK040835]	0.500494
2310022A10Rik	ref|Mus musculus RIKEN cDNA 2310022A10 gene (2310022A10Rik), transcript variant 1, mRNA [NM_175107]	0.500596
2210407C18Rik	ref|Mus musculus RIKEN cDNA 2210407C18 gene (2210407C18Rik), mRNA [NM_144544]	0.500667
Sema3b	ref|Mus musculus sema domain, immunoglobulin domain (Ig), short basic domain, secreted, (semaphorin) 3B (Sema3b), transcript variant 1, mRNA [NM_001042779]	0.500741
Egfr	ens|epidermal growth factor receptor Gene [Source:MGI (curated);Acc:MGI:95294] [ENSMUST00000020329]	0.500941
Abcd1	gb|Mus musculus ATP-binding cassette protein (Abcd1) mRNA, partial cds. [AF213385]	0.500997
4933431E20Rik	ref|Mus musculus RIKEN cDNA 4933431E20 gene (4933431E20Rik), non-coding RNA [NR_015459]	0.501023
Gli1	ref|Mus musculus GLI-Kruppel family member GLI1 (Gli1), mRNA [NM_010296]	0.501071
Slc19a3	ref|Mus musculus solute carrier family 19 (sodium/hydrogen exchanger), member 3 (Slc19a3), mRNA [NM_030556]	0.501152
2610029K11Rik	gb|Mus musculus 10 days embryo whole body cDNA, RIKEN full-length enriched library, clone:2610029K11 product:unclassifiable, full insert sequence. [AK011616]	0.501291
Tubg2	ref|Mus musculus tubulin, gamma 2 (Tubg2), mRNA [NM_134028]	0.501657
NAP029197-1	Unknown	0.501742
Magee2	ref|Mus musculus melanoma antigen, family E, 2 (Magee2), mRNA [NM_053206]	0.501801
Ankrd34a	ref|Mus musculus ankyrin repeat domain 34A (Ankrd34a), mRNA [NM_001024851]	0.50184
C130030K03Rik	gb|Mus musculus 16 days embryo head cDNA, RIKEN full-length enriched library, clone:C130030K03 product:inferred: PROTEASOME SUBUNIT ALPHA TYPE 6 (EC 3.4.99.46) (PROTEASOME IOTA CHAIN) (MACROPAIN IOTA CHAIN) (MULTI, full insert sequence. [AK048022]	0.501917
Zfp467	ref|Mus musculus zinc finger protein 467 (Zfp467), transcript variant 1, mRNA [NM_020589]	0.501993
NAP065259-1	Unknown	0.502127
Camk1	ref|Mus musculus calcium/calmodulin-dependent protein kinase I (Camk1), mRNA [NM_133926]	0.502471
Ncstn	ref|Mus musculus nicastrin (Ncstn), mRNA [NM_021607]	0.50251
Mdga2	gb|Mus musculus 6 days neonate medulla oblongata cDNA, RIKEN full-length enriched library, clone:B730025K15 product:MAM domain containing 1, full insert sequence. [AK163637]	0.502637
Pnma2	ref|Mus musculus paraneoplastic antigen MA2 (Pnma2), mRNA [NM_175498]	0.502822
1700011H14Rik	ref|Mus musculus RIKEN cDNA 1700011H14 gene (1700011H14Rik), mRNA [NM_025956]	0.503039
Ksr2	ens|kinase suppressor of ras 2 Gene [Source:MGI Symbol;Acc:MGI:3610315] [ENSMUST00000111949]	0.503058
Ccdc85a	ref|Mus musculus coiled-coil domain containing 85A (Ccdc85a), transcript variant 1, mRNA [NM_181577]	0.503172
Spire2	ref|Mus musculus spire homolog 2 (Drosophila) (Spire2), mRNA [NM_172287]	0.503205
Cand2	ref|Mus musculus cullin-associated and neddylation-dissociated 2 (putative) (Cand2), mRNA [NM_025958]	0.503215
Camta2	ref|Mus musculus calmodulin binding transcription activator 2 (Camta2), mRNA [NM_178116]	0.503292
Defa-rs12	ref|Mus musculus defensin, alpha, related sequence 12 (Defa-rs12), mRNA [NM_007846]	0.50334
AK048984	gb|Mus musculus 0 day neonate cerebellum cDNA, RIKEN full-length enriched library, clone:C230087P06 product:unclassifiable, full insert sequence. [AK048984]	0.503518
Fgf10	ref|Mus musculus fibroblast growth factor 10 (Fgf10), mRNA [NM_008002]	0.503634
Abca4	ref|Mus musculus ATP-binding cassette, sub-family A (ABC1), member 4 (Abca4), mRNA [NM_007378]	0.503669
Pml	ref|Mus musculus promyelocytic leukemia (Pml), transcript variant 1, mRNA [NM_008884]	0.503709
Fgf22	ref|Mus musculus fibroblast growth factor 22 (Fgf22), mRNA [NM_023304]	0.504146
Slc17a1	ref|Mus musculus solute carrier family 17 (sodium phosphate), member 1 (Slc17a1), transcript variant 1, mRNA [NM_009198]	0.504259
Srcap	ref|PREDICTED: Mus musculus similar to Snf2-related CBP activator protein (LOC100043597), mRNA [XM_001480403]	0.504489
Tmem74	gb|Mus musculus 9.5 days embryo parthenogenote cDNA, RIKEN full-length enriched library, clone:B130040E09 product:unclassifiable, full insert sequence. [AK045145]	0.504489
Bhlhe22	ref|Mus musculus basic helix-loop-helix family, member e22 (Bhlhe22), mRNA [NM_021560]	0.504748
Bhmt2	ref|Mus musculus betaine-homocysteine methyltransferase 2 (Bhmt2), mRNA [NM_022884]	0.504872
Csk	gb|Mus musculus c-Src kinase (Csk) mRNA, complete cds. [U05247]	0.505268
Mlana	ens|melan-A Gene [Source:MGI Symbol;Acc:MGI:108454] [ENSMUST00000025719]	0.505744
AK020459	gb|Mus musculus 12 days embryo embryonic body between diaphragm region and neck cDNA, RIKEN full-length enriched library, clone:9430038B09 product:sine element, full insert sequence. [AK020459]	0.506109
Oma1	ref|Mus musculus OMA1 homolog, zinc metallopeptidase (S. cerevisiae) (Oma1), mRNA [NM_025909]	0.506485
Crybb1	ref|Mus musculus crystallin, beta B1 (Crybb1), mRNA [NM_023695]	0.506489
ENSMUST00000112824	ens|Rho GTPase activating protein 15 Gene [Source:MGI (curated);Acc:MGI:1923367] [ENSMUST00000112824]	0.506518
Slc24a1	ref|Mus musculus solute carrier family 24 (sodium/potassium/calcium exchanger), member 1 (Slc24a1), mRNA [NM_144813]	0.506584
Dnahc9	ref|Mus musculus dynein, axonemal, heavy chain 9 (Dnahc9), mRNA [NM_001099633]	0.507761
Neil2	ref|Mus musculus nei like 2 (E. coli) (Neil2), mRNA [NM_201610]	0.507789
Plcxd3	ref|Mus musculus phosphatidylinositol-specific phospholipase C, X domain containing 3 (Plcxd3), mRNA [NM_177355]	0.507885
AK016978	gb|Mus musculus adult male testis cDNA, RIKEN full-length enriched library, clone:4933429D13 product:hypothetical protein, full insert sequence. [AK016978]	0.507911
Gm14025	ref|PREDICTED: Mus musculus similar to catenin, alpha 2 (LOC668894), mRNA [XM_001004454]	0.507994
AK034317	gb|Mus musculus adult male diencephalon cDNA, RIKEN full-length enriched library, clone:9330176L01 product:unclassifiable, full insert sequence. [AK034317]	0.508237
Bace2	ref|Mus musculus beta-site APP-cleaving enzyme 2 (Bace2), mRNA [NM_019517]	0.508488
Kcnh8	ref|Mus musculus potassium voltage-gated channel, subfamily H (eag-related), member 8 (Kcnh8), mRNA [NM_001031811]	0.508489
1700072H12Rik	gb|Mus musculus adult male testis cDNA, RIKEN full-length enriched library, clone:1700072H12 product:hypothetical protein, full insert sequence. [AK006938]	0.508627
H2-Eb2	ref|Mus musculus histocompatibility 2, class II antigen E beta2 (H2-Eb2), mRNA [NM_001033978]	0.508652
Aldh18a1	ref|Mus musculus aldehyde dehydrogenase 18 family, member A1 (Aldh18a1), nuclear gene encoding mitochondrial protein, transcript variant 1, mRNA [NM_019698]	0.508763
Capn6	ref|Mus musculus calpain 6 (Capn6), mRNA [NM_007603]	0.50888
Kcna4	ref|Mus musculus potassium voltage-gated channel, shaker-related subfamily, member 4 (Kcna4), mRNA [NM_021275]	0.509008
Pnkd	ref|Mus musculus paroxysmal nonkinesiogenic dyskinesia (Pnkd), nuclear gene encoding mitochondrial protein, transcript variant 3, mRNA [NM_001039509]	0.509271
1500026H17Rik	gb|Mus musculus adult male corpora quadrigemina cDNA, RIKEN full-length enriched library, clone:B230317N08 product:unclassifiable, full insert sequence. [AK045887]	0.50941
Slc35c1	ref|Mus musculus solute carrier family 35, member C1 (Slc35c1), transcript variant 1, mRNA [NM_211358]	0.509599
Cdh20	ref|Mus musculus cadherin 20 (Cdh20), mRNA [NM_011800]	0.509723
Nipa1	gb|Mus musculus 18-day embryo whole body cDNA, RIKEN full-length enriched library, clone:1110027G09 product:unclassifiable, full insert sequence. [AK003932]	0.509961
Grm2	gb|Mus musculus adult male diencephalon cDNA, RIKEN full-length enriched library, clone:9330170I02 product:similar to METABOTROPIC GLUTAMATE RECEPTOR 2 PRECURSOR [Rattus norvegicus], full insert sequence. [AK034263]	0.510035
Gigyf2	ref|Mus musculus GRB10 interacting GYF protein 2 (Gigyf2), transcript variant 1, mRNA [NM_146112]	0.510061
Asb16	ens|ankyrin repeat and SOCS box-containing 16 Gene [Source:MGI (curated);Acc:MGI:2654437] [ENSMUST00000036467]	0.510088
Pgam2	ref|Mus musculus phosphoglycerate mutase 2 (Pgam2), mRNA [NM_018870]	0.510102
Shank2	ref|Mus musculus SH3/ankyrin domain gene 2 (Shank2), transcript variant 2, mRNA [NM_001113373]	0.510253
AK038833	gb|Mus musculus adult male hypothalamus cDNA, RIKEN full-length enriched library, clone:A230066L14 product:unclassifiable, full insert sequence. [AK038833]	0.510479
A930038C07Rik	ref|Mus musculus RIKEN cDNA A930038C07 gene (A930038C07Rik), mRNA [NM_172399]	0.510528
Kcnq5	ref|Mus musculus potassium voltage-gated channel, subfamily Q, member 5 (Kcnq5), transcript variant 2, mRNA [NM_023872]	0.510633
2610110G12Rik	ref|Mus musculus RIKEN cDNA 2610110G12 gene (2610110G12Rik), transcript variant 3, mRNA [NM_028476]	0.510663
Tmem106c	ref|Mus musculus transmembrane protein 106C (Tmem106c), mRNA [NM_201359]	0.510841
Rad51ap2	ref|Mus musculus RAD51 associated protein 2 (Rad51ap2), mRNA [NM_001111118]	0.51117
6030458C11Rik	ref|Mus musculus RIKEN cDNA 6030458C11 gene (6030458C11Rik), transcript variant 1, mRNA [NM_001166360]	0.511339
AK141844	gb|Mus musculus 12 days embryo spinal ganglion cDNA, RIKEN full-length enriched library, clone:D130017H07 product:AT rich interactive domain 2 (Arid-rfx like), full insert sequence. [AK141844]	0.511467
Apbb3	ref|Mus musculus amyloid beta (A4) precursor protein-binding, family B, member 3 (Apbb3), mRNA [NM_146085]	0.511878
AK076662	gb|Mus musculus adult male testis cDNA, RIKEN full-length enriched library, clone:4930405N22 product:peptidylprolyl isomerase A, full insert sequence. [AK076662]	0.512214
A830005F24Rik	ens|RIKEN cDNA A830005F24 gene Gene [Source:MGI Symbol;Acc:MGI:3045249] [ENSMUST00000065465]	0.512407
Gm16485	gb|Mus musculus 0 day neonate cerebellum cDNA, RIKEN full-length enriched library, clone:C230066H16 product:hypothetical protein, full insert sequence. [AK082585]	0.512469
ENSMUST00000021378	ens|RIKEN cDNA 4930512B01 gene Gene [Source:MGI Symbol;Acc:MGI:1921974] [ENSMUST00000021378]	0.512852
Macrod2	gb|Mus musculus adult male hippocampus cDNA, RIKEN full-length enriched library, clone:2900006F19 product:unclassifiable, full insert sequence. [AK013491]	0.512871
3110082D06Rik	ref|Mus musculus RIKEN cDNA 3110082D06 gene (3110082D06Rik), mRNA [NM_028474]	0.512971
NAP123115-1	Unknown	0.513019
Tbc1d22b	ref|Mus musculus TBC1 domain family, member 22B (Tbc1d22b), mRNA [NM_198647]	0.513128
Gm7712	ref|PREDICTED: Mus musculus similar to glucocorticoid receptor AF-1 coactivator-1 (LOC665612), misc RNA [XR_033575]	0.513173
Fgf10	ref|Mus musculus fibroblast growth factor 10 (Fgf10), mRNA [NM_008002]	0.513182
Exoc6b	ref|Mus musculus exocyst complex component 6B (Exoc6b), mRNA [NM_177077]	0.513323
Lin28b	ref|Mus musculus lin-28 homolog B (C. elegans) (Lin28b), mRNA [NM_001031772]	0.513413
Zfp239	ref|Mus musculus zinc finger protein 239 (Zfp239), transcript variant 1, mRNA [NM_001001792]	0.513419
Bmpr1b	ref|Mus musculus bone morphogenetic protein receptor, type 1B (Bmpr1b), mRNA [NM_007560]	0.513564
Pard3b	ref|Mus musculus par-3 partitioning defective 3 homolog B (C. elegans) (Pard3b), mRNA [NM_001081050]	0.513588
Akr1c18	ref|Mus musculus aldo-keto reductase family 1, member C18 (Akr1c18), mRNA [NM_134066]	0.51374
Heatr5b	ref|Mus musculus HEAT repeat containing 5B (Heatr5b), mRNA [NM_001081179]	0.513894
Rpgrip1l	ref|Mus musculus Rpgrip1-like (Rpgrip1l), mRNA [NM_173431]	0.513955
Slc2a9	ref|Mus musculus solute carrier family 2 (facilitated glucose transporter), member 9 (Slc2a9), transcript variant 2, mRNA [NM_001012363]	0.51441
Pde7b	ref|Mus musculus phosphodiesterase 7B (Pde7b), mRNA [NM_013875]	0.514485
Prrg3	ref|Mus musculus proline rich Gla (G-carboxyglutamic acid) 3 (transmembrane) (Prrg3), mRNA [NM_001081135]	0.514637
BC006965	ref|Mus musculus cDNA sequence BC006965 (BC006965), non-coding RNA [NR_024085]	0.514714
1810049H13Rik	ref|Mus musculus RIKEN cDNA 1810049H13 gene (1810049H13Rik), mRNA [NM_025560]	0.514769
1700026L06Rik	ref|Mus musculus RIKEN cDNA 1700026L06 gene (1700026L06Rik), mRNA [NM_027283]	0.514873
Xist	ref|Mus musculus inactive X specific transcripts (Xist), transcript variant 1, non-coding RNA [NR_001463]	0.515243
Adarb2	ref|Mus musculus adenosine deaminase, RNA-specific, B2 (Adarb2), mRNA [NM_052977]	0.51525
Prdm4	ref|Mus musculus PR domain containing 4 (Prdm4), mRNA [NM_181650]	0.515428
Ncrna00085	ref|Mus musculus non-protein coding RNA 85 (Ncrna00085), mRNA [NM_001162909]	0.515489
Lrit1	ref|Mus musculus leucine-rich repeat, immunoglobulin-like and transmembrane domains 1 (Lrit1), mRNA [NM_146245]	0.515571
4930412C18Rik	gb|Mus musculus 2 days pregnant adult female ovary cDNA, RIKEN full-length enriched library, clone:E330023M15 product:hypothetical protein, full insert sequence. [AK054421]	0.515619
Mospd3	ref|Mus musculus motile sperm domain containing 3 (Mospd3), mRNA [NM_030037]	0.515662
ENSMUST00000067768	ens|Putative uncharacterized protein [Source:UniProtKB/TrEMBL;Acc:Q8C9Z4] [ENSMUST00000067768]	0.515865
Fgf10	ref|Mus musculus fibroblast growth factor 10 (Fgf10), mRNA [NM_008002]	0.516013
Vps52	ref|Mus musculus vacuolar protein sorting 52 (yeast) (Vps52), mRNA [NM_172620]	0.516053
Serpina1f	ref|Mus musculus serine (or cysteine) peptidase inhibitor, clade A, member 1F (Serpina1f), transcript variant 1, mRNA [NM_026687]	0.51618
Slc16a4	ref|Mus musculus solute carrier family 16 (monocarboxylic acid transporters), member 4 (Slc16a4), mRNA [NM_146136]	0.516181
Nln	ref|Mus musculus neurolysin (metallopeptidase M3 family) (Nln), nuclear gene encoding mitochondrial protein, mRNA [NM_029447]	0.516343
Nudt8	ref|Mus musculus nudix (nucleoside diphosphate linked moiety X)-type motif 8 (Nudt8), mRNA [NM_025529]	0.516761
Abcd2	ref|Mus musculus ATP-binding cassette, sub-family D (ALD), member 2 (Abcd2), mRNA [NM_011994]	0.517108
Sgk3	ref|Mus musculus serum/glucocorticoid regulated kinase 3 (Sgk3), transcript variant 1, mRNA [NM_133220]	0.517145
Klhl14	ref|Mus musculus kelch-like 14 (Drosophila) (Klhl14), mRNA [NM_001081403]	0.517146
Zswim5	ref|Mus musculus zinc finger, SWIM domain containing 5 (Zswim5), mRNA [NM_001029912]	0.517188
Ezh1	ref|Mus musculus enhancer of zeste homolog 1 (Drosophila) (Ezh1), mRNA [NM_007970]	0.517276
Hcrtr2	gb|Mus musculus orexin receptor type-2a mRNA, complete cds. [AY336084]	0.517491
Flt3	ref|Mus musculus FMS-like tyrosine kinase 3 (Flt3), mRNA [NM_010229]	0.517574
Rpgrip1l	ref|Mus musculus Rpgrip1-like (Rpgrip1l), mRNA [NM_173431]	0.517799
Hdac9	gb|Mus musculus mRNA for mKIAA0744 protein. [AK173017]	0.517904
4932415G12Rik	ref|Mus musculus RIKEN cDNA 4932415G12 gene (4932415G12Rik), non-coding RNA [NR_015524]	0.51794
Fgf10	ref|Mus musculus fibroblast growth factor 10 (Fgf10), mRNA [NM_008002]	0.518042
5730577I03Rik	ref|Mus musculus RIKEN cDNA 5730577I03 gene (5730577I03Rik), non-coding RNA [NR_033729]	0.518108
Cps1	ens|carbamoyl-phosphate synthetase 1 Gene [Source:MGI (curated);Acc:MGI:891996] [ENSMUST00000027144]	0.518159
4930412F12Rik	ref|PREDICTED: Mus musculus RIKEN cDNA 4930412F12 gene (4930412F12Rik), mRNA [XM_001475690]	0.518272
ENSMUST00000038121	ens|predicted gene 7008 Gene [Source:MGI Symbol;Acc:MGI:3647211] [ENSMUST00000038121]	0.518301
2900064K03Rik	gb|Mus musculus adult male hippocampus cDNA, RIKEN full-length enriched library, clone:2900064K03 product:unclassifiable, full insert sequence. [AK013751]	0.518353
Cacna1s	ref|Mus musculus calcium channel, voltage-dependent, L type, alpha 1S subunit (Cacna1s), transcript variant 1, mRNA [NM_014193]	0.518531
4932412D23Rik	gb|Mus musculus adult male testis cDNA, RIKEN full-length enriched library, clone:4932412D23 product:unclassifiable, full insert sequence. [AK016521]	0.518563
ENSMUST00000151243	ens|hemochromatosis Gene [Source:MGI (curated);Acc:MGI:109191] [ENSMUST00000151243]	0.518608
ENSMUST00000053608	tc|Q99386_MOUSE (Q99386) ATPB2 GENE, partial (96%) [TC1693501]	0.518701
AK086351	gb|Mus musculus 15 days embryo head cDNA, RIKEN full-length enriched library, clone:D930023H07 product:unclassifiable, full insert sequence. [AK086351]	0.518773
Lrrtm2	ref|Mus musculus leucine rich repeat transmembrane neuronal 2 (Lrrtm2), mRNA [NM_178005]	0.518853
Pnma1	ref|Mus musculus paraneoplastic antigen MA1 (Pnma1), mRNA [NM_027438]	0.519697
Wdr37	ref|Mus musculus WD repeat domain 37 (Wdr37), transcript variant 2, mRNA [NM_001039388]	0.519833
A330053N03Rik	gb|Mus musculus adult male olfactory brain cDNA, RIKEN full-length enriched library, clone:6430573F06 product:unclassifiable, full insert sequence. [AK032503]	0.519847
Fgf10	ref|Mus musculus fibroblast growth factor 10 (Fgf10), mRNA [NM_008002]	0.519882
Tcea3	ref|Mus musculus transcription elongation factor A (SII), 3 (Tcea3), mRNA [NM_011542]	0.520018
Plch1	ref|Mus musculus phospholipase C, eta 1 (Plch1), transcript variant 1, mRNA [NM_183191]	0.520083
Taf6l	ref|Mus musculus TAF6-like RNA polymerase II, p300/CBP-associated factor (PCAF)-associated factor (Taf6l), transcript variant 1, mRNA [NM_146092]	0.520182
Syne1	ref|Mus musculus synaptic nuclear envelope 1 (Syne1), transcript variant 3, mRNA [NM_001079686]	0.520211
6330415G19Rik	gb|Mus musculus adult male medulla oblongata cDNA, RIKEN full-length enriched library, clone:6330415G19 product:hypothetical protein, full insert sequence. [AK031835]	0.520233
Pbx2	ref|Mus musculus pre B-cell leukemia transcription factor 2 (Pbx2), mRNA [NM_017463]	0.520251
Vsx2	ref|Mus musculus visual system homeobox 2 (Vsx2), mRNA [NM_007701]	0.520387
Rad18	gb|Mus musculus 0 day neonate skin cDNA, RIKEN full-length enriched library, clone:4632409J05 product:RAD18 homolog (S.cerevisiae), full insert sequence. [AK028505]	0.520516
Tcfcp2	ref|Mus musculus transcription factor CP2 (Tcfcp2), mRNA [NM_033476]	0.520534
Slc16a7	ens|solute carrier family 16 (monocarboxylic acid transporters), member 7 Gene [Source:MGI Symbol;Acc:MGI:1330284] [ENSMUST00000063318]	0.520577
Asah2	gb|Mus musculus 3 days neonate thymus cDNA, RIKEN full-length enriched library, clone:A630048A04 product:N-acylsphingosine amidohydrolase 2, full insert sequence. [AK041937]	0.520682
Recql5	ref|Mus musculus RecQ protein-like 5 (Recql5), mRNA [NM_130454]	0.520747
NAP028804-1	Unknown	0.520764
Smok4a	ref|Mus musculus sperm motility kinase 4A (Smok4a), non-coding RNA [NR_030763]	0.520781
Bhlhe22	ref|Mus musculus basic helix-loop-helix family, member e22 (Bhlhe22), mRNA [NM_021560]	0.520796
Macrod2	ref|Mus musculus MACRO domain containing 2 (Macrod2), transcript variant 2, mRNA [NM_028387]	0.520834
Ift140	ref|Mus musculus intraflagellar transport 140 homolog (Chlamydomonas) (Ift140), mRNA [NM_134126]	0.52103
Tmem106c	ref|Mus musculus transmembrane protein 106C (Tmem106c), mRNA [NM_201359]	0.521147
Fabp1	ref|Mus musculus fatty acid binding protein 1, liver (Fabp1), mRNA [NM_017399]	0.52129
Pgap3	ref|Mus musculus post-GPI attachment to proteins 3 (Pgap3), mRNA [NM_001033537]	0.521407
4930403O15Rik	gb|Mus musculus adult male testis cDNA, RIKEN full-length enriched library, clone:4930403O15 product:unclassifiable, full insert sequence. [AK015069]	0.521441
LOC626082	gb|Mus musculus adult retina cDNA, RIKEN full-length enriched library, clone:A930012C24 product:unclassifiable, full insert sequence. [AK044425]	0.521467
4930552P06Rik	gb|Mus musculus adult male testis cDNA, RIKEN full-length enriched library, clone:4930552P06 product:unclassifiable, full insert sequence. [AK019761]	0.521672
1700023L04Rik	ens|RIKEN cDNA 1700023L04 gene Gene [Source:MGI Symbol;Acc:MGI:1923669] [ENSMUST00000052497]	0.52171
Cntn4	ref|Mus musculus contactin 4 (Cntn4), transcript variant 1, mRNA [NM_001109749]	0.52179
ENSMUST00000099185	gb|Mus musculus 10, 11 days embryo whole body cDNA, RIKEN full-length enriched library, clone:2810043G22 product:unclassifiable, full insert sequence. [AK012899]	0.521805
NAP026179-1	Unknown	0.52205
NAP061485-1	Unknown	0.522087
Gngt1	ref|Mus musculus guanine nucleotide binding protein (G protein), gamma transducing activity polypeptide 1 (Gngt1), mRNA [NM_010314]	0.522247
4933411G11Rik	ref|Mus musculus RIKEN cDNA 4933411G11Rik gene (4933411G11Rik), mRNA [NM_177880]	0.522316
6430573F11Rik	ref|Mus musculus RIKEN cDNA 6430573F11 gene (6430573F11Rik), mRNA [NM_176952]	0.522354
6430584L05	gb|Mus musculus adult male olfactory brain cDNA, RIKEN full-length enriched library, clone:6430584L05 product:unclassifiable, full insert sequence. [AK032533]	0.522401
AK048849	gb|Mus musculus 0 day neonate cerebellum cDNA, RIKEN full-length enriched library, clone:C230075F21 product:unclassifiable, full insert sequence. [AK048849]	0.522449
Map3k15	ref|Mus musculus mitogen-activated protein kinase kinase kinase 15 (Map3k15), mRNA [NM_001163085]	0.52256
Defb11	ref|Mus musculus defensin beta 11 (Defb11), mRNA [NM_139221]	0.522641
Ppp1r9a	ref|Mus musculus protein phosphatase 1, regulatory (inhibitor) subunit 9A (Ppp1r9a), mRNA [NM_181595]	0.522645
AK048116	gb|Mus musculus 16 days embryo head cDNA, RIKEN full-length enriched library, clone:C130035L18 product:unclassifiable, full insert sequence. [AK048116]	0.522767
ENSMUST00000025000	ens|beta galactoside alpha 2,6 sialyltransferase 2 Gene [Source:MGI (curated);Acc:MGI:2445190] [ENSMUST00000025000]	0.522851
Lrrc49	ref|Mus musculus leucine rich repeat containing 49 (Lrrc49), transcript variant 2, mRNA [NM_145616]	0.52291
Vtcn1	ref|Mus musculus V-set domain containing T cell activation inhibitor 1 (Vtcn1), mRNA [NM_178594]	0.522999
AK133344	gb|Mus musculus adult male testis cDNA, RIKEN full-length enriched library, clone:4932437I03 product:unclassifiable, full insert sequence. [AK133344]	0.523192
Actr3b	ref|Mus musculus ARP3 actin-related protein 3 homolog B (yeast) (Actr3b), mRNA [NM_001004365]	0.523324
Msh2	gb|Mus musculus 12 days embryo eyeball cDNA, RIKEN full-length enriched library, clone:D230024H20 product:mutS homolog 2 (E. coli), full insert sequence. [AK051960]	0.523369
Zfp60	ref|Mus musculus zinc finger protein 60 (Zfp60), transcript variant 1, mRNA [NM_009560]	0.523375
Bcas3	ref|Mus musculus breast carcinoma amplified sequence 3 (Bcas3), transcript variant 1, mRNA [NM_138681]	0.52341
Atp13a5	ref|Mus musculus ATPase type 13A5 (Atp13a5), mRNA [NM_175650]	0.523423
Olfr774	ref|Mus musculus olfactory receptor 774 (Olfr774), mRNA [NM_207620]	0.523433
Coch	ref|Mus musculus coagulation factor C homolog (Limulus polyphemus) (Coch), mRNA [NM_007728]	0.523569
ENSMUST00000109290	ens|gamma-aminobutyric acid (GABA) A receptor, subunit gamma 2 Gene [Source:MGI (curated);Acc:MGI:95623] [ENSMUST00000109290]	0.523601
Thap2	ref|Mus musculus THAP domain containing, apoptosis associated protein 2 (Thap2), mRNA [NM_025780]	0.523849
Psrc1	ref|Mus musculus proline/serine-rich coiled-coil 1 (Psrc1), transcript variant 2, mRNA [NM_019976]	0.523871
Obsl1	ref|Mus musculus obscurin-like 1 (Obsl1), mRNA [NM_178884]	0.524026
Kcnip2	ref|Mus musculus Kv channel-interacting protein 2 (Kcnip2), transcript variant a, mRNA [NM_145703]	0.524224
AK053398	gb|Mus musculus 0 day neonate eyeball cDNA, RIKEN full-length enriched library, clone:E130014B15 product:unclassifiable, full insert sequence. [AK053398]	0.52428
Kitl	ref|Mus musculus kit ligand (Kitl), mRNA [NM_013598]	0.524343
ENSMUST00000098496	ens|BC007180 protein Fragment [Source:UniProtKB/TrEMBL;Acc:Q922J8] [ENSMUST00000098496]	0.524675
Scyl2	gb|Mus musculus 12 days embryo eyeball cDNA, RIKEN full-length enriched library, clone:D230046J01 product:unclassifiable, full insert sequence. [AK052108]	0.52471
AK043558	gb|Mus musculus 10 days neonate cortex cDNA, RIKEN full-length enriched library, clone:A830007O09 product:inferred: calcium/calmodulin-dependent protein kinase IV, full insert sequence. [AK043558]	0.524951
C8a	ref|Mus musculus complement component 8, alpha polypeptide (C8a), mRNA [NM_146148]	0.525006
Nat6	ref|Mus musculus N-acetyltransferase 6 (Nat6), mRNA [NM_019750]	0.525095
Ngef	ref|Mus musculus neuronal guanine nucleotide exchange factor (Ngef), transcript variant 2, mRNA [NM_019867]	0.525129
Fgf10	ref|Mus musculus fibroblast growth factor 10 (Fgf10), mRNA [NM_008002]	0.525245
Cdkl2	ref|Mus musculus cyclin-dependent kinase-like 2 (CDC2-related kinase) (Cdkl2), transcript variant 2, mRNA [NM_177270]	0.525313
Slc9a9	ref|Mus musculus solute carrier family 9 (sodium/hydrogen exchanger), member 9 (Slc9a9), mRNA [NM_177909]	0.525433
Rhobtb2	ref|Mus musculus Rho-related BTB domain containing 2 (Rhobtb2), mRNA [NM_153514]	0.525518
D330038O06Rik	ref|Mus musculus RIKEN cDNA D330038O06 gene (D330038O06Rik), mRNA [NM_177899]	0.525546
Myadml2	ref|Mus musculus myeloid-associated differentiation marker-like 2 (Myadml2), mRNA [NM_026751]	0.525569
Dck	ref|Mus musculus deoxycytidine kinase (Dck), mRNA [NM_007832]	0.525709
Fam110b	gb|Mus musculus adult male testis cDNA, RIKEN full-length enriched library, clone:1700012H17 product:unclassifiable, full insert sequence. [AK005911]	0.525764
AK042658	gb|Mus musculus 7 days neonate cerebellum cDNA, RIKEN full-length enriched library, clone:A730013P17 product:unclassifiable, full insert sequence. [AK042658]	0.525773
Folr1	ref|Mus musculus folate receptor 1 (adult) (Folr1), mRNA [NM_008034]	0.525828
AK033617	gb|Mus musculus adult male cecum cDNA, RIKEN full-length enriched library, clone:9130202G13 product:unclassifiable, full insert sequence. [AK033617]	0.52584
AK047135	gb|Mus musculus 10 days neonate cerebellum cDNA, RIKEN full-length enriched library, clone:B930025I17 product:unclassifiable, full insert sequence. [AK047135]	0.52587
Gcap8	gb|Mus musculus Gcap1 mRNA, partial cds. [L10908]	0.525872
4930518J20Rik	gb|Mus musculus adult male testis cDNA, RIKEN full-length enriched library, clone:1700003C12 product:unclassifiable, full insert sequence. [AK005624]	0.525936
Vgll3	gb|Mus musculus 0 day neonate head cDNA, RIKEN full-length enriched library, clone:4832416J22 product:unclassifiable, full insert sequence. [AK029300]	0.526
Frmd7	ref|Mus musculus FERM domain containing 7 (Frmd7), mRNA [NM_001190332]	0.526091
2610018G03Rik	ref|Mus musculus RIKEN cDNA 2610018G03 gene (2610018G03Rik), mRNA [NM_133729]	0.526113
AK038463	gb|Mus musculus adult male hypothalamus cDNA, RIKEN full-length enriched library, clone:A230016A06 product:unclassifiable, full insert sequence. [AK038463]	0.526247
Lgi3	ref|Mus musculus leucine-rich repeat LGI family, member 3 (Lgi3), mRNA [NM_145219]	0.526257
Kcnh3	ref|Mus musculus potassium voltage-gated channel, subfamily H (eag-related), member 3 (Kcnh3), mRNA [NM_010601]	0.526467
Ptch1	ref|Mus musculus patched homolog 1 (Ptch1), mRNA [NM_008957]	0.526471
AK047278	gb|Mus musculus 10 days neonate cerebellum cDNA, RIKEN full-length enriched library, clone:B930044N05 product:hypothetical protein, full insert sequence. [AK047278]	0.526528
Mex3b	ref|Mus musculus mex3 homolog B (C. elegans) (Mex3b), mRNA [NM_175366]	0.526568
Fgf10	ref|Mus musculus fibroblast growth factor 10 (Fgf10), mRNA [NM_008002]	0.526609
Fam175a	ref|Mus musculus family with sequence similarity 175, member A (Fam175a), mRNA [NM_172405]	0.526626
Slc6a13	ref|Mus musculus solute carrier family 6 (neurotransmitter transporter, GABA), member 13 (Slc6a13), mRNA [NM_144512]	0.526785
Btbd3	ref|Mus musculus BTB (POZ) domain containing 3 (Btbd3), transcript variant 1, mRNA [NM_145534]	0.526831
Mfap3	ref|Mus musculus microfibrillar-associated protein 3 (Mfap3), transcript variant 1, mRNA [NM_145426]	0.526869
Gpr82	ref|Mus musculus G protein-coupled receptor 82 (Gpr82), mRNA [NM_175669]	0.526958
Vgll3	ref|Mus musculus vestigial like 3 (Drosophila) (Vgll3), mRNA [NM_028572]	0.526971
Saps2	ref|Mus musculus SAPS domain family, member 2 (Saps2), transcript variant 1, mRNA [NM_026813]	0.526986
Slc17a6	ref|Mus musculus solute carrier family 17 (sodium-dependent inorganic phosphate cotransporter), member 6 (Slc17a6), mRNA [NM_080853]	0.527095
Sel1l2	ref|Mus musculus sel-1 suppressor of lin-12-like 2 (C. elegans) (Sel1l2), mRNA [NM_001033296]	0.527098
Anxa6	ref|Mus musculus annexin A6 (Anxa6), transcript variant 1, mRNA [NM_013472]	0.527107
Patz1	gb|Mus musculus mazr mRNA for transcription factor MAZR, complete cds. [AB029397]	0.527264
Meis3	ref|Mus musculus Meis homeobox 3 (Meis3), mRNA [NM_008627]	0.527437
A430108G06Rik	gb|Mus musculus adult male hypothalamus cDNA, RIKEN full-length enriched library, clone:A230049K09 product:unclassifiable, full insert sequence. [AK038603]	0.527565
Ptch1	ref|Mus musculus patched homolog 1 (Ptch1), mRNA [NM_008957]	0.527848
Gif	ref|Mus musculus gastric intrinsic factor (Gif), mRNA [NM_008118]	0.527999
AK047779	gb|Mus musculus adult male corpus striatum cDNA, RIKEN full-length enriched library, clone:C030035M24 product:unclassifiable, full insert sequence. [AK047779]	0.528037
Slc6a13	ref|Mus musculus solute carrier family 6 (neurotransmitter transporter, GABA), member 13 (Slc6a13), mRNA [NM_144512]	0.528044
ENSMUST00000138774	ens|RIKEN cDNA 4930529M08 gene Gene [Source:MGI Symbol;Acc:MGI:1926024] [ENSMUST00000138774]	0.528189
Ttc28	gb|Mus musculus adult male tongue cDNA, RIKEN full-length enriched library, clone:2310015L07 product:BA436C9.2 (PUTATIVE NOVEL PROTEIN SIMILAR TO PART OF HSP70/HSP90 ORGANIZING PROTEIN AND TRANSFORMATION SENSITIVE PROTEIN) (FRAGMENT) homolog [Homo sapiens	0.528232
Ccdc87	ref|Mus musculus coiled-coil domain containing 87 (Ccdc87), mRNA [NM_207268]	0.528585
AK034314	gb|Mus musculus adult male diencephalon cDNA, RIKEN full-length enriched library, clone:9330176F03 product:unclassifiable, full insert sequence. [AK034314]	0.5287
Ttc39a	ref|Mus musculus tetratricopeptide repeat domain 39A (Ttc39a), transcript variant 2, mRNA [NM_153392]	0.528812
AK041294	gb|Mus musculus adult male aorta and vein cDNA, RIKEN full-length enriched library, clone:A530097J09 product:origin of replication 3 homolog (S. cerevisiae), full insert sequence. [AK041294]	0.528827
AK087404	gb|Mus musculus 0 day neonate eyeball cDNA, RIKEN full-length enriched library, clone:E130008D02 product:unclassifiable, full insert sequence. [AK087404]	0.528863
Fat3	ref|Mus musculus FAT tumor suppressor homolog 3 (Drosophila) (Fat3), mRNA [NM_001080814]	0.528899
Car3	ref|Mus musculus carbonic anhydrase 3 (Car3), mRNA [NM_007606]	0.528912
Slc22a1	ref|Mus musculus solute carrier family 22 (organic cation transporter), member 1 (Slc22a1), mRNA [NM_009202]	0.528931
Sema4g	ref|Mus musculus sema domain, immunoglobulin domain (Ig), transmembrane domain (TM) and short cytoplasmic domain, (semaphorin) 4G (Sema4g), mRNA [NM_011976]	0.529033
Lrrcc1	ref|Mus musculus leucine rich repeat and coiled-coil domain containing 1 (Lrrcc1), transcript variant 1, mRNA [NM_001163579]	0.529044
2310057J16Rik	ref|Mus musculus RIKEN cDNA 2310057J16 gene (2310057J16Rik), transcript variant 2, mRNA [NM_027171]	0.529111
AK040669	gb|Mus musculus adult male aorta and vein cDNA, RIKEN full-length enriched library, clone:A530010O07 product:unclassifiable, full insert sequence. [AK040669]	0.529195
Cryga	ref|Mus musculus crystallin, gamma A (Cryga), mRNA [NM_007774]	0.529223
E430025E21Rik	ref|Mus musculus RIKEN cDNA E430025E21 gene (E430025E21Rik), mRNA [NM_153548]	0.529231
Cadps2	ref|Mus musculus Ca2+-dependent activator protein for secretion 2 (Cadps2), mRNA [NM_153163]	0.529539
1700027A23Rik	ref|Mus musculus RIKEN cDNA 1700027A23 gene (1700027A23Rik), mRNA [NM_029604]	0.529549
Grid2ip	ref|Mus musculus glutamate receptor, ionotropic, delta 2 (Grid2) interacting protein 1 (Grid2ip), transcript variant 2, mRNA [NM_133355]	0.529587
Pde7b	ref|Mus musculus phosphodiesterase 7B (Pde7b), mRNA [NM_013875]	0.529735
Rnf219	ref|Mus musculus ring finger protein 219 (Rnf219), mRNA [NM_026047]	0.529743
Rpp40	ref|Mus musculus ribonuclease P 40 subunit (human) (Rpp40), mRNA [NM_145938]	0.529802
Gm8052	ref|PREDICTED: Mus musculus hypothetical LOC666336 (LOC666336), misc RNA [XR_032547]	0.529899
AK033595	gb|Mus musculus adult male cecum cDNA, RIKEN full-length enriched library, clone:9130022D06 product:unclassifiable, full insert sequence. [AK033595]	0.5299
Gli3	ref|Mus musculus GLI-Kruppel family member GLI3 (Gli3), mRNA [NM_008130]	0.530279
Actl6b	ref|Mus musculus actin-like 6B (Actl6b), mRNA [NM_031404]	0.530346
Zfp94	ref|Mus musculus zinc finger protein 94 (Zfp94), mRNA [NM_009568]	0.530448
Ptch1	ref|Mus musculus patched homolog 1 (Ptch1), mRNA [NM_008957]	0.530633
4933434C23Rik	gb|Mus musculus adult male testis cDNA, RIKEN full-length enriched library, clone:4933434C23 product:unclassifiable, full insert sequence. [AK017052]	0.530754
Fgf10	ref|Mus musculus fibroblast growth factor 10 (Fgf10), mRNA [NM_008002]	0.530775
Olfml2b	ref|Mus musculus olfactomedin-like 2B (Olfml2b), mRNA [NM_177068]	0.531195
2010107G23Rik	ref|Mus musculus RIKEN cDNA 2010107G23 gene (2010107G23Rik), mRNA [NM_027251]	0.531356
Acnat2	ref|Mus musculus acyl-coenzyme A amino acid N-acyltransferase 2 (Acnat2), mRNA [NM_145368]	0.531457
Gm10700	gb|Mus musculus adult male diencephalon cDNA, RIKEN full-length enriched library, clone:9330169A12 product:ADAMTS-8 precursor (EC 3.4.24.-) (A disintegrin and metalloproteinase with thrombospondin motifs 8) (ADAM-TS 8) (ADAM-TS8) (METH-2) homolog [Mus mus	0.531489
Gm10544	gb|Mus musculus adult retina cDNA, RIKEN full-length enriched library, clone:A930037H23 product:unclassifiable, full insert sequence. [AK080748]	0.531562
Gm11149	ref|Mus musculus predicted gene 11149 (Gm11149), non-coding RNA [NR_029465]	0.531569
Pnma3	ref|Mus musculus paraneoplastic antigen MA3 (Pnma3), mRNA [NM_153169]	0.531729
2200002K05Rik	ref|Mus musculus RIKEN cDNA 2200002K05 gene (2200002K05Rik), mRNA [NM_026955]	0.531985
D730040F13Rik	ref|Mus musculus RIKEN cDNA D730040F13 gene (D730040F13Rik), mRNA [NM_175518]	0.53221
Gtpbp2	ref|Mus musculus GTP binding protein 2 (Gtpbp2), transcript variant 1, mRNA [NM_019581]	0.532314
AK079403	gb|Mus musculus adult male bone cDNA, RIKEN full-length enriched library, clone:9830115D17 product:unclassifiable, full insert sequence. [AK079403]	0.532452
TC1645355	Unknown	0.53248
Abhd10	ref|Mus musculus abhydrolase domain containing 10 (Abhd10), mRNA [NM_172511]	0.532563
Fcgbp	ref|Mus musculus Fc fragment of IgG binding protein (Fcgbp), mRNA [NM_001122603]	0.532657
AK039132	gb|Mus musculus adult male hypothalamus cDNA, RIKEN full-length enriched library, clone:A230101G02 product:unclassifiable, full insert sequence. [AK039132]	0.532936
2810454L23Rik	gb|Mus musculus 10, 11 days embryo whole body cDNA, RIKEN full-length enriched library, clone:2810454L23 product:weakly similar to KINETOPLAST MITOCHONDRIAL MURF2 PROTEIN [Leishmania tarentolae], full insert sequence. [AK013346]	0.532953
Scrt1	ref|Mus musculus scratch homolog 1, zinc finger protein (Drosophila) (Scrt1), mRNA [NM_130893]	0.533012
Armc6	ref|Mus musculus armadillo repeat containing 6 (Armc6), mRNA [NM_133972]	0.533298
Pcsk4	ref|Mus musculus proprotein convertase subtilisin/kexin type 4 (Pcsk4), mRNA [NM_008793]	0.533375
Cenph	ref|Mus musculus centromere protein H (Cenph), mRNA [NM_021886]	0.533423
Robo2	ref|Mus musculus roundabout homolog 2 (Drosophila) (Robo2), mRNA [NM_175549]	0.533471
Esr2	ref|Mus musculus estrogen receptor 2 (beta) (Esr2), transcript variant 1, mRNA [NM_207707]	0.533805
Olfm3	ref|Mus musculus olfactomedin 3 (Olfm3), transcript variant B, mRNA [NM_153157]	0.53383
AK083633	gb|Mus musculus 9 days embryo whole body cDNA, RIKEN full-length enriched library, clone:D030056M23 product:unclassifiable, full insert sequence. [AK083633]	0.533902
Lrrc61	ref|Mus musculus leucine rich repeat containing 61 (Lrrc61), transcript variant 1, mRNA [NM_177736]	0.534113
AK043364	gb|Mus musculus 7 days neonate cerebellum cDNA, RIKEN full-length enriched library, clone:A730088K22 product:unclassifiable, full insert sequence. [AK043364]	0.534221
Smc2	ref|Mus musculus structural maintenance of chromosomes 2 (Smc2), mRNA [NM_008017]	0.534283
Lrrc3b	ref|Mus musculus leucine rich repeat containing 3B (Lrrc3b), mRNA [NM_146052]	0.534346
Vmn2r8	ref|Mus musculus vomeronasal 2, receptor 8 (Vmn2r8), mRNA [NM_001104620]	0.534609
Shmt1	ref|Mus musculus serine hydroxymethyltransferase 1 (soluble) (Shmt1), nuclear gene encoding mitochondrial protein, mRNA [NM_009171]	0.534703
A_52_P700200	Unknown	0.534763
Sptlc3	ref|Mus musculus serine palmitoyltransferase, long chain base subunit 3 (Sptlc3), mRNA [NM_175467]	0.534774
Kcnc3	ref|Mus musculus potassium voltage gated channel, Shaw-related subfamily, member 3 (Kcnc3), mRNA [NM_008422]	0.534856
Adra2a	ref|Mus musculus adrenergic receptor, alpha 2a (Adra2a), mRNA [NM_007417]	0.534905
A_51_P200564	Unknown	0.534922
Trappc10	ref|Mus musculus trafficking protein particle complex 10 (Trappc10), mRNA [NM_001081055]	0.534961
6430571L13Rik	ref|Mus musculus RIKEN cDNA 6430571L13 gene (6430571L13Rik), mRNA [NM_175486]	0.535004
Eps8l1	ref|Mus musculus EPS8-like 1 (Eps8l1), mRNA [NM_026146]	0.5354
A930037O16Rik	gb|Mus musculus adult retina cDNA, RIKEN full-length enriched library, clone:A930037O16 product:unclassifiable, full insert sequence. [AK020941]	0.535536
Slc17a7	ref|Mus musculus solute carrier family 17 (sodium-dependent inorganic phosphate cotransporter), member 7 (Slc17a7), mRNA [NM_182993]	0.535855
4930572J05Rik	ref|Mus musculus RIKEN cDNA 4930572J05 gene (4930572J05Rik), mRNA [NM_198607]	0.535892
D2hgdh	ref|Mus musculus D-2-hydroxyglutarate dehydrogenase (D2hgdh), nuclear gene encoding mitochondrial protein, mRNA [NM_178882]	0.535896
Mri1	ens|methylthioribose-1-phosphate isomerase homolog (S. cerevisiae) Gene [Source:MGI (curated);Acc:MGI:1915123] [ENSMUST00000126435]	0.53595
ENSMUST00000115706	ens|YdjC homolog (bacterial) Gene [Source:MGI (curated);Acc:MGI:1916351] [ENSMUST00000115706]	0.535981
Ptch1	ref|Mus musculus patched homolog 1 (Ptch1), mRNA [NM_008957]	0.536056
AK044003	gb|Mus musculus 10 days neonate cortex cDNA, RIKEN full-length enriched library, clone:A830080D05 product:unclassifiable, full insert sequence. [AK044003]	0.536142
ENSMUST00000103304	ens|Igk protein [Source:UniProtKB/TrEMBL;Acc:Q58EU8] [ENSMUST00000103304]	0.536246
E2f1	ref|Mus musculus E2F transcription factor 1 (E2f1), mRNA [NM_007891]	0.536367
A_52_P981179	Unknown	0.536847
Rab42-ps	ref|Mus musculus RAB42, member RAS oncogene family, pseudogene (Rab42-ps), mRNA [NM_001081651]	0.536883
4930452B06Rik	ref|Mus musculus RIKEN cDNA 4930452B06 gene (4930452B06Rik), mRNA [NM_028934]	0.537049
Spint2	gb|Mus musculus hepatocyte growth factor activator inhibitor type 2 (Hai2) mRNA, complete cds. [AF099016]	0.537241
Necab3	ref|Mus musculus N-terminal EF-hand calcium binding protein 3 (Necab3), mRNA [NM_021546]	0.537292
TC1608296	tc|U74612 forkhead box M1A {Homo sapiens} (exp=-1; wgp=0; cg=0), partial (7%) [TC1608296]	0.5373
Cplx2	ref|Mus musculus complexin 2 (Cplx2), mRNA [NM_009946]	0.53737
4930538K18Rik	ref|Mus musculus RIKEN cDNA 4930538K18 gene (4930538K18Rik), mRNA [NM_029198]	0.537398
Tinf2	gb|Mus musculus 3 days neonate thymus cDNA, RIKEN full-length enriched library, clone:A630036L18 product:unclassifiable, full insert sequence. [AK169480]	0.537473
ENSMUST00000055675	ens|Trim8 protein Fragment [Source:UniProtKB/TrEMBL;Acc:Q8R1E8] [ENSMUST00000055675]	0.537553
Fam164c	ref|Mus musculus family with sequence similarity 164, member C (Fam164c), mRNA [NM_172414]	0.53767
Bckdk	ref|Mus musculus branched chain ketoacid dehydrogenase kinase (Bckdk), nuclear gene encoding mitochondrial protein, mRNA [NM_009739]	0.537785
AK016328	gb|Mus musculus adult male testis cDNA, RIKEN full-length enriched library, clone:4930579K13 product:ribosomal protein S6 kinase polypeptide 1, full insert sequence. [AK016328]	0.53802
Lrrc18	ref|Mus musculus leucine rich repeat containing 18 (Lrrc18), transcript variant 1, mRNA [NM_026253]	0.538053
Nr6a1	ref|Mus musculus nuclear receptor subfamily 6, group A, member 1 (Nr6a1), transcript variant 1, mRNA [NM_010264]	0.538173
Gm16516	ref|Mus musculus predicted gene, Gm16516 (Gm16516), non-coding RNA [NR_027800]	0.538202
C2cd3	ref|Mus musculus C2 calcium-dependent domain containing 3 (C2cd3), mRNA [NM_001017985]	0.538296
AK046241	gb|Mus musculus adult male corpora quadrigemina cDNA, RIKEN full-length enriched library, clone:B230359C11 product:unclassifiable, full insert sequence. [AK046241]	0.538359
AK081649	gb|Mus musculus 16 days embryo head cDNA, RIKEN full-length enriched library, clone:C130060L09 product:unclassifiable, full insert sequence. [AK081649]	0.53869
Med28	ref|Mus musculus mediator of RNA polymerase II transcription, subunit 28 homolog (yeast) (Med28), mRNA [NM_025895]	0.538705
Cnnm3	ref|Mus musculus cyclin M3 (Cnnm3), transcript variant 2, mRNA [NM_001039551]	0.538724
1500032F14Rik	gb|Mus musculus adult male cerebellum cDNA, RIKEN full-length enriched library, clone:1500032F14 product:unclassifiable, full insert sequence. [AK018780]	0.538818
2210415F13Rik	ref|Mus musculus RIKEN cDNA 2210415F13 gene (2210415F13Rik), transcript variant 2, mRNA [NM_027339]	0.538837
TC1668856	Unknown	0.53884
E2f1	ref|Mus musculus E2F transcription factor 1 (E2f1), mRNA [NM_007891]	0.538955
Mrgpre	ref|Mus musculus MAS-related GPR, member E (Mrgpre), mRNA [NM_175534]	0.538975
Fam185a	ref|Mus musculus family with sequence similarity 185, member A (Fam185a), mRNA [NM_177869]	0.53909
Nudt12	ref|Mus musculus nudix (nucleoside diphosphate linked moiety X)-type motif 12 (Nudt12), mRNA [NM_026497]	0.53959
Grik2	ref|Mus musculus glutamate receptor, ionotropic, kainate 2 (beta 2) (Grik2), transcript variant 2, mRNA [NM_010349]	0.539621
Ip6k3	ref|Mus musculus inositol hexaphosphate kinase 3 (Ip6k3), mRNA [NM_173027]	0.539796
Adck2	ref|Mus musculus aarF domain containing kinase 2 (Adck2), mRNA [NM_178873]	0.539852
AK077492	gb|Mus musculus 8 days embryo whole body cDNA, RIKEN full-length enriched library, clone:5730420P06 product:unclassifiable, full insert sequence. [AK077492]	0.540023
Kcnk2	ref|Mus musculus potassium channel, subfamily K, member 2 (Kcnk2), transcript variant 2, mRNA [NM_010607]	0.540184
2310022B05Rik	ref|Mus musculus RIKEN cDNA 2310022B05 gene (2310022B05Rik), mRNA [NM_175149]	0.540229
Ccdc63	ref|Mus musculus coiled-coil domain containing 63 (Ccdc63), mRNA [NM_183307]	0.540426
6820445E23Rik	gb|Mus musculus 12 days embryo female mullerian duct includes surrounding region cDNA, RIKEN full-length enriched library, clone:6820445E23 product:hypothetical protein, full insert sequence. [AK135532]	0.540479
Ciapin1	ref|Mus musculus cytokine induced apoptosis inhibitor 1 (Ciapin1), mRNA [NM_134141]	0.540881
Als2	ref|Mus musculus amyotrophic lateral sclerosis 2 (juvenile) homolog (human) (Als2), transcript variant 1, mRNA [NM_028717]	0.541175
C1qtnf9	ref|Mus musculus C1q and tumor necrosis factor related protein 9 (C1qtnf9), mRNA [NM_183175]	0.541198
2310047B19Rik	ref|Mus musculus RIKEN cDNA 2310047B19 gene (2310047B19Rik), mRNA [NM_025870]	0.541223
Cd320	ref|Mus musculus CD320 antigen (Cd320), mRNA [NM_019421]	0.541447
Fn3k	ref|Mus musculus fructosamine 3 kinase (Fn3k), transcript variant 2, mRNA [NM_001038699]	0.541752
U07661	gb|Mus musculus SJL-4E3 T cell receptor beta chain mRNA, complete cds. [U07661]	0.541768
Atpbd4	ref|Mus musculus ATP binding domain 4 (Atpbd4), mRNA [NM_025675]	0.541821
Sema6a	gb|Mus musculus semaphorin VIa mRNA, complete cds. [AF030430]	0.541949
Ncapd2	ref|Mus musculus non-SMC condensin I complex, subunit D2 (Ncapd2), mRNA [NM_146171]	0.541993
5930416I19Rik	ref|Mus musculus RIKEN cDNA 5930416I19 gene (5930416I19Rik), transcript variant 1, non-coding RNA [NR_027360]	0.542082
Hrasls	ref|Mus musculus HRAS-like suppressor (Hrasls), mRNA [NM_013751]	0.542117
AK045468	gb|Mus musculus adult male corpora quadrigemina cDNA, RIKEN full-length enriched library, clone:B230205M10 product:unclassifiable, full insert sequence. [AK045468]	0.542148
Dyrk1b	ref|Mus musculus dual-specificity tyrosine-(Y)-phosphorylation regulated kinase 1b (Dyrk1b), transcript variant 1, mRNA [NM_001037957]	0.542182
ENSMUST00000053633	ens|RIKEN cDNA 4930469G21 gene Gene [Source:MGI Symbol;Acc:MGI:1922183] [ENSMUST00000053633]	0.542183
4930452B06Rik	ref|Mus musculus RIKEN cDNA 4930452B06 gene (4930452B06Rik), mRNA [NM_028934]	0.542528
Coch	ref|Mus musculus coagulation factor C homolog (Limulus polyphemus) (Coch), mRNA [NM_007728]	0.542549
Sncb	ref|Mus musculus synuclein, beta (Sncb), mRNA [NM_033610]	0.542649
B230104C14Rik	gb|Mus musculus adult male corpora quadrigemina cDNA, RIKEN full-length enriched library, clone:B230104C14 product:unclassifiable, full insert sequence. [AK020954]	0.542656
Inca1	ref|Mus musculus inhibitor of CDK, cyclin A1 interacting protein 1 (Inca1), mRNA [NM_213729]	0.542694
Zfp423	ref|Mus musculus zinc finger protein 423 (Zfp423), mRNA [NM_033327]	0.542775
Ppp4r1l-ps	ref|Mus musculus protein phosphatase 4, regulatory subunit 1-like, pseudogene (Ppp4r1l-ps), non-coding RNA [NR_027957]	0.542847
Wfikkn2	ref|Mus musculus WAP, follistatin/kazal, immunoglobulin, kunitz and netrin domain containing 2 (Wfikkn2), mRNA [NM_181819]	0.54287
Dido1	ref|Mus musculus death inducer-obliterator 1 (Dido1), transcript variant 1, mRNA [NM_011805]	0.5429
9130401L11Rik	gb|Mus musculus adult male bone cDNA, RIKEN full-length enriched library, clone:9830143H05 product:unclassifiable, full insert sequence. [AK036628]	0.542922
Neurod1	ref|Mus musculus neurogenic differentiation 1 (Neurod1), mRNA [NM_010894]	0.54312
Scml4	ref|Mus musculus sex comb on midleg-like 4 (Drosophila) (Scml4), mRNA [NM_172938]	0.543195
Efcab1	ens|EF hand calcium binding domain 1 Gene [Source:MGI Symbol;Acc:MGI:1914043] [ENSMUST00000090277]	0.543205
2310014F07Rik	gb|Mus musculus adult male tongue cDNA, RIKEN full-length enriched library, clone:2310014F07 product:inferred: RIKEN cDNA 2310014F07 gene, full insert sequence. [AK009336]	0.543232
Nbea	ref|Mus musculus neurobeachin (Nbea), mRNA [NM_030595]	0.543258
Gli1	ref|Mus musculus GLI-Kruppel family member GLI1 (Gli1), mRNA [NM_010296]	0.543321
Zfp882	ref|Mus musculus zinc finger protein 882 (Zfp882), mRNA [NM_001166645]	0.543339
P2ry12	ref|Mus musculus purinergic receptor P2Y, G-protein coupled 12 (P2ry12), mRNA [NM_027571]	0.543716
Pih1d2	ref|Mus musculus PIH1 domain containing 2 (Pih1d2), mRNA [NM_028300]	0.543862
A430046D13Rik	gb|Mus musculus 16 days neonate thymus cDNA, RIKEN full-length enriched library, clone:A130088J11 product:unclassifiable, full insert sequence. [AK038230]	0.544042
Tmem138	ref|Mus musculus transmembrane protein 138 (Tmem138), mRNA [NM_028411]	0.544211
Zfp879	ref|Mus musculus zinc figer protein 879 (Zfp879), mRNA [NM_173387]	0.544212
Tbata	ref|Mus musculus thymus, brain and testes associated (Tbata), transcript variant 1, mRNA [NM_001017433]	0.54423
Vangl2	ens|vang-like 2 (van gogh, Drosophila) Gene [Source:MGI (curated);Acc:MGI:2135272] [ENSMUST00000111263]	0.544422
Dpy19l3	gb|Mus musculus 13 days embryo male testis cDNA, RIKEN full-length enriched library, clone:6030497D23 product:unclassifiable, full insert sequence. [AK031722]	0.544462
9630033F20Rik	ref|Mus musculus RIKEN cDNA 9630033F20 gene (9630033F20Rik), mRNA [NM_177003]	0.544523
Pdk2	gb|Mus musculus pyruvate dehydrogenase kinase 2 (Pdk2) mRNA, complete cds. [AF267660]	0.544575
Rad51ap1	ref|Mus musculus RAD51 associated protein 1 (Rad51ap1), mRNA [NM_009013]	0.544584
1500004A13Rik	gb|Mus musculus adult male cerebellum cDNA, RIKEN full-length enriched library, clone:1500004A13 product:unclassifiable, full insert sequence. [AK075724]	0.544627
Aplp1	ref|Mus musculus amyloid beta (A4) precursor-like protein 1 (Aplp1), mRNA [NM_007467]	0.54466
Fbxl19	ref|Mus musculus F-box and leucine-rich repeat protein 19 (Fbxl19), mRNA [NM_172748]	0.544727
Tecpr2	ref|Mus musculus tectonin beta-propeller repeat containing 2 (Tecpr2), mRNA [NM_001081057]	0.544799
Cdh2	ref|Mus musculus cadherin 2 (Cdh2), mRNA [NM_007664]	0.544995
ENSMUST00000052354	ens|RIKEN cDNA C130071C03 gene Gene [Source:MGI Symbol;Acc:MGI:2443574] [ENSMUST00000052354]	0.545202
A_52_P1141438	Unknown	0.545221
ENSMUST00000151320	ens|mitofusin 1 Gene [Source:MGI (curated);Acc:MGI:1914664] [ENSMUST00000151320]	0.545272
Trdn	ref|Mus musculus triadin (Trdn), mRNA [NM_029726]	0.545282
Prune2	ref|Mus musculus prune homolog 2 (Drosophila) (Prune2), mRNA [NM_181348]	0.545366
M31654	gb|Mouse growth hormone-releasing hormone mRNA, complete cds. [M31654]	0.545425
Arvcf	ref|Mus musculus armadillo repeat gene deleted in velo-cardio-facial syndrome (Arvcf), mRNA [NM_033474]	0.545487
Zfp658	ref|Mus musculus zinc finger protein 658 (Zfp658), mRNA [NM_001008549]	0.54576
E2f1	ref|Mus musculus E2F transcription factor 1 (E2f1), mRNA [NM_007891]	0.545916
Tcap	ref|Mus musculus titin-cap (Tcap), mRNA [NM_011540]	0.546044
Gtsf1	ref|Mus musculus gametocyte specific factor 1 (Gtsf1), mRNA [NM_028797]	0.546233
E2f1	ref|Mus musculus E2F transcription factor 1 (E2f1), mRNA [NM_007891]	0.546379
Dcbld2	ref|Mus musculus discoidin, CUB and LCCL domain containing 2 (Dcbld2), mRNA [NM_028523]	0.54638
Aifm1	ref|Mus musculus apoptosis-inducing factor, mitochondrion-associated 1 (Aifm1), nuclear gene encoding mitochondrial protein, mRNA [NM_012019]	0.546435
Abra	ref|Mus musculus actin-binding Rho activating protein (Abra), mRNA [NM_175456]	0.546475
Gfra4	ref|Mus musculus glial cell line derived neurotrophic factor family receptor alpha 4 (Gfra4), transcript variant 2, mRNA [NM_020014]	0.546481
ENSMUST00000068360	ens|RIKEN cDNA A830031A19 gene Gene [Source:MGI Symbol;Acc:MGI:2685508] [ENSMUST00000068360]	0.546494
Anapc2	ref|Mus musculus anaphase promoting complex subunit 2 (Anapc2), mRNA [NM_175300]	0.546602
Trpm3	gb|Mus musculus adult male diencephalon cDNA, RIKEN full-length enriched library, clone:9330180E14 product:unclassifiable, full insert sequence. [AK034340]	0.546752
1700125G22Rik	gb|Mus musculus adult male testis cDNA, RIKEN full-length enriched library, clone:1700125G22 product:unclassifiable, full insert sequence. [AK007279]	0.546841
Mex3b	ref|Mus musculus mex3 homolog B (C. elegans) (Mex3b), mRNA [NM_175366]	0.546862
Calb1	ref|Mus musculus calbindin 1 (Calb1), mRNA [NM_009788]	0.546974
Bcat2	ref|Mus musculus branched chain aminotransferase 2, mitochondrial (Bcat2), nuclear gene encoding mitochondrial protein, mRNA [NM_009737]	0.547111
C1ql1	ref|Mus musculus complement component 1, q subcomponent-like 1 (C1ql1), mRNA [NM_011795]	0.547198
Raver2	ref|Mus musculus ribonucleoprotein, PTB-binding 2 (Raver2), mRNA [NM_183024]	0.547217
Lcn4	ref|Mus musculus lipocalin 4 (Lcn4), mRNA [NM_010695]	0.547306
Scn1b	ref|Mus musculus sodium channel, voltage-gated, type I, beta (Scn1b), mRNA [NM_011322]	0.54738
1810012P15Rik	ref|Mus musculus RIKEN cDNA 1810012P15 gene (1810012P15Rik), mRNA [NM_001076681]	0.547533
Zfp759	ref|Mus musculus zinc finger protein 759 (Zfp759), mRNA [NM_172392]	0.547619
E2f1	ref|Mus musculus E2F transcription factor 1 (E2f1), mRNA [NM_007891]	0.547698
Abhd14b	ref|Mus musculus abhydrolase domain containing 14b (Abhd14b), mRNA [NM_029631]	0.547747
Gm9109	ref|PREDICTED: Mus musculus similar to transcriptional adaptor 3-like (LOC676150), misc RNA [XR_031632]	0.547757
Mkx	ref|Mus musculus mohawk homeobox (Mkx), mRNA [NM_177595]	0.547793
Rnf112	ref|Mus musculus ring finger protein 112 (Rnf112), mRNA [NM_009548]	0.547802
Rnf207	ref|Mus musculus ring finger protein 207 (Rnf207), mRNA [NM_001033489]	0.547832
Ccdc120	ref|Mus musculus coiled-coil domain containing 120 (Ccdc120), mRNA [NM_207202]	0.547832
ENSMUST00000067705	ens|RIKEN cDNA 4930485B16 gene Gene [Source:MGI Symbol;Acc:MGI:1922208] [ENSMUST00000067705]	0.547913
Nol9	ref|Mus musculus nucleolar protein 9 (Nol9), transcript variant 1, mRNA [NM_001159599]	0.547998
Olfr888	ref|Mus musculus olfactory receptor 888 (Olfr888), mRNA [NM_146424]	0.5481
Wdr6	ref|Mus musculus WD repeat domain 6 (Wdr6), mRNA [NM_031392]	0.548138
Cldn1	ref|Mus musculus claudin 1 (Cldn1), mRNA [NM_016674]	0.548179
Gnb4	ref|Mus musculus guanine nucleotide binding protein (G protein), beta 4 (Gnb4), mRNA [NM_013531]	0.548181
Vac14	ref|Mus musculus Vac14 homolog (S. cerevisiae) (Vac14), mRNA [NM_146216]	0.548222
Iqcj	ref|Mus musculus IQ motif containing J (Iqcj), mRNA [NM_177585]	0.548294
AK081614	gb|Mus musculus 16 days embryo head cDNA, RIKEN full-length enriched library, clone:C130051K14 product:unclassifiable, full insert sequence. [AK081614]	0.548304
Map6d1	ref|Mus musculus MAP6 domain containing 1 (Map6d1), mRNA [NM_198599]	0.548339
Mdh1b	ref|Mus musculus malate dehydrogenase 1B, NAD (soluble) (Mdh1b), mRNA [NM_029696]	0.548475
DXBay18	ref|Mus musculus DNA segment, Chr X, Baylor 18 (DXBay18), mRNA [NM_001025384]	0.5486
Cbln4	ref|Mus musculus cerebellin 4 precursor protein (Cbln4), mRNA [NM_175631]	0.548746
Ky	ref|Mus musculus kyphoscoliosis peptidase (Ky), mRNA [NM_024291]	0.548758
Plscr3	ref|Mus musculus phospholipid scramblase 3 (Plscr3), transcript variant 1, mRNA [NM_023564]	0.548759
1110014N23Rik	gb|Mus musculus 18-day embryo whole body cDNA, RIKEN full-length enriched library, clone:1110014N23 product:SIMILAR TO CHROMOSOME 11 OPEN READING FRAME2 (FRAGMENT) homolog [Homo sapiens], full insert sequence. [AK003717]	0.548818
Eef1a2	ref|Mus musculus eukaryotic translation elongation factor 1 alpha 2 (Eef1a2), mRNA [NM_007906]	0.5489
Rbl2	ref|Mus musculus retinoblastoma-like 2 (Rbl2), mRNA [NM_011250]	0.548939
Esr1	ref|Mus musculus estrogen receptor 1 (alpha) (Esr1), mRNA [NM_007956]	0.548951
Opn4	ref|Mus musculus opsin 4 (melanopsin) (Opn4), transcript variant 1, mRNA [NM_013887]	0.548968
Mylk4	ref|Mus musculus myosin light chain kinase family, member 4 (Mylk4), mRNA [NM_001166030]	0.549065
AK051565	gb|Mus musculus 12 days embryo spinal ganglion cDNA, RIKEN full-length enriched library, clone:D130057H08 product:unclassifiable, full insert sequence. [AK051565]	0.549072
Gpc6	ref|Mus musculus glypican 6 (Gpc6), transcript variant 1, mRNA [NM_001079844]	0.54915
Cdh7	ref|Mus musculus cadherin 7, type 2 (Cdh7), mRNA [NM_172853]	0.549184
Atg4c	ref|Mus musculus autophagy-related 4C (yeast) (Atg4c), transcript variant 1, mRNA [NM_175029]	0.549196
6720463M24Rik	ref|Mus musculus RIKEN cDNA 6720463M24 gene (6720463M24Rik), mRNA [NM_175265]	0.549214
Calb1	ref|Mus musculus calbindin 1 (Calb1), mRNA [NM_009788]	0.549241
AK044542	gb|Mus musculus adult retina cDNA, RIKEN full-length enriched library, clone:A930021D14 product:unclassifiable, full insert sequence. [AK044542]	0.549578
E2f1	ref|Mus musculus E2F transcription factor 1 (E2f1), mRNA [NM_007891]	0.549751
NAP058876-1	Unknown	0.549843
Inpp5j	ref|Mus musculus inositol polyphosphate 5-phosphatase J (Inpp5j), mRNA [NM_172439]	0.549865
Grm8	ref|Mus musculus glutamate receptor, metabotropic 8 (Grm8), mRNA [NM_008174]	0.549963
Tnik	gb|Mus musculus 0 day neonate head cDNA, RIKEN full-length enriched library, clone:4831440I19 product:unclassifiable, full insert sequence. [AK029245]	0.549985
Apol7a	ref|Mus musculus apolipoprotein L 7a (Apol7a), transcript variant 1, mRNA [NM_029419]	0.550049
Gli1	ref|Mus musculus GLI-Kruppel family member GLI1 (Gli1), mRNA [NM_010296]	0.550212
A330023F24Rik	ref|Mus musculus RIKEN cDNA A330023F24 gene (A330023F24Rik), non-coding RNA [NR_015566]	0.550217
Tmem231	ref|Mus musculus transmembrane protein 231 (Tmem231), mRNA [NM_001033321]	0.550284
Rad50	ref|Mus musculus RAD50 homolog (S. cerevisiae) (Rad50), mRNA [NM_009012]	0.5503
Mblac2	ref|Mus musculus metallo-beta-lactamase domain containing 2 (Mblac2), mRNA [NM_028372]	0.550311
Slc24a2	ref|Mus musculus solute carrier family 24 (sodium/potassium/calcium exchanger), member 2 (Slc24a2), transcript variant 1, mRNA [NM_172426]	0.550343
Cenpk	ref|Mus musculus centromere protein K (Cenpk), transcript variant 1, mRNA [NM_021790]	0.550462
Pdzrn4	ref|Mus musculus PDZ domain containing RING finger 4 (Pdzrn4), transcript variant 1, mRNA [NM_001164593]	0.550564
Cep97	ref|Mus musculus centrosomal protein 97 (Cep97), transcript variant 1, mRNA [NM_028815]	0.550631
Stk36	ref|Mus musculus serine/threonine kinase 36 (fused homolog, Drosophila) (Stk36), mRNA [NM_175031]	0.550745
Ptch1	ref|Mus musculus patched homolog 1 (Ptch1), mRNA [NM_008957]	0.550758
Vps72	ref|Mus musculus vacuolar protein sorting 72 (yeast) (Vps72), mRNA [NM_009336]	0.550782
Syn3	ref|Mus musculus synapsin III (Syn3), transcript variant 1, mRNA [NM_013722]	0.550793
Gli2	ref|Mus musculus GLI-Kruppel family member GLI2 (Gli2), mRNA [NM_001081125]	0.550922
Pygo1	ref|Mus musculus pygopus 1 (Pygo1), mRNA [NM_028116]	0.550957
Masp1	gb|Mus musculus 7 days neonate cerebellum cDNA, RIKEN full-length enriched library, clone:A730051H16 product:mannan-binding lectin serine protease 1, full insert sequence. [AK043055]	0.550981
4932433N03Rik	gb|Mus musculus adult male testis cDNA, RIKEN full-length enriched library, clone:4932433N03 product:unclassifiable, full insert sequence. [AK016544]	0.551114
NAP057252-1	Unknown	0.551133
Mus81	ref|Mus musculus MUS81 endonuclease homolog (yeast) (Mus81), mRNA [NM_027877]	0.551244
Sidt1	ref|Mus musculus SID1 transmembrane family, member 1 (Sidt1), transcript variant 2, mRNA [NM_198034]	0.55143
Ncdn	ref|Mus musculus neurochondrin (Ncdn), mRNA [NM_011986]	0.55146
Baiap2l2	ref|Mus musculus BAI1-associated protein 2-like 2 (Baiap2l2), mRNA [NM_177580]	0.551763
Peli3	ref|Mus musculus pellino 3 (Peli3), mRNA [NM_172835]	0.552045
Olfm2	ref|Mus musculus olfactomedin 2 (Olfm2), mRNA [NM_173777]	0.552117
Zfhx4	ref|Mus musculus zinc finger homeodomain 4 (Zfhx4), mRNA [NM_030708]	0.552252
Fmn1	ref|Mus musculus formin 1 (Fmn1), transcript variant 1, mRNA [NM_010230]	0.552382
Fam115a	ref|Mus musculus family with sequence similarity 115, member A (Fam115a), mRNA [NM_029930]	0.55239
Gli1	ref|Mus musculus GLI-Kruppel family member GLI1 (Gli1), mRNA [NM_010296]	0.552443
Tecpr2	ref|Mus musculus tectonin beta-propeller repeat containing 2 (Tecpr2), mRNA [NM_001081057]	0.552451
Olfr867	ref|Mus musculus olfactory receptor 867 (Olfr867), mRNA [NM_001011748]	0.552655
Rad1	ref|Mus musculus RAD1 homolog (S. pombe) (Rad1), mRNA [NM_011232]	0.55268
Homer2	ref|Mus musculus homer homolog 2 (Drosophila) (Homer2), transcript variant 1, mRNA [NM_011983]	0.552751
Flrt2	ref|Mus musculus fibronectin leucine rich transmembrane protein 2 (Flrt2), mRNA [NM_201518]	0.552778
Mycn	ref|Mus musculus v-myc myelocytomatosis viral related oncogene, neuroblastoma derived (avian) (Mycn), mRNA [NM_008709]	0.552805
Cbx5	ref|Mus musculus chromobox homolog 5 (Drosophila HP1a) (Cbx5), transcript variant 1, mRNA [NM_007626]	0.552885
Pole	ref|Mus musculus polymerase (DNA directed), epsilon (Pole), mRNA [NM_011132]	0.552967
Trpt1	ref|Mus musculus tRNA phosphotransferase 1 (Trpt1), transcript variant 1, mRNA [NM_153597]	0.553069
Dusp23	ref|Mus musculus dual specificity phosphatase 23 (Dusp23), mRNA [NM_026725]	0.553165
Olfr92	ref|Mus musculus olfactory receptor 92 (Olfr92), mRNA [NM_146456]	0.553198
NAP121186-002	Unknown	0.553275
LOC432938	gb|Mus musculus 12 days embryo spinal ganglion cDNA, RIKEN full-length enriched library, clone:D130064A21 product:weakly similar to hypothetical protein 3 [Homo sapiens], full insert sequence. [AK083927]	0.553344
Bbs10	ref|Mus musculus Bardet-Biedl syndrome 10 (human) (Bbs10), mRNA [NM_027914]	0.553431
Tada3	ref|Mus musculus transcriptional adaptor 3 (Tada3), mRNA [NM_133932]	0.553482
Snx21	ref|Mus musculus sorting nexin family member 21 (Snx21), mRNA [NM_133924]	0.553564
TC1643002	tc|ECOHTPY heat shock protein {Escherichia coli} (exp=-1; wgp=0; cg=0), partial (9%) [TC1643002]	0.55357
2210408I21Rik	ref|Mus musculus RIKEN cDNA 2210408I21 gene (2210408I21Rik), transcript variant 1, mRNA [NM_001145676]	0.553876
Btbd2	ref|Mus musculus BTB (POZ) domain containing 2 (Btbd2), mRNA [NM_145361]	0.5539
A530072M11Rik	gb|Mus musculus adult male aorta and vein cDNA, RIKEN full-length enriched library, clone:A530072M11 product:unclassifiable, full insert sequence. [AK080160]	0.553931
C87436	ref|Mus musculus expressed sequence C87436 (C87436), transcript variant 1, mRNA [NM_146170]	0.554054
Unc5c	ref|Mus musculus unc-5 homolog C (C. elegans) (Unc5c), mRNA [NM_009472]	0.554322
9030407P20Rik	gb|Mus musculus adult male diencephalon cDNA, RIKEN full-length enriched library, clone:9330140P17 product:unclassifiable, full insert sequence. [AK034016]	0.554331
Thap3	ref|Mus musculus THAP domain containing, apoptosis associated protein 3 (Thap3), transcript variant 1, mRNA [NM_175152]	0.554342
ENSMUST00000020950	ens|RIKEN cDNA 4933434M16 gene Gene [Source:MGI Symbol;Acc:MGI:1918453] [ENSMUST00000020950]	0.554351
Aff2	ref|Mus musculus AF4/FMR2 family, member 2 (Aff2), mRNA [NM_008032]	0.554351
41157	ref|Mus musculus septin 5 (Sept5), mRNA [NM_213614]	0.55449
1600021P15Rik	ref|Mus musculus RIKEN cDNA 1600021P15 gene (1600021P15Rik), mRNA [NM_177718]	0.554572
Rad51l3	ref|Mus musculus RAD51-like 3 (S. cerevisiae) (Rad51l3), mRNA [NM_011235]	0.554656
Stradb	ref|Mus musculus STE20-related kinase adaptor beta (Stradb), mRNA [NM_172656]	0.554742
Shd	ref|Mus musculus src homology 2 domain-containing transforming protein D (Shd), transcript variant 2, mRNA [NM_009168]	0.554918
Cabp2	ref|Mus musculus calcium binding protein 2 (Cabp2), transcript variant 1, mRNA [NM_013878]	0.555295
Npy5r	ref|Mus musculus neuropeptide Y receptor Y5 (Npy5r), mRNA [NM_016708]	0.555394
Pcdhb10	ref|Mus musculus protocadherin beta 10 (Pcdhb10), mRNA [NM_053135]	0.555474
4921537I17Rik	gb|Mus musculus adult male testis cDNA, RIKEN full-length enriched library, clone:4921537I17 product:unclassifiable, full insert sequence. [AK015009]	0.555622
Npy2r	ref|Mus musculus neuropeptide Y receptor Y2 (Npy2r), mRNA [NM_008731]	0.555645
A130010J15Rik	ref|Mus musculus RIKEN cDNA A130010J15 gene (A130010J15Rik), transcript variant 1, mRNA [NM_181048]	0.555774
Rab4a	gb|Mus musculus mRNA for rab 4, complete cds. [D86563]	0.555808
Calb1	ref|Mus musculus calbindin 1 (Calb1), mRNA [NM_009788]	0.555809
4930519G04Rik	ref|Mus musculus RIKEN cDNA 4930519G04 gene (4930519G04Rik), mRNA [NM_026263]	0.555855
Magea4	ref|Mus musculus melanoma antigen, family A, 4 (Magea4), mRNA [NM_020280]	0.555922
Actl6b	ref|Mus musculus actin-like 6B (Actl6b), mRNA [NM_031404]	0.555941
AK044681	gb|Mus musculus adult retina cDNA, RIKEN full-length enriched library, clone:A930032E07 product:unclassifiable, full insert sequence. [AK044681]	0.555966
ENSMUST00000115014	ens|ATP/GTP binding protein-like 3 Gene [Source:MGI (curated);Acc:MGI:1923473] [ENSMUST00000115014]	0.555974
AK083204	gb|Mus musculus adult male hippocampus cDNA, RIKEN full-length enriched library, clone:C630028A22 product:unclassifiable, full insert sequence. [AK083204]	0.556
Zfp251	ref|Mus musculus zinc finger protein 251 (Zfp251), mRNA [NM_001007568]	0.556132
Cog4	ref|Mus musculus component of oligomeric golgi complex 4 (Cog4), mRNA [NM_133973]	0.556191
Zfp108	ref|Mus musculus zinc finger protein 108 (Zfp108), mRNA [NM_018791]	0.556204
Dhx57	ref|Mus musculus DEAH (Asp-Glu-Ala-Asp/His) box polypeptide 57 (Dhx57), transcript variant 2, mRNA [NM_198942]	0.556231
Slc38a9	ref|Mus musculus solute carrier family 38, member 9 (Slc38a9), mRNA [NM_178746]	0.556379
Zfp385a	ref|Mus musculus zinc finger protein 385A (Zfp385a), mRNA [NM_013866]	0.556419
Ttc15	gb|Mus musculus 15 days embryo head cDNA, RIKEN full-length enriched library, clone:D930014A20 product:hypothetical Tetratricopeptide repeat (TPR) structure containing protein, full insert sequence. [AK086217]	0.556432
Abhd15	ref|Mus musculus abhydrolase domain containing 15 (Abhd15), mRNA [NM_026185]	0.556453
Apba1	ref|Mus musculus amyloid beta (A4) precursor protein binding, family A, member 1 (Apba1), mRNA [NM_177034]	0.55646
Zfp287	ref|Mus musculus zinc finger protein 287 (Zfp287), mRNA [NM_133208]	0.556674
Fut9	ref|Mus musculus fucosyltransferase 9 (Fut9), mRNA [NM_010243]	0.556695
41157	ref|Mus musculus septin 5 (Sept5), mRNA [NM_213614]	0.556779
Arhgef18	ref|Mus musculus rho/rac guanine nucleotide exchange factor (GEF) 18 (Arhgef18), mRNA [NM_133962]	0.556849
Stradb	ref|Mus musculus STE20-related kinase adaptor beta (Stradb), mRNA [NM_172656]	0.556926
Amacr	ref|Mus musculus alpha-methylacyl-CoA racemase (Amacr), nuclear gene encoding mitochondrial protein, mRNA [NM_008537]	0.557097
Dcst2	ref|PREDICTED: Mus musculus DC-STAMP domain containing 2 (Dcst2), mRNA [XM_283860]	0.557272
ENSMUST00000107875	ens|syntaxin binding protein 4 Gene [Source:MGI (curated);Acc:MGI:1342296] [ENSMUST00000107875]	0.557337
Nudt6	gb|Mus musculus 16 days neonate heart cDNA, RIKEN full-length enriched library, clone:D830045F10 product:weakly similar to NUCLEOSIDE DIPHOSPHATE-LINKED MOIETY X MOTIF 6 (PROTEIN GFG) [Rattus norvegicus], full insert sequence. [AK086019]	0.557377
Yipf2	ref|Mus musculus Yip1 domain family, member 2 (Yipf2), mRNA [NM_138303]	0.557401
Unc13b	ref|Mus musculus unc-13 homolog B (C. elegans) (Unc13b), transcript variant 2, mRNA [NM_001081413]	0.557564
Gm428	ref|Mus musculus predicted gene 428 (Gm428), mRNA [NM_001081644]	0.557639
9030411M13Rik	gb|Mus musculus adult male colon cDNA, RIKEN full-length enriched library, clone:9030411M13 product:unclassifiable, full insert sequence. [AK018502]	0.557714
Ly6d	ref|Mus musculus lymphocyte antigen 6 complex, locus D (Ly6d), mRNA [NM_010742]	0.557749
Epb4.9	ref|Mus musculus erythrocyte protein band 4.9 (Epb4.9), mRNA [NM_013514]	0.557825
E230008J23Rik	gb|Mus musculus 2 days pregnant adult female oviduct cDNA, RIKEN full-length enriched library, clone:E230008J23 product:unclassifiable, full insert sequence. [AK053977]	0.557844
Kcng4	ref|Mus musculus potassium voltage-gated channel, subfamily G, member 4 (Kcng4), mRNA [NM_025734]	0.557867
AK034917	gb|Mus musculus 12 days embryo embryonic body between diaphragm region and neck cDNA, RIKEN full-length enriched library, clone:9430062F24 product:unclassifiable, full insert sequence. [AK034917]	0.557904
Setx	ref|Mus musculus senataxin (Setx), mRNA [NM_198033]	0.557933
Slc38a7	ref|Mus musculus solute carrier family 38, member 7 (Slc38a7), mRNA [NM_172758]	0.557944
Vezt	ref|Mus musculus vezatin, adherens junctions transmembrane protein (Vezt), mRNA [NM_172538]	0.558224
Gli1	ref|Mus musculus GLI-Kruppel family member GLI1 (Gli1), mRNA [NM_010296]	0.558258
AK052091	gb|Mus musculus 12 days embryo eyeball cDNA, RIKEN full-length enriched library, clone:D230045G11 product:unclassifiable, full insert sequence. [AK052091]	0.558266
Aire	ref|Mus musculus autoimmune regulator (autoimmune polyendocrinopathy candidiasis ectodermal dystrophy) (Aire), mRNA [NM_009646]	0.558332
D86604	gb|Mus musculus mRNA for Bach protein 2, complete cds. [D86604]	0.558389
Kcnh5	ref|Mus musculus potassium voltage-gated channel, subfamily H (eag-related), member 5 (Kcnh5), mRNA [NM_172805]	0.558585
AF012177	gb|Mus musculus T-cell receptor alpha chain (TCRA) mRNA, partial cds. [AF012177]	0.558605
Hebp2	ref|Mus musculus heme binding protein 2 (Hebp2), mRNA [NM_019487]	0.558719
Nfx1	ref|Mus musculus nuclear transcription factor, X-box binding 1 (Nfx1), mRNA [NM_023739]	0.558726
Rxrg	ref|Mus musculus retinoid X receptor gamma (Rxrg), transcript variant 1, mRNA [NM_009107]	0.558849
AK082390	gb|Mus musculus 0 day neonate cerebellum cDNA, RIKEN full-length enriched library, clone:C230045I03 product:unclassifiable, full insert sequence. [AK082390]	0.558892
Rassf6	ref|Mus musculus Ras association (RalGDS/AF-6) domain family member 6 (Rassf6), mRNA [NM_028478]	0.559015
Calb1	ref|Mus musculus calbindin 1 (Calb1), mRNA [NM_009788]	0.559098
Zfp846	ref|Mus musculus zinc finger protein 846 (Zfp846), mRNA [NM_172919]	0.559235
Tspan11	ref|Mus musculus tetraspanin 11 (Tspan11), mRNA [NM_026743]	0.559378
Mbd4	ref|Mus musculus methyl-CpG binding domain protein 4 (Mbd4), mRNA [NM_010774]	0.559632
Prune2	ref|Mus musculus prune homolog 2 (Drosophila) (Prune2), mRNA [NM_181348]	0.559675
Car14	ref|Mus musculus carbonic anhydrase 14 (Car14), mRNA [NM_011797]	0.559785
Clmn	ref|Mus musculus calmin (Clmn), transcript variant 1, mRNA [NM_053155]	0.559844
Cdc25b	ref|Mus musculus cell division cycle 25 homolog B (S. pombe) (Cdc25b), transcript variant 1, mRNA [NM_023117]	0.560003
Glb1	ref|Mus musculus galactosidase, beta 1 (Glb1), mRNA [NM_009752]	0.560041
Kif16b	ref|Mus musculus kinesin family member 16B (Kif16b), mRNA [NM_001081133]	0.560122
4930544O15Rik	ref|Mus musculus RIKEN cDNA 4930544O15 gene (4930544O15Rik), mRNA [NM_029196]	0.560202
Dcun1d2	ref|Mus musculus DCN1, defective in cullin neddylation 1, domain containing 2 (S. cerevisiae) (Dcun1d2), transcript variant 1, mRNA [NM_001024504]	0.560251
Dgcr14	ref|Mus musculus DiGeorge syndrome critical region gene 14 (Dgcr14), transcript variant 2, mRNA [NM_001081633]	0.560333
Golgb1	ref|Mus musculus golgi autoantigen, golgin subfamily b, macrogolgin 1 (Golgb1), mRNA [NM_030035]	0.560429
Ndor1	ref|Mus musculus NADPH dependent diflavin oxidoreductase 1 (Ndor1), mRNA [NM_001082476]	0.56046
T2	gb|Mus musculus adult male brain cDNA, RIKEN full-length enriched library, clone:3632440L23 product:unclassifiable, full insert sequence. [AK028328]	0.5605
Slitrk5	ref|Mus musculus SLIT and NTRK-like family, member 5 (Slitrk5), mRNA [NM_198865]	0.560548
Btbd3	ref|Mus musculus BTB (POZ) domain containing 3 (Btbd3), transcript variant 1, mRNA [NM_145534]	0.560604
AK046042	gb|Mus musculus adult male corpora quadrigemina cDNA, RIKEN full-length enriched library, clone:B230337G05 product:unclassifiable, full insert sequence. [AK046042]	0.560716
Mup6	ref|Mus musculus major urinary protein 6 (Mup6), mRNA [NM_001081285]	0.560716
4930427A07Rik	ref|Mus musculus RIKEN cDNA 4930427A07 gene (4930427A07Rik), mRNA [NM_134041]	0.560875
Serpinb1b	ref|Mus musculus serine (or cysteine) peptidase inhibitor, clade B, member 1b (Serpinb1b), mRNA [NM_173052]	0.560915
Usp19	ref|Mus musculus ubiquitin specific peptidase 19 (Usp19), transcript variant 1, mRNA [NM_027804]	0.560921
Loh12cr1	ref|Mus musculus loss of heterozygosity, 12, chromosomal region 1 homolog (human) (Loh12cr1), transcript variant 2, mRNA [NM_026371]	0.560949
ENSMUST00000115014	ens|ATP/GTP binding protein-like 3 Gene [Source:MGI (curated);Acc:MGI:1923473] [ENSMUST00000115014]	0.561009
Calb1	ref|Mus musculus calbindin 1 (Calb1), mRNA [NM_009788]	0.561307
Ptchd1	ref|Mus musculus patched domain containing 1 (Ptchd1), mRNA [NM_001093750]	0.561342
Csk	ref|Mus musculus c-src tyrosine kinase (Csk), mRNA [NM_007783]	0.561404
Lrrtm2	ref|Mus musculus leucine rich repeat transmembrane neuronal 2 (Lrrtm2), mRNA [NM_178005]	0.561664
Inpp5e	ref|Mus musculus inositol polyphosphate-5-phosphatase E (Inpp5e), mRNA [NM_033134]	0.561773
Uevld	ref|Mus musculus UEV and lactate/malate dehyrogenase domains (Uevld), mRNA [NM_001040695]	0.561778
Syne2	ref|Mus musculus synaptic nuclear envelope 2 (Syne2), mRNA [NM_001005510]	0.561854
Dnm1	ref|Mus musculus dynamin 1 (Dnm1), mRNA [NM_010065]	0.561915
AK077974	gb|Mus musculus 13 days embryo male testis cDNA, RIKEN full-length enriched library, clone:6030490E18 product:unclassifiable, full insert sequence. [AK077974]	0.562277
Glb1	ref|Mus musculus galactosidase, beta 1 (Glb1), mRNA [NM_009752]	0.562311
E2f1	ref|Mus musculus E2F transcription factor 1 (E2f1), mRNA [NM_007891]	0.562424
4930479M11Rik	ref|Mus musculus RIKEN cDNA 4930479M11 gene (4930479M11Rik), transcript variant 1, non-coding RNA [NR_027848]	0.56245
Wdr37	ref|Mus musculus WD repeat domain 37 (Wdr37), transcript variant 2, mRNA [NM_001039388]	0.562532
Calb1	ref|Mus musculus calbindin 1 (Calb1), mRNA [NM_009788]	0.562619
ENSMUST00000067431	ens|RIKEN cDNA 4930517O19 gene Gene [Source:MGI Symbol;Acc:MGI:1922325] [ENSMUST00000067431]	0.56273
A130082M07Rik	gb|Mus musculus 16 days neonate thymus cDNA, RIKEN full-length enriched library, clone:A130082M07 product:T-cell receptor alpha chain V region (8/10-2) homolog [Mus musculus], full insert sequence. [AK038154]	0.562743
Pfn3	ref|Mus musculus profilin 3 (Pfn3), mRNA [NM_029303]	0.562769
Atg16l2	ref|Mus musculus autophagy related 16 like 2 (S. cerevisiae) (Atg16l2), mRNA [NM_001111111]	0.562773
Calb1	ref|Mus musculus calbindin 1 (Calb1), mRNA [NM_009788]	0.562829
Fhl4	ref|Mus musculus four and a half LIM domains 4 (Fhl4), mRNA [NM_010214]	0.562846
Wdr76	ref|Mus musculus WD repeat domain 76 (Wdr76), mRNA [NM_030234]	0.562894
Tnik	ref|Mus musculus TRAF2 and NCK interacting kinase (Tnik), transcript variant 1, mRNA [NM_026910]	0.562931
Fxyd7	ref|Mus musculus FXYD domain-containing ion transport regulator 7 (Fxyd7), mRNA [NM_022007]	0.562988
Ctxn1	ref|Mus musculus cortexin 1 (Ctxn1), mRNA [NM_183315]	0.563046
Abhd14a	ref|Mus musculus abhydrolase domain containing 14A (Abhd14a), transcript variant 2, mRNA [NM_145919]	0.563096
Zfp184	ref|Mus musculus zinc finger protein 184 (Kruppel-like) (Zfp184), mRNA [NM_183014]	0.563169
Lrrc29	ref|Mus musculus leucine rich repeat containing 29 (Lrrc29), mRNA [NM_177449]	0.563196
Abcd2	ref|Mus musculus ATP-binding cassette, sub-family D (ALD), member 2 (Abcd2), mRNA [NM_011994]	0.563246
Frem2	ref|Mus musculus Fras1 related extracellular matrix protein 2 (Frem2), mRNA [NM_172862]	0.563276
Epb4.1l5	ref|Mus musculus erythrocyte protein band 4.1-like 5 (Epb4.1l5), transcript variant 1, mRNA [NM_145506]	0.563289
Rorb	gb|Mus musculus adult retina cDNA, RIKEN full-length enriched library, clone:A930011O08 product:RAR-related orphan receptor beta, full insert sequence. [AK044421]	0.563301
Calb1	ref|Mus musculus calbindin 1 (Calb1), mRNA [NM_009788]	0.563386
Zfr2	ref|Mus musculus zinc finger RNA binding protein 2 (Zfr2), mRNA [NM_001034895]	0.563471
4922502B01Rik	gb|Mus musculus adult male hippocampus cDNA, RIKEN full-length enriched library, clone:2900056M07 product:hypothetical protein, full insert sequence. [AK013705]	0.563613
9630033F20Rik	ref|Mus musculus RIKEN cDNA 9630033F20 gene (9630033F20Rik), mRNA [NM_177003]	0.563662
Gbf1	ref|Mus musculus golgi-specific brefeldin A-resistance factor 1 (Gbf1), mRNA [NM_178930]	0.563904
3110049J23Rik	ref|Mus musculus RIKEN cDNA 3110049J23 gene (3110049J23Rik), mRNA [NM_026085]	0.564106
L3mbtl2	ref|Mus musculus l(3)mbt-like 2 (Drosophila) (L3mbtl2), mRNA [NM_145993]	0.564248
B130024M06Rik	gb|Mus musculus adult male medulla oblongata cDNA, RIKEN full-length enriched library, clone:6330576J17 product:unclassifiable, full insert sequence. [AK032082]	0.564291
Dcaf12l2	ref|Mus musculus DDB1 and CUL4 associated factor 12-like 2 (Dcaf12l2), mRNA [NM_175539]	0.564326
Ncdn	ref|Mus musculus neurochondrin (Ncdn), mRNA [NM_011986]	0.564473
Parp11	ref|Mus musculus poly (ADP-ribose) polymerase family, member 11 (Parp11), mRNA [NM_181402]	0.564537
Fgf13	ref|Mus musculus fibroblast growth factor 13 (Fgf13), mRNA [NM_010200]	0.564574
E2f1	ref|Mus musculus E2F transcription factor 1 (E2f1), mRNA [NM_007891]	0.564668
Bhmt	ref|Mus musculus betaine-homocysteine methyltransferase (Bhmt), mRNA [NM_016668]	0.56474
Cacna1e	ref|Mus musculus calcium channel, voltage-dependent, R type, alpha 1E subunit (Cacna1e), mRNA [NM_009782]	0.564746
Mri1	ref|Mus musculus methylthioribose-1-phosphate isomerase homolog (S. cerevisiae) (Mri1), mRNA [NM_026423]	0.564776
Mri1	ref|Mus musculus methylthioribose-1-phosphate isomerase homolog (S. cerevisiae) (Mri1), mRNA [NM_026423]	0.564936
Ptch1	ref|Mus musculus patched homolog 1 (Ptch1), mRNA [NM_008957]	0.564996
AK016576	gb|Mus musculus adult male testis cDNA, RIKEN full-length enriched library, clone:4932702A04 product:protocadherin gamma subfamily A, 11, full insert sequence. [AK016576]	0.565018
Nrarp	ref|Mus musculus Notch-regulated ankyrin repeat protein (Nrarp), mRNA [NM_025980]	0.565057
Calhm2	ref|Mus musculus calcium homeostasis modulator 2 (Calhm2), mRNA [NM_133746]	0.565121
Jrk	ref|Mus musculus jerky (Jrk), mRNA [NM_008415]	0.565141
Gck	ref|Mus musculus glucokinase (Gck), mRNA [NM_010292]	0.565147
B430316J06Rik	gb|Mus musculus 4 days neonate male adipose cDNA, RIKEN full-length enriched library, clone:B430316J06 product:unclassifiable, full insert sequence. [AK046698]	0.565347
Zfp58	ref|Mus musculus zinc finger protein 58 (Zfp58), mRNA [NM_001007575]	0.565378
BC049349	ref|Mus musculus cDNA sequence BC049349 (BC049349), mRNA [NM_001164581]	0.565439
Gemin8	ref|Mus musculus gem (nuclear organelle) associated protein 8 (Gemin8), mRNA [NM_146238]	0.565471
Gm9885	gb|Mus musculus predicted gene, ENSMUSG00000052629, mRNA (cDNA clone MGC:6909 IMAGE:2655941), complete cds. [BC006942]	0.565582
Sec23a	ref|Mus musculus SEC23A (S. cerevisiae) (Sec23a), mRNA [NM_009147]	0.56567
Dzip1l	ref|Mus musculus DAZ interacting protein 1-like (Dzip1l), mRNA [NM_028258]	0.565733
Pcyt1b	ref|Mus musculus phosphate cytidylyltransferase 1, choline, beta isoform (Pcyt1b), transcript variant 1, mRNA [NM_211138]	0.565749
Dok4	ref|Mus musculus docking protein 4 (Dok4), mRNA [NM_053246]	0.565759
Idi2	gb|Mus musculus 0 day neonate head cDNA, RIKEN full-length enriched library, clone:4833405L16 product:weakly similar to ISOPENTENYL PYROPHOSPHATE ISOMERASE TYPE 2 (CDNA FLJ32388 FIS, CLONE SKMUS1000129, MODERATELY SIMILAR TO ISOPENTENYL-DIPHOSPHATE DELTA-	0.565874
Anxa13	ref|Mus musculus annexin A13 (Anxa13), mRNA [NM_027211]	0.566034
Calb1	ref|Mus musculus calbindin 1 (Calb1), mRNA [NM_009788]	0.566057
NAP101973-1	Unknown	0.566138
Fut10	ref|Mus musculus fucosyltransferase 10 (Fut10), transcript variant A, mRNA [NM_001012517]	0.566319
Calb1	ref|Mus musculus calbindin 1 (Calb1), mRNA [NM_009788]	0.566356
2010107G23Rik	ref|Mus musculus RIKEN cDNA 2010107G23 gene (2010107G23Rik), mRNA [NM_027251]	0.56638
Men1	ref|Mus musculus multiple endocrine neoplasia 1 (Men1), transcript variant 2, mRNA [NM_008583]	0.566484
E2f1	ref|Mus musculus E2F transcription factor 1 (E2f1), mRNA [NM_007891]	0.566969
Cplx1	ref|Mus musculus complexin 1 (Cplx1), mRNA [NM_007756]	0.567045
ENSMUST00000071852	ens|COMM domain containing 7 Gene [Source:MGI (curated);Acc:MGI:1914197] [ENSMUST00000071852]	0.567152
AK086157	gb|Mus musculus 15 days embryo head cDNA, RIKEN full-length enriched library, clone:D930008M17 product:unclassifiable, full insert sequence. [AK086157]	0.5672
A230107N01Rik	gb|Mus musculus adult male hypothalamus cDNA, RIKEN full-length enriched library, clone:A230107N01 product:unclassifiable, full insert sequence. [AK039207]	0.567402
Evi5l	ens|ecotropic viral integration site 5 like Gene [Source:MGI Symbol;Acc:MGI:2442167] [ENSMUST00000086778]	0.567415
Brca1	ref|Mus musculus breast cancer 1 (Brca1), mRNA [NM_009764]	0.567422
Grid1	ens|glutamate receptor, ionotropic, delta 1 Gene [Source:MGI (curated);Acc:MGI:95812] [ENSMUST00000043349]	0.567519
Insm1	ref|Mus musculus insulinoma-associated 1 (Insm1), mRNA [NM_016889]	0.56759
Dydc2	ens|DPY30 domain containing 2 Gene [Source:MGI Symbol;Acc:MGI:1918450] [ENSMUST00000022316]	0.567594
Ptch1	ref|Mus musculus patched homolog 1 (Ptch1), mRNA [NM_008957]	0.567724
Plb1	ref|Mus musculus phospholipase B1 (Plb1), transcript variant 1, mRNA [NM_001081407]	0.567867
Mgat5b	ref|Mus musculus mannoside acetylglucosaminyltransferase 5, isoenzyme B (Mgat5b), mRNA [NM_172948]	0.567871
Kcnj14	ref|Mus musculus potassium inwardly-rectifying channel, subfamily J, member 14 (Kcnj14), mRNA [NM_145963]	0.56789
Rnf207	ref|Mus musculus ring finger protein 207 (Rnf207), mRNA [NM_001033489]	0.568223
ENSMUST00000109647	ens|V-set and transmembrane domain containing 2A Gene [Source:MGI (curated);Acc:MGI:2384826] [ENSMUST00000109647]	0.568241
Selplg	ref|Mus musculus selectin, platelet (p-selectin) ligand (Selplg), mRNA [NM_009151]	0.568353
Chia	ref|Mus musculus chitinase, acidic (Chia), mRNA [NM_023186]	0.568534
4930570G19Rik	gb|Mus musculus adult male testis cDNA, RIKEN full-length enriched library, clone:4930570G19 product:unclassifiable, full insert sequence. [AK016265]	0.568633
Sphkap	ref|Mus musculus SPHK1 interactor, AKAP domain containing (Sphkap), mRNA [NM_172430]	0.568696
Slc27a4	ref|Mus musculus solute carrier family 27 (fatty acid transporter), member 4 (Slc27a4), mRNA [NM_011989]	0.568713
Irf2bp1	ref|Mus musculus interferon regulatory factor 2 binding protein 1 (Irf2bp1), mRNA [NM_178757]	0.568837
Klhl23	ref|Mus musculus kelch-like 23 (Drosophila) (Klhl23), mRNA [NM_177784]	0.568897
Hmcn1	ref|Mus musculus hemicentin 1 (Hmcn1), mRNA [NM_001024720]	0.568948
6430531B16Rik	gb|Mus musculus RIKEN cDNA 6430531B16 gene, mRNA (cDNA clone IMAGE:5036118). [BC025923]	0.568954
Gstm4	ref|Mus musculus glutathione S-transferase, mu 4 (Gstm4), transcript variant 1, mRNA [NM_026764]	0.56903
BC048546	ref|Mus musculus cDNA sequence BC048546 (BC048546), mRNA [NM_001001179]	0.569262
Ppara	ref|Mus musculus peroxisome proliferator activated receptor alpha (Ppara), transcript variant 1, mRNA [NM_011144]	0.569293
Fgf13	ref|Mus musculus fibroblast growth factor 13 (Fgf13), mRNA [NM_010200]	0.569304
Tacr3	ref|Mus musculus tachykinin receptor 3 (Tacr3), mRNA [NM_021382]	0.569564
4931429I11Rik	ref|Mus musculus RIKEN cDNA 4931429I11 gene (4931429I11Rik), mRNA [NM_001081121]	0.569582
Zfp418	ref|Mus musculus zinc finger protein 418 (Zfp418), mRNA [NM_146179]	0.569614
Greb1l	ref|Mus musculus growth regulation by estrogen in breast cancer-like (Greb1l), mRNA [NM_001083628]	0.569694
Myt1	ref|Mus musculus myelin transcription factor 1 (Myt1), transcript variant 1, mRNA [NM_008665]	0.569784
Ccna1	ref|Mus musculus cyclin A1 (Ccna1), mRNA [NM_007628]	0.569852
Cdc37l1	gb|Mus musculus 16 days embryo head cDNA, RIKEN full-length enriched library, clone:C130031H07 product:cell division cycle 37 homolog (S. cerevisiae)-like, full insert sequence. [AK048044]	0.569871
A830082K12Rik	gb|Mus musculus 10 days neonate cortex cDNA, RIKEN full-length enriched library, clone:A830082K12 product:unclassifiable, full insert sequence. [AK044036]	0.569978
Dsg2	ref|Mus musculus desmoglein 2 (Dsg2), mRNA [NM_007883]	0.570019
Zbtb9	ref|Mus musculus zinc finger and BTB domain containing 9 (Zbtb9), mRNA [NM_001005916]	0.570042
Wdr11	ref|Mus musculus WD repeat domain 11 (Wdr11), mRNA [NM_172255]	0.570114
TC1658472	tc|Q25015_9VEST (Q25015) Lysin precursor, partial (9%) [TC1658472]	0.5702
Actr1b	ref|Mus musculus ARP1 actin-related protein 1 homolog B, centractin beta (yeast) (Actr1b), mRNA [NM_146107]	0.570211
Fto	ref|Mus musculus fat mass and obesity associated (Fto), mRNA [NM_011936]	0.570303
Siglec5	ref|Mus musculus sialic acid binding Ig-like lectin 5 (Siglec5), mRNA [NM_145581]	0.570341
Gli3	ref|Mus musculus GLI-Kruppel family member GLI3 (Gli3), mRNA [NM_008130]	0.570669
Igsf1	ref|Mus musculus immunoglobulin superfamily, member 1 (Igsf1), transcript variant 4, mRNA [NM_183336]	0.570809
9530019H20Rik	gb|Mus musculus adult male urinary bladder cDNA, RIKEN full-length enriched library, clone:9530019H20 product:unclassifiable, full insert sequence. [AK035339]	0.57092
Olfr160	ref|Mus musculus olfactory receptor 160 (Olfr160), mRNA [NM_030553]	0.571103
Lyrm7	ref|Mus musculus LYR motif containing 7 (Lyrm7), mRNA [NM_029327]	0.571216
Scrt1	ref|Mus musculus scratch homolog 1, zinc finger protein (Drosophila) (Scrt1), mRNA [NM_130893]	0.571376
Rims2	ref|Mus musculus regulating synaptic membrane exocytosis 2 (Rims2), mRNA [NM_053271]	0.571397
Eif2c3	ens|eukaryotic translation initiation factor 2C, 3 Gene [Source:MGI (curated);Acc:MGI:2446634] [ENSMUST00000069097]	0.571417
Tmem143	ref|Mus musculus transmembrane protein 143 (Tmem143), mRNA [NM_144801]	0.57157
Frzb	ref|Mus musculus frizzled-related protein (Frzb), mRNA [NM_011356]	0.571627
Lynx1	ref|Mus musculus Ly6/neurotoxin 1 (Lynx1), mRNA [NM_011838]	0.57165
Kmo	ref|Mus musculus kynurenine 3-monooxygenase (kynurenine 3-hydroxylase) (Kmo), mRNA [NM_133809]	0.571666
Kat2a	ref|Mus musculus K(lysine) acetyltransferase 2A (Kat2a), transcript variant 1, mRNA [NM_020004]	0.571743
Lmo3	ref|Mus musculus LIM domain only 3 (Lmo3), mRNA [NM_207222]	0.571808
Kbtbd3	ref|Mus musculus kelch repeat and BTB (POZ) domain containing 3 (Kbtbd3), transcript variant 1, mRNA [NM_026962]	0.571816
Trp53bp1	ens|transformation related protein 53 binding protein 1 Gene [Source:MGI (curated);Acc:MGI:1351320] [ENSMUST00000110648]	0.571876
Hspa12a	ref|Mus musculus heat shock protein 12A (Hspa12a), mRNA [NM_175199]	0.571893
ENSMUST00000101553	ens|DEAD/H (Asp-Glu-Ala-Asp/His) box polypeptide 26B Gene [Source:MGI (curated);Acc:MGI:2442593] [ENSMUST00000101553]	0.571895
Srgap2	ref|Mus musculus SLIT-ROBO Rho GTPase activating protein 2 (Srgap2), mRNA [NM_001081011]	0.571946
Adcy8	ref|Mus musculus adenylate cyclase 8 (Adcy8), mRNA [NM_009623]	0.572084
4930444A02Rik	ref|Mus musculus RIKEN cDNA 4930444A02 gene (4930444A02Rik), mRNA [NM_029037]	0.572087
ENSMUST00000141504	ens|RecQ protein-like Gene [Source:MGI (curated);Acc:MGI:103021] [ENSMUST00000141504]	0.572134
Cabp1	ref|Mus musculus calcium binding protein 1 (Cabp1), mRNA [NM_013879]	0.572138
Dpyd	ref|Mus musculus dihydropyrimidine dehydrogenase (Dpyd), mRNA [NM_170778]	0.572141
1600014C10Rik	ref|Mus musculus RIKEN cDNA 1600014C10 gene (1600014C10Rik), transcript variant 2, mRNA [NM_028166]	0.572206
Samm50	gb|Mus musculus 3 days neonate thymus cDNA, RIKEN full-length enriched library, clone:A630037B14 product:PROTEIN CGI-51 homolog [Homo sapiens], full insert sequence. [AK041783]	0.572288
Chrm1	ref|Mus musculus cholinergic receptor, muscarinic 1, CNS (Chrm1), transcript variant 2, mRNA [NM_007698]	0.572332
Fzr1	ref|Mus musculus fizzy/cell division cycle 20 related 1 (Drosophila) (Fzr1), mRNA [NM_019757]	0.572354
Cyp11a1	ref|Mus musculus cytochrome P450, family 11, subfamily a, polypeptide 1 (Cyp11a1), nuclear gene encoding mitochondrial protein, mRNA [NM_019779]	0.572417
Nudt22	ref|Mus musculus nudix (nucleoside diphosphate linked moiety X)-type motif 22 (Nudt22), mRNA [NM_026675]	0.57245
Arhgef11	ref|Mus musculus Rho guanine nucleotide exchange factor (GEF) 11 (Arhgef11), mRNA [NM_001003912]	0.572457
Omd	ref|Mus musculus osteomodulin (Omd), mRNA [NM_012050]	0.57246
Mertk	ref|Mus musculus c-mer proto-oncogene tyrosine kinase (Mertk), mRNA [NM_008587]	0.572516
Gas7	ref|Mus musculus growth arrest specific 7 (Gas7), transcript variant 1, mRNA [NM_008088]	0.572573
Col9a3	ref|Mus musculus collagen, type IX, alpha 3 (Col9a3), mRNA [NM_009936]	0.572669
Idh2	ref|Mus musculus isocitrate dehydrogenase 2 (NADP+), mitochondrial (Idh2), nuclear gene encoding mitochondrial protein, mRNA [NM_173011]	0.572789
Tmco5	ref|Mus musculus transmembrane and coiled-coil domains 5 (Tmco5), mRNA [NM_026104]	0.572843
Usp20	ref|Mus musculus ubiquitin specific peptidase 20 (Usp20), mRNA [NM_028846]	0.572915
Usp21	ref|Mus musculus ubiquitin specific peptidase 21 (Usp21), mRNA [NM_013919]	0.573106
Tjp3	ref|Mus musculus tight junction protein 3 (Tjp3), mRNA [NM_013769]	0.573155
Ttc15	ref|Mus musculus tetratricopeptide repeat domain 15 (Ttc15), transcript variant 1, mRNA [NM_178811]	0.573178
Gsk3a	ref|Mus musculus glycogen synthase kinase 3 alpha (Gsk3a), mRNA [NM_001031667]	0.573234
Gpr12	ref|Mus musculus G-protein coupled receptor 12 (Gpr12), transcript variant 1, mRNA [NM_001010941]	0.57333
Zfp661	ref|Mus musculus zinc finger protein 661 (Zfp661), transcript variant 1, mRNA [NM_028141]	0.573436
Trim45	ref|Mus musculus tripartite motif-containing 45 (Trim45), transcript variant 2, mRNA [NM_194343]	0.573512
A_52_P989547	Unknown	0.573551
1110018G07Rik	ref|Mus musculus RIKEN cDNA 1110018G07 gene (1110018G07Rik), mRNA [NM_178065]	0.573561
AK042814	gb|Mus musculus 7 days neonate cerebellum cDNA, RIKEN full-length enriched library, clone:A730026L19 product:unclassifiable, full insert sequence. [AK042814]	0.573666
ENSMUST00000111820	gb|Mus musculus cDNA, clone:Y2G0114L23, strand:plus, reference:ENSEMBL:Mouse-Transcript-ENST:ENSMUST00000060207, based on BLAT search. [AK209324]	0.573732
Mfsd4	ref|Mus musculus major facilitator superfamily domain containing 4 (Mfsd4), transcript variant b, mRNA [NM_001114662]	0.573735
AK014007	gb|Mus musculus 13 days embryo head cDNA, RIKEN full-length enriched library, clone:3110005P07 product:Warning: possibly reversed clone, full insert sequence. [AK014007]	0.573852
Prepl	ref|Mus musculus prolyl endopeptidase-like (Prepl), transcript variant 2, mRNA [NM_145984]	0.574279
Pigh	ref|Mus musculus phosphatidylinositol glycan anchor biosynthesis, class H (Pigh), mRNA [NM_029988]	0.574345
Slc5a7	ref|Mus musculus solute carrier family 5 (choline transporter), member 7 (Slc5a7), mRNA [NM_022025]	0.57436
Olfr519	ref|Mus musculus olfactory receptor 519 (Olfr519), mRNA [NM_207160]	0.574387
ENSMUST00000115059	ens|odd Oz/ten-m homolog 1 (Drosophila) Gene [Source:MGI (curated);Acc:MGI:1345185] [ENSMUST00000115059]	0.574424
Capsl	ref|Mus musculus calcyphosine-like (Capsl), mRNA [NM_029341]	0.574507
E2f1	ref|Mus musculus E2F transcription factor 1 (E2f1), mRNA [NM_007891]	0.574578
BC053749	ref|Mus musculus cDNA sequence BC053749 (BC053749), mRNA [NM_183321]	0.574758
Msx3	ref|Mus musculus homeobox, msh-like 3 (Msx3), mRNA [NM_010836]	0.574797
2610028H24Rik	ref|Mus musculus RIKEN cDNA 2610028H24 gene (2610028H24Rik), mRNA [NM_029816]	0.575049
Ptch1	ref|Mus musculus patched homolog 1 (Ptch1), mRNA [NM_008957]	0.575055
Lmbr1	ref|Mus musculus limb region 1 (Lmbr1), mRNA [NM_020295]	0.575058
Fbxl17	ref|Mus musculus F-box and leucine-rich repeat protein 17 (Fbxl17), mRNA [NM_015794]	0.575146
Ephx1	ref|Mus musculus epoxide hydrolase 1, microsomal (Ephx1), mRNA [NM_010145]	0.57518
Tmem132c	ref|Mus musculus transmembrane protein 132C (Tmem132c), mRNA [NM_175432]	0.575345
ENSMUST00000046683	ens|RIKEN cDNA 9130019P16 gene Gene [Source:MGI Symbol;Acc:MGI:1918824] [ENSMUST00000046683]	0.575356
AK044606	gb|Mus musculus adult retina cDNA, RIKEN full-length enriched library, clone:A930026I10 product:unclassifiable, full insert sequence. [AK044606]	0.575484
Nudt17	ref|Mus musculus nudix (nucleoside diphosphate linked moiety X)-type motif 17 (Nudt17), transcript variant 2, mRNA [NM_001162925]	0.575564
Scai	ref|Mus musculus suppressor of cancer cell invasion (Scai), mRNA [NM_178778]	0.575587
Nuak1	ref|Mus musculus NUAK family, SNF1-like kinase, 1 (Nuak1), mRNA [NM_001004363]	0.575699
Amdhd2	gb|Mus musculus adult male olfactory brain cDNA, RIKEN full-length enriched library, clone:6430547H16 product:hypothetical Metallo-dependent hydrolase, composite containing protein, full insert sequence. [AK078259]	0.575829
Nckipsd	ref|Mus musculus NCK interacting protein with SH3 domain (Nckipsd), mRNA [NM_030729]	0.575836
4930452B06Rik	ref|Mus musculus RIKEN cDNA 4930452B06 gene (4930452B06Rik), mRNA [NM_028934]	0.575898
NAP061882-1	Unknown	0.575899
Pcnt	ref|Mus musculus pericentrin (kendrin) (Pcnt), transcript variant 1, mRNA [NM_008787]	0.575943
Itga8	ref|Mus musculus integrin alpha 8 (Itga8), mRNA [NM_001001309]	0.576304
2610039C10Rik	ref|Mus musculus RIKEN cDNA 2610039C10 gene (2610039C10Rik), mRNA [NM_025642]	0.576337
AK020571	gb|Mus musculus adult male urinary bladder cDNA, RIKEN full-length enriched library, clone:9530025I05 product:hypothetical protein, full insert sequence. [AK020571]	0.576447
Narf	ref|Mus musculus nuclear prelamin A recognition factor (Narf), mRNA [NM_026272]	0.576581
AK032125	gb|Mus musculus adult male medulla oblongata cDNA, RIKEN full-length enriched library, clone:6332404K23 product:unclassifiable, full insert sequence. [AK032125]	0.576607
Zfp688	ref|Mus musculus zinc finger protein 688 (Zfp688), mRNA [NM_026999]	0.576715
Vamp1	ref|Mus musculus vesicle-associated membrane protein 1 (Vamp1), transcript variant 1, mRNA [NM_009496]	0.576715
Actr3b	gb|Mus musculus ARP3 actin-related protein 3 homolog B (yeast), mRNA (cDNA clone IMAGE:5685374). [BC053106]	0.576771
Ppara	ref|Mus musculus peroxisome proliferator activated receptor alpha (Ppara), transcript variant 1, mRNA [NM_011144]	0.576957
ENSMUST00000112634	ens|UDP-N-acetyl-alpha-D-galactosamine:polypeptide N-acetylgalactosaminyltransferase 13 Gene [Source:MGI (curated);Acc:MGI:2139447] [ENSMUST00000112634]	0.576997
Tubg1	ref|Mus musculus tubulin, gamma 1 (Tubg1), mRNA [NM_134024]	0.577049
DXBay18	ref|Mus musculus DNA segment, Chr X, Baylor 18 (DXBay18), mRNA [NM_001025384]	0.577305
4930477O03Rik	gb|Mus musculus adult male testis cDNA, RIKEN full-length enriched library, clone:4930477O03 product:unclassifiable, full insert sequence. [AK019646]	0.577437
Coro1b	ref|Mus musculus coronin, actin binding protein 1B (Coro1b), mRNA [NM_011778]	0.577568
Hectd3	ref|Mus musculus HECT domain containing 3 (Hectd3), mRNA [NM_175244]	0.577724
ENSMUST00000136903	ens|alpha globin regulatory element containing gene Gene [Source:MGI (curated);Acc:MGI:109258] [ENSMUST00000136903]	0.577736
Scn3b	ref|Mus musculus sodium channel, voltage-gated, type III, beta (Scn3b), transcript variant 2, mRNA [NM_178227]	0.577979
AK047151	gb|Mus musculus 10 days neonate cerebellum cDNA, RIKEN full-length enriched library, clone:B930027M10 product:unclassifiable, full insert sequence. [AK047151]	0.578179
Sall3	ref|Mus musculus sal-like 3 (Drosophila) (Sall3), mRNA [NM_178280]	0.578255
Acn9	ens|ACN9 homolog (S. cerevisiae) Gene [Source:MGI (curated);Acc:MGI:1913288] [ENSMUST00000040826]	0.578266
Il4	ref|Mus musculus interleukin 4 (Il4), transcript variant 1, mRNA [NM_021283]	0.578272
ENSMUST00000155527	ens|cadherin 8 Gene [Source:MGI (curated);Acc:MGI:107434] [ENSMUST00000155527]	0.578294
Pigz	ref|Mus musculus phosphatidylinositol glycan anchor biosynthesis, class Z (Pigz), mRNA [NM_172822]	0.578342
Tsix	ref|Mus musculus X (inactive)-specific transcript, antisense (Tsix), antisense RNA [NR_002844]	0.57848
Actn3	ref|Mus musculus actinin alpha 3 (Actn3), mRNA [NM_013456]	0.57863
Ogdh	ref|Mus musculus oxoglutarate dehydrogenase (lipoamide) (Ogdh), nuclear gene encoding mitochondrial protein, mRNA [NM_010956]	0.578718
Tcfap2d	ref|Mus musculus transcription factor AP-2, delta (Tcfap2d), mRNA [NM_153154]	0.578803
Dcx	ref|Mus musculus doublecortin (Dcx), transcript variant 4, mRNA [NM_010025]	0.578993
Pms1	ref|Mus musculus postmeiotic segregation increased 1 (S. cerevisiae) (Pms1), mRNA [NM_153556]	0.579012
Ccdc85a	ref|Mus musculus coiled-coil domain containing 85A (Ccdc85a), transcript variant 1, mRNA [NM_181577]	0.579047
Rbm11	ref|Mus musculus RNA binding motif protein 11 (Rbm11), mRNA [NM_198302]	0.579139
TC1624228	tc|Q5JK17_ORYSA (Q5JK17) Transcription factor ICE1-like, partial (5%) [TC1624228]	0.579588
Olfm3	ref|Mus musculus olfactomedin 3 (Olfm3), transcript variant B, mRNA [NM_153157]	0.579648
Cc2d2a	ref|Mus musculus coiled-coil and C2 domain containing 2A (Cc2d2a), mRNA [NM_172274]	0.579652
Rfx3	ref|Mus musculus regulatory factor X, 3 (influences HLA class II expression) (Rfx3), transcript variant 1, mRNA [NM_011265]	0.579721
Ttc9b	ref|Mus musculus tetratricopeptide repeat domain 9B (Ttc9b), mRNA [NM_028417]	0.579748
Wdr62	ref|Mus musculus WD repeat domain 62 (Wdr62), mRNA [NM_146186]	0.579777
AK034056	gb|Mus musculus adult male diencephalon cDNA, RIKEN full-length enriched library, clone:9330152C01 product:unclassifiable, full insert sequence. [AK034056]	0.57998
Ints4	ref|Mus musculus integrator complex subunit 4 (Ints4), mRNA [NM_027256]	0.580134
AK044575	gb|Mus musculus adult retina cDNA, RIKEN full-length enriched library, clone:A930024H23 product:actin-related protein 8 homolog (S. cerevisiae), full insert sequence. [AK044575]	0.580174
Zfp28	ref|Mus musculus zinc finger protein 28 (Zfp28), mRNA [NM_175247]	0.580196
Selplg	ref|Mus musculus selectin, platelet (p-selectin) ligand (Selplg), mRNA [NM_009151]	0.580197
B3galt2	ref|Mus musculus UDP-Gal:betaGlcNAc beta 1,3-galactosyltransferase, polypeptide 2 (B3galt2), mRNA [NM_020025]	0.58043
A_51_P392414	Unknown	0.580561
Gpbp1l1	ref|Mus musculus GC-rich promoter binding protein 1-like 1 (Gpbp1l1), mRNA [NM_029868]	0.580619
Sytl1	ref|Mus musculus synaptotagmin-like 1 (Sytl1), mRNA [NM_031393]	0.580684
Rbl2	ref|Mus musculus retinoblastoma-like 2 (Rbl2), mRNA [NM_011250]	0.580745
Olfr155	ref|Mus musculus olfactory receptor 155 (Olfr155), mRNA [NM_019473]	0.580821
Aspscr1	ref|Mus musculus alveolar soft part sarcoma chromosome region, candidate 1 (human) (Aspscr1), transcript variant 1, mRNA [NM_026877]	0.580926
AK081163	gb|Mus musculus 10 days neonate cerebellum cDNA, RIKEN full-length enriched library, clone:B930094O12 product:unclassifiable, full insert sequence. [AK081163]	0.580953
Cnot1	ref|Mus musculus CCR4-NOT transcription complex, subunit 1 (Cnot1), transcript variant 1, mRNA [NM_153164]	0.58109
Cyp46a1	ref|Mus musculus cytochrome P450, family 46, subfamily a, polypeptide 1 (Cyp46a1), mRNA [NM_010010]	0.581164
NAP042151-1	Unknown	0.581185
ENSMUST00000027979	ens|U2AF homology motif (UHM) kinase 1 Gene [Source:MGI (curated);Acc:MGI:1341908] [ENSMUST00000027979]	0.581233
Fut9	ref|Mus musculus fucosyltransferase 9 (Fut9), mRNA [NM_010243]	0.581252
Tom1l2	ref|Mus musculus target of myb1-like 2 (chicken) (Tom1l2), transcript variant 2, mRNA [NM_001039092]	0.581349
Sgpp2	ref|Mus musculus sphingosine-1-phosphate phosphotase 2 (Sgpp2), mRNA [NM_001004173]	0.581411
Xpo7	gb|Mus musculus 12 days embryo spinal ganglion cDNA, RIKEN full-length enriched library, clone:D130082J02 product:unclassifiable, full insert sequence. [AK084066]	0.58144
Hip1	ref|Mus musculus huntingtin interacting protein 1 (Hip1), mRNA [NM_146001]	0.5815
Pex10	ref|Mus musculus peroxisomal biogenesis factor 10 (Pex10), mRNA [NM_001042407]	0.581605
AK086389	gb|Mus musculus 15 days embryo head cDNA, RIKEN full-length enriched library, clone:D930025A16 product:unclassifiable, full insert sequence. [AK086389]	0.582156
Pcdhb12	ref|Mus musculus protocadherin beta 12 (Pcdhb12), mRNA [NM_053137]	0.582472
Esrrg	ref|Mus musculus estrogen-related receptor gamma (Esrrg), mRNA [NM_011935]	0.582854
Dct	ref|Mus musculus dopachrome tautomerase (Dct), mRNA [NM_010024]	0.582882
Psg16	ref|Mus musculus pregnancy specific glycoprotein 16 (Psg16), mRNA [NM_007676]	0.583024
Ttbk1	ref|Mus musculus tau tubulin kinase 1 (Ttbk1), mRNA [NM_001162864]	0.583158
Syp	ref|Mus musculus synaptophysin (Syp), mRNA [NM_009305]	0.58321
Bank1	ref|Mus musculus B-cell scaffold protein with ankyrin repeats 1 (Bank1), mRNA [NM_001033350]	0.583235
1500002I01Rik	gb|Mus musculus adult male cerebellum cDNA, RIKEN full-length enriched library, clone:1500002I01 product:unclassifiable, full insert sequence. [AK005117]	0.583245
Gtpbp3	ref|Mus musculus GTP binding protein 3 (Gtpbp3), nuclear gene encoding mitochondrial protein, mRNA [NM_032544]	0.583247
Fam84a	ref|Mus musculus family with sequence similarity 84, member A (Fam84a), mRNA [NM_029007]	0.58336
Btnl9	ref|Mus musculus butyrophilin-like 9 (Btnl9), mRNA [NM_172793]	0.583413
Fat4	ref|Mus musculus FAT tumor suppressor homolog 4 (Drosophila) (Fat4), mRNA [NM_183221]	0.583438
Copg	ref|Mus musculus coatomer protein complex, subunit gamma (Copg), transcript variant 1, mRNA [NM_017477]	0.583452
Rab42-ps	gb|Mus musculus adult male urinary bladder cDNA, RIKEN full-length enriched library, clone:9530096D07 product:unclassifiable, full insert sequence. [AK035722]	0.583513
Zswim3	ref|Mus musculus zinc finger, SWIM domain containing 3 (Zswim3), mRNA [NM_178375]	0.583519
Accn4	ref|Mus musculus amiloride-sensitive cation channel 4, pituitary (Accn4), mRNA [NM_183022]	0.583525
D5Ertd579e	ref|Mus musculus DNA segment, Chr 5, ERATO Doi 579, expressed (D5Ertd579e), mRNA [NM_001081232]	0.583621
Arpm1	ref|Mus musculus actin related protein M1 (Arpm1), mRNA [NM_029690]	0.583695
Timp4	ref|Mus musculus tissue inhibitor of metalloproteinase 4 (Timp4), mRNA [NM_080639]	0.583712
Zfhx2	ref|Mus musculus zinc finger homeobox 2 (Zfhx2), mRNA [NM_001039198]	0.583734
Nupl2	ref|Mus musculus nucleoporin like 2 (Nupl2), mRNA [NM_153092]	0.58379
Pbx2	ref|Mus musculus pre B-cell leukemia transcription factor 2 (Pbx2), mRNA [NM_017463]	0.583883
4930480K23Rik	gb|Mus musculus adult male testis cDNA, RIKEN full-length enriched library, clone:4930480K23 product:unclassifiable, full insert sequence. [AK015602]	0.583967
D230044P21Rik	gb|Mus musculus 2 days pregnant adult female oviduct cDNA, RIKEN full-length enriched library, clone:E230003B12 product:unclassifiable, full insert sequence. [AK053933]	0.583995
Rasgrp2	ref|Mus musculus RAS, guanyl releasing protein 2 (Rasgrp2), mRNA [NM_011242]	0.584118
Vmac	ref|Mus musculus vimentin-type intermediate filament associated coiled-coil protein (Vmac), transcript variant 1, mRNA [NM_178926]	0.584121
Macrod1	ref|Mus musculus MACRO domain containing 1 (Macrod1), mRNA [NM_134147]	0.584213
Fat4	ref|Mus musculus FAT tumor suppressor homolog 4 (Drosophila) (Fat4), mRNA [NM_183221]	0.584243
Ptch1	ref|Mus musculus patched homolog 1 (Ptch1), mRNA [NM_008957]	0.584355
Tcfap2e	ref|Mus musculus transcription factor AP-2, epsilon (Tcfap2e), mRNA [NM_198960]	0.584421
Slc17a6	ref|Mus musculus solute carrier family 17 (sodium-dependent inorganic phosphate cotransporter), member 6 (Slc17a6), mRNA [NM_080853]	0.584434
Fam84a	ref|Mus musculus family with sequence similarity 84, member A (Fam84a), mRNA [NM_029007]	0.58445
Fam188b	ref|Mus musculus family with sequence similarity 188, member B (Fam188b), transcript variant 2, mRNA [NM_177883]	0.584537
Slc35b4	ref|Mus musculus solute carrier family 35, member B4 (Slc35b4), mRNA [NM_021435]	0.584672
Akt3	ref|Mus musculus thymoma viral proto-oncogene 3 (Akt3), mRNA [NM_011785]	0.584693
AK045961	gb|Mus musculus adult male corpora quadrigemina cDNA, RIKEN full-length enriched library, clone:B230327I23 product:unclassifiable, full insert sequence. [AK045961]	0.584754
Tmem186	gb|Mus musculus 12 days embryo head cDNA, RIKEN full-length enriched library, clone:3000002F03 product:unclassifiable, full insert sequence. [AK013859]	0.584766
Ncoa7	ref|Mus musculus nuclear receptor coactivator 7 (Ncoa7), transcript variant 1, mRNA [NM_172495]	0.584808
Rab11b	ref|Mus musculus RAB11B, member RAS oncogene family (Rab11b), mRNA [NM_008997]	0.584828
Satb2	ref|Mus musculus special AT-rich sequence binding protein 2 (Satb2), mRNA [NM_139146]	0.584873
Scn1b	ref|Mus musculus sodium channel, voltage-gated, type I, beta (Scn1b), mRNA [NM_011322]	0.584901
Wwox	gb|Mus musculus adult male hippocampus cDNA, RIKEN full-length enriched library, clone:C630002P05 product:WW domain-containing oxidoreductase, full insert sequence. [AK083096]	0.585061
Cd320	ref|Mus musculus CD320 antigen (Cd320), mRNA [NM_019421]	0.585143
Neu1	gb|Mus musculus B16 F10Y cells cDNA, RIKEN full-length enriched library, clone:G370061C12 product:Warning: possibly reversed clone, full insert sequence. [AK148229]	0.585327
Ogdhl	ref|Mus musculus oxoglutarate dehydrogenase-like (Ogdhl), nuclear gene encoding mitochondrial protein, mRNA [NM_001081130]	0.585499
Cdnf	ref|Mus musculus cerebral dopamine neurotrophic factor (Cdnf), mRNA [NM_177647]	0.585598
Parp1	ref|Mus musculus poly (ADP-ribose) polymerase family, member 1 (Parp1), mRNA [NM_007415]	0.585616
2010007H12Rik	ref|Mus musculus RIKEN cDNA 2010007H12 gene (2010007H12Rik), mRNA [NM_027242]	0.585828
Sftpc	ref|Mus musculus surfactant associated protein C (Sftpc), mRNA [NM_011359]	0.585875
Dok7	ref|Mus musculus docking protein 7 (Dok7), mRNA [NM_172708]	0.585903
Ralgapb	ref|Mus musculus Ral GTPase activating protein, beta subunit (non-catalytic) (Ralgapb), mRNA [NM_177658]	0.586008
Lrat	ref|Mus musculus lecithin-retinol acyltransferase (phosphatidylcholine-retinol-O-acyltransferase) (Lrat), mRNA [NM_023624]	0.586072
AA408296	ref|Mus musculus expressed sequence AA408296 (AA408296), mRNA [NM_145415]	0.58608
Gabrr2	ref|Mus musculus gamma-aminobutyric acid (GABA) C receptor, subunit rho 2 (Gabrr2), mRNA [NM_008076]	0.586094
A230060L02Rik	gb|Mus musculus adult male hypothalamus cDNA, RIKEN full-length enriched library, clone:A230060L02 product:unclassifiable, full insert sequence. [AK038762]	0.586121
Scml4	ref|Mus musculus sex comb on midleg-like 4 (Drosophila) (Scml4), mRNA [NM_172938]	0.586345
Jdp2	ref|Mus musculus Jun dimerization protein 2 (Jdp2), mRNA [NM_030887]	0.586447
Mrpl11	ref|Mus musculus mitochondrial ribosomal protein L11 (Mrpl11), nuclear gene encoding mitochondrial protein, mRNA [NM_025553]	0.586535
Itga8	ref|Mus musculus integrin alpha 8 (Itga8), mRNA [NM_001001309]	0.58655
Cd4	gb|Mouse mRNA for T-cell surface glycoprotein CD4 (L3T4). [X04836]	0.586563
ENSMUST00000009260	ens|Putative uncharacterized protein [Source:UniProtKB/TrEMBL;Acc:Q9D5N2] [ENSMUST00000009260]	0.586582
Gpr158	ref|Mus musculus G protein-coupled receptor 158 (Gpr158), mRNA [NM_001004761]	0.586617
Mmp15	ref|Mus musculus matrix metallopeptidase 15 (Mmp15), mRNA [NM_008609]	0.586677
Gm7104	ref|Mus musculus predicted gene 7104 (Gm7104), non-coding RNA [NR_033570]	0.587039
AK044424	gb|Mus musculus adult retina cDNA, RIKEN full-length enriched library, clone:A930012B14 product:unclassifiable, full insert sequence. [AK044424]	0.587054
Brms1l	ref|Mus musculus breast cancer metastasis-suppressor 1-like (Brms1l), mRNA [NM_001037756]	0.587137
Akap1	ref|Mus musculus A kinase (PRKA) anchor protein 1 (Akap1), nuclear gene encoding mitochondrial protein, transcript variant 2, mRNA [NM_001042541]	0.58716
Klc2	ref|Mus musculus kinesin light chain 2 (Klc2), mRNA [NM_008451]	0.587188
Ntng1	ref|Mus musculus netrin G1 (Ntng1), transcript variant a, mRNA [NM_030699]	0.58722
Gm13629	ref|Mus musculus predicted gene 13629 (Gm13629), non-coding RNA [NR_033495]	0.587225
Cnnm2	ref|Mus musculus cyclin M2 (Cnnm2), transcript variant 1, mRNA [NM_033569]	0.58726
Ipo5	gb|Mus musculus 16 days neonate heart cDNA, RIKEN full-length enriched library, clone:D830033P17 product:unclassifiable, full insert sequence. [AK085961]	0.58743
Vwc2l	gb|Mus musculus 12 days embryo spinal ganglion cDNA, RIKEN full-length enriched library, clone:D130026K08 product:hypothetical Cysteine-rich region profile/Protease inhibitor, PMP and SGCI/EGF-like domain containing protein, full insert sequence. [AK08385	0.587466
Cited2	gb|Mus musculus msg-related gene 1 (mrg1) mRNA, complete cds. [U86445]	0.587488
Znfx1	ref|Mus musculus zinc finger, NFX1-type containing 1 (Znfx1), mRNA [NM_001033196]	0.58751
Ttll10	ref|Mus musculus tubulin tyrosine ligase-like family, member 10 (Ttll10), mRNA [NM_029264]	0.587721
Tecrl	ref|Mus musculus trans-2,3-enoyl-CoA reductase-like (Tecrl), mRNA [NM_153801]	0.587746
Krt8	ref|Mus musculus keratin 8 (Krt8), mRNA [NM_031170]	0.587749
Zdhhc15	ref|Mus musculus zinc finger, DHHC domain containing 15 (Zdhhc15), mRNA [NM_175358]	0.587758
Dync2li1	ref|Mus musculus dynein cytoplasmic 2 light intermediate chain 1 (Dync2li1), mRNA [NM_172256]	0.58784
Snx27	ref|Mus musculus sorting nexin family member 27 (Snx27), transcript variant 2, mRNA [NM_029721]	0.587975
Ptch1	ref|Mus musculus patched homolog 1 (Ptch1), mRNA [NM_008957]	0.587984
Luzp1	ref|Mus musculus leucine zipper protein 1 (Luzp1), mRNA [NM_024452]	0.588064
Pacs1	ref|Mus musculus phosphofurin acidic cluster sorting protein 1 (Pacs1), mRNA [NM_153129]	0.588155
Lgals12	ref|Mus musculus lectin, galactose binding, soluble 12 (Lgals12), mRNA [NM_019516]	0.588308
Stard5	ref|Mus musculus StAR-related lipid transfer (START) domain containing 5 (Stard5), mRNA [NM_023377]	0.588333
9430012M22Rik	gb|Mus musculus 12 days embryo embryonic body between diaphragm region and neck cDNA, RIKEN full-length enriched library, clone:9430012M22 product:unclassifiable, full insert sequence. [AK020412]	0.588379
Vps45	ref|Mus musculus vacuolar protein sorting 45 (yeast) (Vps45), mRNA [NM_013841]	0.588382
4921504A21Rik	gb|Mus musculus adult male corpora quadrigemina cDNA, RIKEN full-length enriched library, clone:B230374I03 product:unclassifiable, full insert sequence. [AK046351]	0.588398
Fam186b	ref|Mus musculus family with sequence similarity 186, member B (Fam186b), mRNA [NM_001081254]	0.588511
Fam40b	ref|Mus musculus family with sequence similarity 40, member B (Fam40b), transcript variant 1, mRNA [NM_177204]	0.588551
4930529C04Rik	ref|Mus musculus RIKEN cDNA 4930529C04 gene (4930529C04Rik), non-coding RNA [NR_033593]	0.588559
A930005K07Rik	gb|Mus musculus adult retina cDNA, RIKEN full-length enriched library, clone:A930005K07 product:unclassifiable, full insert sequence. [AK080704]	0.588581
Gm166	ref|Mus musculus predicted gene 166 (Gm166), mRNA [NM_001033040]	0.588606
Srl	ref|Mus musculus sarcalumenin (Srl), mRNA [NM_175347]	0.588644
Lnx1	ref|Mus musculus ligand of numb-protein X 1 (Lnx1), transcript variant 2, mRNA [NM_010727]	0.588673
Tada3	ref|Mus musculus transcriptional adaptor 3 (Tada3), mRNA [NM_133932]	0.588701
Gli1	ref|Mus musculus GLI-Kruppel family member GLI1 (Gli1), mRNA [NM_010296]	0.588771
Nup205	ref|Mus musculus nucleoporin 205 (Nup205), mRNA [NM_027513]	0.588778
Ttc15	ref|Mus musculus tetratricopeptide repeat domain 15 (Ttc15), transcript variant 1, mRNA [NM_178811]	0.588905
Ppara	ref|Mus musculus peroxisome proliferator activated receptor alpha (Ppara), transcript variant 1, mRNA [NM_011144]	0.588999
C030046I01Rik	ref|Mus musculus RIKEN cDNA C030046I01 gene (C030046I01Rik), mRNA [NM_177994]	0.589065
Neurl1a	ref|Mus musculus neuralized homolog 1A (Drosophila) (Neurl1a), transcript variant 1, mRNA [NM_021360]	0.589134
Ppp2r1a	ref|Mus musculus protein phosphatase 2 (formerly 2A), regulatory subunit A (PR 65), alpha isoform (Ppp2r1a), mRNA [NM_016891]	0.589141
Igk-V	gb|Mus musculus immunoglobulin kappa chain variable region mRNA, partial cds. [AF086602]	0.589197
AK047832	gb|Mus musculus 16 days embryo head cDNA, RIKEN full-length enriched library, clone:C130002M15 product:unclassifiable, full insert sequence. [AK047832]	0.589218
ENSMUST00000059708	ens|solute carrier family 26, member 8 Gene [Source:MGI (curated);Acc:MGI:2385046] [ENSMUST00000059708]	0.5893
Phka1	ref|Mus musculus phosphorylase kinase alpha 1 (Phka1), transcript variant 1, mRNA [NM_008832]	0.589311
ENSMUST00000109443	ens|protein tyrosine phosphatase, receptor type, T Gene [Source:MGI (curated);Acc:MGI:1321152] [ENSMUST00000109443]	0.589334
Ano8	ref|Mus musculus anoctamin 8 (Ano8), mRNA [NM_001164679]	0.589352
NAP046289-1	Unknown	0.58945
Tyw1	ref|Mus musculus tRNA-yW synthesizing protein 1 homolog (S. cerevisiae) (Tyw1), transcript variant 1, mRNA [NM_001015876]	0.589464
Shroom1	ref|Mus musculus shroom family member 1 (Shroom1), mRNA [NM_027917]	0.589704
Cmya5	ref|Mus musculus cardiomyopathy associated 5 (Cmya5), mRNA [NM_023821]	0.589704
Ell3	ref|Mus musculus elongation factor RNA polymerase II-like 3 (Ell3), mRNA [NM_145973]	0.58971
Ap2a1	ref|Mus musculus adaptor protein complex AP-2, alpha 1 subunit (Ap2a1), transcript variant 1, mRNA [NM_007458]	0.589772
Trib2	ref|Mus musculus tribbles homolog 2 (Drosophila) (Trib2), mRNA [NM_144551]	0.589787
ENSMUST00000140400	ens|CD55 antigen Gene [Source:MGI (curated);Acc:MGI:104850] [ENSMUST00000140400]	0.589807
ENSMUST00000031781	ens|coiled-coil domain containing 136 Gene [Source:MGI (curated);Acc:MGI:1918128] [ENSMUST00000031781]	0.589972
AV230399	gb|AV230399 RIKEN full-length enriched, 0 day neonate skin Mus musculus cDNA clone 4631429G01 3'. [AV230399]	0.590007
Fancf	gb|Mus musculus 7 days neonate cerebellum cDNA, RIKEN full-length enriched library, clone:A730004C17 product:unclassifiable, full insert sequence. [AK042550]	0.590122
Dnmbp	ref|Mus musculus dynamin binding protein (Dnmbp), mRNA [NM_028029]	0.590284
LOC100044027	ref|PREDICTED: Mus musculus similar to A430107P09Rik protein (LOC100044027), mRNA [XM_001478384]	0.590302
Thsd7a	ref|Mus musculus thrombospondin, type I, domain containing 7A (Thsd7a), mRNA [NM_001164805]	0.590316
Slc26a8	ens|solute carrier family 26, member 8 Gene [Source:MGI (curated);Acc:MGI:2385046] [ENSMUST00000040158]	0.59032
Oas1b	ref|Mus musculus 2'-5' oligoadenylate synthetase 1B (Oas1b), mRNA [NM_001083925]	0.590452
Cdc23	ref|Mus musculus CDC23 (cell division cycle 23, yeast, homolog) (Cdc23), mRNA [NM_178347]	0.590531
Ism1	ref|Mus musculus isthmin 1 homolog (zebrafish) (Ism1), mRNA [NM_001126490]	0.590616
Dusp19	ref|Mus musculus dual specificity phosphatase 19 (Dusp19), mRNA [NM_024438]	0.590618
Pde8b	gb|Mus musculus adult male diencephalon cDNA, RIKEN full-length enriched library, clone:9330209J16 product:unclassifiable, full insert sequence. [AK034510]	0.590626
ENSMUST00000070212	ens|cyclic nucleotide gated channel beta 1 Gene [Source:MGI (curated);Acc:MGI:2664102] [ENSMUST00000070212]	0.590649
Fabp3	ref|Mus musculus fatty acid binding protein 3, muscle and heart (Fabp3), mRNA [NM_010174]	0.590758
Srd5a3	ref|Mus musculus steroid 5 alpha-reductase 3 (Srd5a3), mRNA [NM_020611]	0.590853
Fscn2	ref|Mus musculus fascin homolog 2, actin-bundling protein, retinal (Strongylocentrotus purpuratus) (Fscn2), mRNA [NM_172802]	0.590859
Spnb1	ref|Mus musculus spectrin beta 1 (Spnb1), mRNA [NM_013675]	0.590908
NAP055769-1	Unknown	0.590962
Sntg1	ref|Mus musculus syntrophin, gamma 1 (Sntg1), mRNA [NM_027671]	0.590976
Gm16489	gb|Mus musculus predicted gene, ENSMUSG00000058380, mRNA (cDNA clone IMAGE:4190185), partial cds. [BC026389]	0.591063
Cdk13	ref|Mus musculus cyclin-dependent kinase 13 (Cdk13), transcript variant 1, mRNA [NM_001081058]	0.591068
Sox5	ens|SRY-box containing gene 5 Gene [Source:MGI (curated);Acc:MGI:98367] [ENSMUST00000038815]	0.591244
Mapk8ip2	ref|Mus musculus mitogen-activated protein kinase 8 interacting protein 2 (Mapk8ip2), mRNA [NM_021921]	0.591316
Slc3a1	ref|Mus musculus solute carrier family 3, member 1 (Slc3a1), mRNA [NM_009205]	0.591416
Abcg4	ref|Mus musculus ATP-binding cassette, sub-family G (WHITE), member 4 (Abcg4), mRNA [NM_138955]	0.591467
Sis	ref|Mus musculus sucrase isomaltase (alpha-glucosidase) (Sis), mRNA [NM_001081137]	0.591535
Obscn	ref|Mus musculus obscurin, cytoskeletal calmodulin and titin-interacting RhoGEF (Obscn), transcript variant 1, mRNA [NM_001171512]	0.59154
Zfp148	ref|Mus musculus zinc finger protein 148 (Zfp148), mRNA [NM_011749]	0.591569
AK052354	gb|Mus musculus 13 days embryo heart cDNA, RIKEN full-length enriched library, clone:D330037B11 product:unclassifiable, full insert sequence. [AK052354]	0.591692
Haus5	ref|Mus musculus HAUS augmin-like complex, subunit 5 (Haus5), mRNA [NM_027999]	0.591707
Arhgef17	ref|Mus musculus Rho guanine nucleotide exchange factor (GEF) 17 (Arhgef17), mRNA [NM_001081116]	0.591733
H1fx	ref|Mus musculus H1 histone family, member X (H1fx), mRNA [NM_198622]	0.591787
Smpd2	ref|Mus musculus sphingomyelin phosphodiesterase 2, neutral (Smpd2), mRNA [NM_009213]	0.591795
Eri3	ref|Mus musculus exoribonuclease 3 (Eri3), mRNA [NM_080469]	0.591805
Arl6ip1	ref|Mus musculus ADP-ribosylation factor-like 6 interacting protein 1 (Arl6ip1), mRNA [NM_019419]	0.591807
Rnf208	ref|Mus musculus ring finger protein 208 (Rnf208), mRNA [NM_176834]	0.59181
Nfia	ref|Mus musculus nuclear factor I/A (Nfia), transcript variant 2, mRNA [NM_010905]	0.591849
Hspa12a	ref|Mus musculus heat shock protein 12A (Hspa12a), mRNA [NM_175199]	0.591894
Terc	gb|Mus musculus 13 days embryo lung cDNA, RIKEN full-length enriched library, clone:D430035J07 product:Mus musculus telomerase RNA component (Terc) on chromosome 3, full insert sequence. [AK085092]	0.591959
Cntnap5a	ref|Mus musculus contactin associated protein-like 5A (Cntnap5a), mRNA [NM_001077425]	0.592062
Scn1a	ref|Mus musculus sodium channel, voltage-gated, type I, alpha (Scn1a), mRNA [NM_018733]	0.592062
Pccb	ref|Mus musculus propionyl Coenzyme A carboxylase, beta polypeptide (Pccb), nuclear gene encoding mitochondrial protein, mRNA [NM_025835]	0.592171
Zfp125	gb|Mus musculus of ZT2 gene encoding zinc finger protein 125. [AJ005350]	0.592258
Mcph1	ref|Mus musculus microcephaly, primary autosomal recessive 1 (Mcph1), mRNA [NM_173189]	0.592267
Cabp4	ref|Mus musculus calcium binding protein 4 (Cabp4), mRNA [NM_144532]	0.59228
Lrrtm3	ref|Mus musculus leucine rich repeat transmembrane neuronal 3 (Lrrtm3), mRNA [NM_178678]	0.592404
Ins2	ref|Mus musculus insulin II (Ins2), transcript variant 2, mRNA [NM_008387]	0.592459
ENSMUST00000069084	ens|RIKEN cDNA A830019P07 gene Gene [Source:MGI Symbol;Acc:MGI:3028035] [ENSMUST00000069084]	0.592553
A830018L16Rik	ref|Mus musculus RIKEN cDNA A830018L16 gene (A830018L16Rik), transcript variant 2, mRNA [NM_177173]	0.592582
Spc24	ref|Mus musculus SPC24, NDC80 kinetochore complex component, homolog (S. cerevisiae) (Spc24), mRNA [NM_026282]	0.592615
Slc29a2	ref|Mus musculus solute carrier family 29 (nucleoside transporters), member 2 (Slc29a2), mRNA [NM_007854]	0.592705
Senp7	ref|Mus musculus SUMO1/sentrin specific peptidase 7 (Senp7), transcript variant 1, mRNA [NM_025483]	0.592737
Eif2c1	ref|Mus musculus eukaryotic translation initiation factor 2C, 1 (Eif2c1), mRNA [NM_153403]	0.592743
Zdhhc8	ref|Mus musculus zinc finger, DHHC domain containing 8 (Zdhhc8), mRNA [NM_172151]	0.592744
AI593442	ref|Mus musculus expressed sequence AI593442 (AI593442), transcript variant 2, mRNA [NM_178906]	0.592762
Olfr140	ref|Mus musculus olfactory receptor 140 (Olfr140), mRNA [NM_020515]	0.592797
Phyhip	ref|Mus musculus phytanoyl-CoA hydroxylase interacting protein (Phyhip), mRNA [NM_145981]	0.592834
D14Abb1e	ref|Mus musculus DNA segment, Chr 14, Abbott 1 expressed (D14Abb1e), transcript variant 2, mRNA [NM_028945]	0.592883
Tbc1d5	ref|Mus musculus TBC1 domain family, member 5 (Tbc1d5), mRNA [NM_028162]	0.592962
AK047137	gb|Mus musculus 10 days neonate cerebellum cDNA, RIKEN full-length enriched library, clone:B930025L11 product:unclassifiable, full insert sequence. [AK047137]	0.592986
Rbm11	ref|Mus musculus RNA binding motif protein 11 (Rbm11), mRNA [NM_198302]	0.593024
Robo2	ref|Mus musculus roundabout homolog 2 (Drosophila) (Robo2), mRNA [NM_175549]	0.593042
A830010M20Rik	ref|Mus musculus RIKEN cDNA A830010M20 gene (A830010M20Rik), transcript variant 1, mRNA [NM_001007574]	0.593066
Slc22a8	ref|Mus musculus solute carrier family 22 (organic anion transporter), member 8 (Slc22a8), transcript variant 1, mRNA [NM_031194]	0.593132
Rbbp4	gb|Mus musculus 10 days neonate cerebellum cDNA, RIKEN full-length enriched library, clone:B930061B17 product:unclassifiable, full insert sequence. [AK140625]	0.593134
Mrps25	ref|Mus musculus mitochondrial ribosomal protein S25 (Mrps25), nuclear gene encoding mitochondrial protein, mRNA [NM_025578]	0.593235
AI597468	gb|Mus musculus adult male testis cDNA, RIKEN full-length enriched library, clone:1700007D05 product:hypothetical protein, full insert sequence. [AK005698]	0.593266
Pnma2	ref|Mus musculus paraneoplastic antigen MA2 (Pnma2), mRNA [NM_175498]	0.593293
Chd6	ref|Mus musculus chromodomain helicase DNA binding protein 6 (Chd6), mRNA [NM_173368]	0.593309
Sgca	ref|Mus musculus sarcoglycan, alpha (dystrophin-associated glycoprotein) (Sgca), transcript variant 2, mRNA [NM_009161]	0.593412
TC1658980	Unknown	0.593454
Mtap9	ref|Mus musculus microtubule-associated protein 9 (Mtap9), mRNA [NM_001081230]	0.593539
Plcb2	ref|Mus musculus phospholipase C, beta 2 (Plcb2), mRNA [NM_177568]	0.593566
4930570G19Rik	gb|Mus musculus adult male hippocampus cDNA, RIKEN full-length enriched library, clone:C630015G22 product:unclassifiable, full insert sequence. [AK083124]	0.593586
Sfrs14	ref|Mus musculus splicing factor, arginine/serine-rich 14 (Sfrs14), transcript variant 2, mRNA [NM_172755]	0.593621
Efcab1	ref|Mus musculus EF hand calcium binding domain 1 (Efcab1), mRNA [NM_025769]	0.593624
Srd5a3	ref|Mus musculus steroid 5 alpha-reductase 3 (Srd5a3), mRNA [NM_020611]	0.593669
Shpk	ref|Mus musculus sedoheptulokinase (Shpk), mRNA [NM_029031]	0.593713
Dmrta2	ref|Mus musculus doublesex and mab-3 related transcription factor like family A2 (Dmrta2), mRNA [NM_172296]	0.593875
Rilpl1	ref|Mus musculus Rab interacting lysosomal protein-like 1 (Rilpl1), mRNA [NM_021430]	0.593939
Atg4c	ref|Mus musculus autophagy-related 4C (yeast) (Atg4c), transcript variant 1, mRNA [NM_175029]	0.593945
Brf2	ref|Mus musculus BRF2, subunit of RNA polymerase III transcription initiation factor, BRF1-like (Brf2), mRNA [NM_025686]	0.59396
Pcnxl3	ref|Mus musculus pecanex-like 3 (Drosophila) (Pcnxl3), mRNA [NM_144868]	0.59407
Asah2	ref|Mus musculus N-acylsphingosine amidohydrolase 2 (Asah2), mRNA [NM_018830]	0.594096
ENSMUST00000045665	ens|protein phosphatase 1, regulatory (inhibitor) subunit 12B Gene [Source:MGI (curated);Acc:MGI:1916417] [ENSMUST00000045665]	0.594148
Dnajc10	ref|Mus musculus DnaJ (Hsp40) homolog, subfamily C, member 10 (Dnajc10), mRNA [NM_024181]	0.594151
NAP111188-1	Unknown	0.594154
Ikbkg	ref|Mus musculus inhibitor of kappaB kinase gamma (Ikbkg), transcript variant 2, mRNA [NM_178590]	0.594161
AK039524	gb|Mus musculus adult male spinal cord cDNA, RIKEN full-length enriched library, clone:A330054P08 product:unclassifiable, full insert sequence. [AK039524]	0.594278
Aes	ref|Mus musculus amino-terminal enhancer of split (Aes), mRNA [NM_010347]	0.594391
ENSMUST00000094130	ens|transient receptor potential cation channel, subfamily C, member 2 Gene [Source:MGI (curated);Acc:MGI:109527] [ENSMUST00000094130]	0.594408
Suv39h1	ref|Mus musculus suppressor of variegation 3-9 homolog 1 (Drosophila) (Suv39h1), mRNA [NM_011514]	0.594427
Zfp677	ref|Mus musculus zinc finger protein 677 (Zfp677), mRNA [NM_172486]	0.594569
Glyat	ref|Mus musculus glycine-N-acyltransferase (Glyat), nuclear gene encoding mitochondrial protein, mRNA [NM_145935]	0.594595
Ptplb	ref|Mus musculus protein tyrosine phosphatase-like (proline instead of catalytic arginine), member b (Ptplb), mRNA [NM_023587]	0.594628
Kcna3	ref|Mus musculus potassium voltage-gated channel, shaker-related subfamily, member 3 (Kcna3), mRNA [NM_008418]	0.594651
Cecr6	ref|Mus musculus cat eye syndrome chromosome region, candidate 6 homolog (human) (Cecr6), mRNA [NM_033567]	0.594666
1700001L05Rik	ref|Mus musculus RIKEN cDNA 1700001L05 gene (1700001L05Rik), non-coding RNA [NR_027980]	0.594687
ENSMUST00000032443	ens|fatty acyl CoA reductase 2 Gene [Source:MGI (curated);Acc:MGI:2687035] [ENSMUST00000032443]	0.594752
Fam113a	ref|Mus musculus family with sequence similarity 113, member A (Fam113a), transcript variant 1, mRNA [NM_178762]	0.594774
Plekha8	ref|Mus musculus pleckstrin homology domain containing, family A (phosphoinositide binding specific) member 8 (Plekha8), transcript variant 1, mRNA [NM_001164361]	0.594777
Faah	ref|Mus musculus fatty acid amide hydrolase (Faah), mRNA [NM_010173]	0.594787
Rnf112	ref|Mus musculus ring finger protein 112 (Rnf112), mRNA [NM_009548]	0.594908
Ap1g1	ref|Mus musculus adaptor protein complex AP-1, gamma 1 subunit (Ap1g1), mRNA [NM_009677]	0.59498
Nudt16	ref|Mus musculus nudix (nucleoside diphosphate linked moiety X)-type motif 16 (Nudt16), mRNA [NM_029385]	0.595097
Wbp2	ref|Mus musculus WW domain binding protein 2 (Wbp2), mRNA [NM_016852]	0.595129
AK076567	gb|Mus musculus adult male testis cDNA, RIKEN full-length enriched library, clone:4921513I01 product:unclassifiable, full insert sequence. [AK076567]	0.59516
Sgtb	ref|Mus musculus small glutamine-rich tetratricopeptide repeat (TPR)-containing, beta (Sgtb), mRNA [NM_144838]	0.595224
Mmp2	ref|Mus musculus matrix metallopeptidase 2 (Mmp2), mRNA [NM_008610]	0.595276
4833417J20Rik	gb|Mus musculus 0 day neonate head cDNA, RIKEN full-length enriched library, clone:4833417J20 product:unclassifiable, full insert sequence. [AK014716]	0.595417
Olfr782	ref|Mus musculus olfactory receptor 782 (Olfr782), mRNA [NM_001011797]	0.595461
Flot2	ref|Mus musculus flotillin 2 (Flot2), transcript variant 2, mRNA [NM_008028]	0.595513
AK049746	gb|Mus musculus 12 days embryo spinal cord cDNA, RIKEN full-length enriched library, clone:C530046D04 product:deleted in colorectal carcinoma, full insert sequence. [AK049746]	0.595524
Maz	ref|Mus musculus MYC-associated zinc finger protein (purine-binding transcription factor) (Maz), mRNA [NM_010772]	0.595545
Nfasc	ref|Mus musculus neurofascin (Nfasc), transcript variant 1, mRNA [NM_182716]	0.595562
Heatr5b	gb|Mus musculus HEAT repeat containing 5B, mRNA (cDNA clone IMAGE:4237004), complete cds. [BC019508]	0.595658
Etv5	ref|Mus musculus ets variant gene 5 (Etv5), mRNA [NM_023794]	0.595752
Gli1	ref|Mus musculus GLI-Kruppel family member GLI1 (Gli1), mRNA [NM_010296]	0.595769
Gm12942	ref|Mus musculus predicted gene 12942 (Gm12942), mRNA [NM_001099319]	0.595782
AK046770	gb|Mus musculus 10 days neonate medulla oblongata cDNA, RIKEN full-length enriched library, clone:B830002A04 product:unclassifiable, full insert sequence. [AK046770]	0.595803
Btrc	ref|Mus musculus beta-transducin repeat containing protein (Btrc), transcript variant 2, mRNA [NM_009771]	0.595806
A_52_P877171	Unknown	0.595841
Rnf165	ref|Mus musculus ring finger protein 165 (Rnf165), mRNA [NM_001164504]	0.595867
Me3	ref|Mus musculus malic enzyme 3, NADP(+)-dependent, mitochondrial (Me3), nuclear gene encoding mitochondrial protein, mRNA [NM_181407]	0.595872
Hnf4a	ref|Mus musculus hepatic nuclear factor 4, alpha (Hnf4a), mRNA [NM_008261]	0.595872
3110052M02Rik	gb|Mus musculus 16 days neonate cerebellum cDNA, RIKEN full-length enriched library, clone:9630012B19 product:unclassifiable, full insert sequence. [AK162561]	0.595896
Gm15270	gb|Mus musculus 0 day neonate head cDNA, RIKEN full-length enriched library, clone:4833407D20 product:connective tissue growth factor, full insert sequence. [AK014660]	0.595899
Sox2	ref|Mus musculus SRY-box containing gene 2 (Sox2), mRNA [NM_011443]	0.595926
Fam184b	ref|Mus musculus family with sequence similarity 184, member B (Fam184b), mRNA [NM_021416]	0.595955
Ppara	ref|Mus musculus peroxisome proliferator activated receptor alpha (Ppara), transcript variant 1, mRNA [NM_011144]	0.59612
BB426169	gb|BB426169 RIKEN full-length enriched, 12 days embryo spinal cord Mus musculus cDNA clone C530050K24 3'. [BB426169]	0.596196
Lrrc28	ref|Mus musculus leucine rich repeat containing 28 (Lrrc28), transcript variant 1, mRNA [NM_175124]	0.596224
Prkcq	ref|Mus musculus protein kinase C, theta (Prkcq), mRNA [NM_008859]	0.596345
Gal3st4	ref|Mus musculus galactose-3-O-sulfotransferase 4 (Gal3st4), mRNA [NM_001033416]	0.596365
AK042305	gb|Mus musculus 3 days neonate thymus cDNA, RIKEN full-length enriched library, clone:A630080J18 product:unclassifiable, full insert sequence. [AK042305]	0.596475
Als2	ref|Mus musculus amyotrophic lateral sclerosis 2 (juvenile) homolog (human) (Als2), transcript variant 1, mRNA [NM_028717]	0.596546
Palm2	ref|Mus musculus paralemmin 2 (Palm2), mRNA [NM_172868]	0.596656
Fgf22	ens|fibroblast growth factor 22 Gene [Source:MGI Symbol;Acc:MGI:1914362] [ENSMUST00000020577]	0.596835
Zfp282	ref|Mus musculus zinc finger protein 282 (Zfp282), mRNA [NM_146175]	0.596861
1810058I24Rik	gb|Mus musculus 0 day neonate cerebellum cDNA, RIKEN full-length enriched library, clone:C230016J21 product:unclassifiable, full insert sequence. [AK082166]	0.596866
Ppip5k2	gb|Mus musculus 2 days pregnant adult female ovary cDNA, RIKEN full-length enriched library, clone:E330010C06 product:hypothetical Phosphoglycerate mutase-like structure containing protein, full insert sequence. [AK087712]	0.596913
Iqub	ref|Mus musculus IQ motif and ubiquitin domain containing (Iqub), mRNA [NM_172535]	0.596913
Slc27a4	ref|Mus musculus solute carrier family 27 (fatty acid transporter), member 4 (Slc27a4), mRNA [NM_011989]	0.596929
Thg1l	ref|Mus musculus tRNA-histidine guanylyltransferase 1-like (S. cerevisiae) (Thg1l), mRNA [NM_001080969]	0.596987
Strn4	ref|Mus musculus striatin, calmodulin binding protein 4 (Strn4), transcript variant 1, mRNA [NM_133789]	0.596991
Rims2	gb|Mus musculus adult male olfactory brain cDNA, RIKEN full-length enriched library, clone:6430709C16 product:Rab3 interacting protein 1, full insert sequence. [AK032619]	0.597009
Gltpd1	ref|Mus musculus glycolipid transfer protein domain containing 1 (Gltpd1), mRNA [NM_024472]	0.597222
Bai3	ref|Mus musculus brain-specific angiogenesis inhibitor 3 (Bai3), mRNA [NM_175642]	0.597227
Ppp1r9b	ref|Mus musculus protein phosphatase 1, regulatory subunit 9B (Ppp1r9b), mRNA [NM_172261]	0.597328
Rfng	ref|Mus musculus RFNG O-fucosylpeptide 3-beta-N-acetylglucosaminyltransferase (Rfng), mRNA [NM_009053]	0.597369
1700019G17Rik	ref|Mus musculus RIKEN cDNA 1700019G17 gene (1700019G17Rik), transcript variant 1, mRNA [NM_029331]	0.597373
Nxph1	ref|Mus musculus neurexophilin 1 (Nxph1), mRNA [NM_008751]	0.597413
Ppif	ref|Mus musculus peptidylprolyl isomerase F (cyclophilin F) (Ppif), nuclear gene encoding mitochondrial protein, mRNA [NM_134084]	0.597484
Bbs10	ref|Mus musculus Bardet-Biedl syndrome 10 (human) (Bbs10), mRNA [NM_027914]	0.59753
AI837181	ref|Mus musculus expressed sequence AI837181 (AI837181), transcript variant 1, mRNA [NM_134149]	0.597577
Pkib	ref|Mus musculus protein kinase inhibitor beta, cAMP dependent, testis specific (Pkib), transcript variant 2, mRNA [NM_001039050]	0.597611
Zfp599	ref|Mus musculus zinc finger protein 599 (Zfp599), mRNA [NM_181419]	0.597625
BC058422	gb|Mus musculus cDNA clone IMAGE:5689029, partial cds. [BC058422]	0.597652
Slc45a4	ens|solute carrier family 45, member 4 Gene [Source:MGI (curated);Acc:MGI:2146236] [ENSMUST00000151288]	0.597654
AI508575	gb|vb49e11.y1 Soares mouse lymph node NbMLN Mus musculus cDNA clone IMAGE:752300 5'. [AI508575]	0.597762
Pcdh10	ref|Mus musculus protocadherin 10 (Pcdh10), transcript variant 3, mRNA [NM_001098171]	0.597848
Nudcd3	ref|Mus musculus NudC domain containing 3 (Nudcd3), mRNA [NM_173748]	0.597849
Pcdha4	ref|Mus musculus protocadherin alpha 4 (Pcdha4), mRNA [NM_007766]	0.597926
Anapc2	ref|Mus musculus anaphase promoting complex subunit 2 (Anapc2), mRNA [NM_175300]	0.59798
Flcn	ref|Mus musculus folliculin (Flcn), mRNA [NM_146018]	0.597985
Rad51l3	ref|Mus musculus RAD51-like 3 (S. cerevisiae) (Rad51l3), mRNA [NM_011235]	0.598018
Prrc1	ref|Mus musculus proline-rich coiled-coil 1 (Prrc1), mRNA [NM_028447]	0.598241
N28178	ref|Mus musculus expressed sequence N28178 (N28178), mRNA [NM_172690]	0.598245
Eml6	ref|Mus musculus echinoderm microtubule associated protein like 6 (Eml6), mRNA [NM_146016]	0.59827
Tbc1d7	ref|Mus musculus TBC1 domain family, member 7 (Tbc1d7), mRNA [NM_025935]	0.59829
Ncapg	ref|Mus musculus non-SMC condensin I complex, subunit G (Ncapg), mRNA [NM_019438]	0.598292
Tmem132e	ref|Mus musculus transmembrane protein 132E (Tmem132e), mRNA [NM_023438]	0.598342
BC030500	ref|Mus musculus cDNA sequence BC030500 (BC030500), mRNA [NM_173411]	0.59836
Rabgap1	ref|Mus musculus RAB GTPase activating protein 1 (Rabgap1), transcript variant 1, mRNA [NM_146121]	0.598553
D130043K22Rik	ref|Mus musculus RIKEN cDNA D130043K22 gene (D130043K22Rik), mRNA [NM_001081051]	0.598598
4930583I09Rik	ens|RIKEN cDNA 4930583I09 gene Gene [Source:MGI Symbol;Acc:MGI:1925307] [ENSMUST00000024896]	0.598643
Eid1	ref|Mus musculus EP300 interacting inhibitor of differentiation 1 (Eid1), mRNA [NM_025613]	0.598728
Nmbr	ref|Mus musculus neuromedin B receptor (Nmbr), mRNA [NM_008703]	0.598861
Tmem177	ref|Mus musculus transmembrane protein 177 (Tmem177), mRNA [NM_175106]	0.598953
AK039273	gb|Mus musculus adult male spinal cord cDNA, RIKEN full-length enriched library, clone:A330012G13 product:unclassifiable, full insert sequence. [AK039273]	0.599005
Rfx4	ref|Mus musculus regulatory factor X, 4 (influences HLA class II expression) (Rfx4), transcript variant 1, mRNA [NM_001024918]	0.599007
Camk2d	ref|Mus musculus calcium/calmodulin-dependent protein kinase II, delta (Camk2d), transcript variant 1, mRNA [NM_001025439]	0.599071
Mitd1	ref|Mus musculus MIT, microtubule interacting and transport, domain containing 1 (Mitd1), mRNA [NM_026913]	0.599075
Polr3a	ref|Mus musculus polymerase (RNA) III (DNA directed) polypeptide A (Polr3a), mRNA [NM_001081247]	0.599095
Usp43	ref|Mus musculus ubiquitin specific peptidase 43 (Usp43), mRNA [NM_173754]	0.599095
Nme3	ref|Mus musculus non-metastatic cells 3, protein expressed in (Nme3), mRNA [NM_019730]	0.599167
Vars2	ref|Mus musculus valyl-tRNA synthetase 2, mitochondrial (putative) (Vars2), nuclear gene encoding mitochondrial protein, mRNA [NM_175137]	0.599268
LOC100045240	ref|PREDICTED: Mus musculus hypothetical protein LOC100045240 (LOC100045240), mRNA [XM_001473915]	0.599416
4930488L21Rik	gb|Mus musculus adult male testis cDNA, RIKEN full-length enriched library, clone:4930488L21 product:inferred: RIKEN cDNA 4930488L21 gene / putative [Mus musculus], full insert sequence. [AK015647]	0.59943
Ido2	ref|Mus musculus indoleamine 2,3-dioxygenase 2 (Ido2), mRNA [NM_145949]	0.599513
Mageb1	ref|Mus musculus melanoma antigen, family B, 1 (Mageb1), mRNA [NM_010759]	0.599624
Slitrk1	ref|Mus musculus SLIT and NTRK-like family, member 1 (Slitrk1), mRNA [NM_199065]	0.599661
Bmper	ref|Mus musculus BMP-binding endothelial regulator (Bmper), mRNA [NM_028472]	0.599733
Cysltr1	ref|Mus musculus cysteinyl leukotriene receptor 1 (Cysltr1), mRNA [NM_021476]	0.599739
Ppara	ref|Mus musculus peroxisome proliferator activated receptor alpha (Ppara), transcript variant 1, mRNA [NM_011144]	0.599758
Zdhhc6	ref|Mus musculus zinc finger, DHHC domain containing 6 (Zdhhc6), transcript variant 1, mRNA [NM_001033573]	0.59983
Cdhr1	ref|Mus musculus cadherin-related family member 1 (Cdhr1), mRNA [NM_130878]	0.599962
1190002A17Rik	ref|Mus musculus RIKEN cDNA 1190002A17 gene (1190002A17Rik), mRNA [NM_001033874]	0.599971
1700008O03Rik	ref|Mus musculus RIKEN cDNA 1700008O03 gene (1700008O03Rik), mRNA [NM_027049]	0.600071
Scn3a	ref|Mus musculus sodium channel, voltage-gated, type III, alpha (Scn3a), mRNA [NM_018732]	0.600167
Hecw1	ref|Mus musculus HECT, C2 and WW domain containing E3 ubiquitin protein ligase 1 (Hecw1), mRNA [NM_001081348]	0.600214
Nme4	ref|Mus musculus non-metastatic cells 4, protein expressed in (Nme4), nuclear gene encoding mitochondrial protein, mRNA [NM_019731]	0.60023
TC1638315	tc|OR4P4_HUMAN (Q8NGL7) Olfactory receptor 4P4, partial (44%) [TC1638315]	0.600239
Fibcd1	ref|Mus musculus fibrinogen C domain containing 1 (Fibcd1), mRNA [NM_178887]	0.600265
Arsb	ref|Mus musculus arylsulfatase B (Arsb), mRNA [NM_009712]	0.600376
Myo16	gb|Mus musculus RIKEN cDNA C230040D10 gene, mRNA (cDNA clone IMAGE:30544520). [BC082311]	0.60047
Ints2	gb|Mus musculus 12 days embryo spinal ganglion cDNA, RIKEN full-length enriched library, clone:D130032E11 product:unclassifiable, full insert sequence. [AK051304]	0.600502
ENSMUST00000067679	ens|predicted gene 4876 Gene [Source:MGI Symbol;Acc:MGI:3647654] [ENSMUST00000067679]	0.600539
E130309F12Rik	ref|Mus musculus RIKEN cDNA E130309F12 gene (E130309F12Rik), mRNA [NM_178756]	0.600552
Pogz	ref|Mus musculus pogo transposable element with ZNF domain (Pogz), transcript variant 1, mRNA [NM_172683]	0.600597
AK086893	gb|Mus musculus 0 day neonate lung cDNA, RIKEN full-length enriched library, clone:E030009M18 product:unclassifiable, full insert sequence. [AK086893]	0.60066
Mypop	ref|Mus musculus Myb-related transcription factor, partner of profilin (Mypop), mRNA [NM_145579]	0.600707
Hc	ref|Mus musculus hemolytic complement (Hc), mRNA [NM_010406]	0.600716
Ppara	ref|Mus musculus peroxisome proliferator activated receptor alpha (Ppara), transcript variant 1, mRNA [NM_011144]	0.600728
Zfp646	ref|Mus musculus zinc finger protein 646 (Zfp646), mRNA [NM_172749]	0.600763
Wwox	ref|Mus musculus WW domain-containing oxidoreductase (Wwox), mRNA [NM_019573]	0.600768
Plb1	gb|Mus musculus 2 days pregnant adult female oviduct cDNA, RIKEN full-length enriched library, clone:E230021C09 product:hypothetical protein, full insert sequence. [AK087596]	0.601078
Dffa	ref|Mus musculus DNA fragmentation factor, alpha subunit (Dffa), transcript variant 1, mRNA [NM_001025296]	0.601207
Palm	ref|Mus musculus paralemmin (Palm), transcript variant 1, mRNA [NM_023128]	0.601222
Ivd	ref|Mus musculus isovaleryl coenzyme A dehydrogenase (Ivd), nuclear gene encoding mitochondrial protein, mRNA [NM_019826]	0.601278
Cyb5rl	ref|Mus musculus cytochrome b5 reductase-like (Cyb5rl), mRNA [NM_175471]	0.601292
Syne1	ref|Mus musculus synaptic nuclear envelope 1 (Syne1), transcript variant 1, mRNA [NM_153399]	0.60137
Ogdh	ref|Mus musculus oxoglutarate dehydrogenase (lipoamide) (Ogdh), nuclear gene encoding mitochondrial protein, mRNA [NM_010956]	0.601429
Brpf3	ref|Mus musculus bromodomain and PHD finger containing, 3 (Brpf3), mRNA [NM_001081315]	0.601478
Nos2	ref|Mus musculus nitric oxide synthase 2, inducible (Nos2), mRNA [NM_010927]	0.601596
Asb1	ref|Mus musculus ankyrin repeat and SOCS box-containing 1 (Asb1), transcript variant 1, mRNA [NM_001039126]	0.601603
Zfp790	ref|Mus musculus zinc finger protein 790 (Zfp790), transcript variant 1, mRNA [NM_146185]	0.601683
Olfr78	ref|Mus musculus olfactory receptor 78 (Olfr78), transcript variant 1, mRNA [NM_130866]	0.601718
Akr7a5	ref|Mus musculus aldo-keto reductase family 7, member A5 (aflatoxin aldehyde reductase) (Akr7a5), mRNA [NM_025337]	0.601773
Ppara	ref|Mus musculus peroxisome proliferator activated receptor alpha (Ppara), transcript variant 1, mRNA [NM_011144]	0.601947
ENSMUST00000065135	ens|RIKEN cDNA 2310079N02 gene Gene [Source:MGI Symbol;Acc:MGI:1913816] [ENSMUST00000065135]	0.601998
Ddb2	ref|Mus musculus damage specific DNA binding protein 2 (Ddb2), mRNA [NM_028119]	0.602053
Tmem194b	ref|Mus musculus transmembrane protein 194B (Tmem194b), transcript variant 1, mRNA [NM_001142647]	0.602092
Cyp2g1	ref|Mus musculus cytochrome P450, family 2, subfamily g, polypeptide 1 (Cyp2g1), mRNA [NM_013809]	0.602113
Me2	ref|Mus musculus malic enzyme 2, NAD(+)-dependent, mitochondrial (Me2), nuclear gene encoding mitochondrial protein, mRNA [NM_145494]	0.60219
Vars2	ref|Mus musculus valyl-tRNA synthetase 2, mitochondrial (putative) (Vars2), nuclear gene encoding mitochondrial protein, mRNA [NM_175137]	0.602195
Zbtb34	ref|Mus musculus zinc finger and BTB domain containing 34 (Zbtb34), mRNA [NM_001085507]	0.602257
Tssk3	ref|Mus musculus testis-specific serine kinase 3 (Tssk3), mRNA [NM_080442]	0.602286
Gm97	ref|Mus musculus predicted gene 97 (Gm97), mRNA [NM_001033283]	0.602368
ENSMUST00000103416	ens|immunoglobulin heavy chain 1a (serum IgG2a) Gene [Source:MGI Symbol;Acc:MGI:96443] [ENSMUST00000103416]	0.60239
Maf	ens|avian musculoaponeurotic fibrosarcoma (v-maf) AS42 oncogene homolog Gene [Source:MGI (curated);Acc:MGI:96909] [ENSMUST00000069009]	0.602414
Map2k6	ref|Mus musculus mitogen-activated protein kinase kinase 6 (Map2k6), mRNA [NM_011943]	0.602424
Magee1	ref|Mus musculus melanoma antigen, family E, 1 (Magee1), mRNA [NM_053201]	0.602453
Gria2	ref|Mus musculus glutamate receptor, ionotropic, AMPA2 (alpha 2) (Gria2), transcript variant 2, mRNA [NM_013540]	0.602494
Ncs1	ens|neuronal calcium sensor 1 Gene [Source:MGI (curated);Acc:MGI:109166] [ENSMUST00000000199]	0.602534
Nat6	ref|Mus musculus N-acetyltransferase 6 (Nat6), mRNA [NM_019750]	0.602596
Nbea	ref|Mus musculus neurobeachin (Nbea), mRNA [NM_030595]	0.602605
1110018N20Rik	gb|Mus musculus 10 days neonate cortex cDNA, RIKEN full-length enriched library, clone:A830095L23 product:unclassifiable, full insert sequence. [AK044157]	0.602658
Shroom2	ref|Mus musculus shroom family member 2 (Shroom2), mRNA [NM_172441]	0.602683
Kctd14	ref|Mus musculus potassium channel tetramerisation domain containing 14 (Kctd14), transcript variant 2, mRNA [NM_001012434]	0.602772
Npnt	ref|Mus musculus nephronectin (Npnt), transcript variant 1, mRNA [NM_033525]	0.602829
Slc22a6	ref|Mus musculus solute carrier family 22 (organic anion transporter), member 6 (Slc22a6), mRNA [NM_008766]	0.602926
Fmo5	ref|Mus musculus flavin containing monooxygenase 5 (Fmo5), transcript variant 3, mRNA [NM_010232]	0.602957
Arfgef1	ref|Mus musculus ADP-ribosylation factor guanine nucleotide-exchange factor 1(brefeldin A-inhibited) (Arfgef1), mRNA [NM_001102430]	0.602992
ENSMUST00000113904	ens|zinc finger, CCHC domain containing 4 Gene [Source:MGI (curated);Acc:MGI:1926046] [ENSMUST00000113904]	0.602999
Rnf157	ref|Mus musculus ring finger protein 157 (Rnf157), mRNA [NM_027258]	0.603004
Ccdc14	ref|Mus musculus coiled-coil domain containing 14 (Ccdc14), mRNA [NM_172824]	0.603076
Oas1e	ref|Mus musculus 2'-5' oligoadenylate synthetase 1E (Oas1e), mRNA [NM_145210]	0.603173
Rassf7	ref|Mus musculus Ras association (RalGDS/AF-6) domain family (N-terminal) member 7 (Rassf7), mRNA [NM_025886]	0.603183
Cep164	ref|Mus musculus centrosomal protein 164 (Cep164), mRNA [NM_001081373]	0.603185
Grtp1	ref|Mus musculus GH regulated TBC protein 1 (Grtp1), mRNA [NM_025768]	0.603236
Elp2	ref|Mus musculus elongation protein 2 homolog (S. cerevisiae) (Elp2), mRNA [NM_021448]	0.603237
Fam149b	ref|Mus musculus family with sequence similarity 149, member B (Fam149b), transcript variant 1, mRNA [NM_001024512]	0.603262
Sbf1	ref|Mus musculus SET binding factor 1 (Sbf1), transcript variant 1, mRNA [NM_001170561]	0.603396
BC021394	gb|Mus musculus, clone IMAGE:5068294, mRNA, partial cds. [BC021394]	0.603502
Ooep	ref|Mus musculus oocyte expressed protein homolog (dog) (Ooep), mRNA [NM_026480]	0.603541
ENSMUST00000115355	ens|Ca2+-dependent activator protein for secretion 2 Gene [Source:MGI (curated);Acc:MGI:2443963] [ENSMUST00000115355]	0.603584
ENSMUST00000044964	ens|RIKEN cDNA 2210406O10 gene Gene [Source:MGI Symbol;Acc:MGI:1923960] [ENSMUST00000044964]	0.60365
Tdrd1	ref|Mus musculus tudor domain containing 1 (Tdrd1), transcript variant 3, mRNA [NM_001002241]	0.603751
Large	ref|Mus musculus like-glycosyltransferase (Large), mRNA [NM_010687]	0.603806
Deaf1	ref|Mus musculus deformed epidermal autoregulatory factor 1 (Drosophila) (Deaf1), transcript variant 1, mRNA [NM_016874]	0.60382
Pam	gb|Mus musculus peptidylglycine alpha-amidating monooxygenase (PAM) mRNA, complete cds. [U79523]	0.604072
Cog4	ref|Mus musculus component of oligomeric golgi complex 4 (Cog4), mRNA [NM_133973]	0.604087
AK077230	gb|Mus musculus 11 days pregnant adult female ovary and uterus cDNA, RIKEN full-length enriched library, clone:5031404K15 product:unclassifiable, full insert sequence. [AK077230]	0.604127
Mgat5b	ref|Mus musculus mannoside acetylglucosaminyltransferase 5, isoenzyme B (Mgat5b), mRNA [NM_172948]	0.604174
Macrod1	ref|Mus musculus MACRO domain containing 1 (Macrod1), mRNA [NM_134147]	0.604252
Serpinb9	ref|Mus musculus serine (or cysteine) peptidase inhibitor, clade B, member 9 (Serpinb9), mRNA [NM_009256]	0.60435
Kcnv1	ref|Mus musculus potassium channel, subfamily V, member 1 (Kcnv1), mRNA [NM_026200]	0.604535
Eya4	ref|Mus musculus eyes absent 4 homolog (Drosophila) (Eya4), mRNA [NM_010167]	0.604566
Clca1	ref|Mus musculus chloride channel calcium activated 1 (Clca1), mRNA [NM_009899]	0.604584
Gm16470	ref|PREDICTED: Mus musculus similar to Glyceraldehyde-3-phosphate dehydrogenase (GAPDH) (LOC676923), mRNA [XM_001478412]	0.604646
Acp2	ref|Mus musculus acid phosphatase 2, lysosomal (Acp2), mRNA [NM_007387]	0.604705
Taf6	ref|Mus musculus TAF6 RNA polymerase II, TATA box binding protein (TBP)-associated factor (Taf6), mRNA [NM_009315]	0.604724
Rapsn	ref|Mus musculus receptor-associated protein of the synapse (Rapsn), mRNA [NM_009023]	0.604763
Shh	ref|Mus musculus sonic hedgehog (Shh), mRNA [NM_009170]	0.604778
Sox6	ref|Mus musculus SRY-box containing gene 6 (Sox6), transcript variant 1, mRNA [NM_011445]	0.604827
Lrrc14	ref|Mus musculus leucine rich repeat containing 14 (Lrrc14), mRNA [NM_145471]	0.604833
Mamstr	ref|Mus musculus MEF2 activating motif and SAP domain containing transcriptional regulator (Mamstr), mRNA [NM_172418]	0.604891
Gipc1	ref|Mus musculus GIPC PDZ domain containing family, member 1 (Gipc1), mRNA [NM_018771]	0.604926
AK031091	gb|Mus musculus 13 days embryo forelimb cDNA, RIKEN full-length enriched library, clone:5930404A08 product:hypothetical protein, full insert sequence. [AK031091]	0.605173
Serpinb8	ref|Mus musculus serine (or cysteine) peptidase inhibitor, clade B, member 8 (Serpinb8), transcript variant 1, mRNA [NM_011459]	0.605173
Slco1c1	ref|Mus musculus solute carrier organic anion transporter family, member 1c1 (Slco1c1), transcript variant 1, mRNA [NM_021471]	0.605299
Atg4d	ref|Mus musculus autophagy-related 4D (yeast) (Atg4d), mRNA [NM_153583]	0.605377
Fmo5	ref|Mus musculus flavin containing monooxygenase 5 (Fmo5), transcript variant 3, mRNA [NM_010232]	0.60542
Ppara	ref|Mus musculus peroxisome proliferator activated receptor alpha (Ppara), transcript variant 1, mRNA [NM_011144]	0.60544
Rasl10b	ref|Mus musculus RAS-like, family 10, member B (Rasl10b), mRNA [NM_001013386]	0.605502
Rbbp5	ref|Mus musculus retinoblastoma binding protein 5 (Rbbp5), mRNA [NM_172517]	0.605513
Rnf123	ref|Mus musculus ring finger protein 123 (Rnf123), mRNA [NM_032543]	0.605571
Baalc	ref|Mus musculus brain and acute leukemia, cytoplasmic (Baalc), mRNA [NM_080640]	0.605742
Cntd1	ref|Mus musculus cyclin N-terminal domain containing 1 (Cntd1), mRNA [NM_026562]	0.605752
Faim2	ref|Mus musculus Fas apoptotic inhibitory molecule 2 (Faim2), transcript variant 1, mRNA [NM_028224]	0.60579
ENSMUST00000121820	ens|sparc/osteonectin, cwcv and kazal-like domains proteoglycan 2 Gene [Source:MGI (curated);Acc:MGI:1891351] [ENSMUST00000121820]	0.605879
Hsd17b13	ref|Mus musculus hydroxysteroid (17-beta) dehydrogenase 13 (Hsd17b13), transcript variant 2, mRNA [NM_198030]	0.605932
Tcea2	ref|Mus musculus transcription elongation factor A (SII), 2 (Tcea2), mRNA [NM_009326]	0.606053
Olfr678	ref|Mus musculus olfactory receptor 678 (Olfr678), mRNA [NM_146758]	0.606196
Wdr37	ref|Mus musculus WD repeat domain 37 (Wdr37), transcript variant 2, mRNA [NM_001039388]	0.606249
Tbl3	ref|Mus musculus transducin (beta)-like 3 (Tbl3), mRNA [NM_145396]	0.60631
Try5	ref|Mus musculus trypsin 5 (Try5), mRNA [NM_001003405]	0.606382
Bbs7	ref|Mus musculus Bardet-Biedl syndrome 7 (human) (Bbs7), mRNA [NM_027810]	0.606545
Asb14	ref|Mus musculus ankyrin repeat and SOCS box-containing 14 (Asb14), transcript variant 1, mRNA [NM_001170748]	0.606612
Rilpl1	ref|Mus musculus Rab interacting lysosomal protein-like 1 (Rilpl1), mRNA [NM_021430]	0.606645
Sh3rf1	gb|Mus musculus adult male stomach cDNA, RIKEN full-length enriched library, clone:2200003J05 product:unclassifiable, full insert sequence. [AK008634]	0.606719
Slc25a15	ref|Mus musculus solute carrier family 25 (mitochondrial carrier ornithine transporter), member 15 (Slc25a15), nuclear gene encoding mitochondrial protein, transcript variant 1, mRNA [NM_181325]	0.606722
Pcm1	ref|Mus musculus pericentriolar material 1 (Pcm1), mRNA [NM_023662]	0.606724
ENSMUST00000118129	ens|RIKEN cDNA 3632451O06 gene Gene [Source:MGI Symbol;Acc:MGI:1914669] [ENSMUST00000118129]	0.606756
Zfp260	ref|Mus musculus zinc finger protein 260 (Zfp260), mRNA [NM_011981]	0.606793
A_51_P226791	Unknown	0.606835
Trim3	ref|Mus musculus tripartite motif-containing 3 (Trim3), mRNA [NM_018880]	0.606895
Ins2	ref|Mus musculus insulin II (Ins2), transcript variant 2, mRNA [NM_008387]	0.606944
Sord	ref|Mus musculus sorbitol dehydrogenase (Sord), mRNA [NM_146126]	0.606975
Pik3c3	ref|Mus musculus phosphoinositide-3-kinase, class 3 (Pik3c3), mRNA [NM_181414]	0.606998
Camta2	ref|Mus musculus calmodulin binding transcription activator 2 (Camta2), mRNA [NM_178116]	0.607107
Mgst3	ref|Mus musculus microsomal glutathione S-transferase 3 (Mgst3), mRNA [NM_025569]	0.607164
Rad51	ref|Mus musculus RAD51 homolog (S. cerevisiae) (Rad51), mRNA [NM_011234]	0.607278
Wars	ref|Mus musculus tryptophanyl-tRNA synthetase (Wars), transcript variant 1, mRNA [NM_011710]	0.607309
Gatsl2	ref|Mus musculus GATS protein-like 2 (Gatsl2), mRNA [NM_030719]	0.607314
ENSMUST00000103518	ens|Fd Fragment [Source:UniProtKB/TrEMBL;Acc:A2NXE8] [ENSMUST00000103518]	0.607344
Fbxl20	ref|Mus musculus F-box and leucine-rich repeat protein 20 (Fbxl20), mRNA [NM_028149]	0.607376
Phf7	ref|Mus musculus PHD finger protein 7 (Phf7), mRNA [NM_027949]	0.607394
Gjd2	ref|Mus musculus gap junction protein, delta 2 (Gjd2), mRNA [NM_010290]	0.607421
Dcbld1	ref|Mus musculus discoidin, CUB and LCCL domain containing 1 (Dcbld1), mRNA [NM_025705]	0.607572
Psmd11	gb|Mus musculus activated spleen cDNA, RIKEN full-length enriched library, clone:F830226O03 product:unclassifiable, full insert sequence. [AK157616]	0.607594
Gatsl3	ref|Mus musculus GATS protein-like 3 (Gatsl3), mRNA [NM_028022]	0.607613
C030017B01Rik	gb|Mus musculus adult male cortex cDNA, RIKEN full-length enriched library, clone:B530033N09 product:unclassifiable, full insert sequence. [AK046738]	0.607628
Ppara	ref|Mus musculus peroxisome proliferator activated receptor alpha (Ppara), transcript variant 1, mRNA [NM_011144]	0.607738
6430526N21Rik	ref|Mus musculus RIKEN cDNA 6430526N21 gene (6430526N21Rik), mRNA [NM_001033383]	0.607787
Bbs12	ref|Mus musculus Bardet-Biedl syndrome 12 (human) (Bbs12), mRNA [NM_001008502]	0.607791
Epha8	ref|Mus musculus Eph receptor A8 (Epha8), mRNA [NM_007939]	0.607791
Ttc38	ref|Mus musculus tetratricopeptide repeat domain 38 (Ttc38), mRNA [NM_001033337]	0.60796
Aco1	ref|Mus musculus aconitase 1 (Aco1), mRNA [NM_007386]	0.608008
Abcf2	ref|Mus musculus ATP-binding cassette, sub-family F (GCN20), member 2 (Abcf2), nuclear gene encoding mitochondrial protein, transcript variant 1, mRNA [NM_013853]	0.608027
Efhc2	ref|Mus musculus EF-hand domain (C-terminal) containing 2 (Efhc2), mRNA [NM_028916]	0.608134
Olfml2b	ref|Mus musculus olfactomedin-like 2B (Olfml2b), mRNA [NM_177068]	0.608169
Htr2a	ref|Mus musculus 5-hydroxytryptamine (serotonin) receptor 2A (Htr2a), mRNA [NM_172812]	0.60819
Polh	ref|Mus musculus polymerase (DNA directed), eta (RAD 30 related) (Polh), mRNA [NM_030715]	0.608204
Zfp2	ref|Mus musculus zinc finger protein 2 (Zfp2), transcript variant 3, mRNA [NM_001044697]	0.608217
A_51_P346472	Unknown	0.60825
0610011F06Rik	ref|Mus musculus RIKEN cDNA 0610011F06 gene (0610011F06Rik), mRNA [NM_026686]	0.608334
Heatr5b	gb|Mus musculus 14 days embryo lung cDNA, RIKEN full-length enriched library, clone:G630014K06 product:unclassifiable, full insert sequence. [AK090188]	0.608347
2010111I01Rik	gb|Mus musculus adult retina cDNA, RIKEN full-length enriched library, clone:A930015C19 product:similar to CDNA FLJ32888 FIS, CLONE TESTI2004295, WEAKLY SIMILAR TO AMINOPEPTIDASE B (EC 3.4.11.6) [Homo sapiens], full insert sequence. [AK044477]	0.60848
Stxbp5	ref|Mus musculus syntaxin binding protein 5 (tomosyn) (Stxbp5), mRNA [NM_001081344]	0.608496
Rnf38	gb|Mus musculus adult retina cDNA, RIKEN full-length enriched library, clone:A930007K04 product:HYPOTHETICAL 43.9 KDA PROTEIN homolog [Homo sapiens], full insert sequence. [AK044324]	0.608603
Cxx1c	ref|Mus musculus CAAX box 1 homolog C (human) (Cxx1c), mRNA [NM_028375]	0.608625
Pcdha9	ref|Mus musculus protocadherin alpha 9 (Pcdha9), mRNA [NM_138661]	0.608659
Tstd2	ref|Mus musculus thiosulfate sulfurtransferase (rhodanese)-like domain containing 2 (Tstd2), mRNA [NM_173033]	0.608681
LOC553090	gb|Mus musculus 16 days embryo head cDNA, RIKEN full-length enriched library, clone:C130088L03 product:unclassifiable, full insert sequence. [AK081940]	0.608694
Sema4f	ref|Mus musculus sema domain, immunoglobulin domain (Ig), TM domain, and short cytoplasmic domain (Sema4f), transcript variant 1, mRNA [NM_011350]	0.608719
Zfp60	ref|Mus musculus zinc finger protein 60 (Zfp60), transcript variant 1, mRNA [NM_009560]	0.608745
Hells	ens|helicase, lymphoid specific Gene [Source:MGI (curated);Acc:MGI:106209] [ENSMUST00000025965]	0.608802
Gpr137	ref|Mus musculus G protein-coupled receptor 137 (Gpr137), transcript variant 1, mRNA [NM_207220]	0.608804
Mfsd11	ref|Mus musculus major facilitator superfamily domain containing 11 (Mfsd11), mRNA [NM_178620]	0.608909
B3galnt1	ref|Mus musculus UDP-GalNAc:betaGlcNAc beta 1,3-galactosaminyltransferase, polypeptide 1 (B3galnt1), mRNA [NM_020026]	0.608978
Rnf214	ref|Mus musculus ring finger protein 214 (Rnf214), mRNA [NM_178709]	0.609099
Pcsk1n	ref|Mus musculus proprotein convertase subtilisin/kexin type 1 inhibitor (Pcsk1n), mRNA [NM_013892]	0.609122
AK039663	gb|Mus musculus adult male spinal cord cDNA, RIKEN full-length enriched library, clone:A330080E05 product:unclassifiable, full insert sequence. [AK039663]	0.609178
Shh	ref|Mus musculus sonic hedgehog (Shh), mRNA [NM_009170]	0.60922
[truncated: 1,195 more rows]
