# Supplementary material for: Unraveling the Specific Ischemic Core and Penumbra Transcriptome in the Permanent Middle Cerebral Artery Occlusion Mouse Model Brain Treated with the Neuropeptide PACAP38
Source: Microarrays (Basel). 2015 Jan 21;4(1):2–24. doi: 10.3390/microarrays4010002 (PMC4996388; doi:10.3390/microarrays4010002)
Supplement: Supplementary File 1 [file microarrays-04-00002-s001.zip › SUPP DATA/Suppl Table 7.xlsx]

## Sheet: Suppl Table 7
Supplementary Table 7. Penumbra (P) PACAP38 24 h up-regulated genes.
Gene Count(s):1947
Gene Name	Description	Average fold
Cxcl3	ref|Mus musculus chemokine (C-X-C motif) ligand 3 (Cxcl3), mRNA [NM_203320]	108.036
Cxcl2	ref|Mus musculus chemokine (C-X-C motif) ligand 2 (Cxcl2), mRNA [NM_009140]	63.9918
Ifnb1	ref|Mus musculus interferon beta 1, fibroblast (Ifnb1), mRNA [NM_010510]	52.1548
Cxcl1	ref|Mus musculus chemokine (C-X-C motif) ligand 1 (Cxcl1), mRNA [NM_008176]	46.8502
Il6	ref|Mus musculus interleukin 6 (Il6), mRNA [NM_031168]	36.2139
Il6	ref|Mus musculus interleukin 6 (Il6), mRNA [NM_031168]	32.0244
Il6	ref|Mus musculus interleukin 6 (Il6), mRNA [NM_031168]	31.6764
Il6	ref|Mus musculus interleukin 6 (Il6), mRNA [NM_031168]	31.0053
Il6	ref|Mus musculus interleukin 6 (Il6), mRNA [NM_031168]	27.3161
Il6	ref|Mus musculus interleukin 6 (Il6), mRNA [NM_031168]	26.6627
S100a8	ref|Mus musculus S100 calcium binding protein A8 (calgranulin A) (S100a8), mRNA [NM_013650]	25.9721
S100a9	ref|Mus musculus S100 calcium binding protein A9 (calgranulin B) (S100a9), mRNA [NM_009114]	25.8249
Il6	ref|Mus musculus interleukin 6 (Il6), mRNA [NM_031168]	25.7688
Cxcl10	ref|Mus musculus chemokine (C-X-C motif) ligand 10 (Cxcl10), mRNA [NM_021274]	25.2418
Il6	ref|Mus musculus interleukin 6 (Il6), mRNA [NM_031168]	24.603
Il6	ref|Mus musculus interleukin 6 (Il6), mRNA [NM_031168]	24.1373
Ptx3	ref|Mus musculus pentraxin related gene (Ptx3), mRNA [NM_008987]	24.0023
Il6	ref|Mus musculus interleukin 6 (Il6), mRNA [NM_031168]	22.7581
Ptx3	ref|Mus musculus pentraxin related gene (Ptx3), mRNA [NM_008987]	19.9154
Ppbp	ref|Mus musculus pro-platelet basic protein (Ppbp), mRNA [NM_023785]	17.7156
Csf3	ref|Mus musculus colony stimulating factor 3 (granulocyte) (Csf3), mRNA [NM_009971]	17.3349
Retnlg	ref|Mus musculus resistin like gamma (Retnlg), mRNA [NM_181596]	17.1401
Gm5483	ref|Mus musculus predicted gene 5483 (Gm5483), mRNA [NM_001082547]	15.6754
Mmp8	ref|Mus musculus matrix metallopeptidase 8 (Mmp8), mRNA [NM_008611]	14.4457
Plac8	ref|Mus musculus placenta-specific 8 (Plac8), mRNA [NM_139198]	13.7462
AK053952	gb|Mus musculus 2 days pregnant adult female oviduct cDNA, RIKEN full-length enriched library, clone:E230006P11 product:unclassifiable, full insert sequence. [AK053952]	12.8906
Slpi	ref|Mus musculus secretory leukocyte peptidase inhibitor (Slpi), mRNA [NM_011414]	12.6579
Ccl4	ref|Mus musculus chemokine (C-C motif) ligand 4 (Ccl4), mRNA [NM_013652]	12.6094
Il1rn	ref|Mus musculus interleukin 1 receptor antagonist (Il1rn), transcript variant 2, mRNA [NM_001039701]	12.6089
Slfn4	ref|Mus musculus schlafen 4 (Slfn4), mRNA [NM_011410]	12.4897
ENSMUST00000062899	ens|RIKEN cDNA E030011O05 gene Gene [Source:MGI Symbol;Acc:MGI:2442867] [ENSMUST00000062899]	12.393
Pou4f3	gb|Mus musculus adult male spinal cord cDNA, RIKEN full-length enriched library, clone:A330076M02 product:POU domain, class 4, transcription factor 3, full insert sequence. [AK039639]	12.3872
Arg1	ref|Mus musculus arginase, liver (Arg1), mRNA [NM_007482]	12.335
Hspa1a	ref|Mus musculus heat shock protein 1A (Hspa1a), mRNA [NM_010479]	11.9476
Stfa2l1	ref|Mus musculus stefin A2 like 1 (Stfa2l1), mRNA [NM_173869]	11.9217
Mesp1	ref|Mus musculus mesoderm posterior 1 (Mesp1), mRNA [NM_008588]	11.4549
1100001G20Rik	ref|Mus musculus RIKEN cDNA 1100001G20 gene (1100001G20Rik), mRNA [NM_183249]	11.3505
Clec4d	ref|Mus musculus C-type lectin domain family 4, member d (Clec4d), transcript variant 1, mRNA [NM_010819]	11.0821
AK144717	gb|Mus musculus lung RCB-0558 LLC cDNA, RIKEN full-length enriched library, clone:G730026I11 product:unclassifiable, full insert sequence. [AK144717]	10.7548
Tubb6	ref|Mus musculus tubulin, beta 6 (Tubb6), mRNA [NM_026473]	10.7167
Gja3	gb|Mus musculus 16 days embryo lung cDNA, RIKEN full-length enriched library, clone:8430418K19 product:gap junction membrane channel protein alpha 3, full insert sequence. [AK136383]	10.5439
Hspa1a	ref|Mus musculus heat shock protein 1A (Hspa1a), mRNA [NM_010479]	10.5328
Tgm1	ref|Mus musculus transglutaminase 1, K polypeptide (Tgm1), transcript variant 2, mRNA [NM_019984]	10.1898
Mmp3	ref|Mus musculus matrix metallopeptidase 3 (Mmp3), mRNA [NM_010809]	10.0662
Rsad2	ref|Mus musculus radical S-adenosyl methionine domain containing 2 (Rsad2), mRNA [NM_021384]	9.75979
Stfa1	ref|Mus musculus stefin A1 (Stfa1), mRNA [NM_001082543]	9.38108
Igh-VJ558	ens|Ig alpha chain C region [Source:UniProtKB/Swiss-Prot;Acc:P01878] [ENSMUST00000103412]	9.28399
Irg1	ref|Mus musculus immunoresponsive gene 1 (Irg1), mRNA [NM_008392]	9.1283
Iigp1	ref|Mus musculus interferon inducible GTPase 1 (Iigp1), transcript variant 1, mRNA [NM_021792]	9.11141
Phlda2	ref|Mus musculus pleckstrin homology-like domain, family A, member 2 (Phlda2), mRNA [NM_009434]	8.97356
Atf3	ref|Mus musculus activating transcription factor 3 (Atf3), mRNA [NM_007498]	8.84363
Slc15a1	ref|Mus musculus solute carrier family 15 (oligopeptide transporter), member 1 (Slc15a1), mRNA [NM_053079]	8.81107
Ccl7	ref|Mus musculus chemokine (C-C motif) ligand 7 (Ccl7), mRNA [NM_013654]	8.60898
Mmp12	ref|Mus musculus matrix metallopeptidase 12 (Mmp12), mRNA [NM_008605]	8.4407
Ccl2	ref|Mus musculus chemokine (C-C motif) ligand 2 (Ccl2), mRNA [NM_011333]	8.25591
Ccl7	ref|Mus musculus chemokine (C-C motif) ligand 7 (Ccl7), mRNA [NM_013654]	8.20315
Ifi202b	ref|Mus musculus interferon activated gene 202B (Ifi202b), transcript variant 2, mRNA [NM_011940]	8.18939
Rgs9bp	ref|Mus musculus regulator of G-protein signalling 9 binding protein (Rgs9bp), mRNA [NM_145840]	8.17908
Ccl2	ref|Mus musculus chemokine (C-C motif) ligand 2 (Ccl2), mRNA [NM_011333]	8.09864
Ccl2	ref|Mus musculus chemokine (C-C motif) ligand 2 (Ccl2), mRNA [NM_011333]	8.09716
Ccl2	ref|Mus musculus chemokine (C-C motif) ligand 2 (Ccl2), mRNA [NM_011333]	7.99248
Pcsk1	ref|Mus musculus proprotein convertase subtilisin/kexin type 1 (Pcsk1), mRNA [NM_013628]	7.98397
Ccl2	ref|Mus musculus chemokine (C-C motif) ligand 2 (Ccl2), mRNA [NM_011333]	7.98294
Ccl2	ref|Mus musculus chemokine (C-C motif) ligand 2 (Ccl2), mRNA [NM_011333]	7.97901
Adamts9	ref|Mus musculus a disintegrin-like and metallopeptidase (reprolysin type) with thrombospondin type 1 motif, 9 (Adamts9), mRNA [NM_175314]	7.97206
Ccl2	ref|Mus musculus chemokine (C-C motif) ligand 2 (Ccl2), mRNA [NM_011333]	7.90346
Ccl2	ref|Mus musculus chemokine (C-C motif) ligand 2 (Ccl2), mRNA [NM_011333]	7.85998
Ccl2	ref|Mus musculus chemokine (C-C motif) ligand 2 (Ccl2), mRNA [NM_011333]	7.84367
Ccl2	ref|Mus musculus chemokine (C-C motif) ligand 2 (Ccl2), mRNA [NM_011333]	7.8163
Thbs1	ref|Mus musculus thrombospondin 1 (Thbs1), mRNA [NM_011580]	7.60609
Irg1	gb|Mus musculus immune-responsive gene 1 (Irg1) mRNA, 3' end of cds. [L38281]	7.53877
Aldh1a3	gb|Mus musculus 15 days embryo head cDNA, RIKEN full-length enriched library, clone:D930050B08 product:aldehyde dehydrogenase family 1, subfamily A3, full insert sequence. [AK086764]	7.52681
Il11	ref|Mus musculus interleukin 11 (Il11), mRNA [NM_008350]	7.48053
Chi3l3	ref|Mus musculus chitinase 3-like 3 (Chi3l3), mRNA [NM_009892]	7.45842
Hspa1b	ref|Mus musculus heat shock protein 1B (Hspa1b), mRNA [NM_010478]	7.39407
8430408G22Rik	ref|Mus musculus RIKEN cDNA 8430408G22 gene (8430408G22Rik), transcript variant 1, mRNA [NM_145980]	7.38083
AK029272	gb|Mus musculus 0 day neonate head cDNA, RIKEN full-length enriched library, clone:4832408I11 product:unclassifiable, full insert sequence. [AK029272]	7.20726
Sirpb1b	ref|Mus musculus signal-regulatory protein beta 1B (Sirpb1b), mRNA [NM_001173460]	7.15221
Ccl5	gb|Mus musculus rantes mRNA, complete cds. [M77747]	7.13649
Ccl5	ref|Mus musculus chemokine (C-C motif) ligand 5 (Ccl5), mRNA [NM_013653]	7.11071
Tfpi2	ref|Mus musculus tissue factor pathway inhibitor 2 (Tfpi2), mRNA [NM_009364]	6.99646
Adam8	ref|Mus musculus a disintegrin and metallopeptidase domain 8 (Adam8), mRNA [NM_007403]	6.98049
E030010A14Rik	ref|Mus musculus RIKEN cDNA E030010A14 gene (E030010A14Rik), mRNA [NM_183160]	6.94791
Phlda2	ref|Mus musculus pleckstrin homology-like domain, family A, member 2 (Phlda2), mRNA [NM_009434]	6.87273
Hp	ref|Mus musculus haptoglobin (Hp), mRNA [NM_017370]	6.78577
Hspa1b	ref|Mus musculus heat shock protein 1B (Hspa1b), mRNA [NM_010478]	6.75111
Pf4	ref|Mus musculus platelet factor 4 (Pf4), mRNA [NM_019932]	6.68934
Cyr61	ref|Mus musculus cysteine rich protein 61 (Cyr61), mRNA [NM_010516]	6.56821
Il1b	ref|Mus musculus interleukin 1 beta (Il1b), mRNA [NM_008361]	6.55406
Serpina3f	ref|Mus musculus serine (or cysteine) peptidase inhibitor, clade A, member 3F (Serpina3f), transcript variant 2, mRNA [NM_001033335]	6.44199
Ccl3	ref|Mus musculus chemokine (C-C motif) ligand 3 (Ccl3), mRNA [NM_011337]	6.31389
Akap12	ref|Mus musculus A kinase (PRKA) anchor protein (gravin) 12 (Akap12), mRNA [NM_031185]	6.29317
Serpine1	ref|Mus musculus serine (or cysteine) peptidase inhibitor, clade E, member 1 (Serpine1), mRNA [NM_008871]	6.2815
Clec4e	ref|Mus musculus C-type lectin domain family 4, member e (Clec4e), mRNA [NM_019948]	6.18828
Aldh1a3	ref|Mus musculus aldehyde dehydrogenase family 1, subfamily A3 (Aldh1a3), mRNA [NM_053080]	6.14713
Rgs1	ref|Mus musculus regulator of G-protein signaling 1 (Rgs1), mRNA [NM_015811]	6.13852
Il12b	ref|Mus musculus interleukin 12b (Il12b), mRNA [NM_008352]	6.13117
Pygl	gb|Mus musculus 12 days embryo spinal cord cDNA, RIKEN full-length enriched library, clone:C530044G15 product:weakly similar to GLYCOGEN PHOSPHORYLASE (EC 2.4.1.1) (ALPHA-GLUCAN PHOSPHORYLASE) (STARCH PHOSPHORYLASE) [Mus musculus], full insert sequence. [	6.10668
Emp1	ref|Mus musculus epithelial membrane protein 1 (Emp1), mRNA [NM_010128]	6.09096
Stfa2	ref|Mus musculus stefin A2 (Stfa2), mRNA [NM_001082545]	6.06761
Gfod1	gb|Mus musculus 0 day neonate eyeball cDNA, RIKEN full-length enriched library, clone:E130012P04 product:CDNA FLJ20330 FIS, CLONE HEP10296 homolog [Homo sapiens], full insert sequence. [AK053379]	5.95384
Ccl11	ref|Mus musculus chemokine (C-C motif) ligand 11 (Ccl11), mRNA [NM_011330]	5.91055
Il1b	ref|Mus musculus interleukin 1 beta (Il1b), mRNA [NM_008361]	5.81768
Duoxa1	ref|Mus musculus dual oxidase maturation factor 1 (Duoxa1), mRNA [NM_145395]	5.8067
Cdt1	ref|Mus musculus chromatin licensing and DNA replication factor 1 (Cdt1), mRNA [NM_026014]	5.8058
Gadd45b	ref|Mus musculus growth arrest and DNA-damage-inducible 45 beta (Gadd45b), mRNA [NM_008655]	5.79834
Il1b	ref|Mus musculus interleukin 1 beta (Il1b), mRNA [NM_008361]	5.78117
Rsad2	ref|Mus musculus radical S-adenosyl methionine domain containing 2 (Rsad2), mRNA [NM_021384]	5.74227
Ngp	ref|Mus musculus neutrophilic granule protein (Ngp), mRNA [NM_008694]	5.71837
Procr	ref|Mus musculus protein C receptor, endothelial (Procr), mRNA [NM_011171]	5.69878
Il1b	ref|Mus musculus interleukin 1 beta (Il1b), mRNA [NM_008361]	5.68279
Htra4	ref|Mus musculus HtrA serine peptidase 4 (Htra4), mRNA [NM_001081187]	5.68078
Il1b	ref|Mus musculus interleukin 1 beta (Il1b), mRNA [NM_008361]	5.67768
Il12b	ref|Mus musculus interleukin 12b (Il12b), mRNA [NM_008352]	5.6671
Sfrp2	ref|Mus musculus secreted frizzled-related protein 2 (Sfrp2), mRNA [NM_009144]	5.65421
Fos	ref|Mus musculus FBJ osteosarcoma oncogene (Fos), mRNA [NM_010234]	5.58549
F10	ref|Mus musculus coagulation factor X (F10), mRNA [NM_007972]	5.5809
Il1b	ref|Mus musculus interleukin 1 beta (Il1b), mRNA [NM_008361]	5.56386
Il1b	ref|Mus musculus interleukin 1 beta (Il1b), mRNA [NM_008361]	5.53116
Sphk1	ref|Mus musculus sphingosine kinase 1 (Sphk1), transcript variant 2, mRNA [NM_025367]	5.52344
Il1b	ref|Mus musculus interleukin 1 beta (Il1b), mRNA [NM_008361]	5.46451
Fos	ref|Mus musculus FBJ osteosarcoma oncogene (Fos), mRNA [NM_010234]	5.45507
Blnk	ref|Mus musculus B-cell linker (Blnk), mRNA [NM_008528]	5.4538
Il1b	ref|Mus musculus interleukin 1 beta (Il1b), mRNA [NM_008361]	5.4218
1810011O10Rik	ref|Mus musculus RIKEN cDNA 1810011O10 gene (1810011O10Rik), mRNA [NM_026931]	5.40979
Fos	ref|Mus musculus FBJ osteosarcoma oncogene (Fos), mRNA [NM_010234]	5.40153
Il17rb	gb|Mus musculus IL-17 receptor homolog short isoform precursor (Evi27) mRNA, complete cds. [AF208109]	5.38472
Fos	ref|Mus musculus FBJ osteosarcoma oncogene (Fos), mRNA [NM_010234]	5.37033
Fos	ref|Mus musculus FBJ osteosarcoma oncogene (Fos), mRNA [NM_010234]	5.34644
Irgm1	gb|Mus musculus 2 days neonate thymus thymic cells cDNA, RIKEN full-length enriched library, clone:C920012B18 product:interferon inducible protein 1, full insert sequence. [AK083346]	5.34322
Fos	ref|Mus musculus FBJ osteosarcoma oncogene (Fos), mRNA [NM_010234]	5.33077
ENSMUST00000049189	ens|a disintegrin-like and metallopeptidase (reprolysin type) with thrombospondin type 1 motif, 9 Gene [Source:MGI (curated);Acc:MGI:1916320] [ENSMUST00000049189]	5.32528
Fos	ref|Mus musculus FBJ osteosarcoma oncogene (Fos), mRNA [NM_010234]	5.30414
Fos	ref|Mus musculus FBJ osteosarcoma oncogene (Fos), mRNA [NM_010234]	5.29895
Icam1	ens|intercellular adhesion molecule 1 Gene [Source:MGI Symbol;Acc:MGI:96392] [ENSMUST00000086399]	5.28215
Fos	ref|Mus musculus FBJ osteosarcoma oncogene (Fos), mRNA [NM_010234]	5.27988
Fos	ref|Mus musculus FBJ osteosarcoma oncogene (Fos), mRNA [NM_010234]	5.25715
ENSMUST00000077110	Unknown	5.23658
Samd7	ref|Mus musculus sterile alpha motif domain containing 7 (Samd7), transcript variant 1, mRNA [NM_029489]	5.2275
Il1b	ref|Mus musculus interleukin 1 beta (Il1b), mRNA [NM_008361]	5.22424
Icam1	ens|intercellular adhesion molecule 1 Gene [Source:MGI Symbol;Acc:MGI:96392] [ENSMUST00000086399]	5.21343
Gbp2	ref|Mus musculus guanylate binding protein 2 (Gbp2), mRNA [NM_010260]	5.19174
Gzma	ref|Mus musculus granzyme A (Gzma), mRNA [NM_010370]	5.17124
Stx11	ref|Mus musculus syntaxin 11 (Stx11), transcript variant 1, mRNA [NM_029075]	5.15903
Icam1	ens|intercellular adhesion molecule 1 Gene [Source:MGI Symbol;Acc:MGI:96392] [ENSMUST00000086399]	5.13416
Icam1	ens|intercellular adhesion molecule 1 Gene [Source:MGI Symbol;Acc:MGI:96392] [ENSMUST00000086399]	5.12995
Cd44	ref|Mus musculus CD44 antigen (Cd44), transcript variant 1, mRNA [NM_009851]	5.11917
Icam1	ens|intercellular adhesion molecule 1 Gene [Source:MGI Symbol;Acc:MGI:96392] [ENSMUST00000086399]	5.0968
Tnc	gb|Mus musculus 0 day neonate cerebellum cDNA, RIKEN full-length enriched library, clone:C230053B09 product:tenascin C, full insert sequence. [AK048765]	5.04666
Icam1	ens|intercellular adhesion molecule 1 Gene [Source:MGI Symbol;Acc:MGI:96392] [ENSMUST00000086399]	5.04334
Icam1	ens|intercellular adhesion molecule 1 Gene [Source:MGI Symbol;Acc:MGI:96392] [ENSMUST00000086399]	5.03161
Drd4	ref|Mus musculus dopamine receptor D4 (Drd4), mRNA [NM_007878]	5.02767
Cxcr2	ref|Mus musculus chemokine (C-X-C motif) receptor 2 (Cxcr2), mRNA [NM_009909]	5.01704
ENSMUST00000057977	ens|RIKEN cDNA A730049H05 gene Gene [Source:MGI Symbol;Acc:MGI:1921766] [ENSMUST00000057977]	5.00709
Icam1	ens|intercellular adhesion molecule 1 Gene [Source:MGI Symbol;Acc:MGI:96392] [ENSMUST00000086399]	5.00195
Ccl12	ref|Mus musculus chemokine (C-C motif) ligand 12 (Ccl12), mRNA [NM_011331]	4.99312
AK051402	gb|Mus musculus 12 days embryo spinal ganglion cDNA, RIKEN full-length enriched library, clone:D130046G19 product:inferred: RNP particle component {Mus musculus}, full insert sequence. [AK051402]	4.98114
Tll2	ens|tolloid-like 2 Gene [Source:MGI Symbol;Acc:MGI:1346044] [ENSMUST00000025986]	4.97144
Cd44	ref|Mus musculus CD44 antigen (Cd44), transcript variant 1, mRNA [NM_009851]	4.96531
Tuba1c	ref|Mus musculus tubulin, alpha 1C (Tuba1c), mRNA [NM_009448]	4.9633
Csta	ref|Mus musculus cystatin A (Csta), mRNA [NM_001033239]	4.95791
Icam1	ens|intercellular adhesion molecule 1 Gene [Source:MGI Symbol;Acc:MGI:96392] [ENSMUST00000086399]	4.95294
Icam1	ens|intercellular adhesion molecule 1 Gene [Source:MGI Symbol;Acc:MGI:96392] [ENSMUST00000086399]	4.94714
Hspb1	ref|Mus musculus heat shock protein 1 (Hspb1), mRNA [NM_013560]	4.93269
Cd44	ref|Mus musculus CD44 antigen (Cd44), transcript variant 1, mRNA [NM_009851]	4.92877
Adamts9	ref|Mus musculus a disintegrin-like and metallopeptidase (reprolysin type) with thrombospondin type 1 motif, 9 (Adamts9), mRNA [NM_175314]	4.90561
Plbd1	ref|Mus musculus phospholipase B domain containing 1 (Plbd1), mRNA [NM_025806]	4.89104
Cd44	ref|Mus musculus CD44 antigen (Cd44), transcript variant 1, mRNA [NM_009851]	4.87868
Cd44	ref|Mus musculus CD44 antigen (Cd44), transcript variant 1, mRNA [NM_009851]	4.85598
Cd44	ref|Mus musculus CD44 antigen (Cd44), transcript variant 1, mRNA [NM_009851]	4.851
Flnc	ref|Mus musculus filamin C, gamma (Flnc), mRNA [NM_001081185]	4.85019
Ear3	ref|Mus musculus eosinophil-associated, ribonuclease A family, member 3 (Ear3), mRNA [NM_017388]	4.8491
Oasl1	ref|Mus musculus 2'-5' oligoadenylate synthetase-like 1 (Oasl1), mRNA [NM_145209]	4.8295
Adamts1	ref|Mus musculus a disintegrin-like and metallopeptidase (reprolysin type) with thrombospondin type 1 motif, 1 (Adamts1), mRNA [NM_009621]	4.81806
Cd44	ref|Mus musculus CD44 antigen (Cd44), transcript variant 1, mRNA [NM_009851]	4.81057
St3gal1	ref|Mus musculus ST3 beta-galactoside alpha-2,3-sialyltransferase 1 (St3gal1), mRNA [NM_009177]	4.78887
Cd44	ref|Mus musculus CD44 antigen (Cd44), transcript variant 1, mRNA [NM_009851]	4.76914
Spp1	ref|Mus musculus secreted phosphoprotein 1 (Spp1), mRNA [NM_009263]	4.76361
Cd200r1	ref|Mus musculus CD200 receptor 1 (Cd200r1), mRNA [NM_021325]	4.75569
Spp1	ref|Mus musculus secreted phosphoprotein 1 (Spp1), mRNA [NM_009263]	4.73976
Hal	ref|Mus musculus histidine ammonia lyase (Hal), mRNA [NM_010401]	4.73716
Cd44	ref|Mus musculus CD44 antigen (Cd44), transcript variant 1, mRNA [NM_009851]	4.72457
Cd44	ref|Mus musculus CD44 antigen (Cd44), transcript variant 1, mRNA [NM_009851]	4.72456
Gprc5c	ref|Mus musculus G protein-coupled receptor, family C, group 5, member C (Gprc5c), transcript variant 2, mRNA [NM_147217]	4.71835
Spp1	ref|Mus musculus secreted phosphoprotein 1 (Spp1), mRNA [NM_009263]	4.71176
Lcn2	ref|Mus musculus lipocalin 2 (Lcn2), mRNA [NM_008491]	4.7086
Spp1	ref|Mus musculus secreted phosphoprotein 1 (Spp1), mRNA [NM_009263]	4.6996
Cxcl5	ref|Mus musculus chemokine (C-X-C motif) ligand 5 (Cxcl5), mRNA [NM_009141]	4.69181
Angpt2	ref|Mus musculus angiopoietin 2 (Angpt2), mRNA [NM_007426]	4.68203
Spp1	ref|Mus musculus secreted phosphoprotein 1 (Spp1), mRNA [NM_009263]	4.67563
Spp1	ref|Mus musculus secreted phosphoprotein 1 (Spp1), mRNA [NM_009263]	4.66486
Spp1	ref|Mus musculus secreted phosphoprotein 1 (Spp1), mRNA [NM_009263]	4.65276
ENSMUST00000123300	ens|teashirt zinc finger family member 2 Gene [Source:MGI (curated);Acc:MGI:2153084] [ENSMUST00000123300]	4.65019
Thbs1	ref|Mus musculus thrombospondin 1 (Thbs1), mRNA [NM_011580]	4.64656
Spp1	ref|Mus musculus secreted phosphoprotein 1 (Spp1), mRNA [NM_009263]	4.64612
Bcl3	ref|Mus musculus B-cell leukemia/lymphoma 3 (Bcl3), mRNA [NM_033601]	4.64569
D130076A03Rik	gb|Mus musculus 12 days embryo spinal ganglion cDNA, RIKEN full-length enriched library, clone:D130076A03 product:unclassifiable, full insert sequence. [AK084007]	4.64329
Nags	ref|Mus musculus N-acetylglutamate synthase (Nags), transcript variant 2, mRNA [NM_178053]	4.63508
Spp1	ref|Mus musculus secreted phosphoprotein 1 (Spp1), mRNA [NM_009263]	4.63012
Spp1	ref|Mus musculus secreted phosphoprotein 1 (Spp1), mRNA [NM_009263]	4.61785
Ctla2b	ref|Mus musculus cytotoxic T lymphocyte-associated protein 2 beta (Ctla2b), transcript variant 2, mRNA [NM_001145801]	4.61552
Gem	ref|Mus musculus GTP binding protein (gene overexpressed in skeletal muscle) (Gem), mRNA [NM_010276]	4.60292
Cd14	ref|Mus musculus CD14 antigen (Cd14), mRNA [NM_009841]	4.57778
Ccr2	ref|Mus musculus chemokine (C-C motif) receptor 2 (Ccr2), mRNA [NM_009915]	4.56993
BC100530	ref|Mus musculus cDNA sequence BC100530 (BC100530), mRNA [NM_001082546]	4.56882
Mlf1	ref|Mus musculus myeloid leukemia factor 1 (Mlf1), transcript variant 2, mRNA [NM_010801]	4.55624
Drd4	ens|dopamine receptor 4 Gene [Source:MGI Symbol;Acc:MGI:94926] [ENSMUST00000026569]	4.5526
Serpina3f	ref|Mus musculus serine (or cysteine) peptidase inhibitor, clade A, member 3F (Serpina3f), transcript variant 2, mRNA [NM_001033335]	4.51878
LOC100038947	ref|Mus musculus signal-regulatory protein beta 1-like (LOC100038947), mRNA [NM_001173459]	4.49851
5830416P10Rik	gb|Mus musculus 0 day neonate thymus cDNA, RIKEN full-length enriched library, clone:A430010F01 product:unclassifiable, full insert sequence. [AK079678]	4.49814
H2-Q10	ref|Mus musculus histocompatibility 2, Q region locus 10 (H2-Q10), mRNA [NM_010391]	4.49341
Gadd45g	ref|Mus musculus growth arrest and DNA-damage-inducible 45 gamma (Gadd45g), mRNA [NM_011817]	4.49164
E430024C06Rik	gb|Mus musculus 2 days neonate thymus thymic cells cDNA, RIKEN full-length enriched library, clone:E430024C06 product:unclassifiable, full insert sequence. [AK088706]	4.48873
Ch25h	ref|Mus musculus cholesterol 25-hydroxylase (Ch25h), mRNA [NM_009890]	4.48571
Slc10a6	ref|Mus musculus solute carrier family 10 (sodium/bile acid cotransporter family), member 6 (Slc10a6), mRNA [NM_029415]	4.46731
Ctla2a	ref|Mus musculus cytotoxic T lymphocyte-associated protein 2 alpha (Ctla2a), transcript variant 1, mRNA [NM_007796]	4.42649
Timp1	ref|Mus musculus tissue inhibitor of metalloproteinase 1 (Timp1), transcript variant 1, mRNA [NM_001044384]	4.38088
Ifi44	ref|Mus musculus interferon-induced protein 44 (Ifi44), mRNA [NM_133871]	4.36234
Il12b	ref|Mus musculus interleukin 12b (Il12b), mRNA [NM_008352]	4.35525
Hmox1	ref|Mus musculus heme oxygenase (decycling) 1 (Hmox1), mRNA [NM_010442]	4.31534
Ccrl2	ref|Mus musculus chemokine (C-C motif) receptor-like 2 (Ccrl2), mRNA [NM_017466]	4.29489
G6pc2	ref|Mus musculus glucose-6-phosphatase, catalytic, 2 (G6pc2), mRNA [NM_021331]	4.29009
Csrp3	ref|Mus musculus cysteine and glycine-rich protein 3 (Csrp3), mRNA [NM_013808]	4.28871
Klrd1	ref|Mus musculus killer cell lectin-like receptor, subfamily D, member 1 (Klrd1), mRNA [NM_010654]	4.28262
Msr1	ref|Mus musculus macrophage scavenger receptor 1 (Msr1), transcript variant 1, mRNA [NM_031195]	4.28069
Gbp3	ref|Mus musculus guanylate binding protein 3 (Gbp3), mRNA [NM_018734]	4.27248
Cryba2	ref|Mus musculus crystallin, beta A2 (Cryba2), mRNA [NM_021541]	4.24539
Il33	ref|Mus musculus interleukin 33 (Il33), transcript variant 2, mRNA [NM_133775]	4.21318
ENSMUST00000069582	ens|WSC domain containing 1 Gene [Source:MGI (curated);Acc:MGI:2448493] [ENSMUST00000069582]	4.21225
Lyzl6	ref|Mus musculus lysozyme-like 6 (Lyzl6), mRNA [NM_027083]	4.20683
Mctp2	gb|Mus musculus 16 days neonate thymus cDNA, RIKEN full-length enriched library, clone:A130023H07 product:unclassifiable, full insert sequence. [AK037524]	4.19982
Plaur	ref|Mus musculus plasminogen activator, urokinase receptor (Plaur), mRNA [NM_011113]	4.19926
C730049O14Rik	gb|Mus musculus adult male liver tumor cDNA, RIKEN full-length enriched library, clone:C730049O14 product:unclassifiable, full insert sequence. [AK050462]	4.18204
Zc3hav1	ref|Mus musculus zinc finger CCCH type, antiviral 1 (Zc3hav1), transcript variant 2, mRNA [NM_028864]	4.17445
Il12b	ref|Mus musculus interleukin 12b (Il12b), mRNA [NM_008352]	4.16255
AK028736	gb|Mus musculus 10 days neonate skin cDNA, RIKEN full-length enriched library, clone:4732450B20 product:ribosomal protein L32, pseudogene, full insert sequence. [AK028736]	4.15504
Ctla2b	ref|Mus musculus cytotoxic T lymphocyte-associated protein 2 beta (Ctla2b), transcript variant 1, mRNA [NM_007797]	4.12343
Mmp13	ref|Mus musculus matrix metallopeptidase 13 (Mmp13), mRNA [NM_008607]	4.12178
Gjb2	ref|Mus musculus gap junction protein, beta 2 (Gjb2), mRNA [NM_008125]	4.11708
Cxcl11	ref|Mus musculus chemokine (C-X-C motif) ligand 11 (Cxcl11), mRNA [NM_019494]	4.11074
Gdf15	ref|Mus musculus growth differentiation factor 15 (Gdf15), mRNA [NM_011819]	4.1027
Socs3	ref|Mus musculus suppressor of cytokine signaling 3 (Socs3), mRNA [NM_007707]	4.09609
Cd247	ref|Mus musculus CD247 antigen (Cd247), transcript variant zeta, mRNA [NM_001113391]	4.08487
Plin2	ref|Mus musculus perilipin 2 (Plin2), mRNA [NM_007408]	4.08168
Mpa2l	ref|Mus musculus macrophage activation 2 like (Mpa2l), mRNA [NM_194336]	4.06976
Gm11428	ref|Mus musculus predicted gene 11428 (Gm11428), mRNA [NM_001081957]	4.06014
Chi3l4	ref|Mus musculus chitinase 3-like 4 (Chi3l4), mRNA [NM_145126]	4.05138
Cxcr2	ref|Mus musculus chemokine (C-X-C motif) receptor 2 (Cxcr2), mRNA [NM_009909]	4.04852
BC023105	ref|PREDICTED: Mus musculus hypothetical LOC667597 (LOC667597), mRNA [XM_001471580]	4.02148
Gadd45b	ref|Mus musculus growth arrest and DNA-damage-inducible 45 beta (Gadd45b), mRNA [NM_008655]	4.01339
Tnfrsf12a	ref|Mus musculus tumor necrosis factor receptor superfamily, member 12a (Tnfrsf12a), transcript variant 1, mRNA [NM_013749]	4.00611
1810011O10Rik	gb|Mus musculus adult male heart cDNA, RIKEN full-length enriched library, clone:1010001B21 product:unclassifiable, full insert sequence. [AK003102]	3.99932
Tmed6	ref|Mus musculus transmembrane emp24 protein transport domain containing 6 (Tmed6), mRNA [NM_025458]	3.98427
Sucnr1	ref|Mus musculus succinate receptor 1 (Sucnr1), mRNA [NM_032400]	3.97951
Cd44	ref|Mus musculus CD44 antigen (Cd44), transcript variant 1, mRNA [NM_009851]	3.96565
Gipr	ref|Mus musculus gastric inhibitory polypeptide receptor (Gipr), mRNA [NM_001080815]	3.95635
Il12b	ref|Mus musculus interleukin 12b (Il12b), mRNA [NM_008352]	3.93226
Sphk1	ref|Mus musculus sphingosine kinase 1 (Sphk1), transcript variant 2, mRNA [NM_025367]	3.92883
Tm4sf1	ref|Mus musculus transmembrane 4 superfamily member 1 (Tm4sf1), mRNA [NM_008536]	3.92753
Ptprk	gb|Mus musculus 2 days neonate sympathetic ganglion cDNA, RIKEN full-length enriched library, clone:7120449H18 product:protein tyrosine phosphatase, receptor type, K, full insert sequence. [AK078614]	3.92715
Tnfaip2	ref|Mus musculus tumor necrosis factor, alpha-induced protein 2 (Tnfaip2), mRNA [NM_009396]	3.91837
Adm	ref|Mus musculus adrenomedullin (Adm), mRNA [NM_009627]	3.90845
Igfbp1	ref|Mus musculus insulin-like growth factor binding protein 1 (Igfbp1), mRNA [NM_008341]	3.86839
AK082307	gb|Mus musculus 0 day neonate cerebellum cDNA, RIKEN full-length enriched library, clone:C230036B22 product:unclassifiable, full insert sequence. [AK082307]	3.84916
Adamts1	ref|Mus musculus a disintegrin-like and metallopeptidase (reprolysin type) with thrombospondin type 1 motif, 1 (Adamts1), mRNA [NM_009621]	3.84532
Fam107b	ref|Mus musculus family with sequence similarity 107, member B (Fam107b), mRNA [NM_025626]	3.8344
Serpinb2	ref|Mus musculus serine (or cysteine) peptidase inhibitor, clade B, member 2 (Serpinb2), transcript variant 1, mRNA [NM_011111]	3.83357
Rrh	ref|Mus musculus retinal pigment epithelium derived rhodopsin homolog (Rrh), mRNA [NM_009102]	3.832
Il12b	ref|Mus musculus interleukin 12b (Il12b), mRNA [NM_008352]	3.82312
F2	ref|Mus musculus coagulation factor II (F2), mRNA [NM_010168]	3.77044
Plaur	ref|Mus musculus plasminogen activator, urokinase receptor (Plaur), mRNA [NM_011113]	3.76874
Ifit1	ref|Mus musculus interferon-induced protein with tetratricopeptide repeats 1 (Ifit1), mRNA [NM_008331]	3.76725
Cfh	gb|Mus musculus 0 day neonate kidney cDNA, RIKEN full-length enriched library, clone:D630023O13 product:complement component factor h, full insert sequence. [AK052688]	3.7665
Otop2	ref|Mus musculus otopetrin 2 (Otop2), mRNA [NM_172801]	3.76137
Btc	ref|Mus musculus betacellulin, epidermal growth factor family member (Btc), mRNA [NM_007568]	3.75857
Cytip	ref|Mus musculus cytohesin 1 interacting protein (Cytip), mRNA [NM_139200]	3.75703
Cdh5	ref|Mus musculus cadherin 5 (Cdh5), mRNA [NM_009868]	3.74936
Cebpd	ref|Mus musculus CCAAT/enhancer binding protein (C/EBP), delta (Cebpd), mRNA [NM_007679]	3.73271
Gjb3	ref|Mus musculus gap junction protein, beta 3 (Gjb3), transcript variant 2, mRNA [NM_008126]	3.72255
Icam1	ref|Mus musculus intercellular adhesion molecule 1 (Icam1), mRNA [NM_010493]	3.71986
Ccrl2	ref|Mus musculus chemokine (C-C motif) receptor-like 2 (Ccrl2), mRNA [NM_017466]	3.70589
Cenpa	ref|Mus musculus centromere protein A (Cenpa), mRNA [NM_007681]	3.70296
A730049H05Rik	gb|Mus musculus 2 days pregnant adult female ovary cDNA, RIKEN full-length enriched library, clone:E330035H20 product:hypothetical protein, full insert sequence. [AK054516]	3.68678
Rsad2	ref|Mus musculus radical S-adenosyl methionine domain containing 2 (Rsad2), mRNA [NM_021384]	3.68607
NAP109359-1	Unknown	3.68601
ENSMUST00000140699	ens|teashirt zinc finger family member 2 Gene [Source:MGI (curated);Acc:MGI:2153084] [ENSMUST00000140699]	3.6801
Srgn	ref|Mus musculus serglycin (Srgn), mRNA [NM_011157]	3.6794
Pmaip1	ref|Mus musculus phorbol-12-myristate-13-acetate-induced protein 1 (Pmaip1), mRNA [NM_021451]	3.67674
Fas	ref|Mus musculus Fas (TNF receptor superfamily member 6) (Fas), transcript variant 2, mRNA [NM_001146708]	3.66715
Baat	ref|Mus musculus bile acid-Coenzyme A: amino acid N-acyltransferase (Baat), mRNA [NM_007519]	3.66698
Casp4	ref|Mus musculus caspase 4, apoptosis-related cysteine peptidase (Casp4), mRNA [NM_007609]	3.65989
Ccl9	ref|Mus musculus chemokine (C-C motif) ligand 9 (Ccl9), mRNA [NM_011338]	3.65986
Kdm3a	gb|Mus musculus 0 day neonate cerebellum cDNA, RIKEN full-length enriched library, clone:C230043E16 product:similar to PUTATIVE ZINC FINGER PROTEIN [Homo sapiens], full insert sequence. [AK082379]	3.63128
Fosl1	ref|Mus musculus fos-like antigen 1 (Fosl1), mRNA [NM_010235]	3.63098
Ptges	ref|Mus musculus prostaglandin E synthase (Ptges), mRNA [NM_022415]	3.62406
Vax2	ref|Mus musculus ventral anterior homeobox containing gene 2 (Vax2), mRNA [NM_011912]	3.62152
Cckar	ref|Mus musculus cholecystokinin A receptor (Cckar), mRNA [NM_009827]	3.62147
AK085204	gb|Mus musculus 13 days embryo stomach cDNA, RIKEN full-length enriched library, clone:D530012G16 product:unclassifiable, full insert sequence. [AK085204]	3.61018
ENSMUST00000070019	ens|tenascin C Gene [Source:MGI (curated);Acc:MGI:101922] [ENSMUST00000070019]	3.57643
Mmp9	ref|Mus musculus matrix metallopeptidase 9 (Mmp9), mRNA [NM_013599]	3.57012
4833419E13Rik	gb|Mus musculus 0 day neonate head cDNA, RIKEN full-length enriched library, clone:4833419E13 product:inferred: RIKEN cDNA 4833419E13 gene, full insert sequence. [AK014724]	3.56484
Cd93	ref|Mus musculus CD93 antigen (Cd93), mRNA [NM_010740]	3.54646
Il19	ref|Mus musculus interleukin 19 (Il19), mRNA [NM_001009940]	3.54626
Thbd	ref|Mus musculus thrombomodulin (Thbd), mRNA [NM_009378]	3.53511
AI662270	ref|Mus musculus expressed sequence AI662270 (AI662270), non-coding RNA [NR_015519]	3.53038
Zfp36	ref|Mus musculus zinc finger protein 36 (Zfp36), mRNA [NM_011756]	3.52978
Hbb-b1	ref|Mus musculus hemoglobin, beta adult major chain (Hbb-b1), mRNA [NM_008220]	3.52401
AK051581	gb|Mus musculus 12 days embryo spinal ganglion cDNA, RIKEN full-length enriched library, clone:D130058H07 product:unclassifiable, full insert sequence. [AK051581]	3.51457
Cd200r1	ref|Mus musculus CD200 receptor 1 (Cd200r1), mRNA [NM_021325]	3.51017
Ptbp2	gb|Mus musculus adult male testis cDNA, RIKEN full-length enriched library, clone:4930402N24 product:polypyrimidine tract binding protein 2, full insert sequence. [AK015056]	3.50583
Rnf125	ref|Mus musculus ring finger protein 125 (Rnf125), mRNA [NM_026301]	3.49753
Lhx5	ref|Mus musculus LIM homeobox protein 5 (Lhx5), mRNA [NM_008499]	3.48207
Esm1	ref|Mus musculus endothelial cell-specific molecule 1 (Esm1), mRNA [NM_023612]	3.47957
Il12b	ref|Mus musculus interleukin 12b (Il12b), mRNA [NM_008352]	3.4771
Pde4b	gb|Mus musculus activated spleen cDNA, RIKEN full-length enriched library, clone:F830005J09 product:phosphodiesterase 4B, cAMP specific, full insert sequence. [AK171700]	3.47181
Tnf	ref|Mus musculus tumor necrosis factor (Tnf), mRNA [NM_013693]	3.46109
Ccl6	ref|Mus musculus chemokine (C-C motif) ligand 6 (Ccl6), mRNA [NM_009139]	3.45894
Igh-VJ558	ens|Ig alpha chain C region [Source:UniProtKB/Swiss-Prot;Acc:P01878] [ENSMUST00000103412]	3.44478
Trem1	ref|Mus musculus triggering receptor expressed on myeloid cells 1 (Trem1), mRNA [NM_021406]	3.44232
Tnf	ref|Mus musculus tumor necrosis factor (Tnf), mRNA [NM_013693]	3.43588
Vwce	ref|Mus musculus von Willebrand factor C and EGF domains (Vwce), mRNA [NM_027913]	3.43426
Ifi47	ref|Mus musculus interferon gamma inducible protein 47 (Ifi47), mRNA [NM_008330]	3.43306
AK034651	gb|Mus musculus 12 days embryo embryonic body between diaphragm region and neck cDNA, RIKEN full-length enriched library, clone:9430020B03 product:unclassifiable, full insert sequence. [AK034651]	3.41606
Tnf	ref|Mus musculus tumor necrosis factor (Tnf), mRNA [NM_013693]	3.41514
Emr4	ref|Mus musculus EGF-like module containing, mucin-like, hormone receptor-like sequence 4 (Emr4), mRNA [NM_139138]	3.41442
Igfals	ref|Mus musculus insulin-like growth factor binding protein, acid labile subunit (Igfals), mRNA [NM_008340]	3.41058
Aipl1	ref|Mus musculus aryl hydrocarbon receptor-interacting protein-like 1 (Aipl1), mRNA [NM_053245]	3.39798
Tshz2	ref|Mus musculus teashirt zinc finger family member 2 (Tshz2), mRNA [NM_080455]	3.39561
Tnf	ref|Mus musculus tumor necrosis factor (Tnf), mRNA [NM_013693]	3.38965
Il1f9	ref|Mus musculus interleukin 1 family, member 9 (Il1f9), mRNA [NM_153511]	3.38155
Msr1	ref|Mus musculus macrophage scavenger receptor 1 (Msr1), transcript variant 1, mRNA [NM_031195]	3.37709
Pi15	ref|Mus musculus peptidase inhibitor 15 (Pi15), mRNA [NM_053191]	3.37065
Inhbb	ref|Mus musculus inhibin beta-B (Inhbb), mRNA [NM_008381]	3.36243
BC023719	gb|Mus musculus cDNA sequence BC023719, mRNA (cDNA clone IMAGE:5347090), with apparent retained intron. [BC023719]	3.36161
Hbb-b1	ref|Mus musculus hemoglobin, beta adult major chain (Hbb-b1), mRNA [NM_008220]	3.35577
2900079G21Rik	ref|Mus musculus RIKEN cDNA 2900079G21 gene (2900079G21Rik), transcript variant 4, non-coding RNA [NR_033433]	3.35123
1700057K13Rik	ref|Mus musculus RIKEN cDNA 1700057K13 gene (1700057K13Rik), mRNA [NM_028540]	3.3399
Isg15	ref|Mus musculus ISG15 ubiquitin-like modifier (Isg15), mRNA [NM_015783]	3.33919
Il12b	ref|Mus musculus interleukin 12b (Il12b), mRNA [NM_008352]	3.33755
Efcab6	ref|Mus musculus EF-hand calcium binding domain 6 (Efcab6), transcript variant 1, mRNA [NM_029946]	3.31907
Adamts19	ref|Mus musculus a disintegrin-like and metallopeptidase (reprolysin type) with thrombospondin type 1 motif, 19 (Adamts19), mRNA [NM_175506]	3.31176
AK087259	gb|Mus musculus 0 day neonate lung cDNA, RIKEN full-length enriched library, clone:E030040G24 product:hypothetical protein, full insert sequence. [AK087259]	3.30838
Nptx2	ref|Mus musculus neuronal pentraxin 2 (Nptx2), mRNA [NM_016789]	3.3081
Nr4a3	ref|Mus musculus nuclear receptor subfamily 4, group A, member 3 (Nr4a3), mRNA [NM_015743]	3.30678
Wnt16	ref|Mus musculus wingless-related MMTV integration site 16 (Wnt16), mRNA [NM_053116]	3.30366
Timp1	ref|Mus musculus tissue inhibitor of metalloproteinase 1 (Timp1), transcript variant 1, mRNA [NM_001044384]	3.30134
Ms4a4b	ref|Mus musculus membrane-spanning 4-domains, subfamily A, member 4B (Ms4a4b), mRNA [NM_021718]	3.29914
Pappa	ref|Mus musculus pregnancy-associated plasma protein A (Pappa), mRNA [NM_021362]	3.29281
Tnf	ref|Mus musculus tumor necrosis factor (Tnf), mRNA [NM_013693]	3.28411
Tnf	ref|Mus musculus tumor necrosis factor (Tnf), mRNA [NM_013693]	3.2806
Lilrb4	ref|Mus musculus leukocyte immunoglobulin-like receptor, subfamily B, member 4 (Lilrb4), mRNA [NM_013532]	3.27657
Aspg	ref|Mus musculus asparaginase homolog (S. cerevisiae) (Aspg), mRNA [NM_001081169]	3.2743
Nfkbiz	ref|Mus musculus nuclear factor of kappa light polypeptide gene enhancer in B-cells inhibitor, zeta (Nfkbiz), transcript variant 1, mRNA [NM_030612]	3.26807
Mt2	ref|Mus musculus metallothionein 2 (Mt2), mRNA [NM_008630]	3.26579
Hbb-b1	ref|Mus musculus hemoglobin, beta adult major chain (Hbb-b1), mRNA [NM_008220]	3.26473
Oasl2	ref|Mus musculus 2'-5' oligoadenylate synthetase-like 2 (Oasl2), mRNA [NM_011854]	3.26271
AK085012	gb|Mus musculus 13 days embryo lung cDNA, RIKEN full-length enriched library, clone:D430024I17 product:unclassifiable, full insert sequence. [AK085012]	3.25922
Ifi204	gb|Mus musculus 0 day neonate thymus cDNA, RIKEN full-length enriched library, clone:A430024O06 product:unclassifiable, full insert sequence. [AK079715]	3.25734
Sox7	gb|Mus musculus adult male tongue cDNA, RIKEN full-length enriched library, clone:2310039K21 product:SRY-box containing gene 7, full insert sequence. [AK009704]	3.24873
Ms4a8a	ref|Mus musculus membrane-spanning 4-domains, subfamily A, member 8A (Ms4a8a), mRNA [NM_022430]	3.24696
Wnt10a	ref|Mus musculus wingless related MMTV integration site 10a (Wnt10a), mRNA [NM_009518]	3.24392
Tnf	ref|Mus musculus tumor necrosis factor (Tnf), mRNA [NM_013693]	3.24311
Edn1	ref|Mus musculus endothelin 1 (Edn1), mRNA [NM_010104]	3.24248
Ripk3	ref|Mus musculus receptor-interacting serine-threonine kinase 3 (Ripk3), transcript variant 1, mRNA [NM_019955]	3.22968
Il1r2	ref|Mus musculus interleukin 1 receptor, type II (Il1r2), mRNA [NM_010555]	3.22917
Fbln5	ref|Mus musculus fibulin 5 (Fbln5), mRNA [NM_011812]	3.2256
Hbb-b1	ref|Mus musculus hemoglobin, beta adult major chain (Hbb-b1), mRNA [NM_008220]	3.2138
Kcne4	ref|Mus musculus potassium voltage-gated channel, Isk-related subfamily, gene 4 (Kcne4), mRNA [NM_021342]	3.21067
Lgals3	ref|Mus musculus lectin, galactose binding, soluble 3 (Lgals3), transcript variant 2, mRNA [NM_010705]	3.20998
Tgif1	ref|Mus musculus TGFB-induced factor homeobox 1 (Tgif1), transcript variant 2, mRNA [NM_009372]	3.20506
Efr3a	gb|Mus musculus 0 day neonate thymus cDNA, RIKEN full-length enriched library, clone:A430034C19 product:hypothetical protein, full insert sequence. [AK039937]	3.20479
Ms4a6d	ref|Mus musculus membrane-spanning 4-domains, subfamily A, member 6D (Ms4a6d), mRNA [NM_026835]	3.20288
TC1681528	tc|Q8R4C3_CRIGR (Q8R4C3) Csr1, partial (43%) [TC1681528]	3.20144
Sell	ref|Mus musculus selectin, lymphocyte (Sell), transcript variant 1, mRNA [NM_011346]	3.20009
Adamts9	gb|Mus musculus 10 day old male pancreas cDNA, RIKEN full-length enriched library, clone:1810011L16 product:similar to ADAMTS-9 PRECURSOR (EC 3.4.24.-) (A DISINTEGRIN AND METALLOPROTEINASE WITH THROMBOSPONDIN MOTIFS 9) (ADAM-TS 9) (ADAM-TS9) [Homo sapiens	3.19934
Ier3	ref|Mus musculus immediate early response 3 (Ier3), mRNA [NM_133662]	3.19805
Ifng	ref|Mus musculus interferon gamma (Ifng), mRNA [NM_008337]	3.19645
Homer1	ens|homer homolog 1 (Drosophila) Gene [Source:MGI (curated);Acc:MGI:1347345] [ENSMUST00000102752]	3.19628
ENSMUST00000024247	ens|Putative uncharacterized protein Fragment [Source:UniProtKB/TrEMBL;Acc:Q9CVQ7] [ENSMUST00000024247]	3.19551
Tmprss5	ref|Mus musculus transmembrane protease, serine 5 (spinesin) (Tmprss5), mRNA [NM_030709]	3.19288
Metrnl	ref|Mus musculus meteorin, glial cell differentiation regulator-like (Metrnl), mRNA [NM_144797]	3.16437
AK079803	gb|Mus musculus 0 day neonate thymus cDNA, RIKEN full-length enriched library, clone:A430073A01 product:unclassifiable, full insert sequence. [AK079803]	3.15718
Tshz2	ref|Mus musculus teashirt zinc finger family member 2 (Tshz2), mRNA [NM_080455]	3.14883
Igfbp3	gb|Mus musculus 9.5 days embryo parthenogenote cDNA, RIKEN full-length enriched library, clone:B130018L24 product:unclassifiable, full insert sequence. [AK045003]	3.14089
Tnc	ref|Mus musculus tenascin C (Tnc), mRNA [NM_011607]	3.13967
AK029495	gb|Mus musculus adult male testis cDNA, RIKEN full-length enriched library, clone:4921505H08 product:unclassifiable, full insert sequence. [AK029495]	3.12435
Cybb	ref|Mus musculus cytochrome b-245, beta polypeptide (Cybb), mRNA [NM_007807]	3.11177
Synpo	ref|Mus musculus synaptopodin (Synpo), transcript variant A, mRNA [NM_177340]	3.11089
Mesp1	ref|Mus musculus mesoderm posterior 1 (Mesp1), mRNA [NM_008588]	3.10878
Msr1	ref|Mus musculus macrophage scavenger receptor 1 (Msr1), transcript variant 1, mRNA [NM_031195]	3.10748
Tnf	ref|Mus musculus tumor necrosis factor (Tnf), mRNA [NM_013693]	3.08875
Clec5a	ref|Mus musculus C-type lectin domain family 5, member a (Clec5a), transcript variant 1, mRNA [NM_001038604]	3.08004
Tnf	ref|Mus musculus tumor necrosis factor (Tnf), mRNA [NM_013693]	3.07866
Sox7	ref|Mus musculus SRY-box containing gene 7 (Sox7), mRNA [NM_011446]	3.07735
Irgm1	ref|Mus musculus immunity-related GTPase family M member 1 (Irgm1), mRNA [NM_008326]	3.07133
Mefv	ref|Mus musculus Mediterranean fever (Mefv), transcript variant 3, mRNA [NM_019453]	3.06664
D18Ertd232e	gb|Mus musculus 0 day neonate thymus cDNA, RIKEN full-length enriched library, clone:A430063G02 product:unclassifiable, full insert sequence. [AK079772]	3.06661
Niacr1	ref|Mus musculus niacin receptor 1 (Niacr1), mRNA [NM_030701]	3.06583
Serpina3n	ref|Mus musculus serine (or cysteine) peptidase inhibitor, clade A, member 3N (Serpina3n), mRNA [NM_009252]	3.06276
Rhoj	ref|Mus musculus ras homolog gene family, member J (Rhoj), mRNA [NM_023275]	3.05471
Irgm1	ref|Mus musculus immunity-related GTPase family M member 1 (Irgm1), mRNA [NM_008326]	3.03376
Spink2	ref|Mus musculus serine peptidase inhibitor, Kazal type 2 (Spink2), mRNA [NM_183284]	3.03184
Crct1	ref|Mus musculus cysteine-rich C-terminal 1 (Crct1), mRNA [NM_028798]	3.02475
Has2	ref|Mus musculus hyaluronan synthase 2 (Has2), mRNA [NM_008216]	3.02357
4930523C07Rik	ref|Mus musculus RIKEN cDNA 4930523C07 gene (4930523C07Rik), transcript variant 2, non-coding RNA [NR_028111]	3.01754
Zc3hav1	ref|Mus musculus zinc finger CCCH type, antiviral 1 (Zc3hav1), transcript variant 2, mRNA [NM_028864]	3.01
Oas1f	ref|Mus musculus 2'-5' oligoadenylate synthetase 1F (Oas1f), mRNA [NM_145153]	3.00905
Hba-a1	ref|Mus musculus hemoglobin alpha, adult chain 1 (Hba-a1), mRNA [NM_008218]	3.00678
Pappa	ref|Mus musculus pregnancy-associated plasma protein A (Pappa), mRNA [NM_021362]	2.99604
Mrgpra2b	ref|Mus musculus MAS-related GPR, member A2B (Mrgpra2b), mRNA [NM_153101]	2.9956
ENSMUST00000025333	ens|predicted gene 8810 Pseudogene [Source:MGI Symbol;Acc:MGI:3779814] [ENSMUST00000025333]	2.99455
Hba-a2	gb|Mouse alpha-globin mRNA. [M10466]	2.99079
TC1646808	tc|Q3UAR0_MOUSE (Q3UAR0) Bone marrow macrophage cDNA, RIKEN full-length enriched library, clone:I830027H13 product:NYGGF4 homolog (Fragment), partial (17%) [TC1646808]	2.98961
AK083820	gb|Mus musculus 12 days embryo spinal ganglion cDNA, RIKEN full-length enriched library, clone:D130015G17 product:unclassifiable, full insert sequence. [AK083820]	2.98946
Slc16a3	ref|Mus musculus solute carrier family 16 (monocarboxylic acid transporters), member 3 (Slc16a3), mRNA [NM_030696]	2.98474
Glipr2	ref|Mus musculus GLI pathogenesis-related 2 (Glipr2), mRNA [NM_027450]	2.97872
Cd274	ref|Mus musculus CD274 antigen (Cd274), mRNA [NM_021893]	2.97192
Hdc	ref|Mus musculus histidine decarboxylase (Hdc), mRNA [NM_008230]	2.95233
Maff	ref|Mus musculus v-maf musculoaponeurotic fibrosarcoma oncogene family, protein F (avian) (Maff), mRNA [NM_010755]	2.95179
Zfp36	ref|Mus musculus zinc finger protein 36 (Zfp36), mRNA [NM_011756]	2.947
Tcfcp2	gb|Mus musculus 0 day neonate head cDNA, RIKEN full-length enriched library, clone:4832436O10 product:transcription factor CP2, full insert sequence. [AK076444]	2.9463
Ifng	ref|Mus musculus interferon gamma (Ifng), mRNA [NM_008337]	2.94598
A2m	ref|Mus musculus alpha-2-macroglobulin (A2m), mRNA [NM_175628]	2.9365
Trim2	gb|Mus musculus 10 days neonate cerebellum cDNA, RIKEN full-length enriched library, clone:B930001C03 product:tripartite motif protein 2, full insert sequence. [AK046887]	2.93525
Il13ra1	ref|Mus musculus interleukin 13 receptor, alpha 1 (Il13ra1), mRNA [NM_133990]	2.9276
Hpdl	ref|Mus musculus 4-hydroxyphenylpyruvate dioxygenase-like (Hpdl), mRNA [NM_146256]	2.92355
2310050B05Rik	gb|Mus musculus adult male tongue cDNA, RIKEN full-length enriched library, clone:2310050B05 product:unclassifiable, full insert sequence. [AK009897]	2.91788
Rgs16	ref|Mus musculus regulator of G-protein signaling 16 (Rgs16), mRNA [NM_011267]	2.91025
Nfe2	ref|Mus musculus nuclear factor, erythroid derived 2 (Nfe2), mRNA [NM_008685]	2.90593
Tlr2	ref|Mus musculus toll-like receptor 2 (Tlr2), mRNA [NM_011905]	2.90355
C3	ref|Mus musculus complement component 3 (C3), mRNA [NM_009778]	2.90113
Il1r2	ref|Mus musculus interleukin 1 receptor, type II (Il1r2), mRNA [NM_010555]	2.89905
Mbd1	gb|Mus musculus 10 day old male pancreas cDNA, RIKEN full-length enriched library, clone:1810008C20 product:methyl-CpG binding domain protein 1, full insert sequence. [AK007371]	2.89327
Serpinb6a	gb|Mus musculus adult male cecum cDNA, RIKEN full-length enriched library, clone:9130401K15 product:serine (or cysteine) proteinase inhibitor, clade B (ovalbumin), member 6, full insert sequence. [AK033731]	2.88972
Dnahc3	ens|dynein, axonemal, heavy chain 3 Gene [Source:MGI Symbol;Acc:MGI:2683040] [ENSMUST00000046993]	2.88881
Tlr2	ref|Mus musculus toll-like receptor 2 (Tlr2), mRNA [NM_011905]	2.88862
Klra2	ref|Mus musculus killer cell lectin-like receptor, subfamily A, member 2 (Klra2), transcript variant 2, mRNA [NM_008462]	2.8869
5430411K18Rik	gb|Mus musculus 10 days neonate skin cDNA, RIKEN full-length enriched library, clone:4732475F16 product:hypothetical protein, full insert sequence. [AK028969]	2.88442
Ccr7	ref|Mus musculus chemokine (C-C motif) receptor 7 (Ccr7), mRNA [NM_007719]	2.8817
Tlr2	ref|Mus musculus toll-like receptor 2 (Tlr2), mRNA [NM_011905]	2.88028
Tnf	ref|Mus musculus tumor necrosis factor (Tnf), mRNA [NM_013693]	2.87783
AK048349	gb|Mus musculus 16 days embryo head cDNA, RIKEN full-length enriched library, clone:C130051M16 product:SNF1-like kinase, full insert sequence. [AK048349]	2.86951
Rtp4	ref|Mus musculus receptor transporter protein 4 (Rtp4), mRNA [NM_023386]	2.86617
Fut7	ref|Mus musculus fucosyltransferase 7 (Fut7), transcript variant 1, mRNA [NM_013524]	2.86251
Tlr2	ref|Mus musculus toll-like receptor 2 (Tlr2), mRNA [NM_011905]	2.85897
Tlr2	ref|Mus musculus toll-like receptor 2 (Tlr2), mRNA [NM_011905]	2.8553
Tlr2	ref|Mus musculus toll-like receptor 2 (Tlr2), mRNA [NM_011905]	2.84962
Tlr2	ref|Mus musculus toll-like receptor 2 (Tlr2), mRNA [NM_011905]	2.84374
Tlr2	ref|Mus musculus toll-like receptor 2 (Tlr2), mRNA [NM_011905]	2.84315
B3gnt5	ref|Mus musculus UDP-GlcNAc:betaGal beta-1,3-N-acetylglucosaminyltransferase 5 (B3gnt5), transcript variant 2, mRNA [NM_054052]	2.84276
Zfpm2	gb|Mus musculus 15 days embryo male testis cDNA, RIKEN full-length enriched library, clone:8030444C01 product:zinc finger protein, multitype 2, full insert sequence. [AK033131]	2.83663
Tnc	ref|Mus musculus tenascin C (Tnc), mRNA [NM_011607]	2.83579
Trim25	ref|Mus musculus tripartite motif-containing 25 (Trim25), mRNA [NM_009546]	2.82878
Ptgs2	ref|Mus musculus prostaglandin-endoperoxide synthase 2 (Ptgs2), mRNA [NM_011198]	2.8256
Rab11fip1	ref|Mus musculus RAB11 family interacting protein 1 (class I) (Rab11fip1), transcript variant 1, mRNA [NM_001080813]	2.8238
Espn	ref|Mus musculus espin (Espn), transcript variant 6, mRNA [NM_019585]	2.82036
BC023105	gb|Mus musculus cDNA sequence BC023105, mRNA (cDNA clone MGC:28198 IMAGE:3989161), complete cds. [BC023105]	2.81938
Slfn1	ref|Mus musculus schlafen 1 (Slfn1), mRNA [NM_011407]	2.81749
Cd244	ref|Mus musculus CD244 natural killer cell receptor 2B4 (Cd244), mRNA [NM_018729]	2.8166
Tgfbi	ref|Mus musculus transforming growth factor, beta induced (Tgfbi), mRNA [NM_009369]	2.81558
Igtp	ref|Mus musculus interferon gamma induced GTPase (Igtp), mRNA [NM_018738]	2.80101
Cd36	gb|Mus musculus CD36 antigen mRNA, complete cds. [L23108]	2.80096
Ptgs2	ref|Mus musculus prostaglandin-endoperoxide synthase 2 (Ptgs2), mRNA [NM_011198]	2.79868
Tlr2	ref|Mus musculus toll-like receptor 2 (Tlr2), mRNA [NM_011905]	2.79542
NAP027004-1	Unknown	2.79071
Gjb2	ref|Mus musculus gap junction protein, beta 2 (Gjb2), mRNA [NM_008125]	2.78999
4930523C07Rik	gb|Mus musculus 0 day neonate thymus cDNA, RIKEN full-length enriched library, clone:A430108H07 product:unclassifiable, full insert sequence. [AK040601]	2.78746
Ptgs2	ref|Mus musculus prostaglandin-endoperoxide synthase 2 (Ptgs2), mRNA [NM_011198]	2.78653
Thbs1	ref|Mus musculus thrombospondin 1 (Thbs1), mRNA [NM_011580]	2.78648
ENSMUST00000089745	ens|GA repeat binding protein, beta 1 Gene [Source:MGI (curated);Acc:MGI:95611] [ENSMUST00000089745]	2.7782
Cebpb	gb|M.musculus mRNA for C/EBP beta. [X62600]	2.77735
Recql4	ref|Mus musculus RecQ protein-like 4 (Recql4), mRNA [NM_058214]	2.77657
Spag17-ps	ref|Mus musculus sperm associated antigen 17, pseudogene (Spag17-ps), mRNA [NM_028892]	2.77484
Hist1h3a	ref|Mus musculus histone cluster 1, H3a (Hist1h3a), mRNA [NM_013550]	2.77183
Ptgs2	ref|Mus musculus prostaglandin-endoperoxide synthase 2 (Ptgs2), mRNA [NM_011198]	2.77095
Cxcr7	ref|Mus musculus chemokine (C-X-C motif) receptor 7 (Cxcr7), mRNA [NM_007722]	2.76766
Vim	ref|Mus musculus vimentin (Vim), mRNA [NM_011701]	2.76756
AK050788	gb|Mus musculus 9 days embryo whole body cDNA, RIKEN full-length enriched library, clone:D030019P16 product:unclassifiable, full insert sequence. [AK050788]	2.76644
C3	ref|Mus musculus complement component 3 (C3), mRNA [NM_009778]	2.76534
Ptgs2	ref|Mus musculus prostaglandin-endoperoxide synthase 2 (Ptgs2), mRNA [NM_011198]	2.76511
AK053585	gb|Mus musculus 0 day neonate eyeball cDNA, RIKEN full-length enriched library, clone:E130112G10 product:unclassifiable, full insert sequence. [AK053585]	2.76503
AK085216	gb|Mus musculus 13 days embryo stomach cDNA, RIKEN full-length enriched library, clone:D530020G24 product:unclassifiable, full insert sequence. [AK085216]	2.7645
Cd52	ref|Mus musculus CD52 antigen (Cd52), mRNA [NM_013706]	2.76436
Ptgs2	ref|Mus musculus prostaglandin-endoperoxide synthase 2 (Ptgs2), mRNA [NM_011198]	2.75537
Ms4a6d	gb|Mus musculus mRNA for MS4A11, complete cds. [AB026047]	2.75443
C3	ref|Mus musculus complement component 3 (C3), mRNA [NM_009778]	2.75275
P2ry2	ref|Mus musculus purinergic receptor P2Y, G-protein coupled 2 (P2ry2), mRNA [NM_008773]	2.75164
Nfe2l2	gb|Mus musculus 0 day neonate head cDNA, RIKEN full-length enriched library, clone:4833405D16 product:nuclear, factor, erythroid derived 2, like 2, full insert sequence. [AK029360]	2.74889
Efna1	ref|Mus musculus ephrin A1 (Efna1), transcript variant 1, mRNA [NM_010107]	2.74874
Anxa2	ref|Mus musculus annexin A2 (Anxa2), mRNA [NM_007585]	2.74844
Vegfa	ref|Mus musculus vascular endothelial growth factor A (Vegfa), transcript variant 1, mRNA [NM_001025250]	2.74812
Tlr2	ref|Mus musculus toll-like receptor 2 (Tlr2), mRNA [NM_011905]	2.74561
Abca5	gb|Mus musculus 16 days neonate cerebellum cDNA, RIKEN full-length enriched library, clone:9630020L03 product:weakly similar to ATP-BINDING CASSETTE PROTEIN [Homo sapiens], full insert sequence. [AK035955]	2.74425
Vegfa	ref|Mus musculus vascular endothelial growth factor A (Vegfa), transcript variant 1, mRNA [NM_001025250]	2.74408
C4bp-ps1	ref|Mus musculus complement component 4 binding protein, pseudogene 1 (C4bp-ps1), non-coding RNA [NR_028304]	2.74163
Ptgs2	ref|Mus musculus prostaglandin-endoperoxide synthase 2 (Ptgs2), mRNA [NM_011198]	2.73368
Ptgs2	ref|Mus musculus prostaglandin-endoperoxide synthase 2 (Ptgs2), mRNA [NM_011198]	2.73334
Gpr97	ref|Mus musculus G protein-coupled receptor 97 (Gpr97), mRNA [NM_173036]	2.73327
Ifng	ref|Mus musculus interferon gamma (Ifng), mRNA [NM_008337]	2.72093
Vegfa	ref|Mus musculus vascular endothelial growth factor A (Vegfa), transcript variant 1, mRNA [NM_001025250]	2.71906
Vegfa	ref|Mus musculus vascular endothelial growth factor A (Vegfa), transcript variant 1, mRNA [NM_001025250]	2.71886
Ppm1n	ref|Mus musculus protein phosphatase, Mg2+/Mn2+ dependent, 1N (putative) (Ppm1n), mRNA [NM_177691]	2.71582
Il1rap	ref|Mus musculus interleukin 1 receptor accessory protein (Il1rap), transcript variant 2, mRNA [NM_134103]	2.71552
TC1655445	tc|Q8VEL1_MOUSE (Q8VEL1) Erythroid differentiation regulator 1, partial (19%) [TC1655445]	2.71533
AK048774	gb|Mus musculus 0 day neonate cerebellum cDNA, RIKEN full-length enriched library, clone:C230060D03 product:unclassifiable, full insert sequence. [AK048774]	2.71297
Etnk2	ref|Mus musculus ethanolamine kinase 2 (Etnk2), mRNA [NM_175443]	2.71001
Serpina3g	ref|Mus musculus serine (or cysteine) peptidase inhibitor, clade A, member 3G (Serpina3g), mRNA [NM_009251]	2.70972
Gm5067	gb|Mus musculus 13 days embryo male testis cDNA, RIKEN full-length enriched library, clone:6030400B02 product:regulator for ribosome resistance homolog (S. cerevisiae), full insert sequence. [AK031269]	2.70913
Gbp5	ref|Mus musculus guanylate binding protein 5 (Gbp5), mRNA [NM_153564]	2.70866
TC1729826	tc|Q3ZC59_BOVIN (Q3ZC59) GABARAPL2 protein (Fragment), partial (79%) [TC1729826]	2.70564
Isg20	ref|Mus musculus interferon-stimulated protein (Isg20), transcript variant 1, mRNA [NM_020583]	2.70321
Epha2	ref|Mus musculus Eph receptor A2 (Epha2), mRNA [NM_010139]	2.69947
Vegfa	ref|Mus musculus vascular endothelial growth factor A (Vegfa), transcript variant 1, mRNA [NM_001025250]	2.69475
Ms4a1	ref|Mus musculus membrane-spanning 4-domains, subfamily A, member 1 (Ms4a1), mRNA [NM_007641]	2.69361
Btg2	ref|Mus musculus B-cell translocation gene 2, anti-proliferative (Btg2), mRNA [NM_007570]	2.69004
Anxa2	ref|Mus musculus annexin A2 (Anxa2), mRNA [NM_007585]	2.68892
AK035729	gb|Mus musculus adult male urinary bladder cDNA, RIKEN full-length enriched library, clone:9530096L08 product:unclassifiable, full insert sequence. [AK035729]	2.68853
C3	ref|Mus musculus complement component 3 (C3), mRNA [NM_009778]	2.68734
Clic4	ref|Mus musculus chloride intracellular channel 4 (mitochondrial) (Clic4), nuclear gene encoding mitochondrial protein, mRNA [NM_013885]	2.68591
C3	ref|Mus musculus complement component 3 (C3), mRNA [NM_009778]	2.68219
Steap4	ref|Mus musculus STEAP family member 4 (Steap4), mRNA [NM_054098]	2.68016
C3	ref|Mus musculus complement component 3 (C3), mRNA [NM_009778]	2.67842
Wnt9b	ref|Mus musculus wingless-type MMTV integration site 9B (Wnt9b), mRNA [NM_011719]	2.67743
Unc5b	ref|Mus musculus unc-5 homolog B (C. elegans) (Unc5b), mRNA [NM_029770]	2.67379
Slfn3	ref|Mus musculus schlafen 3 (Slfn3), mRNA [NM_011409]	2.67177
Cdh5	ref|Mus musculus cadherin 5 (Cdh5), mRNA [NM_009868]	2.66797
Gbp4	ref|Mus musculus guanylate binding protein 4 (Gbp4), mRNA [NM_008620]	2.66578
Vegfa	ref|Mus musculus vascular endothelial growth factor A (Vegfa), transcript variant 1, mRNA [NM_001025250]	2.66397
Vegfa	ref|Mus musculus vascular endothelial growth factor A (Vegfa), transcript variant 1, mRNA [NM_001025250]	2.6585
AK033297	gb|Mus musculus 15 days embryo male testis cDNA, RIKEN full-length enriched library, clone:8030487I24 product:unclassifiable, full insert sequence. [AK033297]	2.65831
Vegfa	ref|Mus musculus vascular endothelial growth factor A (Vegfa), transcript variant 1, mRNA [NM_001025250]	2.65771
Angptl4	ref|Mus musculus angiopoietin-like 4 (Angptl4), mRNA [NM_020581]	2.65553
Frmpd3	ref|Mus musculus FERM and PDZ domain containing 3 (Frmpd3), mRNA [NM_177750]	2.65057
Ptgs2	ref|Mus musculus prostaglandin-endoperoxide synthase 2 (Ptgs2), mRNA [NM_011198]	2.64673
Tslp	ref|Mus musculus thymic stromal lymphopoietin (Tslp), transcript variant 1, mRNA [NM_021367]	2.64498
Ptgs2	ref|Mus musculus prostaglandin-endoperoxide synthase 2 (Ptgs2), mRNA [NM_011198]	2.64148
Vegfa	ref|Mus musculus vascular endothelial growth factor A (Vegfa), transcript variant 1, mRNA [NM_001025250]	2.64068
1810033B17Rik	ref|Mus musculus RIKEN cDNA 1810033B17 gene (1810033B17Rik), mRNA [NM_026985]	2.63591
4930583H14Rik	ref|Mus musculus RIKEN cDNA 4930583H14 gene (4930583H14Rik), transcript variant 1, mRNA [NM_026358]	2.63514
AK039989	gb|Mus musculus 0 day neonate thymus cDNA, RIKEN full-length enriched library, clone:A430040C14 product:unclassifiable, full insert sequence. [AK039989]	2.63382
Gimap5	gb|Mus musculus 0 day neonate lung cDNA, RIKEN full-length enriched library, clone:E030030I21 product:hypothetical protein, full insert sequence. [AK087160]	2.63335
AK030271	gb|Mus musculus adult male testis cDNA, RIKEN full-length enriched library, clone:4933440I24 product:unclassifiable, full insert sequence. [AK030271]	2.63098
NAP007796-001	Unknown	2.62866
Kif13b	gb|Mus musculus 13 days embryo male testis cDNA, RIKEN full-length enriched library, clone:6030414C01 product:hypothetical CAP-Gly domain containing protein, full insert sequence. [AK031370]	2.62485
C3	ref|Mus musculus complement component 3 (C3), mRNA [NM_009778]	2.62407
Lum	ref|Mus musculus lumican (Lum), mRNA [NM_008524]	2.62294
C3	ref|Mus musculus complement component 3 (C3), mRNA [NM_009778]	2.61693
Ier2	ref|Mus musculus immediate early response 2 (Ier2), mRNA [NM_010499]	2.61567
BB023951	gb|BB023951 RIKEN full-length enriched, adult male pituitary gland Mus musculus cDNA clone 5330418F19 3'. [BB023951]	2.61429
Nnmt	ref|Mus musculus nicotinamide N-methyltransferase (Nnmt), mRNA [NM_010924]	2.61332
ENSMUST00000140820	ens|RIKEN cDNA 9330101J02 gene Gene [Source:MGI Symbol;Acc:MGI:2444387] [ENSMUST00000140820]	2.6112
Stap1	ref|Mus musculus signal transducing adaptor family member 1 (Stap1), mRNA [NM_019992]	2.61082
Anxa1	ref|Mus musculus annexin A1 (Anxa1), mRNA [NM_010730]	2.61016
4833423E24Rik	ens|RIKEN cDNA 4833423E24 gene Gene [Source:MGI Symbol;Acc:MGI:2687041] [ENSMUST00000099923]	2.60822
Litaf	ref|Mus musculus LPS-induced TN factor (Litaf), mRNA [NM_019980]	2.60393
C3	ref|Mus musculus complement component 3 (C3), mRNA [NM_009778]	2.60152
Xpo1	gb|Mus musculus 12 days embryo eyeball cDNA, RIKEN full-length enriched library, clone:D230034M16 product:unclassifiable, full insert sequence. [AK052007]	2.5994
Cd93	ref|Mus musculus CD93 antigen (Cd93), mRNA [NM_010740]	2.59581
Igh-VJ558	ens|Ig alpha chain C region [Source:UniProtKB/Swiss-Prot;Acc:P01878] [ENSMUST00000103412]	2.59395
Cyp3a25	ref|Mus musculus cytochrome P450, family 3, subfamily a, polypeptide 25 (Cyp3a25), transcript variant 1, mRNA [NM_019792]	2.58899
Vegfa	ref|Mus musculus vascular endothelial growth factor A (Vegfa), transcript variant 1, mRNA [NM_001025250]	2.58553
Dnahc2	ref|Mus musculus dynein, axonemal, heavy chain 2 (Dnahc2), mRNA [NM_001081330]	2.5846
Mx2	ref|Mus musculus myxovirus (influenza virus) resistance 2 (Mx2), mRNA [NM_013606]	2.58441
AK031717	gb|Mus musculus 13 days embryo male testis cDNA, RIKEN full-length enriched library, clone:6030496L02 product:unclassifiable, full insert sequence. [AK031717]	2.5823
Gpr156	ref|Mus musculus G protein-coupled receptor 156 (Gpr156), mRNA [NM_153394]	2.5822
Edn2	ref|Mus musculus endothelin 2 (Edn2), mRNA [NM_007902]	2.58167
C3	ref|Mus musculus complement component 3 (C3), mRNA [NM_009778]	2.57762
Asb4	ref|Mus musculus ankyrin repeat and SOCS box-containing 4 (Asb4), mRNA [NM_023048]	2.57681
Clec7a	ref|Mus musculus C-type lectin domain family 7, member a (Clec7a), mRNA [NM_020008]	2.57259
Gm8995	ref|PREDICTED: Mus musculus predicted gene, EG668139 (EG668139), misc RNA [XR_001627]	2.56308
Lrrc34	ref|Mus musculus leucine rich repeat containing 34 (Lrrc34), mRNA [NM_027941]	2.56264
ENSMUST00000062980	ens|metallothionein 1 Gene [Source:MGI Symbol;Acc:MGI:97171] [ENSMUST00000062980]	2.56214
Gprc5a	ref|Mus musculus G protein-coupled receptor, family C, group 5, member A (Gprc5a), mRNA [NM_181444]	2.55982
2310016C08Rik	ref|Mus musculus RIKEN cDNA 2310016C08 gene (2310016C08Rik), transcript variant 2, mRNA [NM_023516]	2.55956
Ifi204	ref|Mus musculus interferon activated gene 204 (Ifi204), mRNA [NM_008329]	2.55788
Gpr115	ref|Mus musculus G protein-coupled receptor 115 (Gpr115), mRNA [NM_030067]	2.55336
Lilrb3	ref|Mus musculus leukocyte immunoglobulin-like receptor, subfamily B (with TM and ITIM domains), member 3 (Lilrb3), mRNA [NM_011095]	2.55181
Neat1	ref|Mus musculus nuclear paraspeckle assembly transcript 1 (non-protein coding) (Neat1), non-coding RNA [NR_003513]	2.55169
AK082313	gb|Mus musculus 0 day neonate cerebellum cDNA, RIKEN full-length enriched library, clone:C230036M05 product:unclassifiable, full insert sequence. [AK082313]	2.55084
C4bp-ps1	ref|Mus musculus complement component 4 binding protein, pseudogene 1 (C4bp-ps1), non-coding RNA [NR_028304]	2.54711
ENSMUST00000025333	ens|predicted gene 8810 Pseudogene [Source:MGI Symbol;Acc:MGI:3779814] [ENSMUST00000025333]	2.54573
Trim30	ref|Mus musculus tripartite motif-containing 30 (Trim30), mRNA [NM_009099]	2.54533
E330034G19Rik	ref|Mus musculus RIKEN cDNA E330034G19 gene (E330034G19Rik), mRNA [NM_001033214]	2.54516
ENSMUST00000110529	ens|FMS-like tyrosine kinase 1 Gene [Source:MGI (curated);Acc:MGI:95558] [ENSMUST00000110529]	2.54435
Lrrc15	ref|Mus musculus leucine rich repeat containing 15 (Lrrc15), mRNA [NM_028973]	2.54311
TC1629326	tc|Q8CHH8_MOUSE (Q8CHH8) MKIAA0203 protein (Fragment), partial (4%) [TC1629326]	2.54165
Morn3	ref|Mus musculus MORN repeat containing 3 (Morn3), mRNA [NM_029112]	2.5333
Ptgs2	ref|Mus musculus prostaglandin-endoperoxide synthase 2 (Ptgs2), mRNA [NM_011198]	2.53214
Ifi204	ref|Mus musculus interferon activated gene 204 (Ifi204), mRNA [NM_008329]	2.53041
Nfil3	ref|Mus musculus nuclear factor, interleukin 3, regulated (Nfil3), mRNA [NM_017373]	2.53024
B230303O12Rik	gb|Mus musculus adult male corpora quadrigemina cDNA, RIKEN full-length enriched library, clone:B230303O12 product:unclassifiable, full insert sequence. [AK045684]	2.52907
AK053244	gb|Mus musculus 0 day neonate lung cDNA, RIKEN full-length enriched library, clone:E030049I24 product:unclassifiable, full insert sequence. [AK053244]	2.52628
ENSMUST00000127730	ens|Putative uncharacterized protein Fragment [Source:UniProtKB/TrEMBL;Acc:Q8BW36] [ENSMUST00000127730]	2.52332
Lrrc25	ref|Mus musculus leucine rich repeat containing 25 (Lrrc25), mRNA [NM_153074]	2.52058
Tnfsf9	ref|Mus musculus tumor necrosis factor (ligand) superfamily, member 9 (Tnfsf9), mRNA [NM_009404]	2.51945
Arl5b	ref|Mus musculus ADP-ribosylation factor-like 5B (Arl5b), mRNA [NM_029466]	2.51653
Tnfaip3	ref|Mus musculus tumor necrosis factor, alpha-induced protein 3 (Tnfaip3), transcript variant 1, mRNA [NM_009397]	2.51487
Cst7	ref|Mus musculus cystatin F (leukocystatin) (Cst7), mRNA [NM_009977]	2.51398
Cyp1b1	ref|Mus musculus cytochrome P450, family 1, subfamily b, polypeptide 1 (Cyp1b1), mRNA [NM_009994]	2.51387
AK082620	gb|Mus musculus 0 day neonate cerebellum cDNA, RIKEN full-length enriched library, clone:C230070D10 product:hypothetical protein, full insert sequence. [AK082620]	2.51249
Fam46c	ref|Mus musculus family with sequence similarity 46, member C (Fam46c), mRNA [NM_001142952]	2.50976
Spna1	ref|Mus musculus spectrin alpha 1 (Spna1), mRNA [NM_011465]	2.50939
Pax1	ref|Mus musculus paired box gene 1 (Pax1), mRNA [NM_008780]	2.50899
Dab2	ref|Mus musculus disabled homolog 2 (Drosophila) (Dab2), transcript variant 3, mRNA [NM_001037905]	2.50874
AK047488	gb|Mus musculus 10 days neonate cerebellum cDNA, RIKEN full-length enriched library, clone:B930075O08 product:unclassifiable, full insert sequence. [AK047488]	2.50655
Dio3	ref|Mus musculus deiodinase, iodothyronine type III (Dio3), mRNA [NM_172119]	2.50425
Usp18	ref|Mus musculus ubiquitin specific peptidase 18 (Usp18), mRNA [NM_011909]	2.50384
AK039077	gb|Mus musculus adult male hypothalamus cDNA, RIKEN full-length enriched library, clone:A230093F05 product:unclassifiable, full insert sequence. [AK039077]	2.50352
Tgtp1	ref|Mus musculus T-cell specific GTPase 1 (Tgtp1), mRNA [NM_011579]	2.50325
2310016C08Rik	ref|Mus musculus RIKEN cDNA 2310016C08 gene (2310016C08Rik), transcript variant 2, mRNA [NM_023516]	2.50314
Odc1	ref|Mus musculus ornithine decarboxylase, structural 1 (Odc1), mRNA [NM_013614]	2.50226
Snai1	ref|Mus musculus snail homolog 1 (Drosophila) (Snai1), mRNA [NM_011427]	2.50181
Birc3	ref|Mus musculus baculoviral IAP repeat-containing 3 (Birc3), mRNA [NM_007464]	2.50132
Fpr2	ref|Mus musculus formyl peptide receptor 2 (Fpr2), mRNA [NM_008039]	2.50107
Aqp5	ref|Mus musculus aquaporin 5 (Aqp5), mRNA [NM_009701]	2.49948
Tmem212	ref|Mus musculus transmembrane protein 212 (Tmem212), mRNA [NM_001164437]	2.49875
Lrrfip1	ref|Mus musculus leucine rich repeat (in FLII) interacting protein 1 (Lrrfip1), transcript variant 1, mRNA [NM_001111311]	2.49806
Ucp1	ref|Mus musculus uncoupling protein 1 (mitochondrial, proton carrier) (Ucp1), nuclear gene encoding mitochondrial protein, mRNA [NM_009463]	2.49618
1700012B09Rik	ref|Mus musculus RIKEN cDNA 1700012B09 gene (1700012B09Rik), mRNA [NM_029306]	2.49594
B230206H07Rik	ref|Mus musculus RIKEN cDNA B230206H07 gene (B230206H07Rik), non-coding RNA [NR_033532]	2.49546
Stk3	gb|Mus musculus 12 days embryo eyeball cDNA, RIKEN full-length enriched library, clone:D230024L13 product:serine/threonine kinase 3 (Ste20, yeast homolog), full insert sequence. [AK084333]	2.49203
Lpin3	ref|Mus musculus lipin 3 (Lpin3), mRNA [NM_022883]	2.49056
Emcn	ref|Mus musculus endomucin (Emcn), transcript variant 2, mRNA [NM_016885]	2.48975
AK039229	gb|Mus musculus adult male spinal cord cDNA, RIKEN full-length enriched library, clone:A330001K16 product:unclassifiable, full insert sequence. [AK039229]	2.48944
Rassf4	ref|Mus musculus Ras association (RalGDS/AF-6) domain family member 4 (Rassf4), mRNA [NM_178045]	2.4874
Alk	gb|Mus musculus 12 days embryo spinal ganglion cDNA, RIKEN full-length enriched library, clone:D130039F03 product:anaplastic lymphoma kinase, full insert sequence. [AK051358]	2.48638
Mmp9	ref|Mus musculus matrix metallopeptidase 9 (Mmp9), mRNA [NM_013599]	2.48514
Mmrn2	ref|Mus musculus multimerin 2 (Mmrn2), mRNA [NM_153127]	2.48485
Stc1	ref|Mus musculus stanniocalcin 1 (Stc1), mRNA [NM_009285]	2.48374
NAP061993-1	Unknown	2.48291
Slit2	gb|Mus musculus 0 day neonate lung cDNA, RIKEN full-length enriched library, clone:E030015M03 product:slit homolog 2 (Drosophila), full insert sequence. [AK053145]	2.48078
Stc1	ref|Mus musculus stanniocalcin 1 (Stc1), mRNA [NM_009285]	2.47937
Tnn	ref|Mus musculus tenascin N (Tnn), mRNA [NM_177839]	2.47899
LOC100045212	ref|PREDICTED: Mus musculus similar to SIRP beta 1 like 1 protein (LOC100045212), mRNA [XM_001473647]	2.47836
Klk7	ref|Mus musculus kallikrein related-peptidase 7 (chymotryptic, stratum corneum) (Klk7), mRNA [NM_011872]	2.47808
Il12b	ref|Mus musculus interleukin 12b (Il12b), mRNA [NM_008352]	2.47417
Cxcr5	ref|Mus musculus chemochine (C-X-C motif) receptor 5 (Cxcr5), mRNA [NM_007551]	2.47319
1700012B09Rik	ref|Mus musculus RIKEN cDNA 1700012B09 gene (1700012B09Rik), mRNA [NM_029306]	2.46954
Pdlim7	ref|Mus musculus PDZ and LIM domain 7 (Pdlim7), transcript variant a, mRNA [NM_001114088]	2.46846
Ifit3	ref|Mus musculus interferon-induced protein with tetratricopeptide repeats 3 (Ifit3), mRNA [NM_010501]	2.46561
Tpm4	ref|Mus musculus tropomyosin 4 (Tpm4), mRNA [NM_001001491]	2.46062
P2rx1	ref|Mus musculus purinergic receptor P2X, ligand-gated ion channel, 1 (P2rx1), mRNA [NM_008771]	2.45976
Sdc1	ref|Mus musculus syndecan 1 (Sdc1), mRNA [NM_011519]	2.4587
BC051162	gb|Mus musculus cDNA clone IMAGE:5249345, partial cds. [BC051162]	2.4586
Plscr1	ref|Mus musculus phospholipid scramblase 1 (Plscr1), mRNA [NM_011636]	2.45724
Zbp1	ref|Mus musculus Z-DNA binding protein 1 (Zbp1), transcript variant 1, mRNA [NM_021394]	2.45567
Hmgb2	ref|Mus musculus high mobility group box 2 (Hmgb2), mRNA [NM_008252]	2.45107
Spdef	ref|Mus musculus SAM pointed domain containing ets transcription factor (Spdef), mRNA [NM_013891]	2.45106
Tekt1	ref|Mus musculus tektin 1 (Tekt1), mRNA [NM_011569]	2.44578
ENSMUST00000037976	ref|PREDICTED: Mus musculus predicted gene, EG240921 (EG240921), mRNA [XM_136331]	2.44508
Hmgb2	ref|Mus musculus high mobility group box 2 (Hmgb2), mRNA [NM_008252]	2.44412
Prok2	ref|Mus musculus prokineticin 2 (Prok2), transcript variant 1, mRNA [NM_015768]	2.4436
Fbxl5	ens|F-box and leucine-rich repeat protein 5 Gene [Source:MGI (curated);Acc:MGI:2152883] [ENSMUST00000087465]	2.44172
Gch1	ref|Mus musculus GTP cyclohydrolase 1 (Gch1), mRNA [NM_008102]	2.44157
4930447J18Rik	gb|Mus musculus adult male testis cDNA, RIKEN full-length enriched library, clone:4930425M13 product:unclassifiable, full insert sequence. [AK015201]	2.43832
Bglap	ref|Mus musculus bone gamma carboxyglutamate protein (Bglap), transcript variant 1, mRNA [NM_007541]	2.43686
AK051040	gb|Mus musculus 9 days embryo whole body cDNA, RIKEN full-length enriched library, clone:D030059F14 product:unclassifiable, full insert sequence. [AK051040]	2.43254
Mcl1	ref|Mus musculus myeloid cell leukemia sequence 1 (Mcl1), mRNA [NM_008562]	2.43186
Lilrb3	ref|Mus musculus leukocyte immunoglobulin-like receptor, subfamily B (with TM and ITIM domains), member 3 (Lilrb3), mRNA [NM_011095]	2.43129
Flg	ref|PREDICTED: Mus musculus filaggrin (Flg), mRNA [XM_485270]	2.43075
AK046982	gb|Mus musculus 10 days neonate cerebellum cDNA, RIKEN full-length enriched library, clone:B930009C22 product:unclassifiable, full insert sequence. [AK046982]	2.43023
Sele	ref|Mus musculus selectin, endothelial cell (Sele), mRNA [NM_011345]	2.43018
Fndc7	ref|Mus musculus fibronectin type III domain containing 7 (Fndc7), transcript variant 1, mRNA [NM_177091]	2.4296
Lox	gb|Mus musculus 13 days embryo stomach cDNA, RIKEN full-length enriched library, clone:D530004C15 product:lysyl oxidase, full insert sequence. [AK164634]	2.42944
Has2	gb|Mus musculus 9.5 days embryo parthenogenote cDNA, RIKEN full-length enriched library, clone:B130019P18 product:hyaluronan synthase 2, full insert sequence. [AK045020]	2.4283
2310043J07Rik	ref|Mus musculus RIKEN cDNA 2310043J07 gene (2310043J07Rik), mRNA [NM_027158]	2.42505
Phf11	ref|Mus musculus PHD finger protein 11 (Phf11), mRNA [NM_172603]	2.42403
AK076480	gb|Mus musculus 0 day neonate head cDNA, RIKEN full-length enriched library, clone:4833420L01 product:transformation related protein 73, full insert sequence. [AK076480]	2.42266
ENSMUST00000113014	ens|microrchidia 4 Gene [Source:MGI (curated);Acc:MGI:1922996] [ENSMUST00000113014]	2.42165
AF152371	gb|Mus musculus kappa light chain of Mab7 mRNA, partial cds. [AF152371]	2.42127
Prnd	ref|Mus musculus prion protein dublet (Prnd), transcript variant 1, mRNA [NM_023043]	2.42035
Btg2	ref|Mus musculus B-cell translocation gene 2, anti-proliferative (Btg2), mRNA [NM_007570]	2.42009
Mms19	gb|Mus musculus adult male eyeball cDNA, RIKEN full-length enriched library, clone:7530407P09 product:MMS19 (MET18 S. cerevisiae)-like, full insert sequence. [AK078688]	2.41688
Ifng	ref|Mus musculus interferon gamma (Ifng), mRNA [NM_008337]	2.41633
Alas2	ref|Mus musculus aminolevulinic acid synthase 2, erythroid (Alas2), nuclear gene encoding mitochondrial protein, transcript variant 1, mRNA [NM_009653]	2.41585
Itgb1bp3	ref|Mus musculus integrin beta 1 binding protein 3 (Itgb1bp3), mRNA [NM_027120]	2.41407
Vps13b	gb|Mus musculus 0 day neonate eyeball cDNA, RIKEN full-length enriched library, clone:E130006B03 product:hypothetical protein, full insert sequence. [AK053274]	2.41362
A530023O14Rik	ref|Mus musculus RIKEN cDNA A530023O14 gene (A530023O14Rik), mRNA [NM_175648]	2.41276
Otop3	ref|Mus musculus otopetrin 3 (Otop3), mRNA [NM_027132]	2.41069
Asb4	ref|Mus musculus ankyrin repeat and SOCS box-containing 4 (Asb4), mRNA [NM_023048]	2.40864
Nhlh1	ref|Mus musculus nescient helix loop helix 1 (Nhlh1), mRNA [NM_010916]	2.40835
Tmcc3	ref|Mus musculus transmembrane and coiled coil domains 3 (Tmcc3), transcript variant 1, mRNA [NM_172051]	2.40496
ENSMUST00000141943	ens|sidekick homolog 2 (chicken) Gene [Source:MGI (curated);Acc:MGI:2443847] [ENSMUST00000141943]	2.40475
Cacna1g	ref|Mus musculus calcium channel, voltage-dependent, T type, alpha 1G subunit (Cacna1g), transcript variant 1, mRNA [NM_009783]	2.40444
Akr1b7	ref|Mus musculus aldo-keto reductase family 1, member B7 (Akr1b7), mRNA [NM_009731]	2.40134
Rhoc	ref|Mus musculus ras homolog gene family, member C (Rhoc), mRNA [NM_007484]	2.39869
Prok2	ref|Mus musculus prokineticin 2 (Prok2), transcript variant 1, mRNA [NM_015768]	2.39557
Trem3	ref|Mus musculus triggering receptor expressed on myeloid cells 3 (Trem3), mRNA [NM_021407]	2.39407
I830012O16Rik	ref|Mus musculus RIKEN cDNA I830012O16 gene (I830012O16Rik), mRNA [NM_001005858]	2.39168
Mnda	ref|Mus musculus myeloid cell nuclear differentiation antigen (Mnda), mRNA [NM_001033450]	2.39134
Spon2	ref|Mus musculus spondin 2, extracellular matrix protein (Spon2), mRNA [NM_133903]	2.38713
Cd109	ref|Mus musculus CD109 antigen (Cd109), mRNA [NM_153098]	2.38703
Zc3h12a	ref|Mus musculus zinc finger CCCH type containing 12A (Zc3h12a), mRNA [NM_153159]	2.38626
Slc14a1	ref|Mus musculus solute carrier family 14 (urea transporter), member 1 (Slc14a1), transcript variant 2, mRNA [NM_028122]	2.38472
Cxcl16	ref|Mus musculus chemokine (C-X-C motif) ligand 16 (Cxcl16), mRNA [NM_023158]	2.3847
Wfikkn1	ref|Mus musculus WAP, FS, Ig, KU, and NTR-containing protein 1 (Wfikkn1), mRNA [NM_001100454]	2.38086
Col16a1	ref|Mus musculus collagen, type XVI, alpha 1 (Col16a1), mRNA [NM_028266]	2.37913
Atp8b1	ref|Mus musculus ATPase, class I, type 8B, member 1 (Atp8b1), mRNA [NM_001001488]	2.37878
Nxnl2	ref|Mus musculus nucleoredoxin-like 2 (Nxnl2), mRNA [NM_029173]	2.37845
Lyz2	ens|lysozyme 2 Gene [Source:MGI Symbol;Acc:MGI:96897] [ENSMUST00000092163]	2.37837
Rhbdf2	ref|Mus musculus rhomboid 5 homolog 2 (Drosophila) (Rhbdf2), transcript variant 1, mRNA [NM_172572]	2.37829
Rasd1	ref|Mus musculus RAS, dexamethasone-induced 1 (Rasd1), mRNA [NM_009026]	2.37555
4631416L12Rik	gb|Mus musculus 0 day neonate lung cDNA, RIKEN full-length enriched library, clone:E030024E19 product:weakly similar to PUTATIVE SH3 DOMAIN-CONTAINING GUANINE EXCHANGE FACTOR SGEF [Homo sapiens], full insert sequence. [AK087060]	2.37516
Pdlim7	ref|Mus musculus PDZ and LIM domain 7 (Pdlim7), transcript variant a, mRNA [NM_001114088]	2.37454
Dennd3	ref|Mus musculus DENN/MADD domain containing 3 (Dennd3), mRNA [NM_001081066]	2.37376
4930523C07Rik	ref|Mus musculus RIKEN cDNA 4930523C07 gene (4930523C07Rik), transcript variant 1, mRNA [NM_001162896]	2.36845
Mvp	ref|Mus musculus major vault protein (Mvp), mRNA [NM_080638]	2.36736
Rgs9bp	ref|Mus musculus regulator of G-protein signalling 9 binding protein (Rgs9bp), mRNA [NM_145840]	2.36695
Bcl6b	ref|Mus musculus B-cell CLL/lymphoma 6, member B (Bcl6b), mRNA [NM_007528]	2.36569
Prkd3	gb|Mus musculus adult male liver tumor cDNA, RIKEN full-length enriched library, clone:C730009D23 product:weakly similar to PROTEIN KINASE C BETA (FRAGMENT) [Homo sapiens], full insert sequence. [AK050059]	2.36527
AK048308	gb|Mus musculus 16 days embryo head cDNA, RIKEN full-length enriched library, clone:C130048C12 product:similar to L1 RETROTRANSPOSON, TF SUBFAMILY L1MD-TF18, PARTIAL SEQUENCE [Mus musculus domesticus], full insert sequence. [AK048308]	2.36521
NAP014889-001	Unknown	2.3634
1600029I14Rik	ref|Mus musculus RIKEN cDNA 1600029I14 gene (1600029I14Rik), non-coding RNA [NR_028123]	2.3616
AK087118	gb|Mus musculus 0 day neonate lung cDNA, RIKEN full-length enriched library, clone:E030028G14 product:unclassifiable, full insert sequence. [AK087118]	2.36125
Klf10	ref|Mus musculus Kruppel-like factor 10 (Klf10), mRNA [NM_013692]	2.3609
Irf1	ref|Mus musculus interferon regulatory factor 1 (Irf1), transcript variant 1, mRNA [NM_008390]	2.35551
Tnfrsf1a	ref|Mus musculus tumor necrosis factor receptor superfamily, member 1a (Tnfrsf1a), mRNA [NM_011609]	2.35526
Dock1	gb|Mus musculus 16 days embryo head cDNA, RIKEN full-length enriched library, clone:C130086K10 product:dedicator of cyto-kinesis 1, full insert sequence. [AK163853]	2.35508
Ncf4	ref|Mus musculus neutrophil cytosolic factor 4 (Ncf4), mRNA [NM_008677]	2.35307
Tnfrsf1a	ref|Mus musculus tumor necrosis factor receptor superfamily, member 1a (Tnfrsf1a), mRNA [NM_011609]	2.35289
Smtnl2	ref|Mus musculus smoothelin-like 2 (Smtnl2), mRNA [NM_177776]	2.34995
AK085088	gb|Mus musculus 13 days embryo lung cDNA, RIKEN full-length enriched library, clone:D430035C11 product:A kinase (PRKA) anchor protein (gravin) 12, full insert sequence. [AK085088]	2.34988
Il4ra	ref|Mus musculus interleukin 4 receptor, alpha (Il4ra), mRNA [NM_001008700]	2.34929
Clic1	ref|Mus musculus chloride intracellular channel 1 (Clic1), mRNA [NM_033444]	2.34784
Fnbp1	ref|Mus musculus formin binding protein 1 (Fnbp1), transcript variant 2, mRNA [NM_019406]	2.34628
Tnfrsf1a	ref|Mus musculus tumor necrosis factor receptor superfamily, member 1a (Tnfrsf1a), mRNA [NM_011609]	2.34587
Nes	ref|Mus musculus nestin (Nes), mRNA [NM_016701]	2.34481
Tnfrsf1a	ref|Mus musculus tumor necrosis factor receptor superfamily, member 1a (Tnfrsf1a), mRNA [NM_011609]	2.34356
NAP112463-1	Unknown	2.34015
Nes	ref|Mus musculus nestin (Nes), mRNA [NM_016701]	2.34013
Ces1	ref|Mus musculus carboxylesterase 1 (Ces1), mRNA [NM_021456]	2.3394
Tnfrsf1a	ref|Mus musculus tumor necrosis factor receptor superfamily, member 1a (Tnfrsf1a), mRNA [NM_011609]	2.33862
Batf	ref|Mus musculus basic leucine zipper transcription factor, ATF-like (Batf), mRNA [NM_016767]	2.33403
Tnfrsf25	ref|Mus musculus tumor necrosis factor receptor superfamily, member 25 (Tnfrsf25), mRNA [NM_033042]	2.33373
Nes	ref|Mus musculus nestin (Nes), mRNA [NM_016701]	2.33342
Tnfrsf1a	ref|Mus musculus tumor necrosis factor receptor superfamily, member 1a (Tnfrsf1a), mRNA [NM_011609]	2.33328
AK087716	gb|Mus musculus 2 days pregnant adult female ovary cDNA, RIKEN full-length enriched library, clone:E330010H09 product:unclassifiable, full insert sequence. [AK087716]	2.33126
Calml4	ref|Mus musculus calmodulin-like 4 (Calml4), transcript variant 1, mRNA [NM_138304]	2.32966
AK048052	gb|Mus musculus 16 days embryo head cDNA, RIKEN full-length enriched library, clone:C130032B16 product:unclassifiable, full insert sequence. [AK048052]	2.32874
Fgl2	ref|Mus musculus fibrinogen-like protein 2 (Fgl2), mRNA [NM_008013]	2.32834
H2-Ab1	ref|Mus musculus histocompatibility 2, class II antigen A, beta 1 (H2-Ab1), mRNA [NM_207105]	2.32669
Epb4.2	ref|Mus musculus erythrocyte protein band 4.2 (Epb4.2), mRNA [NM_013513]	2.32582
Mlkl	ref|Mus musculus mixed lineage kinase domain-like (Mlkl), mRNA [NM_029005]	2.32532
Tnfrsf1a	ref|Mus musculus tumor necrosis factor receptor superfamily, member 1a (Tnfrsf1a), mRNA [NM_011609]	2.32452
Ifrd1	gb|Mus musculus adult male colon cDNA, RIKEN full-length enriched library, clone:9030619M05 product:interferon-related developmental regulator 1, full insert sequence. [AK078888]	2.32054
AK038388	gb|Mus musculus adult male hypothalamus cDNA, RIKEN full-length enriched library, clone:A230002B08 product:unclassifiable, full insert sequence. [AK038388]	2.3197
LOC100047599	ref|PREDICTED: Mus musculus similar to gag protein (LOC100047599), mRNA [XM_001478148]	2.3188
Mobp	gb|Mus musculus adult male hippocampus cDNA, RIKEN full-length enriched library, clone:C630014L05 product:myelin-associated oligodendrocytic basic protein, full insert sequence. [AK083103]	2.31812
Tnfrsf1a	ref|Mus musculus tumor necrosis factor receptor superfamily, member 1a (Tnfrsf1a), mRNA [NM_011609]	2.31694
Tead4	ref|Mus musculus TEA domain family member 4 (Tead4), transcript variant 1, mRNA [NM_011567]	2.31572
Adamts8	ref|Mus musculus a disintegrin-like and metallopeptidase (reprolysin type) with thrombospondin type 1 motif, 8 (Adamts8), mRNA [NM_013906]	2.31212
Tnfrsf1a	ref|Mus musculus tumor necrosis factor receptor superfamily, member 1a (Tnfrsf1a), mRNA [NM_011609]	2.31201
Crtam	ref|Mus musculus cytotoxic and regulatory T cell molecule (Crtam), mRNA [NM_019465]	2.31163
Cpxm2	gb|Mus musculus adult male hypothalamus cDNA, RIKEN full-length enriched library, clone:A230070K15 product:metallocarboxypeptidase 2, full insert sequence. [AK038874]	2.31111
Trem1	ref|Mus musculus triggering receptor expressed on myeloid cells 1 (Trem1), mRNA [NM_021406]	2.31004
Ccdc19	ref|Mus musculus coiled-coil domain containing 19 (Ccdc19), mRNA [NM_027972]	2.30575
H2-Ab1	ref|Mus musculus histocompatibility 2, class II antigen A, beta 1 (H2-Ab1), mRNA [NM_207105]	2.30541
Wwtr1	ref|Mus musculus WW domain containing transcription regulator 1 (Wwtr1), transcript variant 2, mRNA [NM_133784]	2.3034
9130008F23Rik	ref|Mus musculus RIKEN cDNA 9130008F23 gene (9130008F23Rik), mRNA [NM_027834]	2.30279
Flnc	ref|Mus musculus filamin C, gamma (Flnc), mRNA [NM_001081185]	2.30176
Samsn1	ref|Mus musculus SAM domain, SH3 domain and nuclear localization signals, 1 (Samsn1), mRNA [NM_023380]	2.29995
Cyp1b1	gb|Mus musculus adult male testis cDNA, RIKEN full-length enriched library, clone:4933406K16 product:cytochrome P450, 1b1, benz[a]anthracene inducible, full insert sequence. [AK016699]	2.29949
Tnfrsf1a	ref|Mus musculus tumor necrosis factor receptor superfamily, member 1a (Tnfrsf1a), mRNA [NM_011609]	2.29939
Ifitm6	ref|Mus musculus interferon induced transmembrane protein 6 (Ifitm6), mRNA [NM_001033632]	2.29938
Il13ra1	ref|Mus musculus interleukin 13 receptor, alpha 1 (Il13ra1), mRNA [NM_133990]	2.29877
Plscr1	ref|Mus musculus phospholipid scramblase 1 (Plscr1), mRNA [NM_011636]	2.29573
Gfi1	ref|Mus musculus growth factor independent 1 (Gfi1), mRNA [NM_010278]	2.29293
Ret	ref|Mus musculus ret proto-oncogene (Ret), transcript variant 2, mRNA [NM_009050]	2.29275
Rassf4	ref|Mus musculus Ras association (RalGDS/AF-6) domain family member 4 (Rassf4), mRNA [NM_178045]	2.28988
Galntl2	ens|UDP-N-acetyl-alpha-D-galactosamine:polypeptide N-acetylgalactosaminyltransferase-like 2 Gene [Source:MGI Symbol;Acc:MGI:1926004] [ENSMUST00000022460]	2.28967
Crispld2	ref|Mus musculus cysteine-rich secretory protein LCCL domain containing 2 (Crispld2), mRNA [NM_030209]	2.28821
3632454L22Rik	gb|Mus musculus adult male hypothalamus cDNA, RIKEN full-length enriched library, clone:A230025D19 product:unclassifiable, full insert sequence. [AK038525]	2.28752
E030010N08Rik	ref|PREDICTED: Mus musculus RIKEN cDNA E030010N08 gene (E030010N08Rik), mRNA [XM_001474855]	2.28697
H2-Ab1	ref|Mus musculus histocompatibility 2, class II antigen A, beta 1 (H2-Ab1), mRNA [NM_207105]	2.28351
H2-Ab1	ref|Mus musculus histocompatibility 2, class II antigen A, beta 1 (H2-Ab1), mRNA [NM_207105]	2.28302
H2-Ab1	ref|Mus musculus histocompatibility 2, class II antigen A, beta 1 (H2-Ab1), mRNA [NM_207105]	2.28229
AK087708	gb|Mus musculus 2 days pregnant adult female ovary cDNA, RIKEN full-length enriched library, clone:E330009M13 product:unclassifiable, full insert sequence. [AK087708]	2.28228
Nes	ref|Mus musculus nestin (Nes), mRNA [NM_016701]	2.28206
Rgs18	ref|Mus musculus regulator of G-protein signaling 18 (Rgs18), mRNA [NM_022881]	2.28106
ENSMUST00000049266	ref|PREDICTED: Mus musculus RIKEN cDNA 6430628N08 gene (6430628N08Rik), mRNA [XM_149458]	2.27904
AI256396	gb|Mus musculus 11 days embryo head cDNA, RIKEN full-length enriched library, clone:6230431N17 product:unclassifiable, full insert sequence. [AK134520]	2.27812
Baz1a	ref|Mus musculus bromodomain adjacent to zinc finger domain 1A (Baz1a), mRNA [NM_013815]	2.27732
Kcne3	ref|Mus musculus potassium voltage-gated channel, Isk-related subfamily, gene 3 (Kcne3), mRNA [NM_020574]	2.27567
Map3k8	gb|Mus musculus cot mRNA for proto-oncogene protein, complete cds. [D13759]	2.27126
Clec1b	ref|Mus musculus C-type lectin domain family 1, member b (Clec1b), mRNA [NM_019985]	2.26923
Ifi44	gb|Mus musculus 0 day neonate kidney cDNA, RIKEN full-length enriched library, clone:D630022O22 product:inferred: microtubule associated protein 44 {Mus musculus}, full insert sequence. [AK085407]	2.26786
5430435G22Rik	ref|Mus musculus RIKEN cDNA 5430435G22 gene (5430435G22Rik), mRNA [NM_145509]	2.26585
Glycam1	ref|Mus musculus glycosylation dependent cell adhesion molecule 1 (Glycam1), mRNA [NM_008134]	2.2636
Rab20	ref|Mus musculus RAB20, member RAS oncogene family (Rab20), mRNA [NM_011227]	2.26309
Fcgr2b	ref|Mus musculus Fc receptor, IgG, low affinity IIb (Fcgr2b), transcript variant 1, mRNA [NM_001077189]	2.26278
Fbxw14	ref|Mus musculus F-box and WD-40 domain protein 14 (Fbxw14), mRNA [NM_015793]	2.26215
Mmp9	ref|Mus musculus matrix metallopeptidase 9 (Mmp9), mRNA [NM_013599]	2.26155
Ier2	gb|Mus musculus 12 days embryo male wolffian duct includes surrounding region cDNA, RIKEN full-length enriched library, clone:6720401C09 product:immediate early response 2, full insert sequence. [AK032692]	2.26022
Serpinb5	ref|Mus musculus serine (or cysteine) peptidase inhibitor, clade B, member 5 (Serpinb5), mRNA [NM_009257]	2.25926
Napsa	ref|Mus musculus napsin A aspartic peptidase (Napsa), mRNA [NM_008437]	2.25906
Trip10	ref|Mus musculus thyroid hormone receptor interactor 10 (Trip10), mRNA [NM_134125]	2.25865
Zfp69	ref|Mus musculus zinc finger protein 69 (Zfp69), mRNA [NM_001005788]	2.25702
BC037703	ref|Mus musculus cDNA sequence BC037703 (BC037703), mRNA [NM_172295]	2.2561
ENSMUST00000021038	ens|mannose receptor, C type 2 Gene [Source:MGI (curated);Acc:MGI:107818] [ENSMUST00000021038]	2.25609
Myct1	ref|Mus musculus myc target 1 (Myct1), mRNA [NM_026793]	2.2558
Rnf183	ref|Mus musculus ring finger protein 183 (Rnf183), mRNA [NM_153504]	2.25566
1190002H23Rik	ref|Mus musculus RIKEN cDNA 1190002H23 gene (1190002H23Rik), mRNA [NM_025427]	2.25511
H2-Ab1	ref|Mus musculus histocompatibility 2, class II antigen A, beta 1 (H2-Ab1), mRNA [NM_207105]	2.2539
Hmga1	ref|Mus musculus high mobility group AT-hook 1 (Hmga1), transcript variant 1, mRNA [NM_016660]	2.25299
Cd109	ref|Mus musculus CD109 antigen (Cd109), mRNA [NM_153098]	2.25216
Ak7	ref|Mus musculus adenylate kinase 7 (Ak7), mRNA [NM_030187]	2.25152
C130083B21Rik	gb|Mus musculus 16 days embryo head cDNA, RIKEN full-length enriched library, clone:C130083B21 product:unclassifiable, full insert sequence. [AK048593]	2.2507
Ipo5	ref|Mus musculus importin 5 (Ipo5), mRNA [NM_023579]	2.24997
Mmp9	ref|Mus musculus matrix metallopeptidase 9 (Mmp9), mRNA [NM_013599]	2.24933
Nes	ref|Mus musculus nestin (Nes), mRNA [NM_016701]	2.24779
AK089407	gb|Mus musculus B6-derived CD11 +ve dendritic cells cDNA, RIKEN full-length enriched library, clone:F730023N17 product:unclassifiable, full insert sequence. [AK089407]	2.24749
Jarid2	gb|Mus musculus 9.5 days embryo parthenogenote cDNA, RIKEN full-length enriched library, clone:B130010D11 product:jumonji, full insert sequence. [AK044888]	2.24674
H2-Ab1	ref|Mus musculus histocompatibility 2, class II antigen A, beta 1 (H2-Ab1), mRNA [NM_207105]	2.24634
2310008H04Rik	ref|Mus musculus RIKEN cDNA 2310008H04 gene (2310008H04Rik), mRNA [NM_146068]	2.24603
Gadd45a	ref|Mus musculus growth arrest and DNA-damage-inducible 45 alpha (Gadd45a), mRNA [NM_007836]	2.24578
Igfbp3	ref|Mus musculus insulin-like growth factor binding protein 3 (Igfbp3), mRNA [NM_008343]	2.2447
Il20rb	ref|Mus musculus interleukin 20 receptor beta (Il20rb), mRNA [NM_001033543]	2.24444
BC013712	ens|Protein THEMIS2 (Thymocyte-expressed molecule involved in selection protein 2)(Induced by contact to basement membrane 1 protein)(Protein ICB-1) [Source:UniProtKB/Swiss-Prot;Acc:Q91YX0] [ENSMUST00000045154]	2.24322
Mslnl	ref|Mus musculus mesothelin-like (Mslnl), mRNA [NM_177822]	2.24209
Pdpn	ref|Mus musculus podoplanin (Pdpn), mRNA [NM_010329]	2.24199
Stc1	ref|Mus musculus stanniocalcin 1 (Stc1), mRNA [NM_009285]	2.2412
Wdr63	ref|Mus musculus WD repeat domain 63 (Wdr63), mRNA [NM_172864]	2.24116
Etos1	gb|Mus musculus cDNA clone IMAGE:40129957. [BC125442]	2.23946
Neurl3	gb|Mus musculus adult male aorta and vein cDNA, RIKEN full-length enriched library, clone:A530050E01 product:hypothetical protein, full insert sequence. [AK040949]	2.23934
Kcns3	ref|Mus musculus potassium voltage-gated channel, delayed-rectifier, subfamily S, member 3 (Kcns3), transcript variant 1, mRNA [NM_173417]	2.23848
Osgin1	ref|Mus musculus oxidative stress induced growth inhibitor 1 (Osgin1), mRNA [NM_027950]	2.23604
Cd1d1	ref|Mus musculus CD1d1 antigen (Cd1d1), mRNA [NM_007639]	2.23501
BC031426	gb|Mus musculus, clone IMAGE:4010479, mRNA, partial cds. [BC031426]	2.23397
Jun	ref|Mus musculus Jun oncogene (Jun), mRNA [NM_010591]	2.23016
Osmr	ref|Mus musculus oncostatin M receptor (Osmr), mRNA [NM_011019]	2.22977
Serpinh1	ref|Mus musculus serine (or cysteine) peptidase inhibitor, clade H, member 1 (Serpinh1), transcript variant 1, mRNA [NM_009825]	2.22911
Nes	ref|Mus musculus nestin (Nes), mRNA [NM_016701]	2.22729
Prrx2	gb|Mus musculus paired related homeobox 2, mRNA (cDNA clone MGC:169496 IMAGE:8860891), complete cds. [BC137872]	2.22717
Slc14a1	ref|Mus musculus solute carrier family 14 (urea transporter), member 1 (Slc14a1), transcript variant 2, mRNA [NM_028122]	2.22611
Rbm28	ref|Mus musculus RNA binding motif protein 28 (Rbm28), mRNA [NM_133925]	2.22545
Jun	ref|Mus musculus Jun oncogene (Jun), mRNA [NM_010591]	2.22494
Rhoj	ref|Mus musculus ras homolog gene family, member J (Rhoj), mRNA [NM_023275]	2.22312
Akap2	ref|Mus musculus A kinase (PRKA) anchor protein 2 (Akap2), transcript variant 1, mRNA [NM_001035533]	2.22294
Gipr	ref|Mus musculus gastric inhibitory polypeptide receptor (Gipr), mRNA [NM_001080815]	2.22283
H2-Ab1	ref|Mus musculus histocompatibility 2, class II antigen A, beta 1 (H2-Ab1), mRNA [NM_207105]	2.22245
ENSMUST00000115643	ens|piwi-like homolog 4 (Drosophila) Gene [Source:MGI (curated);Acc:MGI:3041167] [ENSMUST00000115643]	2.21988
Tnfrsf1b	ref|Mus musculus tumor necrosis factor receptor superfamily, member 1b (Tnfrsf1b), mRNA [NM_011610]	2.21967
Dusp2	ref|Mus musculus dual specificity phosphatase 2 (Dusp2), mRNA [NM_010090]	2.21966
Rprd2	gb|Mus musculus NOD-derived CD11c +ve dendritic cells cDNA, RIKEN full-length enriched library, clone:F630103I02 product:Hypothetical serine-rich region containing protein homolog [Mus musculus], full insert sequence. [AK154692]	2.21965
Zfp52	ref|Mus musculus zinc finger protein 52 (Zfp52), mRNA [NM_144515]	2.21825
Gimap6	ref|Mus musculus GTPase, IMAP family member 6 (Gimap6), mRNA [NM_153175]	2.21438
4833427G06Rik	ref|Mus musculus RIKEN cDNA 4833427G06 gene (4833427G06Rik), mRNA [NM_177702]	2.21375
Il11ra1	ref|Mus musculus interleukin 11 receptor, alpha chain 1 (Il11ra1), transcript variant 1, mRNA [NM_010549]	2.21257
Tnfrsf1b	ref|Mus musculus tumor necrosis factor receptor superfamily, member 1b (Tnfrsf1b), mRNA [NM_011610]	2.21127
Prr18	ref|Mus musculus proline rich region 18 (Prr18), transcript variant 1, mRNA [NM_178774]	2.21026
ENSMUST00000084243	ens|Putative uncharacterized protein [Source:UniProtKB/TrEMBL;Acc:Q6R5G1] [ENSMUST00000084243]	2.20959
Ceacam1	ref|Mus musculus carcinoembryonic antigen-related cell adhesion molecule 1 (Ceacam1), transcript variant 1, mRNA [NM_001039185]	2.20896
5430407P10Rik	ref|Mus musculus RIKEN cDNA 5430407P10 gene (5430407P10Rik), transcript variant 2, mRNA [NM_144883]	2.20854
Jun	ref|Mus musculus Jun oncogene (Jun), mRNA [NM_010591]	2.2084
AK034767	gb|Mus musculus 12 days embryo embryonic body between diaphragm region and neck cDNA, RIKEN full-length enriched library, clone:9430032P18 product:hypothetical protein, full insert sequence. [AK034767]	2.20824
Aars	gb|Mus musculus 0 day neonate lung cDNA, RIKEN full-length enriched library, clone:E030042J02 product:unclassifiable, full insert sequence. [AK087291]	2.20823
H2-Aa	ref|Mus musculus histocompatibility 2, class II antigen A, alpha (H2-Aa), mRNA [NM_010378]	2.20577
Jun	ref|Mus musculus Jun oncogene (Jun), mRNA [NM_010591]	2.20546
Wdr69	ref|Mus musculus WD repeat domain 69 (Wdr69), transcript variant 1, mRNA [NM_027725]	2.20472
Treml4	ref|Mus musculus triggering receptor expressed on myeloid cells-like 4 (Treml4), transcript variant 2, mRNA [NM_172623]	2.20415
Nes	ref|Mus musculus nestin (Nes), mRNA [NM_016701]	2.20224
Tbx21	ref|Mus musculus T-box 21 (Tbx21), mRNA [NM_019507]	2.20135
Mmp9	ref|Mus musculus matrix metallopeptidase 9 (Mmp9), mRNA [NM_013599]	2.20026
ENSMUST00000099121	ens|La ribonucleoprotein domain family, member 1B Gene [Source:MGI Symbol;Acc:MGI:1914604] [ENSMUST00000099121]	2.19911
Slfn9	ref|Mus musculus schlafen 9 (Slfn9), mRNA [NM_172796]	2.19898
Pfkfb3	ref|Mus musculus 6-phosphofructo-2-kinase/fructose-2,6-biphosphatase 3 (Pfkfb3), transcript variant 6, mRNA [NM_133232]	2.19851
Aim1	ref|Mus musculus absent in melanoma 1 (Aim1), mRNA [NM_172393]	2.19552
Ttr	ref|Mus musculus transthyretin (Ttr), mRNA [NM_013697]	2.19417
Grp	ref|Mus musculus gastrin releasing peptide (Grp), mRNA [NM_175012]	2.19354
Trim79	ref|Mus musculus tripartite motif-containing 79 (Trim79), transcript variant 1, mRNA [NM_199146]	2.19244
Gm5226	ref|PREDICTED: Mus musculus predicted gene, EG383229 (EG383229), mRNA [XM_356935]	2.19132
Jun	ref|Mus musculus Jun oncogene (Jun), mRNA [NM_010591]	2.18921
Mmp9	ref|Mus musculus matrix metallopeptidase 9 (Mmp9), mRNA [NM_013599]	2.18863
Jun	ref|Mus musculus Jun oncogene (Jun), mRNA [NM_010591]	2.18834
Cd86	ref|Mus musculus CD86 antigen (Cd86), mRNA [NM_019388]	2.18821
Nags	ref|Mus musculus N-acetylglutamate synthase (Nags), transcript variant 1, mRNA [NM_145829]	2.18815
Slc6a19	ref|Mus musculus solute carrier family 6 (neurotransmitter transporter), member 19 (Slc6a19), mRNA [NM_028878]	2.18762
Prokr1	ref|Mus musculus prokineticin receptor 1 (Prokr1), mRNA [NM_021381]	2.18734
Trim79	ref|Mus musculus tripartite motif-containing 79 (Trim79), transcript variant 1, mRNA [NM_199146]	2.18633
Zfp42	gb|Mouse REX-1 mRNA, complete cds. [M28382]	2.18631
Col7a1	ref|Mus musculus collagen, type VII, alpha 1 (Col7a1), mRNA [NM_007738]	2.18575
AK087052	gb|Mus musculus 0 day neonate lung cDNA, RIKEN full-length enriched library, clone:E030022M03 product:unclassifiable, full insert sequence. [AK087052]	2.18351
Trim16	ref|Mus musculus tripartite motif-containing 16 (Trim16), mRNA [NM_053169]	2.18341
Ptpn22	ref|Mus musculus protein tyrosine phosphatase, non-receptor type 22 (lymphoid) (Ptpn22), mRNA [NM_008979]	2.18085
TC1661661	Unknown	2.18005
Utp14b	ref|Mus musculus UTP14, U3 small nucleolar ribonucleoprotein, homolog B (yeast) (Utp14b), transcript variant 2, mRNA [NM_001001981]	2.17961
Nes	ref|Mus musculus nestin (Nes), mRNA [NM_016701]	2.1789
Tns1	gb|Mus musculus 0 day neonate lung cDNA, RIKEN full-length enriched library, clone:E030033B01 product:similar to TENSIN [Gallus gallus], full insert sequence. [AK087187]	2.17828
Txnip	ref|Mus musculus thioredoxin interacting protein (Txnip), transcript variant 1, mRNA [NM_001009935]	2.17703
Mmp9	ref|Mus musculus matrix metallopeptidase 9 (Mmp9), mRNA [NM_013599]	2.17569
Asb3	gb|Mus musculus adult male hypothalamus cDNA, RIKEN full-length enriched library, clone:A230073E17 product:ankyrin repeat and SOCS box-containing protein 3, full insert sequence. [AK038897]	2.17546
Hbegf	ref|Mus musculus heparin-binding EGF-like growth factor (Hbegf), mRNA [NM_010415]	2.17522
Parp14	ref|Mus musculus poly (ADP-ribose) polymerase family, member 14 (Parp14), mRNA [NM_001039530]	2.17392
Rassf4	ref|Mus musculus Ras association (RalGDS/AF-6) domain family member 4 (Rassf4), mRNA [NM_178045]	2.17341
Col4a1	ref|Mus musculus collagen, type IV, alpha 1 (Col4a1), mRNA [NM_009931]	2.17201
Pawr	ref|Mus musculus PRKC, apoptosis, WT1, regulator (Pawr), mRNA [NM_054056]	2.17138
AK086129	gb|Mus musculus 15 days embryo head cDNA, RIKEN full-length enriched library, clone:D930007H16 product:unclassifiable, full insert sequence. [AK086129]	2.17133
H2-Q10	ref|Mus musculus histocompatibility 2, Q region locus 10 (H2-Q10), mRNA [NM_010391]	2.1696
Prg4	ref|Mus musculus proteoglycan 4 (megakaryocyte stimulating factor, articular superficial zone protein) (Prg4), transcript variant 1, mRNA [NM_021400]	2.16953
Jun	ref|Mus musculus Jun oncogene (Jun), mRNA [NM_010591]	2.16949
Dusp1	ref|Mus musculus dual specificity phosphatase 1 (Dusp1), mRNA [NM_013642]	2.16943
Nes	ref|Mus musculus nestin (Nes), mRNA [NM_016701]	2.16879
Gm3560	gb|Mus musculus 7 days neonate cerebellum cDNA, RIKEN full-length enriched library, clone:A730006P06 product:unclassifiable, full insert sequence. [AK042572]	2.1687
Nes	ref|Mus musculus nestin (Nes), mRNA [NM_016701]	2.16818
Fgl2	ref|Mus musculus fibrinogen-like protein 2 (Fgl2), mRNA [NM_008013]	2.16818
Gm1966	ref|PREDICTED: Mus musculus gene model 1966, (NCBI), transcript variant 1 (Gm1966), mRNA [XM_001000891]	2.16747
ENSMUST00000031738	ens|TSC22 domain family, member 4 Gene [Source:MGI (curated);Acc:MGI:1926079] [ENSMUST00000031738]	2.16678
Fas	ref|Mus musculus Fas (TNF receptor superfamily member 6) (Fas), transcript variant 1, mRNA [NM_007987]	2.1642
Myc	ref|Mus musculus myelocytomatosis oncogene (Myc), transcript variant 1, mRNA [NM_010849]	2.16403
Jun	ref|Mus musculus Jun oncogene (Jun), mRNA [NM_010591]	2.16293
Ifrd1	ref|Mus musculus interferon-related developmental regulator 1 (Ifrd1), mRNA [NM_013562]	2.1618
Wt1	ref|Mus musculus Wilms tumor 1 homolog (Wt1), mRNA [NM_144783]	2.16144
Nfkbia	ref|Mus musculus nuclear factor of kappa light polypeptide gene enhancer in B-cells inhibitor, alpha (Nfkbia), mRNA [NM_010907]	2.16111
Plscr1	ref|Mus musculus phospholipid scramblase 1 (Plscr1), mRNA [NM_011636]	2.1608
Krt8	ref|Mus musculus keratin 8 (Krt8), mRNA [NM_031170]	2.16075
Epb4.1l4b	ref|Mus musculus erythrocyte protein band 4.1-like 4b (Epb4.1l4b), mRNA [NM_019427]	2.15905
Socs1	ref|Mus musculus suppressor of cytokine signaling 1 (Socs1), mRNA [NM_009896]	2.1585
Jun	ref|Mus musculus Jun oncogene (Jun), mRNA [NM_010591]	2.15814
Gm6742	ref|PREDICTED: Mus musculus similar to Odc1 protein (LOC627245), misc RNA [XR_030600]	2.15759
Irak3	ref|Mus musculus interleukin-1 receptor-associated kinase 3 (Irak3), mRNA [NM_028679]	2.156
Fut4	ref|Mus musculus fucosyltransferase 4 (Fut4), mRNA [NM_010242]	2.15589
ENSMUST00000051089	ens|histone cluster 2, H2bb Gene [Source:MGI Symbol;Acc:MGI:2448413] [ENSMUST00000051089]	2.15547
Rgs18	ref|Mus musculus regulator of G-protein signaling 18 (Rgs18), mRNA [NM_022881]	2.15448
Gjb4	ref|Mus musculus gap junction protein, beta 4 (Gjb4), mRNA [NM_008127]	2.15221
1700123K08Rik	ref|Mus musculus RIKEN cDNA 1700123K08 gene (1700123K08Rik), mRNA [NM_029693]	2.15141
Eda2r	ref|Mus musculus ectodysplasin A2 receptor (Eda2r), transcript variant 3, mRNA [NM_001161433]	2.14727
Adamts8	ref|Mus musculus a disintegrin-like and metallopeptidase (reprolysin type) with thrombospondin type 1 motif, 8 (Adamts8), mRNA [NM_013906]	2.14718
Ryr3	ref|Mus musculus ryanodine receptor 3 (Ryr3), mRNA [NM_177652]	2.14703
Fas	ref|Mus musculus Fas (TNF receptor superfamily member 6) (Fas), transcript variant 1, mRNA [NM_007987]	2.1456
Fas	ref|Mus musculus Fas (TNF receptor superfamily member 6) (Fas), transcript variant 1, mRNA [NM_007987]	2.1429
Ano4	gb|Mus musculus 15 days embryo head cDNA, RIKEN full-length enriched library, clone:D930024E09 product:unclassifiable, full insert sequence. [AK086366]	2.14212
Slfn10-ps	ref|Mus musculus schlafen 10, pseudogene (Slfn10-ps), mRNA [NM_181542]	2.14187
Metrnl	gb|Mus musculus 0 day neonate eyeball cDNA, RIKEN full-length enriched library, clone:E130302A09 product:unclassifiable, full insert sequence. [AK053718]	2.14133
Sfrp4	ref|Mus musculus secreted frizzled-related protein 4 (Sfrp4), mRNA [NM_016687]	2.14107
D030059C06Rik	gb|Mus musculus adult male corpora quadrigemina cDNA, RIKEN full-length enriched library, clone:B230324N14 product:unclassifiable, full insert sequence. [AK045933]	2.14047
Fas	ref|Mus musculus Fas (TNF receptor superfamily member 6) (Fas), transcript variant 1, mRNA [NM_007987]	2.13883
Slc5a3	ref|Mus musculus solute carrier family 5 (inositol transporters), member 3 (Slc5a3), mRNA [NM_017391]	2.13853
Trip13	ref|Mus musculus thyroid hormone receptor interactor 13 (Trip13), mRNA [NM_027182]	2.13655
Gpr84	ref|Mus musculus G protein-coupled receptor 84 (Gpr84), mRNA [NM_030720]	2.13637
Gm9963	gb|Mus musculus 0 day neonate eyeball cDNA, RIKEN full-length enriched library, clone:E130003O13 product:hypothetical protein, full insert sequence. [AK053272]	2.13401
Krt7	ref|Mus musculus keratin 7 (Krt7), mRNA [NM_033073]	2.13168
Gp9	ref|Mus musculus glycoprotein 9 (platelet) (Gp9), mRNA [NM_018762]	2.13042
Olfr874	ref|Mus musculus olfactory receptor 874 (Olfr874), mRNA [NM_146882]	2.13035
Cast	ref|Mus musculus calpastatin (Cast), mRNA [NM_009817]	2.12876
Spna2	gb|Mus musculus 16 days neonate thymus cDNA, RIKEN full-length enriched library, clone:A130037F24 product:weakly similar to SPECTRIN ALPHA CHAIN, BRAIN (SPECTRIN, NON-ERYTHROID ALPHA CHAIN) (ALPHA-II SPECTRIN) (FODRIN ALPHA CHAIN) [Rattus norvegicus], ful	2.12782
Synj1	gb|Mus musculus 4 days neonate male adipose cDNA, RIKEN full-length enriched library, clone:B430216F19 product:SYNAPTOJANIN 1 (EC 3.1.3.56) (SYNAPTIC INOSITOL-1,4,5-TRISPHOSPHATE 5- PHOSPHATASE 1) homolog [Rattus norvegicus], full insert sequence. [AK0809	2.12763
Ets1	ref|Mus musculus E26 avian leukemia oncogene 1, 5' domain (Ets1), transcript variant 1, mRNA [NM_011808]	2.12733
NAP058447-1	Unknown	2.12683
Psmb8	ref|Mus musculus proteasome (prosome, macropain) subunit, beta type 8 (large multifunctional peptidase 7) (Psmb8), mRNA [NM_010724]	2.12575
Loxl2	ref|Mus musculus lysyl oxidase-like 2 (Loxl2), mRNA [NM_033325]	2.12568
H2-Q10	gb|Mus musculus histocompatibility 2, Q region locus 10, mRNA (cDNA clone IMAGE:4158744), partial cds. [BC042572]	2.12516
Ifi27l2a	gb|Mus musculus adult male tongue cDNA, RIKEN full-length enriched library, clone:2310061N23 product:similar to ALPHA-INTERFERON INDUCIBLE PROTEIN (FRAGMENT) [Mesocricetus auratus], full insert sequence. [AK010014]	2.12498
Rai14	ref|Mus musculus retinoic acid induced 14 (Rai14), transcript variant 1, mRNA [NM_030690]	2.12485
Epha10	ref|Mus musculus Eph receptor A10 (Epha10), mRNA [NM_177671]	2.12454
Psmb8	ref|Mus musculus proteasome (prosome, macropain) subunit, beta type 8 (large multifunctional peptidase 7) (Psmb8), mRNA [NM_010724]	2.12216
H2-K1	ref|Mus musculus histocompatibility 2, K1, K region (H2-K1), transcript variant 1, mRNA [NM_001001892]	2.12186
Apol9a	gb|Mus musculus adult male liver tumor cDNA, RIKEN full-length enriched library, clone:C730018G06 product:unclassifiable, full insert sequence. [AK050122]	2.1215
Mmp9	ref|Mus musculus matrix metallopeptidase 9 (Mmp9), mRNA [NM_013599]	2.12004
Cdc6	ref|Mus musculus cell division cycle 6 homolog (S. cerevisiae) (Cdc6), transcript variant 1, mRNA [NM_011799]	2.11973
Mx1	ref|Mus musculus myxovirus (influenza virus) resistance 1 (Mx1), mRNA [NM_010846]	2.11885
ENSMUST00000114855	ens|homeodomain interacting protein kinase 2 Gene [Source:MGI Symbol;Acc:MGI:1314872] [ENSMUST00000114855]	2.1171
ENSMUST00000049946	ens|protein kinase, cAMP dependent regulatory, type II alpha Gene [Source:MGI Symbol;Acc:MGI:108025] [ENSMUST00000049946]	2.11652
Litaf	ref|Mus musculus LPS-induced TN factor (Litaf), mRNA [NM_019980]	2.11608
Rapgef2	gb|Mus musculus adult female vagina cDNA, RIKEN full-length enriched library, clone:9930105G09 product:unclassifiable, full insert sequence. [AK037061]	2.11518
Jun	ref|Mus musculus Jun oncogene (Jun), mRNA [NM_010591]	2.11273
Bag3	ref|Mus musculus BCL2-associated athanogene 3 (Bag3), mRNA [NM_013863]	2.11229
Wdhd1	ref|Mus musculus WD repeat and HMG-box DNA binding protein 1 (Wdhd1), mRNA [NM_172598]	2.10955
Fas	ref|Mus musculus Fas (TNF receptor superfamily member 6) (Fas), transcript variant 1, mRNA [NM_007987]	2.10922
Il12b	ref|Mus musculus interleukin 12b (Il12b), mRNA [NM_008352]	2.10858
Tnfrsf1b	ref|Mus musculus tumor necrosis factor receptor superfamily, member 1b (Tnfrsf1b), mRNA [NM_011610]	2.10802
Myc	ref|Mus musculus myelocytomatosis oncogene (Myc), transcript variant 1, mRNA [NM_010849]	2.1067
Fgr	ref|Mus musculus Gardner-Rasheed feline sarcoma viral (Fgr) oncogene homolog (Fgr), mRNA [NM_010208]	2.10652
Tnfrsf1b	ref|Mus musculus tumor necrosis factor receptor superfamily, member 1b (Tnfrsf1b), mRNA [NM_011610]	2.1058
Nfil3	ref|Mus musculus nuclear factor, interleukin 3, regulated (Nfil3), mRNA [NM_017373]	2.10497
H2-K1	ref|Mus musculus histocompatibility 2, K1, K region (H2-K1), transcript variant 1, mRNA [NM_001001892]	2.10461
Fas	ref|Mus musculus Fas (TNF receptor superfamily member 6) (Fas), transcript variant 1, mRNA [NM_007987]	2.10196
AI836003	ref|Mus musculus expressed sequence AI836003 (AI836003), mRNA [NM_177716]	2.10169
BC006779	ref|Mus musculus cDNA sequence BC006779 (BC006779), mRNA [NM_183162]	2.10143
Fcgr2b	ref|Mus musculus Fc receptor, IgG, low affinity IIb (Fcgr2b), transcript variant 1, mRNA [NM_001077189]	2.10128
Lhx1	ens|LIM homeobox protein 1 Gene [Source:MGI (curated);Acc:MGI:99783] [ENSMUST00000018842]	2.10029
H2-K1	ref|Mus musculus histocompatibility 2, K1, K region (H2-K1), transcript variant 1, mRNA [NM_001001892]	2.0998
H2-K1	ref|Mus musculus histocompatibility 2, K1, K region (H2-K1), transcript variant 1, mRNA [NM_001001892]	2.09688
Fosb	ref|Mus musculus FBJ osteosarcoma oncogene B (Fosb), mRNA [NM_008036]	2.09629
H2-K1	ref|Mus musculus histocompatibility 2, K1, K region (H2-K1), transcript variant 1, mRNA [NM_001001892]	2.09623
Myc	ref|Mus musculus myelocytomatosis oncogene (Myc), transcript variant 1, mRNA [NM_010849]	2.09608
Fcgr2b	ref|Mus musculus Fc receptor, IgG, low affinity IIb (Fcgr2b), transcript variant 1, mRNA [NM_001077189]	2.09535
Bst1	ref|Mus musculus bone marrow stromal cell antigen 1 (Bst1), mRNA [NM_009763]	2.09459
Prickle1	ref|Mus musculus prickle homolog 1 (Drosophila) (Prickle1), mRNA [NM_001033217]	2.09443
Oas1a	ref|Mus musculus 2'-5' oligoadenylate synthetase 1A (Oas1a), mRNA [NM_145211]	2.09408
Glipr1	ref|Mus musculus GLI pathogenesis-related 1 (glioma) (Glipr1), mRNA [NM_028608]	2.09394
Fas	ref|Mus musculus Fas (TNF receptor superfamily member 6) (Fas), transcript variant 1, mRNA [NM_007987]	2.0933
Cd300lf	ref|Mus musculus CD300 antigen like family member F (Cd300lf), transcript variant 2, mRNA [NM_145634]	2.0923
Mmp9	ref|Mus musculus matrix metallopeptidase 9 (Mmp9), mRNA [NM_013599]	2.09207
Slc22a21	ref|Mus musculus solute carrier family 22 (organic cation transporter), member 21 (Slc22a21), mRNA [NM_019723]	2.09171
Il11ra1	ref|Mus musculus interleukin 11 receptor, alpha chain 1 (Il11ra1), transcript variant 1, mRNA [NM_010549]	2.09156
H2-K1	ref|Mus musculus histocompatibility 2, K1, K region (H2-K1), transcript variant 1, mRNA [NM_001001892]	2.0896
H3f3b	ref|Mus musculus H3 histone, family 3B (H3f3b), mRNA [NM_008211]	2.08914
Ptprc	ref|Mus musculus protein tyrosine phosphatase, receptor type, C (Ptprc), transcript variant 2, mRNA [NM_011210]	2.08837
Npr3	ref|Mus musculus natriuretic peptide receptor 3 (Npr3), transcript variant 1, mRNA [NM_008728]	2.08834
Cebpb	ref|Mus musculus CCAAT/enhancer binding protein (C/EBP), beta (Cebpb), mRNA [NM_009883]	2.08826
Rassf4	gb|Mus musculus Ras association (RalGDS/AF-6) domain family member 4, mRNA (cDNA clone MGC:27537 IMAGE:4459337), complete cds. [BC023245]	2.0878
Aqp1	ref|Mus musculus aquaporin 1 (Aqp1), mRNA [NM_007472]	2.0859
Tnfrsf1b	ref|Mus musculus tumor necrosis factor receptor superfamily, member 1b (Tnfrsf1b), mRNA [NM_011610]	2.08498
Fcgr2b	ref|Mus musculus Fc receptor, IgG, low affinity IIb (Fcgr2b), transcript variant 1, mRNA [NM_001077189]	2.08422
AK047624	gb|Mus musculus adult male corpus striatum cDNA, RIKEN full-length enriched library, clone:C030003D06 product:unclassifiable, full insert sequence. [AK047624]	2.0835
Ets1	ref|Mus musculus E26 avian leukemia oncogene 1, 5' domain (Ets1), transcript variant 1, mRNA [NM_011808]	2.08307
1700015E13Rik	ref|Mus musculus RIKEN cDNA 1700015E13 gene (1700015E13Rik), mRNA [NM_001039593]	2.08279
AK046467	gb|Mus musculus adult male corpora quadrigemina cDNA, RIKEN full-length enriched library, clone:B230396H12 product:unclassifiable, full insert sequence. [AK046467]	2.08247
Junb	ref|Mus musculus Jun-B oncogene (Junb), mRNA [NM_008416]	2.08129
Fam107b	ref|Mus musculus family with sequence similarity 107, member B (Fam107b), mRNA [NM_025626]	2.07973
Myc	ref|Mus musculus myelocytomatosis oncogene (Myc), transcript variant 1, mRNA [NM_010849]	2.07891
ENSMUST00000093902	ens|ring finger protein 213 Gene [Source:MGI (curated);Acc:MGI:1289196] [ENSMUST00000093902]	2.07727
H2-K1	ref|Mus musculus histocompatibility 2, K1, K region (H2-K1), transcript variant 1, mRNA [NM_001001892]	2.07631
Pdpn	ref|Mus musculus podoplanin (Pdpn), mRNA [NM_010329]	2.07514
Cdh1	ref|Mus musculus cadherin 1 (Cdh1), mRNA [NM_009864]	2.07463
Pafah1b3	ref|Mus musculus platelet-activating factor acetylhydrolase, isoform 1b, subunit 3 (Pafah1b3), mRNA [NM_008776]	2.07445
Slc44a3	ref|Mus musculus solute carrier family 44, member 3 (Slc44a3), mRNA [NM_145394]	2.07354
Btg2	ref|Mus musculus B-cell translocation gene 2, anti-proliferative (Btg2), mRNA [NM_007570]	2.0733
Dpm3	ref|Mus musculus dolichyl-phosphate mannosyltransferase polypeptide 3 (Dpm3), mRNA [NM_026767]	2.07259
Wdr69	ref|Mus musculus WD repeat domain 69 (Wdr69), transcript variant 2, non-coding RNA [NR_027636]	2.07133
Fas	ref|Mus musculus Fas (TNF receptor superfamily member 6) (Fas), transcript variant 1, mRNA [NM_007987]	2.07053
Fcgr2b	ref|Mus musculus Fc receptor, IgG, low affinity IIb (Fcgr2b), transcript variant 1, mRNA [NM_001077189]	2.06953
Dhh	ref|Mus musculus desert hedgehog (Dhh), mRNA [NM_007857]	2.06952
Fam43a	ref|Mus musculus family with sequence similarity 43, member A (Fam43a), mRNA [NM_177632]	2.06874
AK089002	gb|Mus musculus 2 days neonate thymus thymic cells cDNA, RIKEN full-length enriched library, clone:E430035E23 product:unclassifiable, full insert sequence. [AK089002]	2.06803
Wt1	ref|Mus musculus Wilms tumor 1 homolog (Wt1), mRNA [NM_144783]	2.06727
Fcgr2b	ref|Mus musculus Fc receptor, IgG, low affinity IIb (Fcgr2b), transcript variant 1, mRNA [NM_001077189]	2.06708
Sbno2	ref|Mus musculus strawberry notch homolog 2 (Drosophila) (Sbno2), mRNA [NM_183426]	2.0666
Myc	ref|Mus musculus myelocytomatosis oncogene (Myc), transcript variant 1, mRNA [NM_010849]	2.06627
Opalin	ref|Mus musculus oligodendrocytic myelin paranodal and inner loop protein (Opalin), mRNA [NM_153520]	2.06599
Cdc6	ref|Mus musculus cell division cycle 6 homolog (S. cerevisiae) (Cdc6), transcript variant 1, mRNA [NM_011799]	2.06316
Fabp4	ref|Mus musculus fatty acid binding protein 4, adipocyte (Fabp4), mRNA [NM_024406]	2.06285
H2-K1	ref|Mus musculus histocompatibility 2, K1, K region (H2-K1), transcript variant 1, mRNA [NM_001001892]	2.06255
H2-Ab1	ref|Mus musculus histocompatibility 2, class II antigen A, beta 1 (H2-Ab1), mRNA [NM_207105]	2.06037
Acer2	gb|Mus musculus 10 days neonate cerebellum cDNA, RIKEN full-length enriched library, clone:B930001C21 product:hypothetical protein, full insert sequence. [AK046888]	2.06028
AK040170	gb|Mus musculus 0 day neonate thymus cDNA, RIKEN full-length enriched library, clone:A430072D23 product:unclassifiable, full insert sequence. [AK040170]	2.06028
AK081170	gb|Mus musculus 10 days neonate cerebellum cDNA, RIKEN full-length enriched library, clone:B930095K20 product:unclassifiable, full insert sequence. [AK081170]	2.05772
AK162987	gb|Mus musculus 0 day neonate thymus cDNA, RIKEN full-length enriched library, clone:A430024O18 product:unclassifiable, full insert sequence. [AK162987]	2.05688
Myc	ref|Mus musculus myelocytomatosis oncogene (Myc), transcript variant 1, mRNA [NM_010849]	2.0558
Ifi27l2a	ref|Mus musculus interferon, alpha-inducible protein 27 like 2A (Ifi27l2a), mRNA [NM_029803]	2.05514
Map3k6	gb|Mus musculus ASK2 mRNA for apoptosis signal-regulating kinase 2, complete cds. [AB021861]	2.05446
Tnfrsf1b	ref|Mus musculus tumor necrosis factor receptor superfamily, member 1b (Tnfrsf1b), mRNA [NM_011610]	2.05334
Myc	ref|Mus musculus myelocytomatosis oncogene (Myc), transcript variant 1, mRNA [NM_010849]	2.05234
Pla2g4a	ref|Mus musculus phospholipase A2, group IVA (cytosolic, calcium-dependent) (Pla2g4a), mRNA [NM_008869]	2.05222
P2ry2	ref|Mus musculus purinergic receptor P2Y, G-protein coupled 2 (P2ry2), mRNA [NM_008773]	2.05133
Helt	ref|Mus musculus Hey-like transcription factor (zebrafish) (Helt), mRNA [NM_173789]	2.05115
Erbb2ip	gb|Mus musculus 10 days neonate medulla oblongata cDNA, RIKEN full-length enriched library, clone:B830047G01 product:Erbb2 interacting protein, full insert sequence. [AK046880]	2.05002
S100a4	ref|Mus musculus S100 calcium binding protein A4 (S100a4), mRNA [NM_011311]	2.04999
Chrna1	ref|Mus musculus cholinergic receptor, nicotinic, alpha polypeptide 1 (muscle) (Chrna1), mRNA [NM_007389]	2.04793
Tnnc2	ref|Mus musculus troponin C2, fast (Tnnc2), mRNA [NM_009394]	2.04603
Fem1b	ref|Mus musculus feminization 1 homolog b (C. elegans) (Fem1b), mRNA [NM_010193]	2.0457
Ptprc	ref|Mus musculus protein tyrosine phosphatase, receptor type, C (Ptprc), transcript variant 2, mRNA [NM_011210]	2.04524
Fas	ref|Mus musculus Fas (TNF receptor superfamily member 6) (Fas), transcript variant 1, mRNA [NM_007987]	2.04517
ENSMUST00000057750	ens|suppressor of cytokine signaling 2 Gene [Source:MGI (curated);Acc:MGI:1201787] [ENSMUST00000057750]	2.04436
Tiparp	ref|Mus musculus TCDD-inducible poly(ADP-ribose) polymerase (Tiparp), mRNA [NM_178892]	2.04375
Fcgr2b	ref|Mus musculus Fc receptor, IgG, low affinity IIb (Fcgr2b), transcript variant 1, mRNA [NM_001077189]	2.04349
AK045584	gb|Mus musculus adult male corpora quadrigemina cDNA, RIKEN full-length enriched library, clone:B230213G13 product:unclassifiable, full insert sequence. [AK045584]	2.04343
Cyp11a1	gb|Mus musculus adult male adrenal gland cDNA, RIKEN full-length enriched library, clone:7330408A21 product:unclassifiable, full insert sequence. [AK135608]	2.04334
1700019N12Rik	ref|Mus musculus RIKEN cDNA 1700019N12 gene (1700019N12Rik), mRNA [NM_001039494]	2.04195
Psg18	ref|Mus musculus pregnancy specific glycoprotein 18 (Psg18), transcript variant 1, mRNA [NM_011963]	2.04142
Tnfrsf1b	ref|Mus musculus tumor necrosis factor receptor superfamily, member 1b (Tnfrsf1b), mRNA [NM_011610]	2.03973
AK035139	gb|Mus musculus 12 days embryo embryonic body between diaphragm region and neck cDNA, RIKEN full-length enriched library, clone:9430092O13 product:unclassifiable, full insert sequence. [AK035139]	2.03928
Erbb2ip	gb|Mus musculus adult male spinal cord cDNA, RIKEN full-length enriched library, clone:A330090F21 product:unclassifiable, full insert sequence. [AK079640]	2.03854
AK136384	gb|Mus musculus 16 days embryo lung cDNA, RIKEN full-length enriched library, clone:8430421H12 product:MAIL (IL-1 inducible nuclear ankyrin-repeat protein) (Molecule possessing ankyrin-repeats induced by lipopolysaccharide) homolog [Mus musculus], full in	2.03783
Sgms2	ref|Mus musculus sphingomyelin synthase 2 (Sgms2), mRNA [NM_028943]	2.0378
Smg6	ref|Mus musculus Smg-6 homolog, nonsense mediated mRNA decay factor (C. elegans) (Smg6), mRNA [NM_001002764]	2.03738
Cd5l	ref|Mus musculus CD5 antigen-like (Cd5l), mRNA [NM_009690]	2.03625
H2-K1	ref|Mus musculus histocompatibility 2, K1, K region (H2-K1), transcript variant 1, mRNA [NM_001001892]	2.03473
Dcn	ref|Mus musculus decorin (Dcn), transcript variant 2, mRNA [NM_007833]	2.03384
Ptprc	ref|Mus musculus protein tyrosine phosphatase, receptor type, C (Ptprc), transcript variant 2, mRNA [NM_011210]	2.03381
Neurog2	ref|Mus musculus neurogenin 2 (Neurog2), mRNA [NM_009718]	2.03376
BC013561	gb|Mus musculus cDNA clone IMAGE:3492058, **** WARNING: chimeric clone ****. [BC013561]	2.03355
Sfrs13a	gb|Mus musculus 10 days neonate skin cDNA, RIKEN full-length enriched library, clone:4732425P20 product:FUS interacting protein (serine-arginine rich) 1, full insert sequence. [AK161097]	2.03197
Col5a1	ref|Mus musculus collagen, type V, alpha 1 (Col5a1), mRNA [NM_015734]	2.03196
Myc	ref|Mus musculus myelocytomatosis oncogene (Myc), transcript variant 1, mRNA [NM_010849]	2.03108
Ccdc11	ref|Mus musculus coiled-coil domain containing 11 (Ccdc11), transcript variant 1, mRNA [NM_028948]	2.03066
Tnfrsf1b	ref|Mus musculus tumor necrosis factor receptor superfamily, member 1b (Tnfrsf1b), mRNA [NM_011610]	2.03058
Mbtps2	gb|Mus musculus 16 days embryo head cDNA, RIKEN full-length enriched library, clone:C130003N16 product:MEMBRANE-BOUND TRANSCRIPTION FACTOR SITE 2 PROTEASE (EC 3.4.24.-) (SITE-2 PROTEASE) (STEROL-REGULATORY ELEMENT-BINDING PROTEINS INTRAMEMBRANE PROTEASE)	2.03014
6330407A03Rik	ref|Mus musculus RIKEN cDNA 6330407A03 gene (6330407A03Rik), non-coding RNA [NR_028126]	2.02939
Tnfrsf1b	ref|Mus musculus tumor necrosis factor receptor superfamily, member 1b (Tnfrsf1b), mRNA [NM_011610]	2.02825
Tnfrsf1b	ref|Mus musculus tumor necrosis factor receptor superfamily, member 1b (Tnfrsf1b), mRNA [NM_011610]	2.0282
Irf7	ref|Mus musculus interferon regulatory factor 7 (Irf7), mRNA [NM_016850]	2.02759
Fcgr2b	ref|Mus musculus Fc receptor, IgG, low affinity IIb (Fcgr2b), transcript variant 1, mRNA [NM_001077189]	2.02672
Cd9	ref|Mus musculus CD9 antigen (Cd9), mRNA [NM_007657]	2.02654
Isg20	ref|Mus musculus interferon-stimulated protein (Isg20), transcript variant 1, mRNA [NM_020583]	2.02613
H2-Ab1	ref|Mus musculus histocompatibility 2, class II antigen A, beta 1 (H2-Ab1), mRNA [NM_207105]	2.02536
Tmem88b	ref|Mus musculus transmembrane protein 88B (Tmem88b), mRNA [NM_001033394]	2.02522
Cd83	ref|Mus musculus CD83 antigen (Cd83), mRNA [NM_009856]	2.02427
Plxdc1	ref|Mus musculus plexin domain containing 1 (Plxdc1), transcript variant 2, mRNA [NM_028199]	2.02342
Dst	gb|Mus musculus 0 day neonate head cDNA, RIKEN full-length enriched library, clone:4833429F11 product:dystonin, full insert sequence. [AK029396]	2.02181
Hao1	gb|Mus musculus glycolate oxidase mRNA, complete cds. [AF104312]	2.02086
Calca	ref|Mus musculus calcitonin/calcitonin-related polypeptide, alpha (Calca), transcript variant 1, mRNA [NM_007587]	2.0196
Arhgef16	ref|Mus musculus Rho guanine nucleotide exchange factor (GEF) 16 (Arhgef16), mRNA [NM_001112744]	2.01809
Sertad1	ref|Mus musculus SERTA domain containing 1 (Sertad1), mRNA [NM_018820]	2.01751
Crk	ref|Mus musculus v-crk sarcoma virus CT10 oncogene homolog (avian) (Crk), mRNA [NM_133656]	2.01624
Fas	ref|Mus musculus Fas (TNF receptor superfamily member 6) (Fas), transcript variant 1, mRNA [NM_007987]	2.01571
H2-K1	ref|Mus musculus histocompatibility 2, K1, K region (H2-K1), transcript variant 1, mRNA [NM_001001892]	2.01468
AK038228	gb|Mus musculus 16 days neonate thymus cDNA, RIKEN full-length enriched library, clone:A130088F22 product:unclassifiable, full insert sequence. [AK038228]	2.01389
Krt19	ref|Mus musculus keratin 19 (Krt19), mRNA [NM_008471]	2.01388
Fabp4	ref|Mus musculus fatty acid binding protein 4, adipocyte (Fabp4), mRNA [NM_024406]	2.01378
Dynlrb2	ref|Mus musculus dynein light chain roadblock-type 2 (Dynlrb2), mRNA [NM_029297]	2.01333
ENSMUST00000110481	ens|zinc finger protein 192 Gene [Source:MGI (curated);Acc:MGI:1913815] [ENSMUST00000110481]	2.01284
Ptprc	ref|Mus musculus protein tyrosine phosphatase, receptor type, C (Ptprc), transcript variant 2, mRNA [NM_011210]	2.01199
AK080997	gb|Mus musculus 10 days neonate cerebellum cDNA, RIKEN full-length enriched library, clone:B930007O10 product:glutamate receptor, ionotropic, NMDA2A (epsilon 1), full insert sequence. [AK080997]	2.01158
Ptprc	ref|Mus musculus protein tyrosine phosphatase, receptor type, C (Ptprc), transcript variant 2, mRNA [NM_011210]	2.01029
AK048343	gb|Mus musculus 16 days embryo head cDNA, RIKEN full-length enriched library, clone:C130050K11 product:unclassifiable, full insert sequence. [AK048343]	2.01008
Capzb	gb|Mus musculus adult male testis cDNA, RIKEN full-length enriched library, clone:1700120C01 product:similar to CAPPING PROTEIN BETA 3 SUBUNIT (FRAGMENT) [Mus musculus], full insert sequence. [AK007209]	2.00931
Fbln2	ref|Mus musculus fibulin 2 (Fbln2), transcript variant 1, mRNA [NM_007992]	2.00823
Cdk6	gb|Mus musculus adult male thymus cDNA, RIKEN full-length enriched library, clone:5830411I20 product:unclassifiable, full insert sequence. [AK030810]	2.00624
Col3a1	ref|Mus musculus collagen, type III, alpha 1 (Col3a1), mRNA [NM_009930]	2.00538
Ryr1	ref|Mus musculus ryanodine receptor 1, skeletal muscle (Ryr1), mRNA [NM_009109]	2.00322
Fhl2	ref|Mus musculus four and a half LIM domains 2 (Fhl2), mRNA [NM_010212]	2.00289
Thbs4	ref|Mus musculus thrombospondin 4 (Thbs4), mRNA [NM_011582]	2.00235
Myc	ref|Mus musculus myelocytomatosis oncogene (Myc), transcript variant 1, mRNA [NM_010849]	2.00221
Wt1	ref|Mus musculus Wilms tumor 1 homolog (Wt1), mRNA [NM_144783]	2.00145
C030017G13Rik	gb|Mus musculus adult male corpus striatum cDNA, RIKEN full-length enriched library, clone:C030017G13 product:unclassifiable, full insert sequence. [AK081233]	2.00062
Csrnp1	ref|Mus musculus cysteine-serine-rich nuclear protein 1 (Csrnp1), mRNA [NM_153287]	2.00057
Gfap	ref|Mus musculus glial fibrillary acidic protein (Gfap), transcript variant 1, mRNA [NM_001131020]	2.00021
Ctsc	ref|Mus musculus cathepsin C (Ctsc), mRNA [NM_009982]	1.99939
Ankrd33b	ref|Mus musculus ankyrin repeat domain 33B (Ankrd33b), transcript variant 1, mRNA [NM_026153]	1.99938
1700009P17Rik	ref|Mus musculus RIKEN cDNA 1700009P17 gene (1700009P17Rik), mRNA [NM_001081275]	1.99727
D19Ertd652e	ens|Putative uncharacterized protein [Source:UniProtKB/TrEMBL;Acc:Q9D669] [ENSMUST00000099350]	1.99653
Myc	ref|Mus musculus myelocytomatosis oncogene (Myc), transcript variant 1, mRNA [NM_010849]	1.9964
4930473A06Rik	ref|Mus musculus RIKEN cDNA 4930473A06 gene (4930473A06Rik), mRNA [NM_001081012]	1.99615
Junb	ref|Mus musculus Jun-B oncogene (Junb), mRNA [NM_008416]	1.99525
Gpr33	ref|Mus musculus G protein-coupled receptor 33 (Gpr33), mRNA [NM_008159]	1.99522
Kcne3	ref|Mus musculus potassium voltage-gated channel, Isk-related subfamily, gene 3 (Kcne3), mRNA [NM_020574]	1.99483
Myc	ref|Mus musculus myelocytomatosis oncogene (Myc), transcript variant 1, mRNA [NM_010849]	1.99449
Pde4b	ref|Mus musculus phosphodiesterase 4B, cAMP specific (Pde4b), transcript variant 1, mRNA [NM_019840]	1.99435
Myh9	ref|Mus musculus myosin, heavy polypeptide 9, non-muscle (Myh9), transcript variant 1, mRNA [NM_022410]	1.99387
Hsf5	ref|Mus musculus heat shock transcription factor family member 5 (Hsf5), mRNA [NM_001045527]	1.99278
H3f3b	ref|Mus musculus H3 histone, family 3B (H3f3b), mRNA [NM_008211]	1.99247
AK051949	gb|Mus musculus 12 days embryo eyeball cDNA, RIKEN full-length enriched library, clone:D230022M09 product:unclassifiable, full insert sequence. [AK051949]	1.99231
Fcgr2b	ref|Mus musculus Fc receptor, IgG, low affinity IIb (Fcgr2b), transcript variant 1, mRNA [NM_001077189]	1.99114
H2-K1	gb|Mus musculus mRNA, complete cds. [M69070]	1.99099
Gimap5	ref|Mus musculus GTPase, IMAP family member 5 (Gimap5), mRNA [NM_175035]	1.99027
Tbc1d5	gb|Mus musculus 16 days neonate thymus cDNA, RIKEN full-length enriched library, clone:A130071I18 product:unclassifiable, full insert sequence. [AK038013]	1.98975
Ms4a6c	ref|Mus musculus membrane-spanning 4-domains, subfamily A, member 6C (Ms4a6c), transcript variant 1, mRNA [NM_028595]	1.98952
1700029F09Rik	ref|Mus musculus RIKEN cDNA 1700029F09 gene (1700029F09Rik), mRNA [NM_029368]	1.98891
Ptprc	ref|Mus musculus protein tyrosine phosphatase, receptor type, C (Ptprc), transcript variant 2, mRNA [NM_011210]	1.9889
2900006K08Rik	ref|Mus musculus RIKEN cDNA 2900006K08 gene (2900006K08Rik), mRNA [NM_028377]	1.98883
Fkbp1a	gb|Mus musculus 0 day neonate kidney cDNA, RIKEN full-length enriched library, clone:D630045E08 product:inferred: FK506 binding protein 1a (12 kDa), full insert sequence. [AK085599]	1.98813
Il1r1	ref|Mus musculus interleukin 1 receptor, type I (Il1r1), transcript variant 1, mRNA [NM_008362]	1.98629
Hist2h2aa1	gb|Mus musculus adult male stomach cDNA, RIKEN full-length enriched library, clone:2210403F13 product:histone gene complex 2, full insert sequence. [AK028129]	1.98626
Krt23	ref|Mus musculus keratin 23 (Krt23), mRNA [NM_033373]	1.98533
Spag17-ps	gb|Mus musculus adult male testis cDNA, RIKEN full-length enriched library, clone:4930473P06 product:hypothetical protein, full insert sequence. [AK029691]	1.98505
2900006K08Rik	ref|Mus musculus RIKEN cDNA 2900006K08 gene (2900006K08Rik), mRNA [NM_028377]	1.98417
Ifng	ref|Mus musculus interferon gamma (Ifng), mRNA [NM_008337]	1.98339
Pla2g4a	ref|Mus musculus phospholipase A2, group IVA (cytosolic, calcium-dependent) (Pla2g4a), mRNA [NM_008869]	1.98338
Fam107b	ref|Mus musculus family with sequence similarity 107, member B (Fam107b), mRNA [NM_025626]	1.9833
Trim63	ref|Mus musculus tripartite motif-containing 63 (Trim63), mRNA [NM_001039048]	1.98298
Il22	ref|Mus musculus interleukin 22 (Il22), mRNA [NM_016971]	1.98231
NAP103812-1	Unknown	1.98224
Kcnq1	ref|Mus musculus potassium voltage-gated channel, subfamily Q, member 1 (Kcnq1), mRNA [NM_008434]	1.98181
Akap2	ref|Mus musculus A kinase (PRKA) anchor protein 2 (Akap2), transcript variant 1, mRNA [NM_001035533]	1.98113
Nfat5	gb|Mus musculus 9.5 days embryo parthenogenote cDNA, RIKEN full-length enriched library, clone:B130038B15 product:nuclear factor of activated T-cells 5, full insert sequence. [AK045123]	1.98085
Fyb	ref|Mus musculus FYN binding protein (Fyb), mRNA [NM_011815]	1.97955
Lyz1	ref|Mus musculus lysozyme 1 (Lyz1), mRNA [NM_013590]	1.97941
Pilra	ref|Mus musculus paired immunoglobin-like type 2 receptor alpha (Pilra), mRNA [NM_153510]	1.97906
H1f0	ref|Mus musculus H1 histone family, member 0 (H1f0), mRNA [NM_008197]	1.97887
AK037579	gb|Mus musculus 16 days neonate thymus cDNA, RIKEN full-length enriched library, clone:A130027H19 product:unclassifiable, full insert sequence. [AK037579]	1.97846
Kdm6b	ref|Mus musculus KDM1 lysine (K)-specific demethylase 6B (Kdm6b), mRNA [NM_001017426]	1.97798
TC1728254	tc|AF177196 type II 5'-iodothyronine deiodinase {Mus musculus} (exp=-1; wgp=0; cg=0), complete [TC1728254]	1.97725
Tnfrsf10b	ref|Mus musculus tumor necrosis factor receptor superfamily, member 10b (Tnfrsf10b), mRNA [NM_020275]	1.97675
Ptprc	ref|Mus musculus protein tyrosine phosphatase, receptor type, C (Ptprc), transcript variant 2, mRNA [NM_011210]	1.97671
Lonrf3	gb|Mus musculus 8 days embryo whole body cDNA, RIKEN full-length enriched library, clone:5730439E01 product:hypothetical Phenylalanine-rich region containing protein, full insert sequence. [AK077530]	1.97588
Pfkfb3	ref|Mus musculus 6-phosphofructo-2-kinase/fructose-2,6-biphosphatase 3 (Pfkfb3), transcript variant 6, mRNA [NM_133232]	1.97572
Arpc1b	ref|Mus musculus actin related protein 2/3 complex, subunit 1B (Arpc1b), mRNA [NM_023142]	1.97548
AK082714	gb|Mus musculus 0 day neonate cerebellum cDNA, RIKEN full-length enriched library, clone:C230094G01 product:unclassifiable, full insert sequence. [AK082714]	1.97343
Mtmr11	ref|Mus musculus myotubularin related protein 11 (Mtmr11), mRNA [NM_181409]	1.97307
Vegfa	ref|Mus musculus vascular endothelial growth factor A (Vegfa), transcript variant 3, mRNA [NM_001025257]	1.97229
Pcdh7	ref|Mus musculus protocadherin 7 (Pcdh7), transcript variant 2, mRNA [NM_018764]	1.97141
Hspb8	ref|Mus musculus heat shock protein 8 (Hspb8), mRNA [NM_030704]	1.97099
Mmp9	ref|Mus musculus matrix metallopeptidase 9 (Mmp9), mRNA [NM_013599]	1.9704
Mmp9	ref|Mus musculus matrix metallopeptidase 9 (Mmp9), mRNA [NM_013599]	1.96974
Ryr1	ref|Mus musculus ryanodine receptor 1, skeletal muscle (Ryr1), mRNA [NM_009109]	1.96949
Kif26a	ref|Mus musculus kinesin family member 26A (Kif26a), mRNA [NM_001097621]	1.96925
Ptprc	ref|Mus musculus protein tyrosine phosphatase, receptor type, C (Ptprc), transcript variant 2, mRNA [NM_011210]	1.9682
Egr3	gb|Mus musculus adult male hippocampus cDNA, RIKEN full-length enriched library, clone:C630040P19 product:early growth response 3, full insert sequence. [AK141603]	1.96773
Fosl2	ref|Mus musculus fos-like antigen 2 (Fosl2), mRNA [NM_008037]	1.96624
Fzd4	ref|Mus musculus frizzled homolog 4 (Drosophila) (Fzd4), mRNA [NM_008055]	1.96592
D19Ertd652e	ens|Putative uncharacterized protein [Source:UniProtKB/TrEMBL;Acc:Q9D669] [ENSMUST00000099350]	1.9658
Mycbpap	ref|Mus musculus MYCBP associated protein (Mycbpap), mRNA [NM_170671]	1.96553
Gldn	ref|Mus musculus gliomedin (Gldn), mRNA [NM_177350]	1.9654
2610005L07Rik	ref|Mus musculus RIKEN cDNA 2610005L07 gene (2610005L07Rik), non-coding RNA [NR_028428]	1.96506
H2-M1	ref|Mus musculus histocompatibility 2, M region locus 1 (H2-M1), mRNA [NM_177636]	1.9641
AK034169	gb|Mus musculus adult male diencephalon cDNA, RIKEN full-length enriched library, clone:9330161B17 product:unclassifiable, full insert sequence. [AK034169]	1.96372
Myo1g	ref|Mus musculus myosin IG (Myo1g), mRNA [NM_178440]	1.96322
AK080328	gb|Mus musculus 3 days neonate thymus cDNA, RIKEN full-length enriched library, clone:A630055C19 product:unclassifiable, full insert sequence. [AK080328]	1.96179
Krt15	ref|Mus musculus keratin 15 (Krt15), mRNA [NM_008469]	1.96112
Fyttd1	ref|Mus musculus forty-two-three domain containing 1 (Fyttd1), transcript variant 1, mRNA [NM_027226]	1.96094
Sct	ref|Mus musculus secretin (Sct), mRNA [NM_011328]	1.96058
Klhl15	ref|Mus musculus kelch-like 15 (Drosophila) (Klhl15), transcript variant 4, mRNA [NM_153165]	1.9605
Hk2	ref|Mus musculus hexokinase 2 (Hk2), mRNA [NM_013820]	1.96047
Polr3e	ref|Mus musculus polymerase (RNA) III (DNA directed) polypeptide E (Polr3e), transcript variant 1, mRNA [NM_025298]	1.96039
Plat	gb|Mus musculus 0 day neonate eyeball cDNA, RIKEN full-length enriched library, clone:E130020K19 product:plasminogen activator, tissue, full insert sequence. [AK053476]	1.96022
Aim1l	ref|Mus musculus absent in melanoma 1-like (Aim1l), mRNA [NM_001162970]	1.95971
Nmu	ref|Mus musculus neuromedin U (Nmu), mRNA [NM_019515]	1.95931
4933427D06Rik	ref|Mus musculus RIKEN cDNA 4933427D06 gene (4933427D06Rik), mRNA [NM_175017]	1.95912
Cdh1	ref|Mus musculus cadherin 1 (Cdh1), mRNA [NM_009864]	1.95839
Krt18	ref|Mus musculus keratin 18 (Krt18), mRNA [NM_010664]	1.9582
2810452K05Rik	gb|Mus musculus 10, 11 days embryo whole body cDNA, RIKEN full-length enriched library, clone:2810452K05 product:unclassifiable, full insert sequence. [AK013332]	1.95802
Figla	ref|Mus musculus folliculogenesis specific basic helix-loop-helix (Figla), mRNA [NM_012013]	1.958
Slc16a6	ref|Mus musculus solute carrier family 16 (monocarboxylic acid transporters), member 6 (Slc16a6), transcript variant 1, mRNA [NM_001029842]	1.95791
Robo3	ref|Mus musculus roundabout homolog 3 (Drosophila) (Robo3), mRNA [NM_001164767]	1.95757
Cldn1	ref|Mus musculus claudin 1 (Cldn1), mRNA [NM_016674]	1.95686
4930523C07Rik	ref|Mus musculus RIKEN cDNA 4930523C07 gene (4930523C07Rik), transcript variant 1, mRNA [NM_001162896]	1.95675
Wt1	ref|Mus musculus Wilms tumor 1 homolog (Wt1), mRNA [NM_144783]	1.95471
ENSMUST00000113940	ens|sperm associated antigen 16 Gene [Source:MGI Symbol;Acc:MGI:1913972] [ENSMUST00000113940]	1.9547
Ecscr	ref|Mus musculus endothelial cell-specific chemotaxis regulator (Ecscr), mRNA [NM_001033141]	1.95404
Stard13	ref|Mus musculus StAR-related lipid transfer (START) domain containing 13 (Stard13), transcript variant 2, mRNA [NM_146258]	1.95381
Lhx9	ref|Mus musculus LIM homeobox protein 9 (Lhx9), transcript variant 3, mRNA [NM_001042577]	1.95321
Pmp22	ref|Mus musculus peripheral myelin protein 22 (Pmp22), mRNA [NM_008885]	1.9525
Dcdc2a	ref|Mus musculus doublecortin domain containing 2a (Dcdc2a), mRNA [NM_177577]	1.95214
D16Ertd472e	ref|Mus musculus DNA segment, Chr 16, ERATO Doi 472, expressed (D16Ertd472e), mRNA [NM_025967]	1.95136
Cux2	gb|Mus musculus adult male testis cDNA, RIKEN full-length enriched library, clone:1700051K22 product:unclassifiable, full insert sequence. [AK006762]	1.95119
Hsd17b7	ref|Mus musculus hydroxysteroid (17-beta) dehydrogenase 7 (Hsd17b7), mRNA [NM_010476]	1.951
Dmbx1	ref|Mus musculus diencephalon/mesencephalon homeobox 1 (Dmbx1), transcript variant 1, mRNA [NM_130865]	1.95075
Tnfsf14	ref|Mus musculus tumor necrosis factor (ligand) superfamily, member 14 (Tnfsf14), mRNA [NM_019418]	1.94942
Rprd2	gb|Mus musculus NOD-derived CD11c +ve dendritic cells cDNA, RIKEN full-length enriched library, clone:F630103I02 product:Hypothetical serine-rich region containing protein homolog [Mus musculus], full insert sequence. [AK154692]	1.94875
E330037M01Rik	gb|Mus musculus 15 days embryo male testis cDNA, RIKEN full-length enriched library, clone:8030490B12 product:unclassifiable, full insert sequence. [AK033305]	1.94814
Ifitm7	ref|Mus musculus interferon induced transmembrane protein 7 (Ifitm7), mRNA [NM_028968]	1.94811
Myo1d	ref|Mus musculus myosin ID (Myo1d), mRNA [NM_177390]	1.94601
Rbp7	ref|Mus musculus retinol binding protein 7, cellular (Rbp7), mRNA [NM_022020]	1.94569
Wwtr1	ref|Mus musculus WW domain containing transcription regulator 1 (Wwtr1), transcript variant 2, mRNA [NM_133784]	1.94524
Mest	ref|Mus musculus mesoderm specific transcript (Mest), mRNA [NM_008590]	1.94491
Fabp4	ref|Mus musculus fatty acid binding protein 4, adipocyte (Fabp4), mRNA [NM_024406]	1.94429
Ptbp2	gb|Mus musculus 13 days embryo lung cDNA, RIKEN full-length enriched library, clone:D430001F15 product:polypyrimidine tract binding protein 2, full insert sequence. [AK084846]	1.94428
Rasip1	ref|Mus musculus Ras interacting protein 1 (Rasip1), mRNA [NM_028544]	1.94419
Trf	ref|Mus musculus transferrin (Trf), mRNA [NM_133977]	1.9419
Lemd1	ref|Mus musculus LEM domain containing 1 (Lemd1), mRNA [NM_001033250]	1.94046
Avpr1a	ref|Mus musculus arginine vasopressin receptor 1A (Avpr1a), mRNA [NM_016847]	1.94023
S42506	gb|Mus sp. dystrophin mRNA, partial cds. [S42506]	1.93896
Tekt1	ref|Mus musculus tektin 1 (Tekt1), mRNA [NM_011569]	1.93888
Pax1	ref|Mus musculus paired box gene 1 (Pax1), mRNA [NM_008780]	1.93846
Lyzl6	ref|Mus musculus lysozyme-like 6 (Lyzl6), mRNA [NM_027083]	1.93842
Pax1	ref|Mus musculus paired box gene 1 (Pax1), mRNA [NM_008780]	1.93815
Tra2b	gb|Mus musculus splicing factor, arginine/serine-rich 10 (transformer 2 homolog, Drosophila), mRNA (cDNA clone IMAGE:5343672). [BC057996]	1.93761
Plekha4	ref|Mus musculus pleckstrin homology domain containing, family A (phosphoinositide binding specific) member 4 (Plekha4), mRNA [NM_148927]	1.93743
Amica1	ref|Mus musculus adhesion molecule, interacts with CXADR antigen 1 (Amica1), mRNA [NM_001005421]	1.93696
Sertad1	ref|Mus musculus SERTA domain containing 1 (Sertad1), mRNA [NM_018820]	1.9368
ENSMUST00000110031	ens|AU RNA binding protein/enoyl-coenzyme A hydratase Gene [Source:MGI (curated);Acc:MGI:1338011] [ENSMUST00000110031]	1.93641
Eda2r	ref|Mus musculus ectodysplasin A2 receptor (Eda2r), transcript variant 1, mRNA [NM_001161432]	1.93563
Ptprc	ref|Mus musculus protein tyrosine phosphatase, receptor type, C (Ptprc), transcript variant 2, mRNA [NM_011210]	1.9356
Siglec1	ref|Mus musculus sialic acid binding Ig-like lectin 1, sialoadhesin (Siglec1), mRNA [NM_011426]	1.9351
Hist1h2ae	ref|Mus musculus histone cluster 1, H2ae (Hist1h2ae), mRNA [NM_178187]	1.93393
Hmgcs1	gb|Mus musculus 15 days embryo male testis cDNA, RIKEN full-length enriched library, clone:8030402P03 product:similar to hydroxymethylglutaryl-CoA synthase (EC 4.1.3.5) (fragment) [Gallus gallus], full insert sequence. [AK078743]	1.93308
Pfkfb3	ref|Mus musculus 6-phosphofructo-2-kinase/fructose-2,6-biphosphatase 3 (Pfkfb3), transcript variant 6, mRNA [NM_133232]	1.93302
Relb	ref|Mus musculus avian reticuloendotheliosis viral (v-rel) oncogene related B (Relb), mRNA [NM_009046]	1.93239
Msn	ref|Mus musculus moesin (Msn), mRNA [NM_010833]	1.93216
Atf7ip2	ref|Mus musculus activating transcription factor 7 interacting protein 2 (Atf7ip2), transcript variant 2, mRNA [NM_029253]	1.9321
Dnali1	ref|Mus musculus dynein, axonemal, light intermediate polypeptide 1 (Dnali1), mRNA [NM_175223]	1.93023
Gvin1	ref|Mus musculus GTPase, very large interferon inducible 1 (Gvin1), transcript variant A, mRNA [NM_029000]	1.92802
Errfi1	ref|Mus musculus ERBB receptor feedback inhibitor 1 (Errfi1), mRNA [NM_133753]	1.92726
Mpp4	ref|Mus musculus membrane protein, palmitoylated 4 (MAGUK p55 subfamily member 4) (Mpp4), transcript variant 2, mRNA [NM_145143]	1.92662
Layn	ref|Mus musculus layilin (Layn), mRNA [NM_001033534]	1.92647
Odc1	ref|Mus musculus ornithine decarboxylase, structural 1 (Odc1), mRNA [NM_013614]	1.92554
Ahnak	ref|Mus musculus AHNAK nucleoprotein (desmoyokin) (Ahnak), transcript variant 3, mRNA [NM_001039959]	1.92385
BB505010	gb|BB505010 RIKEN full-length enriched, 0 day neonate kidney Mus musculus cDNA clone D630050P18 3'. [BB505010]	1.92266
Ccdc88b	ref|Mus musculus coiled-coil domain containing 88B (Ccdc88b), mRNA [NM_001081291]	1.92253
AK082480	gb|Mus musculus 0 day neonate cerebellum cDNA, RIKEN full-length enriched library, clone:C230053P15 product:unclassifiable, full insert sequence. [AK082480]	1.92199
Cbln1	ref|Mus musculus cerebellin 1 precursor protein (Cbln1), mRNA [NM_019626]	1.92149
Chd7	ref|Mus musculus chromodomain helicase DNA binding protein 7 (Chd7), mRNA [NM_001081417]	1.92116
Bst2	ref|Mus musculus bone marrow stromal cell antigen 2 (Bst2), mRNA [NM_198095]	1.91952
Bcas1	ref|Mus musculus breast carcinoma amplified sequence 1 (Bcas1), transcript variant 1, mRNA [NM_029815]	1.91949
Fgfr2	ref|Mus musculus fibroblast growth factor receptor 2 (Fgfr2), transcript variant 1, mRNA [NM_010207]	1.91929
Accsl	ref|Mus musculus 1-aminocyclopropane-1-carboxylate synthase homolog (Arabidopsis)(non-functional)-like (Accsl), mRNA [NM_001033452]	1.9192
Enpep	ref|Mus musculus glutamyl aminopeptidase (Enpep), mRNA [NM_007934]	1.91912
Ppic	ref|Mus musculus peptidylprolyl isomerase C (Ppic), mRNA [NM_008908]	1.9183
Cdh1	ref|Mus musculus cadherin 1 (Cdh1), mRNA [NM_009864]	1.91825
Ptprc	ref|Mus musculus protein tyrosine phosphatase, receptor type, C (Ptprc), transcript variant 2, mRNA [NM_011210]	1.91641
Robo4	ref|Mus musculus roundabout homolog 4 (Drosophila) (Robo4), mRNA [NM_028783]	1.91599
Acot3	ref|Mus musculus acyl-CoA thioesterase 3 (Acot3), mRNA [NM_134246]	1.9158
Tgm2	ref|Mus musculus transglutaminase 2, C polypeptide (Tgm2), mRNA [NM_009373]	1.9156
Mpzl2	ref|Mus musculus myelin protein zero-like 2 (Mpzl2), mRNA [NM_007962]	1.91526
Tmem190	ref|Mus musculus transmembrane protein 190 (Tmem190), mRNA [NM_030028]	1.91437
Bdh2	ref|Mus musculus 3-hydroxybutyrate dehydrogenase, type 2 (Bdh2), transcript variant 2, mRNA [NM_027208]	1.91434
4930555K05Rik	gb|Mus musculus adult male testis cDNA, RIKEN full-length enriched library, clone:4930555K05 product:unclassifiable, full insert sequence. [AK016132]	1.91311
Slc22a4	ref|Mus musculus solute carrier family 22 (organic cation transporter), member 4 (Slc22a4), mRNA [NM_019687]	1.91281
Coq10b	gb|Mus musculus 2 days neonate thymus thymic cells cDNA, RIKEN full-length enriched library, clone:E430037E14 product:unclassifiable, full insert sequence. [AK089038]	1.91236
H2-Ab1	ref|Mus musculus histocompatibility 2, class II antigen A, beta 1 (H2-Ab1), mRNA [NM_207105]	1.91038
AK033087	gb|Mus musculus 15 days embryo male testis cDNA, RIKEN full-length enriched library, clone:8030404G01 product:unclassifiable, full insert sequence. [AK033087]	1.91021
1190003J15Rik	gb|Mus musculus 18-day embryo whole body cDNA, RIKEN full-length enriched library, clone:1190003J15 product:hypothetical Transthyretin/Transthyretin-related containing protein, full insert sequence. [AK004470]	1.90946
Trib3	ref|Mus musculus tribbles homolog 3 (Drosophila) (Trib3), mRNA [NM_175093]	1.90907
1700003M02Rik	ref|Mus musculus RIKEN cDNA 1700003M02 gene (1700003M02Rik), mRNA [NM_027041]	1.90905
Parp14	ref|Mus musculus poly (ADP-ribose) polymerase family, member 14 (Parp14), mRNA [NM_001039530]	1.90844
Unc93a	ref|Mus musculus unc-93 homolog A (C. elegans) (Unc93a), mRNA [NM_199252]	1.90716
Ldlr	ref|Mus musculus low density lipoprotein receptor (Ldlr), mRNA [NM_010700]	1.90679
E330037M01Rik	gb|Mus musculus 15 days embryo male testis cDNA, RIKEN full-length enriched library, clone:8030490B12 product:unclassifiable, full insert sequence. [AK033305]	1.90563
Fcgr2b	ref|Mus musculus Fc receptor, IgG, low affinity IIb (Fcgr2b), transcript variant 1, mRNA [NM_001077189]	1.9054
Pdlim4	ref|Mus musculus PDZ and LIM domain 4 (Pdlim4), mRNA [NM_019417]	1.90527
Wdfy1	ref|Mus musculus WD repeat and FYVE domain containing 1 (Wdfy1), transcript variant 2, mRNA [NM_027057]	1.9051
Slc36a2	gb|Mus musculus 15 days embryo head cDNA, RIKEN full-length enriched library, clone:D930024H10 product:weakly similar to LYSOSOMAL AMINO ACID TRANSPORTER 1 [Rattus norvegicus], full insert sequence. [AK086373]	1.90408
Fam167a	ref|Mus musculus family with sequence similarity 167, member A (Fam167a), mRNA [NM_177628]	1.90317
ENSMUST00000115672	ens|baculoviral IAP repeat-containing 3 Gene [Source:MGI (curated);Acc:MGI:1197007] [ENSMUST00000115672]	1.90297
Arap3	ref|Mus musculus ArfGAP with RhoGAP domain, ankyrin repeat and PH domain 3 (Arap3), mRNA [NM_139206]	1.90277
Rgr	ref|Mus musculus retinal G protein coupled receptor (Rgr), mRNA [NM_021340]	1.90263
6030499A19Rik	gb|Mus musculus 13 days embryo male testis cDNA, RIKEN full-length enriched library, clone:6030499A19 product:hypothetical protein, full insert sequence. [AK031731]	1.90248
Mocos	ref|Mus musculus molybdenum cofactor sulfurase (Mocos), mRNA [NM_026779]	1.90133
Smg6	ref|Mus musculus Smg-6 homolog, nonsense mediated mRNA decay factor (C. elegans) (Smg6), mRNA [NM_001002764]	1.90062
Zfpm1	ref|Mus musculus zinc finger protein, multitype 1 (Zfpm1), mRNA [NM_009569]	1.90031
Flnb	gb|Mus musculus adult male liver tumor cDNA, RIKEN full-length enriched library, clone:C730006K15 product:filamin, beta, full insert sequence. [AK050046]	1.89914
Klf4	ref|Mus musculus Kruppel-like factor 4 (gut) (Klf4), mRNA [NM_010637]	1.89855
Pvr	ref|Mus musculus poliovirus receptor (Pvr), mRNA [NM_027514]	1.89849
AK032608	gb|Mus musculus adult male olfactory brain cDNA, RIKEN full-length enriched library, clone:6430704I19 product:Mus musculus Air, mRNA sequence, full insert sequence. [AK032608]	1.89811
Trim6	ref|Mus musculus tripartite motif-containing 6 (Trim6), mRNA [NM_001013616]	1.89791
AK078412	gb|Mus musculus 12 days embryo male wolffian duct includes surrounding region cDNA, RIKEN full-length enriched library, clone:6720431F06 product:unclassifiable, full insert sequence. [AK078412]	1.89789
Cd24a	ref|Mus musculus CD24a antigen (Cd24a), mRNA [NM_009846]	1.89786
Creb3l2	ref|Mus musculus cAMP responsive element binding protein 3-like 2 (Creb3l2), mRNA [NM_178661]	1.89755
Pim1	ref|Mus musculus proviral integration site 1 (Pim1), mRNA [NM_008842]	1.89743
Cfb	ref|Mus musculus complement factor B (Cfb), transcript variant 1, mRNA [NM_008198]	1.89734
4930562F07Rik	ens|RIKEN cDNA 4930562F07 gene Gene [Source:MGI Symbol;Acc:MGI:1922505] [ENSMUST00000028061]	1.89714
Rap1gap2	ref|Mus musculus RAP1 GTPase activating protein 2 (Rap1gap2), mRNA [NM_001015046]	1.89594
ENSMUST00000068927	ens|RIKEN cDNA A330084C13 gene Gene [Source:MGI Symbol;Acc:MGI:2685802] [ENSMUST00000068927]	1.89519
1700026L06Rik	ref|Mus musculus RIKEN cDNA 1700026L06 gene (1700026L06Rik), mRNA [NM_027283]	1.89436
Fcrls	ref|Mus musculus Fc receptor-like S, scavenger receptor (Fcrls), mRNA [NM_030707]	1.89374
Srsf7	ref|Mus musculus serine/arginine-rich splicing factor 7 (Srsf7), mRNA [NM_146083]	1.89331
Serpinf2	ref|Mus musculus serine (or cysteine) peptidase inhibitor, clade F, member 2 (Serpinf2), mRNA [NM_008878]	1.89182
Satb1	gb|Mus musculus 0 day neonate thymus cDNA, RIKEN full-length enriched library, clone:A430104A14 product:special AT-rich sequence binding protein 1, full insert sequence. [AK040502]	1.89056
Mrap	ref|Mus musculus melanocortin 2 receptor accessory protein (Mrap), mRNA [NM_029844]	1.89025
Pramel	ref|PREDICTED: Mus musculus predicted gene, EG621322 (EG621322), mRNA [XM_885719]	1.88952
Ttll6	ref|Mus musculus tubulin tyrosine ligase-like family, member 6 (Ttll6), mRNA [NM_172799]	1.88819
Zswim4	ref|Mus musculus zinc finger, SWIM domain containing 4 (Zswim4), mRNA [NM_172503]	1.88749
Pipox	ref|Mus musculus pipecolic acid oxidase (Pipox), mRNA [NM_008952]	1.88742
Bcor	ref|Mus musculus BCL6 interacting corepressor (Bcor), transcript variant a, mRNA [NM_029510]	1.88728
Arl5b	ref|Mus musculus ADP-ribosylation factor-like 5B (Arl5b), mRNA [NM_029466]	1.88723
Ccnf	ref|Mus musculus cyclin F (Ccnf), mRNA [NM_007634]	1.88637
Ptprc	ref|Mus musculus protein tyrosine phosphatase, receptor type, C (Ptprc), transcript variant 2, mRNA [NM_011210]	1.88613
Robo3	ref|Mus musculus roundabout homolog 3 (Drosophila) (Robo3), mRNA [NM_001164767]	1.88574
Zfp787	gb|Mus musculus adult male testis cDNA, RIKEN full-length enriched library, clone:1700056E03 product:weakly similar to TTF-I INTERACTING PEPTIDE 20 (FRAGMENT) [Homo sapiens], full insert sequence. [AK006810]	1.88507
Ifitm3	ref|Mus musculus interferon induced transmembrane protein 3 (Ifitm3), mRNA [NM_025378]	1.88365
Wt1	ref|Mus musculus Wilms tumor 1 homolog (Wt1), mRNA [NM_144783]	1.88352
Ltb	ref|Mus musculus lymphotoxin B (Ltb), mRNA [NM_008518]	1.88314
TC1592407	tc|HOMOLPA5 lysophosphatidic acid receptor {Mus musculus} (exp=-1; wgp=0; cg=0), complete [TC1592407]	1.88235
Cd63	ref|Mus musculus CD63 antigen (Cd63), transcript variant 1, mRNA [NM_001042580]	1.8819
Sar1a	ref|Mus musculus SAR1 gene homolog A (S. cerevisiae) (Sar1a), mRNA [NM_009120]	1.88178
AK048833	gb|Mus musculus 0 day neonate cerebellum cDNA, RIKEN full-length enriched library, clone:C230073O13 product:unclassifiable, full insert sequence. [AK048833]	1.88137
Stat3	ref|Mus musculus signal transducer and activator of transcription 3 (Stat3), transcript variant 1, mRNA [NM_213659]	1.88085
Phox2a	ref|Mus musculus paired-like homeobox 2a (Phox2a), mRNA [NM_008887]	1.88012
1810026B05Rik	gb|Mus musculus 16 days embryo head cDNA, RIKEN full-length enriched library, clone:C130076G01 product:unclassifiable, full insert sequence. [AK140938]	1.87983
Dab2	ref|Mus musculus disabled homolog 2 (Drosophila) (Dab2), transcript variant 3, mRNA [NM_001037905]	1.87927
ENSMUST00000055994	ens|RIKEN cDNA D830014E11 gene Gene [Source:MGI Symbol;Acc:MGI:2444658] [ENSMUST00000055994]	1.87918
Gxylt2	ref|Mus musculus glucoside xylosyltransferase 2 (Gxylt2), mRNA [NM_198612]	1.87886
Serpina3m	ref|Mus musculus serine (or cysteine) peptidase inhibitor, clade A, member 3M (Serpina3m), mRNA [NM_009253]	1.87857
Fnbp1l	ref|Mus musculus formin binding protein 1-like (Fnbp1l), transcript variant 2, mRNA [NM_153118]	1.87844
Il1a	ref|Mus musculus interleukin 1 alpha (Il1a), mRNA [NM_010554]	1.87785
Slc17a9	ref|Mus musculus solute carrier family 17, member 9 (Slc17a9), mRNA [NM_183161]	1.87757
Pycard	ref|Mus musculus PYD and CARD domain containing (Pycard), mRNA [NM_023258]	1.87747
Itgax	ref|Mus musculus integrin alpha X (Itgax), mRNA [NM_021334]	1.87733
Map3k6	ref|Mus musculus mitogen-activated protein kinase kinase kinase 6 (Map3k6), mRNA [NM_016693]	1.8772
Scara5	ref|Mus musculus scavenger receptor class A, member 5 (putative) (Scara5), transcript variant 1, mRNA [NM_028903]	1.87708
AK053596	gb|Mus musculus 0 day neonate eyeball cDNA, RIKEN full-length enriched library, clone:E130112N23 product:hypothetical protein, full insert sequence. [AK053596]	1.87683
Casz1	ref|Mus musculus castor homolog 1, zinc finger (Drosophila) (Casz1), transcript variant 2, mRNA [NM_027195]	1.87639
Hspg2	ref|Mus musculus perlecan (heparan sulfate proteoglycan 2) (Hspg2), mRNA [NM_008305]	1.87484
Tmed10	ref|Mus musculus transmembrane emp24-like trafficking protein 10 (yeast) (Tmed10), mRNA [NM_026775]	1.87345
Dsp	ref|Mus musculus desmoplakin (Dsp), mRNA [NM_023842]	1.87313
Ak7	ref|Mus musculus adenylate kinase 7 (Ak7), mRNA [NM_030187]	1.87201
AK038604	gb|Mus musculus adult male hypothalamus cDNA, RIKEN full-length enriched library, clone:A230049L23 product:unclassifiable, full insert sequence. [AK038604]	1.87174
Trim69	ref|Mus musculus tripartite motif-containing 69 (Trim69), mRNA [NM_080510]	1.87155
Clec5a	ref|Mus musculus C-type lectin domain family 5, member a (Clec5a), transcript variant 1, mRNA [NM_001038604]	1.87075
Pygl	ref|Mus musculus liver glycogen phosphorylase (Pygl), mRNA [NM_133198]	1.87049
Hist1h1t	ref|Mus musculus histone cluster 1, H1t (Hist1h1t), mRNA [NM_010377]	1.87019
AK047848	gb|Mus musculus 16 days embryo head cDNA, RIKEN full-length enriched library, clone:C130006F20 product:unclassifiable, full insert sequence. [AK047848]	1.87001
Stat3	ref|Mus musculus signal transducer and activator of transcription 3 (Stat3), transcript variant 1, mRNA [NM_213659]	1.86975
Ppp2r5e	gb|Mus musculus adult male cecum cDNA, RIKEN full-length enriched library, clone:9130002I04 product:protein phosphatase 2, regulatory subunit B (B56), epsilon isoform, full insert sequence. [AK078894]	1.86877
AK088106	gb|Mus musculus 2 days neonate thymus thymic cells cDNA, RIKEN full-length enriched library, clone:E430004F02 product:unclassifiable, full insert sequence. [AK088106]	1.8684
Dmrtc1b	ref|Mus musculus DMRT-like family C1b (Dmrtc1b), mRNA [NM_001039116]	1.86838
AK031552	gb|Mus musculus 13 days embryo male testis cDNA, RIKEN full-length enriched library, clone:6030450I04 product:hypothetical protein, full insert sequence. [AK031552]	1.86801
AK089833	gb|Mus musculus activated spleen cDNA, RIKEN full-length enriched library, clone:F830031D05 product:unclassifiable, full insert sequence. [AK089833]	1.86792
Uhrf1	ref|Mus musculus ubiquitin-like, containing PHD and RING finger domains, 1 (Uhrf1), transcript variant 1, mRNA [NM_010931]	1.86755
Fgf18	ref|Mus musculus fibroblast growth factor 18 (Fgf18), mRNA [NM_008005]	1.8672
Ldlr	ref|Mus musculus low density lipoprotein receptor (Ldlr), mRNA [NM_010700]	1.86716
Gbp8	ref|Mus musculus guanylate-binding protein 8 (Gbp8), mRNA [NM_029509]	1.86624
Col5a2	ref|Mus musculus collagen, type V, alpha 2 (Col5a2), mRNA [NM_007737]	1.8659
Nid2	ref|Mus musculus nidogen 2 (Nid2), mRNA [NM_008695]	1.86588
Negr1	ref|Mus musculus neuronal growth regulator 1 (Negr1), transcript variant 2, mRNA [NM_177274]	1.86587
4930486L24Rik	ref|Mus musculus RIKEN cDNA 4930486L24 gene (4930486L24Rik), mRNA [NM_178098]	1.86585
TC1709674	Unknown	1.86524
NAP061492-1	Unknown	1.86495
Ldlr	ref|Mus musculus low density lipoprotein receptor (Ldlr), mRNA [NM_010700]	1.864
Cd180	ref|Mus musculus CD180 antigen (Cd180), mRNA [NM_008533]	1.863
Neurl3	ref|Mus musculus neuralized homolog 3 homolog (Drosophila) (Neurl3), mRNA [NM_153408]	1.86283
Dsp	ref|Mus musculus desmoplakin (Dsp), mRNA [NM_023842]	1.86276
H2-Ab1	gb|Mus musculus histocompatibility 2, class II antigen A, beta 1, mRNA (cDNA clone MGC:6297 IMAGE:2651058), complete cds. [BC010322]	1.86273
B2m	gb|Mus musculus 15 days embryo head cDNA, RIKEN full-length enriched library, clone:D930011D03 product:unclassifiable, full insert sequence. [AK086184]	1.86226
Ldlr	ref|Mus musculus low density lipoprotein receptor (Ldlr), mRNA [NM_010700]	1.86217
Cdh1	ref|Mus musculus cadherin 1 (Cdh1), mRNA [NM_009864]	1.86148
1700019N12Rik	ref|Mus musculus RIKEN cDNA 1700019N12 gene (1700019N12Rik), mRNA [NM_001039494]	1.86096
Lilra6	ref|Mus musculus leukocyte immunoglobulin-like receptor, subfamily A (with TM domain), member 6 (Lilra6), transcript variant 1, mRNA [NM_011090]	1.86068
Ldlr	ref|Mus musculus low density lipoprotein receptor (Ldlr), mRNA [NM_010700]	1.86003
Stat3	ref|Mus musculus signal transducer and activator of transcription 3 (Stat3), transcript variant 1, mRNA [NM_213659]	1.86002
Megf11	ref|Mus musculus multiple EGF-like-domains 11 (Megf11), transcript variant 1, mRNA [NM_001134399]	1.85969
Slc16a1	ref|Mus musculus solute carrier family 16 (monocarboxylic acid transporters), member 1 (Slc16a1), mRNA [NM_009196]	1.85898
Gm3643	ref|PREDICTED: Mus musculus hypothetical protein LOC100042057 (LOC100042057), misc RNA [XR_033490]	1.85845
AK053453	gb|Mus musculus 0 day neonate eyeball cDNA, RIKEN full-length enriched library, clone:E130019A11 product:unclassifiable, full insert sequence. [AK053453]	1.85836
Dis3	ref|Mus musculus DIS3 mitotic control homolog (S. cerevisiae) (Dis3), mRNA [NM_028315]	1.85793
Zwint	ref|Mus musculus ZW10 interactor (Zwint), mRNA [NM_025635]	1.85729
Nol12	ens|nucleolar protein 12 Gene [Source:MGI (curated);Acc:MGI:2146285] [ENSMUST00000138880]	1.85647
Ly86	ref|Mus musculus lymphocyte antigen 86 (Ly86), mRNA [NM_010745]	1.8556
Csf2rb	ref|Mus musculus colony stimulating factor 2 receptor, beta, low-affinity (granulocyte-macrophage) (Csf2rb), mRNA [NM_007780]	1.85524
XM_001473378	ref|PREDICTED: Mus musculus hypothetical protein LOC100044957 (LOC100044957), mRNA [XM_001473378]	1.85514
Alpk3	ref|Mus musculus alpha-kinase 3 (Alpk3), mRNA [NM_054085]	1.85502
P2ry10	ref|Mus musculus purinergic receptor P2Y, G-protein coupled 10 (P2ry10), mRNA [NM_172435]	1.8545
Slfn5	ref|Mus musculus schlafen 5 (Slfn5), mRNA [NM_183201]	1.85446
9330188P03Rik	gb|Mus musculus adult male diencephalon cDNA, RIKEN full-length enriched library, clone:9330188P03 product:unclassifiable, full insert sequence. [AK034417]	1.85441
Stat3	ref|Mus musculus signal transducer and activator of transcription 3 (Stat3), transcript variant 1, mRNA [NM_213659]	1.85298
Rrbp1	ref|Mus musculus ribosome binding protein 1 (Rrbp1), transcript variant 2, mRNA [NM_133626]	1.85172
Ldlr	ref|Mus musculus low density lipoprotein receptor (Ldlr), mRNA [NM_010700]	1.85096
NAP020073-001	Unknown	1.85086
Il22	ref|Mus musculus interleukin 22 (Il22), mRNA [NM_016971]	1.85024
Garnl3	gb|Mus musculus 13 days embryo heart cDNA, RIKEN full-length enriched library, clone:D330021H01 product:unclassifiable, full insert sequence. [AK084611]	1.85003
St18	ref|Mus musculus suppression of tumorigenicity 18 (St18), mRNA [NM_173868]	1.85
Anxa8	ref|Mus musculus annexin A8 (Anxa8), mRNA [NM_013473]	1.84946
Rhbdf2	ref|Mus musculus rhomboid 5 homolog 2 (Drosophila) (Rhbdf2), transcript variant 1, mRNA [NM_172572]	1.84869
St8sia6	ref|Mus musculus ST8 alpha-N-acetyl-neuraminide alpha-2,8-sialyltransferase 6 (St8sia6), mRNA [NM_145838]	1.84851
Ggta1	gb|M.musculus alpha-1,3-galactosyltransferase mRNA, complete cds. [M85153]	1.84769
ENSMUST00000103506	Unknown	1.84748
4930572P05Rik	gb|Mus musculus adult male testis cDNA, RIKEN full-length enriched library, clone:4930572P05 product:unclassifiable, full insert sequence. [AK016285]	1.84721
Cd3d	ref|Mus musculus CD3 antigen, delta polypeptide (Cd3d), mRNA [NM_013487]	1.84711
Stat3	ref|Mus musculus signal transducer and activator of transcription 3 (Stat3), transcript variant 1, mRNA [NM_213659]	1.84658
Ldlr	ref|Mus musculus low density lipoprotein receptor (Ldlr), mRNA [NM_010700]	1.84595
Lilra6	ref|Mus musculus leukocyte immunoglobulin-like receptor, subfamily A (with TM domain), member 6 (Lilra6), transcript variant 1, mRNA [NM_011090]	1.84592
AK035760	gb|Mus musculus 16 days neonate cerebellum cDNA, RIKEN full-length enriched library, clone:9630002C22 product:unclassifiable, full insert sequence. [AK035760]	1.84571
Nedd9	ref|Mus musculus neural precursor cell expressed, developmentally down-regulated gene 9 (Nedd9), transcript variant 2, mRNA [NM_017464]	1.84557
Clic4	ref|Mus musculus chloride intracellular channel 4 (mitochondrial) (Clic4), nuclear gene encoding mitochondrial protein, mRNA [NM_013885]	1.84514
Eif4ebp1	ref|Mus musculus eukaryotic translation initiation factor 4E binding protein 1 (Eif4ebp1), mRNA [NM_007918]	1.84504
Nebl	gb|Mus musculus 16 days neonate cerebellum cDNA, RIKEN full-length enriched library, clone:9630046D09 product:hypothetical LIM domain containing protein, full insert sequence. [AK036214]	1.84492
Stat3	ref|Mus musculus signal transducer and activator of transcription 3 (Stat3), transcript variant 1, mRNA [NM_213659]	1.84473
B930063P07Rik	gb|Mus musculus 16 days embryo head cDNA, RIKEN full-length enriched library, clone:C130080E16 product:unclassifiable, full insert sequence. [AK048582]	1.8447
Bglap-rs1	ref|Mus musculus bone gamma-carboxyglutamate protein, related sequence 1 (Bglap-rs1), mRNA [NM_031368]	1.84436
Lcp2	ref|Mus musculus lymphocyte cytosolic protein 2 (Lcp2), mRNA [NM_010696]	1.84435
Fgf2	ref|Mus musculus fibroblast growth factor 2 (Fgf2), mRNA [NM_008006]	1.84431
Idi1	ref|Mus musculus isopentenyl-diphosphate delta isomerase (Idi1), mRNA [NM_145360]	1.84378
H2-Ab1	ref|Mus musculus histocompatibility 2, class II antigen A, beta 1 (H2-Ab1), mRNA [NM_207105]	1.84298
Gm15645	ref|Mus musculus predicted gene 15645 (Gm15645), non-coding RNA [NR_033578]	1.84292
Wt1	ref|Mus musculus Wilms tumor 1 homolog (Wt1), mRNA [NM_144783]	1.84243
Slc16a1	ref|Mus musculus solute carrier family 16 (monocarboxylic acid transporters), member 1 (Slc16a1), mRNA [NM_009196]	1.84224
Dnahc6	ref|Mus musculus dynein, axonemal, heavy chain 6 (Dnahc6), mRNA [NM_001164669]	1.8416
Usp26	ref|Mus musculus ubiquitin specific peptidase 26 (Usp26), mRNA [NM_031388]	1.84126
ENSMUST00000066153	ens|collagen, type VI, alpha 3 Gene [Source:MGI (curated);Acc:MGI:88461] [ENSMUST00000066153]	1.84121
Tmco4	ref|Mus musculus transmembrane and coiled-coil domains 4 (Tmco4), mRNA [NM_029857]	1.84092
Stat3	ref|Mus musculus signal transducer and activator of transcription 3 (Stat3), transcript variant 1, mRNA [NM_213659]	1.84092
AK086706	gb|Mus musculus 15 days embryo head cDNA, RIKEN full-length enriched library, clone:D930046J11 product:unclassifiable, full insert sequence. [AK086706]	1.84017
A_51_P305138	Unknown	1.83999
AK148683	gb|Mus musculus 2 days neonate sympathetic ganglion cDNA, RIKEN full-length enriched library, clone:7120434I09 product:hypothetical protein, full insert sequence. [AK148683]	1.83981
Hist1h1c	ref|Mus musculus histone cluster 1, H1c (Hist1h1c), mRNA [NM_015786]	1.83832
Anxa8	ref|Mus musculus annexin A8 (Anxa8), mRNA [NM_013473]	1.83734
Ppp1r1c	ref|Mus musculus protein phosphatase 1, regulatory (inhibitor) subunit 1C (Ppp1r1c), mRNA [NM_172420]	1.83725
Ngfr	ref|Mus musculus nerve growth factor receptor (TNFR superfamily, member 16) (Ngfr), mRNA [NM_033217]	1.83713
Rai14	gb|Mus musculus adult male corpora quadrigemina cDNA, RIKEN full-length enriched library, clone:B230308H11 product:unclassifiable, full insert sequence. [AK045733]	1.83708
Ifng	ref|Mus musculus interferon gamma (Ifng), mRNA [NM_008337]	1.83664
Ldlr	ref|Mus musculus low density lipoprotein receptor (Ldlr), mRNA [NM_010700]	1.836
Gm7035	ref|Mus musculus predicted pseudogene 7035 (Gm7035), non-coding RNA [NR_004446]	1.83589
AK035254	gb|Mus musculus adult male urinary bladder cDNA, RIKEN full-length enriched library, clone:9530006A07 product:unclassifiable, full insert sequence. [AK035254]	1.83522
Ltb4r1	ref|Mus musculus leukotriene B4 receptor 1 (Ltb4r1), mRNA [NM_008519]	1.83477
Erdr1	ref|Mus musculus erythroid differentiation regulator 1 (Erdr1), mRNA [NM_133362]	1.8347
Nrp1	ref|Mus musculus neuropilin 1 (Nrp1), mRNA [NM_008737]	1.83421
Tmem37	ref|Mus musculus transmembrane protein 37 (Tmem37), mRNA [NM_019432]	1.83343
Wdhd1	ref|Mus musculus WD repeat and HMG-box DNA binding protein 1 (Wdhd1), mRNA [NM_172598]	1.83327
Ngfr	ref|Mus musculus nerve growth factor receptor (TNFR superfamily, member 16) (Ngfr), mRNA [NM_033217]	1.83292
1700007K09Rik	ref|Mus musculus RIKEN cDNA 1700007K09 gene (1700007K09Rik), mRNA [NM_027037]	1.83286
Prx	ref|Mus musculus periaxin (Prx), transcript variant 2, mRNA [NM_019412]	1.83253
Pax1	ref|Mus musculus paired box gene 1 (Pax1), mRNA [NM_008780]	1.83229
Srsf7	ref|Mus musculus serine/arginine-rich splicing factor 7 (Srsf7), mRNA [NM_146083]	1.83163
Fcrls	ref|Mus musculus Fc receptor-like S, scavenger receptor (Fcrls), mRNA [NM_030707]	1.83149
Khdrbs1	gb|Mus musculus 16 days neonate thymus cDNA, RIKEN full-length enriched library, clone:A130015L03 product:src associated in mitosis, 68 kDa, full insert sequence. [AK037411]	1.83087
Stat3	ref|Mus musculus signal transducer and activator of transcription 3 (Stat3), transcript variant 1, mRNA [NM_213659]	1.83002
Ptgs1	ref|Mus musculus prostaglandin-endoperoxide synthase 1 (Ptgs1), mRNA [NM_008969]	1.82985
Pitpnm2	ref|Mus musculus phosphatidylinositol transfer protein, membrane-associated 2 (Pitpnm2), mRNA [NM_011256]	1.82973
NAP124154-1	Unknown	1.82955
Creb5	ref|Mus musculus cAMP responsive element binding protein 5 (Creb5), mRNA [NM_172728]	1.8295
1700022A21Rik	ref|Mus musculus RIKEN cDNA 1700022A21 gene (1700022A21Rik), non-coding RNA [NR_003953]	1.82939
Ldlr	ref|Mus musculus low density lipoprotein receptor (Ldlr), mRNA [NM_010700]	1.82918
TC1638459	tc|Q9JIF1_RAT (Q9JIF1) Kalirin-12a, partial (6%) [TC1638459]	1.82858
Ngfr	ref|Mus musculus nerve growth factor receptor (TNFR superfamily, member 16) (Ngfr), mRNA [NM_033217]	1.82852
Carm1	ref|Mus musculus coactivator-associated arginine methyltransferase 1 (Carm1), transcript variant 1, mRNA [NM_021531]	1.82838
Sox2ot	ref|Mus musculus SOX2 overlapping transcript (non-protein coding) (Sox2ot), non-coding RNA [NR_015580]	1.82811
Ccdc129	ref|Mus musculus coiled-coil domain containing 129 (Ccdc129), mRNA [NM_001081665]	1.82747
Fam126b	ref|Mus musculus family with sequence similarity 126, member B (Fam126b), mRNA [NM_172513]	1.8273
Cd7	ref|Mus musculus CD7 antigen (Cd7), mRNA [NM_009854]	1.82628
Ankrd22	gb|Mus musculus ankyrin repeat domain 22, mRNA (cDNA clone MGC:6812 IMAGE:2648395), complete cds. [BC003460]	1.82557
Snap91	gb|Mus musculus 12 days embryo spinal ganglion cDNA, RIKEN full-length enriched library, clone:D130011L12 product:synaptosomal-associated protein, 91 kDa, full insert sequence. [AK051176]	1.82527
Stat3	ref|Mus musculus signal transducer and activator of transcription 3 (Stat3), transcript variant 1, mRNA [NM_213659]	1.82525
Tbx3	ref|Mus musculus T-box 3 (Tbx3), transcript variant 1, mRNA [NM_011535]	1.82514
AK050573	gb|Mus musculus 2 days neonate thymus thymic cells cDNA, RIKEN full-length enriched library, clone:C920001P18 product:unclassifiable, full insert sequence. [AK050573]	1.82507
Ngfr	ref|Mus musculus nerve growth factor receptor (TNFR superfamily, member 16) (Ngfr), mRNA [NM_033217]	1.82495
ENSMUST00000103507	ref|PREDICTED: Mus musculus similar to Igh-1a protein (LOC634206), mRNA [XM_908868]	1.82448
Ltf	ref|Mus musculus lactotransferrin (Ltf), mRNA [NM_008522]	1.82413
Itpkc	ref|Mus musculus inositol 1,4,5-trisphosphate 3-kinase C (Itpkc), mRNA [NM_181593]	1.82374
Rassf8	ref|Mus musculus Ras association (RalGDS/AF-6) domain family (N-terminal) member 8 (Rassf8), mRNA [NM_027760]	1.82351
AK084033	gb|Mus musculus 12 days embryo spinal ganglion cDNA, RIKEN full-length enriched library, clone:D130078C23 product:unclassifiable, full insert sequence. [AK084033]	1.82343
Fxyd5	ref|Mus musculus FXYD domain-containing ion transport regulator 5 (Fxyd5), transcript variant 2, mRNA [NM_008761]	1.82247
Hhat	ref|Mus musculus hedgehog acyltransferase (Hhat), mRNA [NM_144881]	1.82157
Fyb	ref|Mus musculus FYN binding protein (Fyb), mRNA [NM_011815]	1.82141
Ung	ref|Mus musculus uracil DNA glycosylase (Ung), transcript variant 1, mRNA [NM_001040691]	1.82099
Polq	ref|Mus musculus polymerase (DNA directed), theta (Polq), transcript variant 1, mRNA [NM_029977]	1.82096
Tlr1	ref|Mus musculus toll-like receptor 1 (Tlr1), mRNA [NM_030682]	1.81943
AK037099	gb|Mus musculus adult female vagina cDNA, RIKEN full-length enriched library, clone:9930114B14 product:unclassifiable, full insert sequence. [AK037099]	1.81878
Rps12	gb|Mus musculus 10 days embryo whole body cDNA, RIKEN full-length enriched library, clone:3426403C01 product:ribosomal protein S12, full insert sequence. [AK132208]	1.81857
LOC100044854	ref|PREDICTED: Mus musculus similar to chromatin modifying protein 4C (LOC100044854), mRNA [XM_001473048]	1.81821
Fancd2	ens|Fanconi anemia, complementation group D2 Gene [Source:MGI (curated);Acc:MGI:2448480] [ENSMUST00000036340]	1.8177
5430407P10Rik	ref|Mus musculus RIKEN cDNA 5430407P10 gene (5430407P10Rik), transcript variant 2, mRNA [NM_144883]	1.81769
Tram2	ens|translocating chain-associating membrane protein 2 Gene [Source:MGI (curated);Acc:MGI:1924817] [ENSMUST00000037998]	1.81764
Pon1	ref|Mus musculus paraoxonase 1 (Pon1), mRNA [NM_011134]	1.81757
Lat2	ref|Mus musculus linker for activation of T cells family, member 2 (Lat2), transcript variant 1, mRNA [NM_020044]	1.81727
Anxa8	ref|Mus musculus annexin A8 (Anxa8), mRNA [NM_013473]	1.81682
Itgam	ref|Mus musculus integrin alpha M (Itgam), transcript variant 1, mRNA [NM_001082960]	1.81661
Serpina3j	ref|Mus musculus serine (or cysteine) peptidase inhibitor, clade A (alpha-1 antiproteinase, antitrypsin), member 3J (Serpina3j), mRNA [NM_001101472]	1.8164
AK085781	gb|Mus musculus 16 days neonate heart cDNA, RIKEN full-length enriched library, clone:D830007O09 product:unclassifiable, full insert sequence. [AK085781]	1.81609
Mapk6	gb|Mus musculus 10 days embryo whole body cDNA, RIKEN full-length enriched library, clone:2610021I23 product:unclassifiable, full insert sequence. [AK011505]	1.81548
AK042659	gb|Mus musculus 7 days neonate cerebellum cDNA, RIKEN full-length enriched library, clone:A730014A09 product:unclassifiable, full insert sequence. [AK042659]	1.81497
Cdh1	ref|Mus musculus cadherin 1 (Cdh1), mRNA [NM_009864]	1.81456
Csf2rb2	ref|Mus musculus colony stimulating factor 2 receptor, beta 2, low-affinity (granulocyte-macrophage) (Csf2rb2), mRNA [NM_007781]	1.81423
Anxa8	ref|Mus musculus annexin A8 (Anxa8), mRNA [NM_013473]	1.81362
Gle1	gb|Mus musculus 0 day neonate head cDNA, RIKEN full-length enriched library, clone:4833429F02 product:RIKEN cDNA 4933405K21 gene, full insert sequence. [AK029395]	1.81358
Cdk6	ref|Mus musculus cyclin-dependent kinase 6 (Cdk6), mRNA [NM_009873]	1.81309
Itgal	ens|integrin alpha L Gene [Source:MGI (curated);Acc:MGI:96606] [ENSMUST00000117762]	1.81308
Accn1	gb|Mus musculus amiloride-sensitive cation channel 1, neuronal (degenerin), mRNA (cDNA clone IMAGE:5119213), with apparent retained intron. [BC038551]	1.813
Anxa8	ref|Mus musculus annexin A8 (Anxa8), mRNA [NM_013473]	1.81279
Erbb2ip	gb|Mus musculus adult male corpora quadrigemina cDNA, RIKEN full-length enriched library, clone:B230311M15 product:unclassifiable, full insert sequence. [AK045806]	1.81178
BC016579	ref|Mus musculus cDNA sequence, BC016579 (BC016579), mRNA [NM_145389]	1.81156
Rspo1	ref|Mus musculus R-spondin homolog (Xenopus laevis) (Rspo1), mRNA [NM_138683]	1.81124
Egln3	ref|Mus musculus EGL nine homolog 3 (C. elegans) (Egln3), mRNA [NM_028133]	1.81103
Cd53	ref|Mus musculus CD53 antigen (Cd53), mRNA [NM_007651]	1.81059
6330406I15Rik	ref|Mus musculus RIKEN cDNA 6330406I15 gene (6330406I15Rik), mRNA [NM_027519]	1.81034
Mtss1	gb|Mus musculus adult male thymus cDNA, RIKEN full-length enriched library, clone:5830444I24 product:unclassifiable, full insert sequence. [AK134122]	1.80979
Fhad1	ref|Mus musculus forkhead-associated (FHA) phosphopeptide binding domain 1 (Fhad1), mRNA [NM_177868]	1.80925
LOC100045515	ref|PREDICTED: Mus musculus hypothetical protein LOC100045515 (LOC100045515), mRNA [XM_001474431]	1.80895
ENSMUST00000100792	ref|PREDICTED: Mus musculus dynein, axonemal, heavy chain 7c (Dnahc7c), mRNA [XM_976110]	1.80891
Cidea	ref|Mus musculus cell death-inducing DNA fragmentation factor, alpha subunit-like effector A (Cidea), mRNA [NM_007702]	1.8088
Krt28	ens|keratin 28 Gene [Source:MGI (curated);Acc:MGI:1918093] [ENSMUST00000006963]	1.80779
Memo1	gb|Mus musculus 15 days embryo male testis cDNA, RIKEN full-length enriched library, clone:8030469G02 product:similar to NITRIC OXIDE SYNTHASE [Rattus norvegicus], full insert sequence. [AK033228]	1.80735
Cd300lf	ref|Mus musculus CD300 antigen like family member F (Cd300lf), transcript variant 1, mRNA [NM_001169153]	1.80712
Tnfrsf13c	ref|Mus musculus tumor necrosis factor receptor superfamily, member 13c (Tnfrsf13c), mRNA [NM_028075]	1.80707
1190003J15Rik	ref|Mus musculus RIKEN cDNA 1190003J15 gene (1190003J15Rik), mRNA [NM_029821]	1.80702
Stat3	ref|Mus musculus signal transducer and activator of transcription 3 (Stat3), transcript variant 1, mRNA [NM_213659]	1.80625
Smox	gb|Mus musculus 0 day neonate eyeball cDNA, RIKEN full-length enriched library, clone:E130115D16 product:POLYAMINE OXIDASE ISOFORM-3 homolog [Homo sapiens], full insert sequence. [AK087437]	1.80599
Padi4	ref|Mus musculus peptidyl arginine deiminase, type IV (Padi4), mRNA [NM_011061]	1.80347
Pdzrn3	ref|Mus musculus PDZ domain containing RING finger 3 (Pdzrn3), mRNA [NM_018884]	1.803
Ptprc	ref|Mus musculus protein tyrosine phosphatase, receptor type, C (Ptprc), transcript variant 2, mRNA [NM_011210]	1.80221
Apobec1	ref|Mus musculus apolipoprotein B mRNA editing enzyme, catalytic polypeptide 1 (Apobec1), transcript variant 1, mRNA [NM_031159]	1.80183
Klk1b16	ref|Mus musculus kallikrein 1-related peptidase b16 (Klk1b16), mRNA [NM_008454]	1.80062
Cdk17	gb|Mus musculus PCTAIRE-motif protein kinase 2, mRNA (cDNA clone MGC:25109 IMAGE:4501115), complete cds. [BC031778]	1.80019
Scd4	gb|Mus musculus stearoyl-coenzyme A desaturase 4, mRNA (cDNA clone IMAGE:1479917), complete cds. [BC038322]	1.80005
Car13	ref|Mus musculus carbonic anhydrase 13 (Car13), mRNA [NM_024495]	1.7998
Rhd	ref|Mus musculus Rh blood group, D antigen (Rhd), mRNA [NM_011270]	1.79917
Casz1	ref|Mus musculus castor homolog 1, zinc finger (Drosophila) (Casz1), transcript variant 1, mRNA [NM_001159344]	1.79898
Fpr1	ref|Mus musculus formyl peptide receptor 1 (Fpr1), mRNA [NM_013521]	1.79825
Arl4d	ref|Mus musculus ADP-ribosylation factor-like 4D (Arl4d), mRNA [NM_025404]	1.79806
Mboat1	ref|Mus musculus membrane bound O-acyltransferase domain containing 1 (Mboat1), mRNA [NM_153546]	1.79802
Fam129b	ref|Mus musculus family with sequence similarity 129, member B (Fam129b), mRNA [NM_146119]	1.79798
Ngfr	ref|Mus musculus nerve growth factor receptor (TNFR superfamily, member 16) (Ngfr), mRNA [NM_033217]	1.79797
2310015B20Rik	ens|RIKEN cDNA 2310015B20 gene Gene [Source:MGI Symbol;Acc:MGI:1916813] [ENSMUST00000020090]	1.79742
Hbp1	ref|Mus musculus high mobility group box transcription factor 1 (Hbp1), transcript variant 2, mRNA [NM_177993]	1.79629
Slc7a11	ref|Mus musculus solute carrier family 7 (cationic amino acid transporter, y+ system), member 11 (Slc7a11), mRNA [NM_011990]	1.79551
Anxa8	ref|Mus musculus annexin A8 (Anxa8), mRNA [NM_013473]	1.79468
Ngfr	ref|Mus musculus nerve growth factor receptor (TNFR superfamily, member 16) (Ngfr), mRNA [NM_033217]	1.79459
Dnahc11	ref|Mus musculus dynein, axonemal, heavy chain 11 (Dnahc11), mRNA [NM_010060]	1.79427
Amigo3	ref|Mus musculus adhesion molecule with Ig like domain 3 (Amigo3), mRNA [NM_177275]	1.79418
Ngfr	ref|Mus musculus nerve growth factor receptor (TNFR superfamily, member 16) (Ngfr), mRNA [NM_033217]	1.79407
Ear1	ref|Mus musculus eosinophil-associated, ribonuclease A family, member 1 (Ear1), mRNA [NM_007894]	1.79393
EG665756	ref|PREDICTED: Mus musculus predicted gene, EG665756 (EG665756), mRNA [XM_979235]	1.79297
AK085055	gb|Mus musculus 13 days embryo lung cDNA, RIKEN full-length enriched library, clone:D430030L13 product:chloride intracellular channel 4 (mitochondrial), full insert sequence. [AK085055]	1.7923
Evi2b	ref|Mus musculus ecotropic viral integration site 2b (Evi2b), transcript variant 2, mRNA [NM_146023]	1.79122
Baz1a	ref|Mus musculus bromodomain adjacent to zinc finger domain 1A (Baz1a), mRNA [NM_013815]	1.79115
Sema4a	ref|Mus musculus sema domain, immunoglobulin domain (Ig), transmembrane domain (TM) and short cytoplasmic domain, (semaphorin) 4A (Sema4a), transcript variant 1, mRNA [NM_013658]	1.79111
AK035967	gb|Mus musculus 16 days neonate cerebellum cDNA, RIKEN full-length enriched library, clone:9630022C18 product:unclassifiable, full insert sequence. [AK035967]	1.78885
Cd36	ref|Mus musculus CD36 antigen (Cd36), transcript variant 2, mRNA [NM_007643]	1.78835
Pinx1	ref|Mus musculus PIN2/TERF1 interacting, telomerase inhibitor 1 (Pinx1), mRNA [NM_028228]	1.78817
Fgd6	ref|Mus musculus FYVE, RhoGEF and PH domain containing 6 (Fgd6), mRNA [NM_053072]	1.78803
6330406I15Rik	ref|Mus musculus RIKEN cDNA 6330406I15 gene (6330406I15Rik), mRNA [NM_027519]	1.78798
Acin1	ref|Mus musculus apoptotic chromatin condensation inducer 1 (Acin1), transcript variant 2, mRNA [NM_023190]	1.78794
Ceacam2	ref|Mus musculus carcinoembryonic antigen-related cell adhesion molecule 2 (Ceacam2), transcript variant 3, mRNA [NM_007543]	1.78731
Grm7	ref|Mus musculus glutamate receptor, metabotropic 7 (Grm7), mRNA [NM_177328]	1.78721
AK048677	gb|Mus musculus 0 day neonate cerebellum cDNA, RIKEN full-length enriched library, clone:C230002J17 product:unclassifiable, full insert sequence. [AK048677]	1.78595
Trim30	ref|Mus musculus tripartite motif-containing 30 (Trim30), mRNA [NM_009099]	1.7857
4930471M23Rik	ref|Mus musculus RIKEN cDNA 4930471M23 gene (4930471M23Rik), mRNA [NM_175675]	1.78536
AK087135	gb|Mus musculus 0 day neonate lung cDNA, RIKEN full-length enriched library, clone:E030029G01 product:unclassifiable, full insert sequence. [AK087135]	1.78493
Fbxo17	ref|Mus musculus F-box protein 17 (Fbxo17), mRNA [NM_015796]	1.78363
9430008C03Rik	ref|Mus musculus RIKEN cDNA 9430008C03 gene (9430008C03Rik), transcript variant 1, non-coding RNA [NR_015463]	1.78361
Ets1	ref|Mus musculus E26 avian leukemia oncogene 1, 5' domain (Ets1), transcript variant 1, mRNA [NM_011808]	1.7834
Runx1	ref|Mus musculus runt related transcription factor 1 (Runx1), transcript variant 4, mRNA [NM_009821]	1.78283
Hcls1	ref|Mus musculus hematopoietic cell specific Lyn substrate 1 (Hcls1), mRNA [NM_008225]	1.78206
Oxr1	gb|Mus musculus adult male aorta and vein cDNA, RIKEN full-length enriched library, clone:A530033P13 product:oxidation resistance 1 (MGI:2179326), full insert sequence. [AK040881]	1.78195
Il1a	ref|Mus musculus interleukin 1 alpha (Il1a), mRNA [NM_010554]	1.78186
1110007C09Rik	ref|Mus musculus RIKEN cDNA 1110007C09 gene (1110007C09Rik), mRNA [NM_026738]	1.78183
Ermn	gb|Mus musculus adult male medulla oblongata cDNA, RIKEN full-length enriched library, clone:6330439O11 product:hypothetical protein, full insert sequence. [AK078089]	1.78181
Camkk1	ref|Mus musculus calcium/calmodulin-dependent protein kinase kinase 1, alpha (Camkk1), mRNA [NM_018883]	1.77999
AK031632	gb|Mus musculus 13 days embryo male testis cDNA, RIKEN full-length enriched library, clone:6030463P07 product:unclassifiable, full insert sequence. [AK031632]	1.77985
Lama5	ref|Mus musculus laminin, alpha 5 (Lama5), mRNA [NM_001081171]	1.77978
B4galt1	ref|Mus musculus UDP-Gal:betaGlcNAc beta 1,4- galactosyltransferase, polypeptide 1 (B4galt1), mRNA [NM_022305]	1.77913
AK053931	gb|Mus musculus 2 days pregnant adult female oviduct cDNA, RIKEN full-length enriched library, clone:E230002L23 product:cytosolic 5' nucleotidase, type 1A, full insert sequence. [AK053931]	1.77913
EG665756	ref|PREDICTED: Mus musculus predicted gene, EG665756 (EG665756), mRNA [XM_979235]	1.77865
AK040413	gb|Mus musculus 0 day neonate thymus cDNA, RIKEN full-length enriched library, clone:A430092J05 product:syntrophin, basic 2, full insert sequence. [AK040413]	1.77849
Adamts19	ref|Mus musculus a disintegrin-like and metallopeptidase (reprolysin type) with thrombospondin type 1 motif, 19 (Adamts19), mRNA [NM_175506]	1.7784
Scnn1g	ref|Mus musculus sodium channel, nonvoltage-gated 1 gamma (Scnn1g), mRNA [NM_011326]	1.77819
Msn	ref|Mus musculus moesin (Msn), mRNA [NM_010833]	1.77799
Prss16	gb|Mus musculus 16 days neonate thymus cDNA, RIKEN full-length enriched library, clone:A130022O15 product:protease, serine, 16 (thymus), full insert sequence. [AK037514]	1.77739
2610109H07Rik	ref|Mus musculus RIKEN cDNA 2610109H07 gene (2610109H07Rik), mRNA [NM_027426]	1.77651
Slc5a3	ref|Mus musculus solute carrier family 5 (inositol transporters), member 3 (Slc5a3), mRNA [NM_017391]	1.77597
Kcnq1ot1	ref|Mus musculus KCNQ1 overlapping transcript 1 (Kcnq1ot1), non-coding RNA [NR_001461]	1.77595
Serpinf1	ref|Mus musculus serine (or cysteine) peptidase inhibitor, clade F, member 1 (Serpinf1), mRNA [NM_011340]	1.77573
Gnao1	ref|Mus musculus guanine nucleotide binding protein, alpha O (Gnao1), transcript variant B, mRNA [NM_001113384]	1.77534
Ngfr	ref|Mus musculus nerve growth factor receptor (TNFR superfamily, member 16) (Ngfr), mRNA [NM_033217]	1.77503
Ccrl1	ref|Mus musculus chemokine (C-C motif) receptor-like 1 (Ccrl1), mRNA [NM_145700]	1.77446
Smad5	ref|Mus musculus MAD homolog 5 (Drosophila) (Smad5), transcript variant 1, mRNA [NM_008541]	1.77437
Nudt6	gb|Mus musculus 13 days embryo male testis cDNA, RIKEN full-length enriched library, clone:6030474N20 product:unclassifiable, full insert sequence. [AK031663]	1.77393
Anxa8	ref|Mus musculus annexin A8 (Anxa8), mRNA [NM_013473]	1.77357
A030003K02Rik	gb|Mus musculus 13 days embryo lung cDNA, RIKEN full-length enriched library, clone:D430005D11 product:unclassifiable, full insert sequence. [AK084880]	1.77299
P2rx5	ref|Mus musculus purinergic receptor P2X, ligand-gated ion channel, 5 (P2rx5), mRNA [NM_033321]	1.77275
Fcgr2b	ref|Mus musculus Fc receptor, IgG, low affinity IIb (Fcgr2b), transcript variant 2, mRNA [NM_010187]	1.77222
Ldlr	ref|Mus musculus low density lipoprotein receptor (Ldlr), mRNA [NM_010700]	1.77219
Myl1	ref|Mus musculus myosin, light polypeptide 1 (Myl1), transcript variant 1f, mRNA [NM_021285]	1.77134
Tgif2	ref|Mus musculus TGFB-induced factor homeobox 2 (Tgif2), mRNA [NM_173396]	1.77098
Dynlrb2	ref|Mus musculus dynein light chain roadblock-type 2 (Dynlrb2), mRNA [NM_029297]	1.77019
Cd55	gb|Mus musculus decay accelerating factor glycosylphoshatidylinositol-anchored form (DAF) mRNA, partial cds. [AF143541]	1.76961
Lcp1	ref|Mus musculus lymphocyte cytosolic protein 1 (Lcp1), mRNA [NM_008879]	1.7692
TC1661977	tc|Q8R4C3_CRIGR (Q8R4C3) Csr1, partial (37%) [TC1661977]	1.76893
Wt1	ref|Mus musculus Wilms tumor 1 homolog (Wt1), mRNA [NM_144783]	1.76889
Hmga2	ref|Mus musculus high mobility group AT-hook 2 (Hmga2), mRNA [NM_010441]	1.76813
Itgam	ref|Mus musculus integrin alpha M (Itgam), transcript variant 2, mRNA [NM_008401]	1.76799
Tra2a	ref|Mus musculus transformer 2 alpha homolog (Drosophila) (Tra2a), mRNA [NM_198102]	1.76749
Wt1	ref|Mus musculus Wilms tumor 1 homolog (Wt1), mRNA [NM_144783]	1.76685
Hmgcs1	ref|Mus musculus 3-hydroxy-3-methylglutaryl-Coenzyme A synthase 1 (Hmgcs1), mRNA [NM_145942]	1.76648
9330159N05Rik	gb|Mus musculus adult male diencephalon cDNA, RIKEN full-length enriched library, clone:9330159N05 product:hypothetical protein, full insert sequence. [AK034152]	1.76644
Naa50	ref|Mus musculus N(alpha)-acetyltransferase 50, NatE catalytic subunit (Naa50), mRNA [NM_028108]	1.76611
Nek1	ref|Mus musculus NIMA (never in mitosis gene a)-related expressed kinase 1 (Nek1), mRNA [NM_175089]	1.76592
Gatm	ref|Mus musculus glycine amidinotransferase (L-arginine:glycine amidinotransferase) (Gatm), nuclear gene encoding mitochondrial protein, mRNA [NM_025961]	1.76572
Slc22a5	ref|Mus musculus solute carrier family 22 (organic cation transporter), member 5 (Slc22a5), mRNA [NM_011396]	1.76571
TC1673862	tc|Q70US4_DIRIM (Q70US4) NADH dehydrogenase 6, partial (9%) [TC1710338]	1.76567
A2m	ref|Mus musculus alpha-2-macroglobulin (A2m), mRNA [NM_175628]	1.76536
Tle3	gb|M.musculus mESG mRNA. [X73360]	1.76466
Bambi	ref|Mus musculus BMP and activin membrane-bound inhibitor, homolog (Xenopus laevis) (Bambi), mRNA [NM_026505]	1.76454
1300014I06Rik	ref|Mus musculus RIKEN cDNA 1300014I06 gene (1300014I06Rik), mRNA [NM_025831]	1.76444
Amph	gb|Mus musculus 10 days neonate cerebellum cDNA, RIKEN full-length enriched library, clone:B930026D14 product:similar to MYC BOX DEPENDENT INTERACTING PROTEIN 1 (BRIDGING INTEGRATOR 1) (AMPHIPHYSIN-LIKE PROTEIN) (AMPHIPHYSIN II) [Rattus norvegicus], full	1.76409
Hist2h2aa1	gb|Mus musculus adult male testis cDNA, RIKEN full-length enriched library, clone:4930558E18 product:histone gene complex 2, full insert sequence. [AK016171]	1.76386
Rprd2	gb|Mus musculus 16 days neonate thymus cDNA, RIKEN full-length enriched library, clone:A130010B22 product:RIKEN cDNA 6720469I21 gene, full insert sequence. [AK037355]	1.7634
Spsb1	ref|Mus musculus splA/ryanodine receptor domain and SOCS box containing 1 (Spsb1), mRNA [NM_029035]	1.76296
Trpm6	gb|Mus musculus 4 days neonate male adipose cDNA, RIKEN full-length enriched library, clone:B430202L17 product:similar to CHANNEL-KINASE 2 [Homo sapiens], full insert sequence. [AK080899]	1.76291
Ralb	ref|Mus musculus v-ral simian leukemia viral oncogene homolog B (ras related) (Ralb), mRNA [NM_022327]	1.76145
Tmcc3	ref|Mus musculus transmembrane and coiled coil domains 3 (Tmcc3), transcript variant 1, mRNA [NM_172051]	1.76141
Nisch	gb|Mus musculus 2 days neonate thymus thymic cells cDNA, RIKEN full-length enriched library, clone:E430014E16 product:unclassifiable, full insert sequence. [AK088377]	1.76115
Zmynd17	ref|Mus musculus zinc finger, MYND domain containing 17 (Zmynd17), mRNA [NM_029104]	1.76103
Usp36	ref|Mus musculus ubiquitin specific peptidase 36 (Usp36), mRNA [NM_001033528]	1.76073
Sfrs16	ref|Mus musculus splicing factor, arginine/serine-rich 16 (Sfrs16), transcript variant L, mRNA [NM_016680]	1.76058
Atf4	ref|Mus musculus activating transcription factor 4 (Atf4), mRNA [NM_009716]	1.76044
Rrad	ref|Mus musculus Ras-related associated with diabetes (Rrad), mRNA [NM_019662]	1.7603
Aldh1a2	ref|Mus musculus aldehyde dehydrogenase family 1, subfamily A2 (Aldh1a2), mRNA [NM_009022]	1.75987
Col2a1	ref|Mus musculus collagen, type II, alpha 1 (Col2a1), transcript variant 1, mRNA [NM_031163]	1.75955
Zfp652	gb|Mus musculus zinc finger protein 652, mRNA (cDNA clone MGC:67134 IMAGE:6414140), complete cds. [BC055752]	1.75933
ENSMUST00000071680	ens|mediator complex subunit 14 Gene [Source:MGI (curated);Acc:MGI:1349442] [ENSMUST00000071680]	1.75908
H2-Q10	ref|Mus musculus histocompatibility 2, Q region locus 10 (H2-Q10), mRNA [NM_010391]	1.75906
Rac2	ref|Mus musculus RAS-related C3 botulinum substrate 2 (Rac2), mRNA [NM_009008]	1.75894
Odz2	gb|Mus musculus adult male diencephalon cDNA, RIKEN full-length enriched library, clone:9330187F13 product:unclassifiable, full insert sequence. [AK020393]	1.75816
Ing5	ref|Mus musculus inhibitor of growth family, member 5 (Ing5), mRNA [NM_025454]	1.75796
Slc4a11	ref|Mus musculus solute carrier family 4, sodium bicarbonate transporter-like, member 11 (Slc4a11), mRNA [NM_001081162]	1.75783
Fbp1	ref|Mus musculus fructose bisphosphatase 1 (Fbp1), mRNA [NM_019395]	1.75783
Ngfr	ref|Mus musculus nerve growth factor receptor (TNFR superfamily, member 16) (Ngfr), mRNA [NM_033217]	1.75766
Nfat5	gb|Mus musculus 0 day neonate kidney cDNA, RIKEN full-length enriched library, clone:D630008O20 product:nuclear factor of activated T-cells 5, full insert sequence. [AK052632]	1.75712
Myo1d	gb|Mus musculus adult female vagina cDNA, RIKEN full-length enriched library, clone:9930104H07 product:MYOSIN-1D, full insert sequence. [AK037051]	1.75696
Bambi	ref|Mus musculus BMP and activin membrane-bound inhibitor, homolog (Xenopus laevis) (Bambi), mRNA [NM_026505]	1.75665
Ramp3	ref|Mus musculus receptor (calcitonin) activity modifying protein 3 (Ramp3), mRNA [NM_019511]	1.75565
Kctd15	ref|Mus musculus potassium channel tetramerisation domain containing 15 (Kctd15), mRNA [NM_146188]	1.75555
Cdh1	ref|Mus musculus cadherin 1 (Cdh1), mRNA [NM_009864]	1.75399
AK031890	gb|Mus musculus adult male medulla oblongata cDNA, RIKEN full-length enriched library, clone:6330441F13 product:potassium voltage-gated channel, shaker-related, subfamily, member 6, full insert sequence. [AK031890]	1.75383
LOC100047599	ref|PREDICTED: Mus musculus similar to gag protein (LOC100047599), mRNA [XM_001478148]	1.75354
Tlr6	ref|Mus musculus toll-like receptor 6 (Tlr6), mRNA [NM_011604]	1.75346
AK040902	gb|Mus musculus adult male aorta and vein cDNA, RIKEN full-length enriched library, clone:A530041M22 product:inferred: dJ1174N9.1 (novel protein with IBR domain) {Homo sapiens}, full insert sequence. [AK040902]	1.75289
Cep110	ref|Mus musculus centrosomal protein 110 (Cep110), mRNA [NM_012018]	1.75276
Slc28a2	ref|Mus musculus solute carrier family 28 (sodium-coupled nucleoside transporter), member 2 (Slc28a2), mRNA [NM_172980]	1.75271
Lmna	ref|Mus musculus lamin A (Lmna), transcript variant 2, mRNA [NM_019390]	1.75263
Spata18	ref|Mus musculus spermatogenesis associated 18 (Spata18), mRNA [NM_178387]	1.75242
AK049941	gb|Mus musculus adult male hippocampus cDNA, RIKEN full-length enriched library, clone:C630013G10 product:unclassifiable, full insert sequence. [AK049941]	1.75203
ENSMUST00000020363	ens|protein tyrosine phosphatase, receptor type, B Gene [Source:MGI Symbol;Acc:MGI:97809] [ENSMUST00000020363]	1.75188
Cnn1	ref|Mus musculus calponin 1 (Cnn1), mRNA [NM_009922]	1.75179
AK045479	gb|Mus musculus adult male corpora quadrigemina cDNA, RIKEN full-length enriched library, clone:B230206E10 product:unclassifiable, full insert sequence. [AK045479]	1.75163
8430425A16Rik	gb|Mus musculus 16 days embryo lung cDNA, RIKEN full-length enriched library, clone:8430425A16 product:unclassifiable, full insert sequence. [AK018439]	1.75059
H2-D1	ref|Mus musculus histocompatibility 2, D region locus 1 (H2-D1), mRNA [NM_010380]	1.75056
Zfp36l1	gb|Mouse TIS11 primary response gene, complete cds. [M58566]	1.75032
Gm8995	ref|PREDICTED: Mus musculus predicted gene, EG668139 (EG668139), misc RNA [XR_035350]	1.74926
Bambi	ref|Mus musculus BMP and activin membrane-bound inhibitor, homolog (Xenopus laevis) (Bambi), mRNA [NM_026505]	1.74896
Sostdc1	ref|Mus musculus sclerostin domain containing 1 (Sostdc1), mRNA [NM_025312]	1.7488
Cdk5rap2	ref|Mus musculus CDK5 regulatory subunit associated protein 2 (Cdk5rap2), mRNA [NM_145990]	1.74856
5031410I06Rik	ref|Mus musculus RIKEN cDNA 5031410I06 gene (5031410I06Rik), mRNA [NM_207657]	1.74686
Akr1b8	ref|Mus musculus aldo-keto reductase family 1, member B8 (Akr1b8), mRNA [NM_008012]	1.74548
Ccnb1	ref|Mus musculus cyclin B1 (Ccnb1), mRNA [NM_172301]	1.74503
AK036178	gb|Mus musculus 16 days neonate cerebellum cDNA, RIKEN full-length enriched library, clone:9630044E15 product:unclassifiable, full insert sequence. [AK036178]	1.7448
Fbxl7	gb|Mus musculus 12 days embryo eyeball cDNA, RIKEN full-length enriched library, clone:D230010E04 product:similar to F-BOX PROTEIN FBL6 [Homo sapiens], full insert sequence. [AK051849]	1.74475
1810013L24Rik	gb|Mus musculus 0 day neonate skin cDNA, RIKEN full-length enriched library, clone:4632411K06 product:unclassifiable, full insert sequence. [AK028510]	1.74424
Hsbp1l1	ref|Mus musculus heat shock factor binding protein 1-like 1 (Hsbp1l1), mRNA [NM_001136181]	1.74364
Ppp1r14c	gb|Mus musculus 10 days neonate cerebellum cDNA, RIKEN full-length enriched library, clone:B930099C03 product:SEROLOGICALLY DEFINED BREAST CANCER ANTIGEN NY-BR-81 (FRAGMENT) homolog [Homo sapiens], full insert sequence. [AK047607]	1.74356
Rad50	gb|Mus musculus RAD50 homolog (S. cerevisiae), mRNA (cDNA clone IMAGE:3491597), complete cds. [BC002033]	1.74308
1700029F09Rik	ref|Mus musculus RIKEN cDNA 1700029F09 gene (1700029F09Rik), mRNA [NM_029368]	1.74304
Ngfr	ref|Mus musculus nerve growth factor receptor (TNFR superfamily, member 16) (Ngfr), mRNA [NM_033217]	1.743
Wt1	ref|Mus musculus Wilms tumor 1 homolog (Wt1), mRNA [NM_144783]	1.74275
AF039839	gb|Mus musculus adriamycin-resistant related protein (Arr) mRNA, complete cds. [AF039839]	1.74243
Fgf5	ref|Mus musculus fibroblast growth factor 5 (Fgf5), mRNA [NM_010203]	1.74218
Erbb2ip	ref|Mus musculus Erbb2 interacting protein (Erbb2ip), transcript variant 1, mRNA [NM_001005868]	1.7421
Tmcc1	gb|Mus musculus 0 day neonate lung cDNA, RIKEN full-length enriched library, clone:E030038D23 product:hypothetical protein, full insert sequence. [AK087243]	1.74204
Fnbp1	ref|Mus musculus formin binding protein 1 (Fnbp1), transcript variant 1, mRNA [NM_001038700]	1.74189
Spef2	ref|Mus musculus sperm flagellar 2 (Spef2), mRNA [NM_177123]	1.7414
Dusp10	ref|Mus musculus dual specificity phosphatase 10 (Dusp10), mRNA [NM_022019]	1.74126
Tgfbr2	ref|Mus musculus transforming growth factor, beta receptor II (Tgfbr2), transcript variant 1, mRNA [NM_009371]	1.74114
4732419C18Rik	ref|PREDICTED: Mus musculus hypothetical protein LOC100042484 (LOC100042484), mRNA [XM_001478300]	1.74056
H2-Aa	ref|Mus musculus histocompatibility 2, class II antigen A, alpha (H2-Aa), mRNA [NM_010378]	1.74038
Casc5	ref|Mus musculus cancer susceptibility candidate 5 (Casc5), mRNA [NM_029617]	1.74004
Col18a1	ref|Mus musculus collagen, type XVIII, alpha 1 (Col18a1), transcript variant 2, mRNA [NM_009929]	1.739
AK076536	gb|Mus musculus 0 day neonate head cDNA, RIKEN full-length enriched library, clone:4833445A15 product:Hypothetical protein in the GNAS imprinted complex locus, full insert sequence. [AK076536]	1.73852
Pros1	ref|Mus musculus protein S (alpha) (Pros1), mRNA [NM_011173]	1.73725
AK048620	gb|Mus musculus 16 days embryo head cDNA, RIKEN full-length enriched library, clone:C130088N03 product:unclassifiable, full insert sequence. [AK048620]	1.73706
ENSMUST00000109149	ens|Rho family GTPase 1 Gene [Source:MGI (curated);Acc:MGI:2444878] [ENSMUST00000109149]	1.73679
Avil	ref|Mus musculus advillin (Avil), mRNA [NM_009635]	1.73615
Slc17a6	ref|Mus musculus solute carrier family 17 (sodium-dependent inorganic phosphate cotransporter), member 6 (Slc17a6), mRNA [NM_080853]	1.73534
Anxa8	ref|Mus musculus annexin A8 (Anxa8), mRNA [NM_013473]	1.7348
Dedd2	ref|Mus musculus death effector domain-containing DNA binding protein 2 (Dedd2), mRNA [NM_207677]	1.73455
AK081610	gb|Mus musculus 16 days embryo head cDNA, RIKEN full-length enriched library, clone:C130051F11 product:unclassifiable, full insert sequence. [AK081610]	1.73415
Bambi	ref|Mus musculus BMP and activin membrane-bound inhibitor, homolog (Xenopus laevis) (Bambi), mRNA [NM_026505]	1.73394
Marco	ref|Mus musculus macrophage receptor with collagenous structure (Marco), mRNA [NM_010766]	1.7338
Gm8995	ref|PREDICTED: Mus musculus predicted gene, EG668139 (EG668139), misc RNA [XR_001627]	1.73348
Bambi	ref|Mus musculus BMP and activin membrane-bound inhibitor, homolog (Xenopus laevis) (Bambi), mRNA [NM_026505]	1.73311
Dedd2	gb|Mus musculus ES cells cDNA, RIKEN full-length enriched library, clone:2410050E11 product:similar to death effector domain-containing and DNA-binding protein 2, full insert sequence. [AK010701]	1.73307
Plat	ref|Mus musculus plasminogen activator, tissue (Plat), mRNA [NM_008872]	1.73147
Opalin	gb|Mus musculus adult male medulla oblongata cDNA, RIKEN full-length enriched library, clone:6330578K17 product:hypothetical protein, full insert sequence. [AK078150]	1.7308
Ptgr1	ref|Mus musculus prostaglandin reductase 1 (Ptgr1), mRNA [NM_025968]	1.73049
AK039806	gb|Mus musculus 0 day neonate thymus cDNA, RIKEN full-length enriched library, clone:A430003G07 product:unclassifiable, full insert sequence. [AK039806]	1.73042
D19Ertd409e	gb|Mus musculus 0 day neonate thymus cDNA, RIKEN full-length enriched library, clone:A430069P09 product:meningioma expressed antigen 5 (hyaluronidase), full insert sequence. [AK163010]	1.7299
4930486L24Rik	ref|Mus musculus RIKEN cDNA 4930486L24 gene (4930486L24Rik), mRNA [NM_178098]	1.72974
Ube2r2	ref|Mus musculus ubiquitin-conjugating enzyme E2R 2 (Ube2r2), mRNA [NM_026275]	1.72932
Wfdc2	ref|Mus musculus WAP four-disulfide core domain 2 (Wfdc2), mRNA [NM_026323]	1.72921
Nfkb1	gb|Mus musculus adult female vagina cDNA, RIKEN full-length enriched library, clone:9930016G07 product:unclassifiable, full insert sequence. [AK036827]	1.72861
Dusp16	gb|Mus musculus adult male urinary bladder cDNA, RIKEN full-length enriched library, clone:9530081F05 product:dual specificity phosphatase 16, full insert sequence. [AK035652]	1.72832
Fcgr4	ref|Mus musculus Fc receptor, IgG, low affinity IV (Fcgr4), mRNA [NM_144559]	1.72821
Cacna2d4	gb|Mus musculus 8 days embryo whole body cDNA, RIKEN full-length enriched library, clone:5730412N02 product:hypothetical von Willebrand factor type A domain containing protein, full insert sequence. [AK030723]	1.72781
BC061237	ref|Mus musculus cDNA sequence BC061237 (BC061237), mRNA [NM_198677]	1.72745
Mapk11	ref|Mus musculus mitogen-activated protein kinase 11 (Mapk11), mRNA [NM_011161]	1.72722
Ralgapa2	gb|Mus musculus 15 days embryo head cDNA, RIKEN full-length enriched library, clone:D930015M12 product:unclassifiable, full insert sequence. [AK086241]	1.72667
Baz1a	ref|Mus musculus bromodomain adjacent to zinc finger domain 1A (Baz1a), mRNA [NM_013815]	1.72647
Eml5	ref|Mus musculus echinoderm microtubule associated protein like 5 (Eml5), mRNA [NM_001081191]	1.72643
A_51_P144143	Unknown	1.72637
5230400M03Rik	gb|Mus musculus adult male xiphoid cartilage cDNA, RIKEN full-length enriched library, clone:5230400M03 product:unclassifiable, full insert sequence. [AK030345]	1.72557
Ccdc25	ref|Mus musculus coiled-coil domain containing 25 (Ccdc25), mRNA [NM_145944]	1.72533
Erbb2ip	ref|Mus musculus Erbb2 interacting protein (Erbb2ip), transcript variant 1, mRNA [NM_001005868]	1.72522
Antxr2	ref|Mus musculus anthrax toxin receptor 2 (Antxr2), mRNA [NM_133738]	1.72521
Ier5	ref|Mus musculus immediate early response 5 (Ier5), mRNA [NM_010500]	1.72514
Gm13646	ref|Mus musculus predicted gene 13646 (Gm13646), mRNA [NM_001097979]	1.72509
Nuak2	ref|Mus musculus NUAK family, SNF1-like kinase, 2 (Nuak2), mRNA [NM_028778]	1.72504
Akap13	ref|Mus musculus A kinase (PRKA) anchor protein 13 (Akap13), mRNA [NM_029332]	1.72503
ENSMUST00000119483	ens|synaptopodin 2-like Gene [Source:MGI (curated);Acc:MGI:1916010] [ENSMUST00000119483]	1.72432
Lef1	ens|lymphoid enhancer binding factor 1 Gene [Source:MGI (curated);Acc:MGI:96770] [ENSMUST00000029611]	1.72401
Jam2	ref|Mus musculus junction adhesion molecule 2 (Jam2), mRNA [NM_023844]	1.72315
Hist1h1e	ref|Mus musculus histone cluster 1, H1e (Hist1h1e), mRNA [NM_015787]	1.72304
Trim16	ref|Mus musculus tripartite motif-containing 16 (Trim16), mRNA [NM_053169]	1.72246
Bmp7	ref|Mus musculus bone morphogenetic protein 7 (Bmp7), mRNA [NM_007557]	1.72199
Cyp26a1	ref|Mus musculus cytochrome P450, family 26, subfamily a, polypeptide 1 (Cyp26a1), mRNA [NM_007811]	1.72124
Zfand2a	ref|Mus musculus zinc finger, AN1-type domain 2A (Zfand2a), transcript variant 1, mRNA [NM_133349]	1.72119
Rdh10	ens|retinol dehydrogenase 10 (all-trans) Gene [Source:MGI (curated);Acc:MGI:1924238] [ENSMUST00000027053]	1.72101
Zfpm2	ref|Mus musculus zinc finger protein, multitype 2 (Zfpm2), mRNA [NM_011766]	1.72037
AK086877	gb|Mus musculus 0 day neonate lung cDNA, RIKEN full-length enriched library, clone:E030007H01 product:unclassifiable, full insert sequence. [AK086877]	1.72002
Tnpo1	ref|Mus musculus transportin 1 (Tnpo1), transcript variant 1, mRNA [NM_178716]	1.7193
Gpr111	ref|Mus musculus G protein-coupled receptor 111 (Gpr111), mRNA [NM_001033493]	1.71918
Nfix	ens|nuclear factor I/X Gene [Source:MGI (curated);Acc:MGI:97311] [ENSMUST00000109764]	1.71872
AK051241	gb|Mus musculus 12 days embryo spinal ganglion cDNA, RIKEN full-length enriched library, clone:D130020M07 product:unclassifiable, full insert sequence. [AK051241]	1.71768
Clca3	ref|Mus musculus chloride channel calcium activated 3 (Clca3), mRNA [NM_017474]	1.71625
Anxa8	ref|Mus musculus annexin A8 (Anxa8), mRNA [NM_013473]	1.71616
AK047975	gb|Mus musculus 16 days embryo head cDNA, RIKEN full-length enriched library, clone:C130025P08 product:unclassifiable, full insert sequence. [AK047975]	1.71603
Osgin1	ref|Mus musculus oxidative stress induced growth inhibitor 1 (Osgin1), mRNA [NM_027950]	1.71585
Pmch	ref|Mus musculus pro-melanin-concentrating hormone (Pmch), mRNA [NM_029971]	1.71553
Gm10199	gb|Mus musculus adult male hippocampus cDNA, RIKEN full-length enriched library, clone:C630026L07 product:hypothetical protein, full insert sequence. [AK083199]	1.7155
Bambi	ref|Mus musculus BMP and activin membrane-bound inhibitor, homolog (Xenopus laevis) (Bambi), mRNA [NM_026505]	1.71515
ENSMUST00000050681	ens|tensin 1 Gene [Source:MGI Symbol;Acc:MGI:104552] [ENSMUST00000050681]	1.71485
Bicc1	ref|Mus musculus bicaudal C homolog 1 (Drosophila) (Bicc1), mRNA [NM_031397]	1.71449
Bambi	ref|Mus musculus BMP and activin membrane-bound inhibitor, homolog (Xenopus laevis) (Bambi), mRNA [NM_026505]	1.71369
Prkab2	ens|protein kinase, AMP-activated, beta 2 non-catalytic subunit Gene [Source:MGI (curated);Acc:MGI:1336185] [ENSMUST00000045743]	1.71336
Zfp36l1	ref|Mus musculus zinc finger protein 36, C3H type-like 1 (Zfp36l1), mRNA [NM_007564]	1.71336
Dis3	ref|Mus musculus DIS3 mitotic control homolog (S. cerevisiae) (Dis3), mRNA [NM_028315]	1.71333
Lmo1	ref|Mus musculus LIM domain only 1 (Lmo1), mRNA [NM_057173]	1.71303
Fbln5	gb|Mus musculus RCB-0545 OHTA cDNA, RIKEN full-length enriched library, clone:G431002M01 product:fibulin 5, full insert sequence. [AK090129]	1.71217
AK041319	gb|Mus musculus adult male aorta and vein cDNA, RIKEN full-length enriched library, clone:A530099N09 product:activin receptor IIA, full insert sequence. [AK041319]	1.71214
Fhdc1	ref|Mus musculus FH2 domain containing 1 (Fhdc1), mRNA [NM_001033301]	1.71196
Col2a1	ref|Mus musculus collagen, type II, alpha 1 (Col2a1), transcript variant 1, mRNA [NM_031163]	1.71192
Uhrf1	ref|Mus musculus ubiquitin-like, containing PHD and RING finger domains, 1 (Uhrf1), transcript variant 1, mRNA [NM_010931]	1.71178
AK052063	gb|Mus musculus 12 days embryo eyeball cDNA, RIKEN full-length enriched library, clone:D230040N22 product:unclassifiable, full insert sequence. [AK052063]	1.71149
Amica1	ref|Mus musculus adhesion molecule, interacts with CXADR antigen 1 (Amica1), mRNA [NM_001005421]	1.71105
Dusp4	gb|Mus musculus 11 days embryo whole body cDNA, RIKEN full-length enriched library, clone:2700078F24 product:unclassifiable, full insert sequence. [AK012530]	1.71054
Zfp259	ref|Mus musculus zinc finger protein 259 (Zfp259), mRNA [NM_011752]	1.71045
Txnip	ref|Mus musculus thioredoxin interacting protein (Txnip), transcript variant 1, mRNA [NM_001009935]	1.71032
Slc39a4	ref|Mus musculus solute carrier family 39 (zinc transporter), member 4 (Slc39a4), mRNA [NM_028064]	1.70988
LOC433347	gb|Mus musculus 0 day neonate lung cDNA, RIKEN full-length enriched library, clone:E030036M24 product:unclassifiable, full insert sequence. [AK087224]	1.70986
Gpr157	ref|Mus musculus G protein-coupled receptor 157 (Gpr157), mRNA [NM_177366]	1.70861
Cxadr	ref|Mus musculus coxsackie virus and adenovirus receptor (Cxadr), transcript variant 1, mRNA [NM_001025192]	1.70859
Apln	ref|Mus musculus apelin (Apln), mRNA [NM_013912]	1.70847
Irgm2	ref|Mus musculus immunity-related GTPase family M member 2 (Irgm2), mRNA [NM_019440]	1.70797
Serpinb1a	ref|Mus musculus serine (or cysteine) peptidase inhibitor, clade B, member 1a (Serpinb1a), mRNA [NM_025429]	1.70713
Parp14	ref|Mus musculus poly (ADP-ribose) polymerase family, member 14 (Parp14), mRNA [NM_001039530]	1.7071
Irak3	ref|Mus musculus interleukin-1 receptor-associated kinase 3 (Irak3), mRNA [NM_028679]	1.7068
Sesn2	ens|sestrin 2 Gene [Source:MGI (curated);Acc:MGI:2651874] [ENSMUST00000030724]	1.7065
Tap1	ref|Mus musculus transporter 1, ATP-binding cassette, sub-family B (MDR/TAP) (Tap1), transcript variant 1, mRNA [NM_013683]	1.70618
Pax1	ref|Mus musculus paired box gene 1 (Pax1), mRNA [NM_008780]	1.70514
Ifi27l2a	ref|Mus musculus interferon, alpha-inducible protein 27 like 2A (Ifi27l2a), mRNA [NM_029803]	1.70513
Bcas1	ref|Mus musculus breast carcinoma amplified sequence 1 (Bcas1), transcript variant 1, mRNA [NM_029815]	1.70492
AK083952	gb|Mus musculus 12 days embryo spinal ganglion cDNA, RIKEN full-length enriched library, clone:D130069E17 product:unclassifiable, full insert sequence. [AK083952]	1.70484
AK037700	gb|Mus musculus 16 days neonate thymus cDNA, RIKEN full-length enriched library, clone:A130038M19 product:hypothetical protein, full insert sequence. [AK037700]	1.70338
Ccdc153	ref|Mus musculus coiled-coil domain containing 153 (Ccdc153), mRNA [NM_001081369]	1.70326
Kif23	ref|Mus musculus kinesin family member 23 (Kif23), mRNA [NM_024245]	1.70287
Col2a1	ref|Mus musculus collagen, type II, alpha 1 (Col2a1), transcript variant 1, mRNA [NM_031163]	1.70279
Lonrf3	ref|Mus musculus LON peptidase N-terminal domain and ring finger 3 (Lonrf3), mRNA [NM_028894]	1.70263
Pax1	ref|Mus musculus paired box gene 1 (Pax1), mRNA [NM_008780]	1.7025
0610007L01Rik	ref|Mus musculus RIKEN cDNA 0610007L01 gene (0610007L01Rik), mRNA [NM_001081394]	1.7019
Bambi	ref|Mus musculus BMP and activin membrane-bound inhibitor, homolog (Xenopus laevis) (Bambi), mRNA [NM_026505]	1.7017
Wdr52	ref|Mus musculus WD repeat domain 52 (Wdr52), mRNA [NM_001033247]	1.7017
AK051089	gb|Mus musculus 9 days embryo whole body cDNA, RIKEN full-length enriched library, clone:D030068F07 product:unclassifiable, full insert sequence. [AK051089]	1.70159
Vgll2	ref|Mus musculus vestigial like 2 homolog (Drosophila) (Vgll2), mRNA [NM_153786]	1.70142
Col2a1	ref|Mus musculus collagen, type II, alpha 1 (Col2a1), transcript variant 1, mRNA [NM_031163]	1.70106
Vasn	ref|Mus musculus vasorin (Vasn), mRNA [NM_139307]	1.70096
Pabpc4	ref|Mus musculus poly(A) binding protein, cytoplasmic 4 (Pabpc4), transcript variant 2, mRNA [NM_148917]	1.70069
AK043041	gb|Mus musculus 7 days neonate cerebellum cDNA, RIKEN full-length enriched library, clone:A730049O10 product:kinesin superfamily protein 5C, full insert sequence. [AK043041]	1.70025
Wisp1	ref|Mus musculus WNT1 inducible signaling pathway protein 1 (Wisp1), mRNA [NM_018865]	1.70011
Wt1	ref|Mus musculus Wilms tumor 1 homolog (Wt1), mRNA [NM_144783]	1.70008
Prkab2	ref|Mus musculus protein kinase, AMP-activated, beta 2 non-catalytic subunit (Prkab2), mRNA [NM_182997]	1.69989
Prosc	ref|Mus musculus proline synthetase co-transcribed (Prosc), transcript variant 2, mRNA [NM_001039077]	1.69915
Cd74	ref|Mus musculus CD74 antigen (invariant polypeptide of major histocompatibility complex, class II antigen-associated) (Cd74), transcript variant 1, mRNA [NM_001042605]	1.69897
ENSMUST00000021120	ens|tripartite motif-containing 47 Gene [Source:MGI (curated);Acc:MGI:1917374] [ENSMUST00000021120]	1.69893
Srsf5	ref|Mus musculus serine/arginine-rich splicing factor 5 (Srsf5), transcript variant 1, mRNA [NM_001079695]	1.69857
Pou3f1	ref|Mus musculus POU domain, class 3, transcription factor 1 (Pou3f1), mRNA [NM_011141]	1.69852
Spata19	ref|Mus musculus spermatogenesis associated 19 (Spata19), mRNA [NM_029299]	1.69838
Bambi	ref|Mus musculus BMP and activin membrane-bound inhibitor, homolog (Xenopus laevis) (Bambi), mRNA [NM_026505]	1.69835
Rbm28	ref|Mus musculus RNA binding motif protein 28 (Rbm28), mRNA [NM_133925]	1.69824
TC1643908	Unknown	1.69816
Ets1	gb|M.musculus c-ets-1 gene. [X55787]	1.69779
Efhd2	ref|Mus musculus EF hand domain containing 2 (Efhd2), mRNA [NM_025994]	1.69742
Inmt	ref|Mus musculus indolethylamine N-methyltransferase (Inmt), mRNA [NM_009349]	1.69728
Stat1	gb|Mus musculus 3 days neonate thymus cDNA, RIKEN full-length enriched library, clone:A630023O21 product:hypothetical protein, full insert sequence. [AK041599]	1.69714
Tmem71	ref|Mus musculus transmembrane protein 71 (Tmem71), mRNA [NM_172514]	1.69627
Naa25	ref|Mus musculus N(alpha)-acetyltransferase 25, NatB auxiliary subunit (Naa25), mRNA [NM_172722]	1.69547
Gjb5	ref|Mus musculus gap junction protein, beta 5 (Gjb5), mRNA [NM_010291]	1.69545
AK079798	gb|Mus musculus 0 day neonate thymus cDNA, RIKEN full-length enriched library, clone:A430071H23 product:unclassifiable, full insert sequence. [AK079798]	1.69542
Lmna	ref|Mus musculus lamin A (Lmna), transcript variant 2, mRNA [NM_019390]	1.69524
TC1645771	tc|Q8R4C3_CRIGR (Q8R4C3) Csr1, partial (37%) [TC1645771]	1.69481
Cntf	ref|Mus musculus ciliary neurotrophic factor (Cntf), mRNA [NM_170786]	1.69433
2810038L03Rik	gb|Mus musculus 10, 11 days embryo whole body cDNA, RIKEN full-length enriched library, clone:2810038L03 product:unclassifiable, full insert sequence. [AK012882]	1.69425
Dnahc5	ref|Mus musculus dynein, axonemal, heavy chain 5 (Dnahc5), mRNA [NM_133365]	1.69398
1700027A23Rik	ref|Mus musculus RIKEN cDNA 1700027A23 gene (1700027A23Rik), mRNA [NM_029604]	1.69396
Bmp8a	ref|Mus musculus bone morphogenetic protein 8a (Bmp8a), mRNA [NM_007558]	1.69375
H2-gs10	ref|Mus musculus MHC class I like protein GS10 (H2-gs10), mRNA [NM_001143689]	1.69295
Bambi	ref|Mus musculus BMP and activin membrane-bound inhibitor, homolog (Xenopus laevis) (Bambi), mRNA [NM_026505]	1.69284
Serpina3c	ref|Mus musculus serine (or cysteine) peptidase inhibitor, clade A, member 3C (Serpina3c), mRNA [NM_008458]	1.69277
A_52_P335218	Unknown	1.69272
Gvin1	ref|Mus musculus GTPase, very large interferon inducible 1 (Gvin1), transcript variant A, mRNA [NM_029000]	1.69262
Capg	ref|Mus musculus capping protein (actin filament), gelsolin-like (Capg), transcript variant 1, mRNA [NM_007599]	1.6921
AK044852	gb|Mus musculus 9.5 days embryo parthenogenote cDNA, RIKEN full-length enriched library, clone:B130008C17 product:unclassifiable, full insert sequence. [AK044852]	1.69194
Rc3h2	gb|Mus musculus adult male aorta and vein cDNA, RIKEN full-length enriched library, clone:A530028C14 product:weakly similar to MEMBRANE-ASSOCIATED NUCLEIC ACID BINDING PROTEIN (FRAGMENT) [Homo sapiens], full insert sequence. [AK040826]	1.69191
Hpn	ref|Mus musculus hepsin (Hpn), transcript variant 2, mRNA [NM_008281]	1.69177
AK038721	gb|Mus musculus adult male hypothalamus cDNA, RIKEN full-length enriched library, clone:A230057C02 product:unclassifiable, full insert sequence. [AK038721]	1.69047
BB042571	gb|Mus musculus 10 days lactation, adult female mammary gland cDNA, RIKEN full-length enriched library, clone:D730020C15 product:unclassifiable, full insert sequence. [AK085706]	1.69017
AK036620	gb|Mus musculus adult male bone cDNA, RIKEN full-length enriched library, clone:9830142B20 product:unclassifiable, full insert sequence. [AK036620]	1.68994
Cd180	gb|Mus musculus activated spleen cDNA, RIKEN full-length enriched library, clone:F830005B01 product:lymphocyte antigen 78, full insert sequence. [AK089613]	1.68978
AK038166	gb|Mus musculus 16 days neonate thymus cDNA, RIKEN full-length enriched library, clone:A130083J18 product:unclassifiable, full insert sequence. [AK038166]	1.68891
AK012436	gb|Mus musculus 11 days embryo whole body cDNA, RIKEN full-length enriched library, clone:2700055K03 product:adenylate cyclase 7, full insert sequence. [AK012436]	1.68779
Atp8b1	ref|Mus musculus ATPase, class I, type 8B, member 1 (Atp8b1), mRNA [NM_001001488]	1.68761
Csrnp1	ref|Mus musculus cysteine-serine-rich nuclear protein 1 (Csrnp1), mRNA [NM_153287]	1.68715
AK080115	gb|Mus musculus adult male aorta and vein cDNA, RIKEN full-length enriched library, clone:A530064G06 product:unclassifiable, full insert sequence. [AK080115]	1.68708
Prpf4b	ref|Mus musculus PRP4 pre-mRNA processing factor 4 homolog B (yeast) (Prpf4b), mRNA [NM_013830]	1.68696
Cdc42ep1	ref|Mus musculus CDC42 effector protein (Rho GTPase binding) 1 (Cdc42ep1), mRNA [NM_027219]	1.68626
Lrp2	ref|Mus musculus low density lipoprotein receptor-related protein 2 (Lrp2), mRNA [NM_001081088]	1.6857
Ccdc108	ref|Mus musculus coiled-coil domain containing 108 (Ccdc108), mRNA [NM_001039495]	1.68517
Creb5	gb|Mus musculus 12 days embryo spinal ganglion cDNA, RIKEN full-length enriched library, clone:D130032G03 product:unclassifiable, full insert sequence. [AK051306]	1.68511
Saa3	ref|Mus musculus serum amyloid A 3 (Saa3), mRNA [NM_011315]	1.68478
Klhl6	ref|Mus musculus kelch-like 6 (Drosophila) (Klhl6), mRNA [NM_183390]	1.68468
AK080472	gb|Mus musculus 7 days neonate cerebellum cDNA, RIKEN full-length enriched library, clone:A730032I11 product:unclassifiable, full insert sequence. [AK080472]	1.6842
Arhgap10	ref|Mus musculus Rho GTPase activating protein 10 (Arhgap10), mRNA [NM_030113]	1.68396
4930414N06Rik	gb|Mus musculus adult male testis cDNA, RIKEN full-length enriched library, clone:4930414N06 product:hypothetical protein, full insert sequence. [AK015139]	1.68387
Phf3	gb|Mus musculus in vitro fertilized eggs cDNA, RIKEN full-length enriched library, clone:7420404C12 product:PHD finger protein 3, full insert sequence. [AK135686]	1.68364
Hspa5	ref|Mus musculus heat shock protein 5 (Hspa5), transcript variant 2, mRNA [NM_022310]	1.68251
Btg3	ref|Mus musculus B-cell translocation gene 3 (Btg3), mRNA [NM_009770]	1.68224
Smtnl1	ref|Mus musculus smoothelin-like 1 (Smtnl1), mRNA [NM_024230]	1.68223
C330016O10Rik	ref|Mus musculus RIKEN cDNA C330016O10 gene (C330016O10Rik), mRNA [NM_145974]	1.68203
Cdkn1a	ref|Mus musculus cyclin-dependent kinase inhibitor 1A (P21) (Cdkn1a), transcript variant 1, mRNA [NM_007669]	1.68186
Stard4	ref|Mus musculus StAR-related lipid transfer (START) domain containing 4 (Stard4), mRNA [NM_133774]	1.68163
AK049981	gb|Mus musculus adult male hippocampus cDNA, RIKEN full-length enriched library, clone:C630035I16 product:unclassifiable, full insert sequence. [AK049981]	1.68105
Abhd2	ref|Mus musculus abhydrolase domain containing 2 (Abhd2), mRNA [NM_018811]	1.68015
Serinc2	ref|Mus musculus serine incorporator 2 (Serinc2), mRNA [NM_172702]	1.68006
Col2a1	ref|Mus musculus collagen, type II, alpha 1 (Col2a1), transcript variant 1, mRNA [NM_031163]	1.67991
Synm	ref|Mus musculus synemin, intermediate filament protein (Synm), transcript variant 1, mRNA [NM_201639]	1.67982
Fam126b	ref|Mus musculus family with sequence similarity 126, member B (Fam126b), mRNA [NM_172513]	1.67903
Idi1	ref|Mus musculus isopentenyl-diphosphate delta isomerase (Idi1), mRNA [NM_145360]	1.67902
Tbc1d21	ens|TBC1 domain family, member 21 Gene [Source:MGI Symbol;Acc:MGI:1921536] [ENSMUST00000040217]	1.6779
Ttll3	ref|Mus musculus tubulin tyrosine ligase-like family, member 3 (Ttll3), transcript variant 2, mRNA [NM_001142732]	1.67732
Stra6	ref|Mus musculus stimulated by retinoic acid gene 6 (Stra6), transcript variant 2, mRNA [NM_009291]	1.67717
Sbf2	gb|Mus musculus 4 days neonate male adipose cDNA, RIKEN full-length enriched library, clone:B430219L04 product:hypothetical Gram-positive cocci surface protein 'anchoring' hexapeptide/dDENN domain/uDENN domain/Serine phosphorylation site in HPr protein/DE	1.6766
Tmcc3	ref|Mus musculus transmembrane and coiled coil domains 3 (Tmcc3), transcript variant 1, mRNA [NM_172051]	1.67607
Casp8	ref|Mus musculus caspase 8 (Casp8), transcript variant 1, mRNA [NM_009812]	1.67599
Ctdspl2	ref|Mus musculus CTD (carboxy-terminal domain, RNA polymerase II, polypeptide A) small phosphatase like 2 (Ctdspl2), mRNA [NM_212450]	1.67582
9530026P05Rik	ref|Mus musculus RIKEN cDNA 9530026P05 gene (9530026P05Rik), non-coding RNA [NR_015530]	1.67561
Icam2	ref|Mus musculus intercellular adhesion molecule 2 (Icam2), mRNA [NM_010494]	1.67558
H2-D4	gb|Mus musculus histocompatibility 2, D region locus 4, mRNA (cDNA clone IMAGE:40130973). [BC145670]	1.67555
Cyp2b9	ref|Mus musculus cytochrome P450, family 2, subfamily b, polypeptide 9 (Cyp2b9), mRNA [NM_010000]	1.6755
Fam126b	ref|Mus musculus family with sequence similarity 126, member B (Fam126b), mRNA [NM_172513]	1.67549
Grpel1	ref|Mus musculus GrpE-like 1, mitochondrial (Grpel1), nuclear gene encoding mitochondrial protein, mRNA [NM_024478]	1.67525
AK053990	gb|Mus musculus 2 days pregnant adult female oviduct cDNA, RIKEN full-length enriched library, clone:E230011B21 product:unclassifiable, full insert sequence. [AK053990]	1.67472
Npnt	ref|Mus musculus nephronectin (Npnt), transcript variant 1, mRNA [NM_033525]	1.67297
Bach1	ref|Mus musculus BTB and CNC homology 1 (Bach1), mRNA [NM_007520]	1.67275
Gng11	ref|Mus musculus guanine nucleotide binding protein (G protein), gamma 11 (Gng11), mRNA [NM_025331]	1.67266
Col4a1	ref|Mus musculus collagen, type IV, alpha 1 (Col4a1), mRNA [NM_009931]	1.67264
Zbtb46	gb|Mus musculus 0 day neonate kidney cDNA, RIKEN full-length enriched library, clone:D630009O07 product:BTB (POZ) domain containing 4, full insert sequence. [AK085310]	1.67193
Tnfrsf26	ref|Mus musculus tumor necrosis factor receptor superfamily, member 26 (Tnfrsf26), mRNA [NM_175649]	1.6711
Tspan31	ref|Mus musculus tetraspanin 31 (Tspan31), mRNA [NM_025982]	1.67032
ENSMUST00000054860	ens|predicted gene 9801 Gene [Source:MGI Symbol;Acc:MGI:3647139] [ENSMUST00000054860]	1.66918
Kndc1	ref|Mus musculus kinase non-catalytic C-lobe domain (KIND) containing 1 (Kndc1), mRNA [NM_177261]	1.66905
Col2a1	ref|Mus musculus collagen, type II, alpha 1 (Col2a1), transcript variant 1, mRNA [NM_031163]	1.66894
Apol7c	ref|Mus musculus apolipoprotein L 7c (Apol7c), mRNA [NM_175391]	1.66878
AK033099	gb|Mus musculus 15 days embryo male testis cDNA, RIKEN full-length enriched library, clone:8030422I16 product:cytochrome c, pseudogene 3, full insert sequence. [AK033099]	1.66874
Kdelr3	ref|Mus musculus KDEL (Lys-Asp-Glu-Leu) endoplasmic reticulum protein retention receptor 3 (Kdelr3), mRNA [NM_134090]	1.66834
Myo1d	ref|Mus musculus myosin ID (Myo1d), mRNA [NM_177390]	1.66823
Pex1	gb|Mus musculus 0 day neonate cerebellum cDNA, RIKEN full-length enriched library, clone:C230036A21 product:hypothetical protein, full insert sequence. [AK082305]	1.66815
Myo18b	ref|Mus musculus myosin XVIIIb (Myo18b), mRNA [NM_028901]	1.668
Wdr63	ref|Mus musculus WD repeat domain 63 (Wdr63), mRNA [NM_172864]	1.66715
Tnfrsf4	ref|Mus musculus tumor necrosis factor receptor superfamily, member 4 (Tnfrsf4), mRNA [NM_011659]	1.66709
Prr5l	ref|Mus musculus proline rich 5 like (Prr5l), transcript variant 2, mRNA [NM_175181]	1.66694
Nkd2	ref|Mus musculus naked cuticle 2 homolog (Drosophila) (Nkd2), mRNA [NM_028186]	1.66685
ENSMUST00000155391	ens|coiled-coil domain containing 163 Gene [Source:MGI Symbol;Acc:MGI:1915644] [ENSMUST00000155391]	1.66654
C4bp	ref|Mus musculus complement component 4 binding protein (C4bp), mRNA [NM_007576]	1.66623
Gpr4	ref|Mus musculus G protein-coupled receptor 4 (Gpr4), mRNA [NM_175668]	1.6654
AK047616	gb|Mus musculus adult male corpus striatum cDNA, RIKEN full-length enriched library, clone:C030002C18 product:unclassifiable, full insert sequence. [AK047616]	1.665
Hnrnph3	ref|Mus musculus heterogeneous nuclear ribonucleoprotein H3 (Hnrnph3), mRNA [NM_001079824]	1.66473
Evc2	ref|Mus musculus Ellis van Creveld syndrome 2 homolog (human) (Evc2), mRNA [NM_145920]	1.66435
Pgm1	ref|Mus musculus phosphoglucomutase 1 (Pgm1), mRNA [NM_025700]	1.66329
Sh3pxd2b	ref|Mus musculus SH3 and PX domains 2B (Sh3pxd2b), mRNA [NM_177364]	1.66275
Ednra	gb|Mus musculus 3 days neonate thymus cDNA, RIKEN full-length enriched library, clone:A630071G03 product:SIMILAR TO ENDOTHELIN RECEPTOR TYPE A, full insert sequence. [AK042211]	1.66266
Micall1	ref|Mus musculus microtubule associated monoxygenase, calponin and LIM domain containing -like 1 (Micall1), mRNA [NM_177461]	1.66263
Ston2	ref|Mus musculus stonin 2 (Ston2), mRNA [NM_175367]	1.66239
ENSMUST00000062524	ens|Putative uncharacterized proteinMGC58416 protein ; [Source:UniProtKB/TrEMBL;Acc:Q8BIG3] [ENSMUST00000062524]	1.66215
Ppp1r15a	ref|Mus musculus protein phosphatase 1, regulatory (inhibitor) subunit 15A (Ppp1r15a), mRNA [NM_008654]	1.66169
Lyzl4	ref|Mus musculus lysozyme-like 4 (Lyzl4), mRNA [NM_026915]	1.66114
Vash2	ref|Mus musculus vasohibin 2 (Vash2), transcript variant 1, mRNA [NM_144879]	1.66056
Phf16	ens|PHD finger protein 16 Gene [Source:MGI (curated);Acc:MGI:2148019] [ENSMUST00000043693]	1.65937
Tlr4	ref|Mus musculus toll-like receptor 4 (Tlr4), mRNA [NM_021297]	1.65934
Anxa8	ref|Mus musculus annexin A8 (Anxa8), mRNA [NM_013473]	1.65876
Ncoa3	ref|Mus musculus nuclear receptor coactivator 3 (Ncoa3), mRNA [NM_008679]	1.65803
AK141415	gb|Mus musculus 12 days embryo spinal cord cDNA, RIKEN full-length enriched library, clone:C530009I05 product:calcium/calmodulin-dependent protein kinase ID, full insert sequence. [AK141415]	1.65762
Rln1	ref|Mus musculus relaxin 1 (Rln1), mRNA [NM_011272]	1.65756
Ntn1	ref|Mus musculus netrin 1 (Ntn1), mRNA [NM_008744]	1.65675
H2-Q7	ref|Mus musculus histocompatibility 2, Q region locus 7 (H2-Q7), mRNA [NM_010394]	1.65615
H2-D1	ref|Mus musculus histocompatibility 2, D region locus 1 (H2-D1), mRNA [NM_010380]	1.65566
4931408A02Rik	ref|Mus musculus RIKEN cDNA 4931408A02 gene (4931408A02Rik), mRNA [NM_027627]	1.65503
Insig1	ref|Mus musculus insulin induced gene 1 (Insig1), mRNA [NM_153526]	1.65493
Mgat5	gb|Mus musculus adult male bone cDNA, RIKEN full-length enriched library, clone:9830134K01 product:ALPHA-1,3(6)-MANNOSYLGLYCOPROTEIN BETA-1,6-N-ACETYL- GLUCOSAMINYLTRANSFERASE V (EC 2.4.1.155) (ALPHA-MANNOSIDE BETA-1,6-N-ACETYLGLUCOSAMINYLTRANSFERASE) (N-	1.65473
Loxl1	ref|Mus musculus lysyl oxidase-like 1 (Loxl1), mRNA [NM_010729]	1.65355
Rbm28	ref|Mus musculus RNA binding motif protein 28 (Rbm28), mRNA [NM_133925]	1.65317
Vdr	ref|Mus musculus vitamin D receptor (Vdr), mRNA [NM_009504]	1.65276
Src	ref|Mus musculus Rous sarcoma oncogene (Src), transcript variant 1, mRNA [NM_009271]	1.65272
Sipa1l1	gb|Mus musculus 12 days embryo eyeball cDNA, RIKEN full-length enriched library, clone:D230010O12 product:HIGH-RISK HUMAN PAPILLOMA VIRUSES E6 ONCOPROTEINS TARGETED PROTEIN E6TP1 ALPHA homolog [Homo sapiens], full insert sequence. [AK051853]	1.65271
5830416P10Rik	ref|Mus musculus RIKEN cDNA 5830416P10 gene (5830416P10Rik), non-coding RNA [NR_028427]	1.65247
Uox	ref|Mus musculus urate oxidase (Uox), mRNA [NM_009474]	1.65202
Zbtb7c	ref|Mus musculus zinc finger and BTB domain containing 7C (Zbtb7c), mRNA [NM_145356]	1.65158
1700007K13Rik	ref|Mus musculus RIKEN cDNA 1700007K13 gene (1700007K13Rik), mRNA [NM_027040]	1.65155
Tdg	ref|Mus musculus thymine DNA glycosylase (Tdg), transcript variant 2, mRNA [NM_172552]	1.65078
AK042793	gb|Mus musculus 7 days neonate cerebellum cDNA, RIKEN full-length enriched library, clone:A730025A07 product:unclassifiable, full insert sequence. [AK042793]	1.65034
Tlr4	ref|Mus musculus toll-like receptor 4 (Tlr4), mRNA [NM_021297]	1.65026
2310043J07Rik	ref|Mus musculus RIKEN cDNA 2310043J07 gene (2310043J07Rik), mRNA [NM_027158]	1.6501
Cdkn1a	ref|Mus musculus cyclin-dependent kinase inhibitor 1A (P21) (Cdkn1a), transcript variant 1, mRNA [NM_007669]	1.64949
Golm1	ref|Mus musculus golgi membrane protein 1 (Golm1), transcript variant 1, mRNA [NM_027307]	1.64901
D130060J10Rik	gb|Mus musculus 12 days embryo spinal ganglion cDNA, RIKEN full-length enriched library, clone:D130060J10 product:unclassifiable, full insert sequence. [AK051620]	1.64901
Cfp	ref|Mus musculus complement factor properdin (Cfp), mRNA [NM_008823]	1.64895
Col2a1	ref|Mus musculus collagen, type II, alpha 1 (Col2a1), transcript variant 1, mRNA [NM_031163]	1.64847
TC1661097	tc|Q6DIC7_MOUSE (Q6DIC7) Phosphatidylinositol 4-kinase, catalytic, alpha polypeptide, partial (3%) [TC1661097]	1.64835
H2-Q7	ref|Mus musculus histocompatibility 2, Q region locus 7 (H2-Q7), mRNA [NM_010394]	1.64815
Ccnk	ref|Mus musculus cyclin K (Ccnk), mRNA [NM_009832]	1.64792
Zfc3h1	ref|Mus musculus zinc finger, C3H1-type containing (Zfc3h1), mRNA [NM_001033261]	1.6473
ENSMUST00000056900	ens|tetratricopeptide repeat, ankyrin repeat and coiled-coil containing 1 Gene [Source:MGI (curated);Acc:MGI:1914110] [ENSMUST00000056900]	1.64685
Mt1	ref|Mus musculus metallothionein 1 (Mt1), mRNA [NM_013602]	1.64592
Emp3	ref|Mus musculus epithelial membrane protein 3 (Emp3), transcript variant 1, mRNA [NM_010129]	1.64568
Fcgr2b	ref|Mus musculus Fc receptor, IgG, low affinity IIb (Fcgr2b), transcript variant 1, mRNA [NM_001077189]	1.6454
Sh3bp5	ref|Mus musculus SH3-domain binding protein 5 (BTK-associated) (Sh3bp5), mRNA [NM_011894]	1.64526
Nos2	ref|Mus musculus nitric oxide synthase 2, inducible (Nos2), mRNA [NM_010927]	1.64494
Ptrf	ref|Mus musculus polymerase I and transcript release factor (Ptrf), mRNA [NM_008986]	1.64447
Ssxb3	ref|Mus musculus synovial sarcoma, X member B, breakpoint 3 (Ssxb3), mRNA [NM_198898]	1.64436
Morn3	ref|Mus musculus MORN repeat containing 3 (Morn3), mRNA [NM_029112]	1.64436
AK045549	gb|Mus musculus adult male corpora quadrigemina cDNA, RIKEN full-length enriched library, clone:B230209N23 product:unclassifiable, full insert sequence. [AK045549]	1.64415
AK082363	gb|Mus musculus 0 day neonate cerebellum cDNA, RIKEN full-length enriched library, clone:C230040K08 product:unclassifiable, full insert sequence. [AK082363]	1.64383
Ltbr	ref|Mus musculus lymphotoxin B receptor (Ltbr), mRNA [NM_010736]	1.64368
Scx	ref|Mus musculus scleraxis (Scx), mRNA [NM_198885]	1.64361
ENSMUST00000062524	ens|Putative uncharacterized proteinMGC58416 protein ; [Source:UniProtKB/TrEMBL;Acc:Q8BIG3] [ENSMUST00000062524]	1.64339
Usp42	ref|Mus musculus ubiquitin specific peptidase 42 (Usp42), mRNA [NM_029749]	1.64293
Gm2744	ref|PREDICTED: Mus musculus hypothetical protein LOC100040381 (LOC100040381), mRNA [XM_001475453]	1.64293
Bmp7	ref|Mus musculus bone morphogenetic protein 7 (Bmp7), mRNA [NM_007557]	1.64266
Lyz2	ref|Mus musculus lysozyme 2 (Lyz2), mRNA [NM_017372]	1.6416
E130006N16Rik	gb|Mus musculus 3 days neonate thymus cDNA, RIKEN full-length enriched library, clone:A630074E06 product:unclassifiable, full insert sequence. [AK042241]	1.64129
AK084716	gb|Mus musculus 13 days embryo heart cDNA, RIKEN full-length enriched library, clone:D330035F15 product:unclassifiable, full insert sequence. [AK084716]	1.64111
Vsig2	ref|Mus musculus V-set and immunoglobulin domain containing 2 (Vsig2), mRNA [NM_020518]	1.64069
Cd2ap	ref|Mus musculus CD2-associated protein (Cd2ap), mRNA [NM_009847]	1.64066
Ifi27l1	ref|Mus musculus interferon, alpha-inducible protein 27 like 1 (Ifi27l1), transcript variant 1, mRNA [NM_026790]	1.64038
Cdkn1a	ref|Mus musculus cyclin-dependent kinase inhibitor 1A (P21) (Cdkn1a), transcript variant 1, mRNA [NM_007669]	1.64004
Bmp7	ref|Mus musculus bone morphogenetic protein 7 (Bmp7), mRNA [NM_007557]	1.63986
Tbc1d2	ref|Mus musculus TBC1 domain family, member 2 (Tbc1d2), mRNA [NM_198664]	1.63975
H2-Q7	ref|Mus musculus histocompatibility 2, Q region locus 7 (H2-Q7), mRNA [NM_010394]	1.63972
AK047888	gb|Mus musculus 16 days embryo head cDNA, RIKEN full-length enriched library, clone:C130020D17 product:unclassifiable, full insert sequence. [AK047888]	1.63831
Bmp7	ref|Mus musculus bone morphogenetic protein 7 (Bmp7), mRNA [NM_007557]	1.63828
[truncated: 643 more rows]
