# Supplementary material for: Unraveling the Specific Ischemic Core and Penumbra Transcriptome in the Permanent Middle Cerebral Artery Occlusion Mouse Model Brain Treated with the Neuropeptide PACAP38
Source: Microarrays (Basel). 2015 Jan 21;4(1):2–24. doi: 10.3390/microarrays4010002 (PMC4996388; doi:10.3390/microarrays4010002)
Supplement: Supplementary File 1 [file microarrays-04-00002-s001.zip › SUPP DATA/Suppl Table 8.xlsx]

## Sheet: Suppl Table 8
Supplementary Table 8. Penumbra (P) PACAP38 24 h down-regulated genes.
Gene Count(s):1592
GeneName	Description	Average fold
Dsg1c	ens|desmoglein 1 gamma Gene [Source:MGI (curated);Acc:MGI:2664358] [ENSMUST00000054128]	0.0827548
Serpina9	ref|Mus musculus serine (or cysteine) peptidase inhibitor, clade A (alpha-1 antiproteinase, antitrypsin), member 9 (Serpina9), mRNA [NM_027997]	0.08464
Drd2	ens|dopamine receptor 2 Gene [Source:MGI Symbol;Acc:MGI:94924] [ENSMUST00000075764]	0.131079
AK019932	gb|Mus musculus adult male pituitary gland cDNA, RIKEN full-length enriched library, clone:5330434N09 product:inferred: transmembrane receptor frizzled 5 {Mus musculus}, full insert sequence. [AK019932]	0.131086
A730076H11Rik	gb|Mus musculus 7 days neonate cerebellum cDNA, RIKEN full-length enriched library, clone:A730076H11 product:similar to T-cell receptor alpha chain precursor V-J region (TA72) (fragment) [Mus musculus], full insert sequence. [AK043253]	0.135713
Dach1	ref|Mus musculus dachshund 1 (Drosophila) (Dach1), transcript variant 1, mRNA [NM_007826]	0.13941
Gm7293	gb|Mus musculus adult male corpus striatum cDNA, RIKEN full-length enriched library, clone:C030040L07 product:weakly similar to CG12722 PROTEIN [Drosophila melanogaster], full insert sequence. [AK081273]	0.1462
Impg1	ens|interphotoreceptor matrix proteoglycan 1 Gene [Source:MGI Symbol;Acc:MGI:1926876] [ENSMUST00000113250]	0.147825
Gpr6	ref|Mus musculus G protein-coupled receptor 6 (Gpr6), mRNA [NM_199058]	0.151255
Ceacam10	ref|Mus musculus carcinoembryonic antigen-related cell adhesion molecule 10 (Ceacam10), mRNA [NM_007675]	0.152161
Slc10a4	ref|Mus musculus solute carrier family 10 (sodium/bile acid cotransporter family), member 4 (Slc10a4), mRNA [NM_173403]	0.154433
Drd1a	ref|Mus musculus dopamine receptor D1A (Drd1a), mRNA [NM_010076]	0.161805
Pde10a	ref|Mus musculus phosphodiesterase 10A (Pde10a), mRNA [NM_011866]	0.165821
Defb6	ref|Mus musculus defensin beta 6 (Defb6), mRNA [NM_054074]	0.169903
Xist	ref|Mus musculus inactive X specific transcripts (Xist), transcript variant 1, non-coding RNA [NR_001463]	0.17193
Gpr88	ref|Mus musculus G-protein coupled receptor 88 (Gpr88), mRNA [NM_022427]	0.172049
Cdhr1	ref|Mus musculus cadherin-related family member 1 (Cdhr1), mRNA [NM_130878]	0.173743
C130060K24Rik	ref|Mus musculus RIKEN cDNA C130060K24 gene (C130060K24Rik), mRNA [NM_175524]	0.174666
Penk	ref|Mus musculus preproenkephalin (Penk), mRNA [NM_001002927]	0.175934
Slc10a4	ref|Mus musculus solute carrier family 10 (sodium/bile acid cotransporter family), member 4 (Slc10a4), mRNA [NM_173403]	0.175973
Slc22a3	ref|Mus musculus solute carrier family 22 (organic cation transporter), member 3 (Slc22a3), mRNA [NM_011395]	0.177459
Dgkb	gb|Mus musculus adult male hippocampus cDNA, RIKEN full-length enriched library, clone:C630029D13 product:DIACYLGLYCEROL KINASE, BETA (EC 2.7.1.107) (DIGLYCERIDE KINASE) (DGK- BETA) (DAG KINASE BETA) (90 KDA DIACYLGLYCEROL KINASE) homolog [Rattus norvegic	0.185325
Penk	ref|Mus musculus preproenkephalin (Penk), mRNA [NM_001002927]	0.186246
Cd4	gb|Mouse mRNA for T-cell surface glycoprotein CD4 (L3T4). [X04836]	0.186889
Rxrg	ref|Mus musculus retinoid X receptor gamma (Rxrg), transcript variant 1, mRNA [NM_009107]	0.186972
Mme	ref|Mus musculus membrane metallo endopeptidase (Mme), mRNA [NM_008604]	0.187409
Musk	ref|Mus musculus muscle, skeletal, receptor tyrosine kinase (Musk), transcript variant 1, mRNA [NM_001037127]	0.187641
Rasd2	ref|Mus musculus RASD family, member 2 (Rasd2), mRNA [NM_029182]	0.188848
4930529F22Rik	gb|Mus musculus adult male testis cDNA, RIKEN full-length enriched library, clone:4930529F22 product:A DISINTEGRIN AND METALLOPROTEASE DOMAIN 25 (TESTASE 2) (FRAGMENT) homolog [Mus musculus], full insert sequence. [AK015933]	0.189711
Tacr3	ref|Mus musculus tachykinin receptor 3 (Tacr3), mRNA [NM_021382]	0.190123
Ido1	ref|Mus musculus indoleamine 2,3-dioxygenase 1 (Ido1), mRNA [NM_008324]	0.194219
E130309F12Rik	ref|Mus musculus RIKEN cDNA E130309F12 gene (E130309F12Rik), mRNA [NM_178756]	0.194878
Ano2	ref|Mus musculus anoctamin 2 (Ano2), mRNA [NM_153589]	0.201393
Rarb	ref|Mus musculus retinoic acid receptor, beta (Rarb), mRNA [NM_011243]	0.202756
Rarb	ref|Mus musculus retinoic acid receptor, beta (Rarb), mRNA [NM_011243]	0.205296
Rarb	ref|Mus musculus retinoic acid receptor, beta (Rarb), mRNA [NM_011243]	0.206079
Rarb	ref|Mus musculus retinoic acid receptor, beta (Rarb), mRNA [NM_011243]	0.206544
Rarb	ref|Mus musculus retinoic acid receptor, beta (Rarb), mRNA [NM_011243]	0.206547
Rarb	ref|Mus musculus retinoic acid receptor, beta (Rarb), mRNA [NM_011243]	0.207506
Rarb	ref|Mus musculus retinoic acid receptor, beta (Rarb), mRNA [NM_011243]	0.207866
Rarb	ref|Mus musculus retinoic acid receptor, beta (Rarb), mRNA [NM_011243]	0.209309
Rarb	ref|Mus musculus retinoic acid receptor, beta (Rarb), mRNA [NM_011243]	0.209472
Gm1337	ref|Mus musculus predicted gene 1337 (Gm1337), mRNA [NM_001081971]	0.209481
Slc5a7	ref|Mus musculus solute carrier family 5 (choline transporter), member 7 (Slc5a7), mRNA [NM_022025]	0.209657
Rarb	ref|Mus musculus retinoic acid receptor, beta (Rarb), mRNA [NM_011243]	0.21029
Slitrk6	ref|Mus musculus SLIT and NTRK-like family, member 6 (Slitrk6), mRNA [NM_175499]	0.214388
Pde7b	ref|Mus musculus phosphodiesterase 7B (Pde7b), mRNA [NM_013875]	0.216006
Actn2	ref|Mus musculus actinin alpha 2 (Actn2), mRNA [NM_033268]	0.218475
Accn4	ref|Mus musculus amiloride-sensitive cation channel 4, pituitary (Accn4), mRNA [NM_183022]	0.220551
Nts	ref|Mus musculus neurotensin (Nts), mRNA [NM_024435]	0.229299
Kcna5	ref|Mus musculus potassium voltage-gated channel, shaker-related subfamily, member 5 (Kcna5), mRNA [NM_145983]	0.232832
Fzd2	ref|Mus musculus frizzled homolog 2 (Drosophila) (Fzd2), mRNA [NM_020510]	0.233366
Agtr1a	ref|Mus musculus angiotensin II receptor, type 1a (Agtr1a), mRNA [NM_177322]	0.235098
Impg1	ref|Mus musculus interphotoreceptor matrix proteoglycan 1 (Impg1), mRNA [NM_022016]	0.238051
Tac1	ref|Mus musculus tachykinin 1 (Tac1), mRNA [NM_009311]	0.239633
Arpp21	ref|Mus musculus cyclic AMP-regulated phosphoprotein, 21 (Arpp21), transcript variant 1, mRNA [NM_028755]	0.243532
Adora2a	ref|Mus musculus adenosine A2a receptor (Adora2a), mRNA [NM_009630]	0.245497
Frmd7	ref|Mus musculus FERM domain containing 7 (Frmd7), mRNA [NM_001190332]	0.246086
ENSMUST00000099847	ens|lin-28 homolog B (C. elegans) Gene [Source:MGI Symbol;Acc:MGI:3584032] [ENSMUST00000099847]	0.247265
Ikzf3	gb|Mus musculus 18-day embryo whole body cDNA, RIKEN full-length enriched library, clone:1110038C16 product:zinc finger protein, subfamily 1A, 3 (Aiolos), full insert sequence. [AK004152]	0.247716
Rerg	ref|Mus musculus RAS-like, estrogen-regulated, growth-inhibitor (Rerg), transcript variant 2, mRNA [NM_181988]	0.251618
Klhl13	ref|Mus musculus kelch-like 13 (Drosophila) (Klhl13), mRNA [NM_026167]	0.254538
Rgs8	ref|Mus musculus regulator of G-protein signaling 8 (Rgs8), mRNA [NM_026380]	0.255233
AK041294	gb|Mus musculus adult male aorta and vein cDNA, RIKEN full-length enriched library, clone:A530097J09 product:origin of replication 3 homolog (S. cerevisiae), full insert sequence. [AK041294]	0.255879
Gpr149	ref|Mus musculus G protein-coupled receptor 149 (Gpr149), mRNA [NM_177346]	0.256628
E130306D19Rik	ref|Mus musculus RIKEN cDNA E130306D19 gene (E130306D19Rik), mRNA [NM_001013377]	0.258033
Nkx2-1	ref|Mus musculus NK2 homeobox 1 (Nkx2-1), transcript variant 1, mRNA [NM_009385]	0.261885
Nkx2-1	ref|Mus musculus NK2 homeobox 1 (Nkx2-1), transcript variant 1, mRNA [NM_009385]	0.265037
AK051680	gb|Mus musculus 12 days embryo spinal ganglion cDNA, RIKEN full-length enriched library, clone:D130064L05 product:unclassifiable, full insert sequence. [AK051680]	0.266378
Insl6	ref|Mus musculus insulin-like 6 (Insl6), mRNA [NM_013754]	0.268322
Htr1b	ref|Mus musculus 5-hydroxytryptamine (serotonin) receptor 1B (Htr1b), mRNA [NM_010482]	0.270058
Ntrk1	ref|Mus musculus neurotrophic tyrosine kinase, receptor, type 1 (Ntrk1), mRNA [NM_001033124]	0.270967
Nkx2-1	ref|Mus musculus NK2 homeobox 1 (Nkx2-1), transcript variant 1, mRNA [NM_009385]	0.271262
AK035075	gb|Mus musculus 12 days embryo embryonic body between diaphragm region and neck cDNA, RIKEN full-length enriched library, clone:9430084B05 product:unclassifiable, full insert sequence. [AK035075]	0.271357
Meis1	ref|Mus musculus Meis homeobox 1 (Meis1), mRNA [NM_010789]	0.27334
Ppp1r1b	ref|Mus musculus protein phosphatase 1, regulatory (inhibitor) subunit 1B (Ppp1r1b), mRNA [NM_144828]	0.27461
Clspn	ref|Mus musculus claspin homolog (Xenopus laevis) (Clspn), mRNA [NM_175554]	0.274769
4833415N18Rik	gb|Mus musculus 0 day neonate head cDNA, RIKEN full-length enriched library, clone:4833415N18 product:unclassifiable, full insert sequence. [AK014704]	0.27622
Nkx2-1	ref|Mus musculus NK2 homeobox 1 (Nkx2-1), transcript variant 1, mRNA [NM_009385]	0.277466
Tmprss6	ref|Mus musculus transmembrane serine protease 6 (Tmprss6), mRNA [NM_027902]	0.277936
Gtsf1	ref|Mus musculus gametocyte specific factor 1 (Gtsf1), mRNA [NM_028797]	0.277943
Rasgrp2	ref|Mus musculus RAS, guanyl releasing protein 2 (Rasgrp2), mRNA [NM_011242]	0.279656
D430036J16Rik	gb|Mus musculus 0 day neonate cerebellum cDNA, RIKEN full-length enriched library, clone:C230063C14 product:unclassifiable, full insert sequence. [AK082555]	0.280576
AK047753	gb|Mus musculus adult male corpus striatum cDNA, RIKEN full-length enriched library, clone:C030024M13 product:unclassifiable, full insert sequence. [AK047753]	0.281458
AK140719	gb|Mus musculus adult male corpus striatum cDNA, RIKEN full-length enriched library, clone:C030015C11 product:unclassifiable, full insert sequence. [AK140719]	0.282998
Gprin3	ens|GPRIN family member 3 Gene [Source:MGI Symbol;Acc:MGI:1924785] [ENSMUST00000051065]	0.284053
Xlr5a	ref|Mus musculus X-linked lymphocyte-regulated 5A (Xlr5a), mRNA [NM_001045539]	0.284718
2610018G03Rik	ref|Mus musculus RIKEN cDNA 2610018G03 gene (2610018G03Rik), mRNA [NM_133729]	0.287636
Tmco5b	ref|Mus musculus transmembrane and coiled-coil domains 5B (Tmco5b), mRNA [NM_029232]	0.289476
Bves	ref|Mus musculus blood vessel epicardial substance (Bves), mRNA [NM_024285]	0.289672
E130309F12Rik	ref|Mus musculus RIKEN cDNA E130309F12 gene (E130309F12Rik), mRNA [NM_178756]	0.289685
ENSMUST00000051443	ens|synaptopodin 2 Gene [Source:MGI (curated);Acc:MGI:2153070] [ENSMUST00000051443]	0.290743
ENSMUST00000074466	ens|ENSMUSG00000060559 protein Fragment [Source:UniProtKB/TrEMBL;Acc:Q91W33] [ENSMUST00000074466]	0.290978
Nlrp6	ref|Mus musculus NLR family, pyrin domain containing 6 (Nlrp6), mRNA [NM_001081389]	0.291099
Spry3	ref|Mus musculus sprouty homolog 3 (Drosophila) (Spry3), mRNA [NM_001030293]	0.291521
Nkx2-1	ref|Mus musculus NK2 homeobox 1 (Nkx2-1), transcript variant 1, mRNA [NM_009385]	0.291873
Mme	ref|Mus musculus membrane metallo endopeptidase (Mme), mRNA [NM_008604]	0.291964
B230110C06Rik	gb|Mus musculus 10 days neonate cortex cDNA, RIKEN full-length enriched library, clone:A830038F16 product:unclassifiable, full insert sequence. [AK080648]	0.292102
AK035381	gb|Mus musculus adult male urinary bladder cDNA, RIKEN full-length enriched library, clone:9530027K17 product:unclassifiable, full insert sequence. [AK035381]	0.292146
Drd2	ref|Mus musculus dopamine receptor D2 (Drd2), mRNA [NM_010077]	0.294014
Fam150a	ref|PREDICTED: Mus musculus predicted gene, EG620393 (EG620393), mRNA [XM_973835]	0.29468
Tacr1	ref|Mus musculus tachykinin receptor 1 (Tacr1), mRNA [NM_009313]	0.296027
Abcc10	ref|Mus musculus ATP-binding cassette, sub-family C (CFTR/MRP), member 10 (Abcc10), transcript variant mrp7A, mRNA [NM_145140]	0.296751
Rasgrp2	gb|Mus musculus calcium and DAG-regulated guanine nucleotide exchange factor I mRNA, complete cds. [AF081193]	0.297251
Sh3rf2	ref|Mus musculus SH3 domain containing ring finger 2 (Sh3rf2), transcript variant 2, mRNA [NM_172966]	0.298032
Slc35d3	ref|Mus musculus solute carrier family 35, member D3 (Slc35d3), mRNA [NM_029529]	0.29805
AK034505	gb|Mus musculus adult male diencephalon cDNA, RIKEN full-length enriched library, clone:9330209C03 product:unclassifiable, full insert sequence. [AK034505]	0.298328
Gpx6	ref|Mus musculus glutathione peroxidase 6 (Gpx6), mRNA [NM_145451]	0.298475
Gm4357	ref|PREDICTED: Mus musculus hypothetical protein LOC100043319 (LOC100043319), mRNA [XM_001479729]	0.300363
Adcy5	ref|Mus musculus adenylate cyclase 5 (Adcy5), mRNA [NM_001012765]	0.300904
Oprk1	ref|Mus musculus opioid receptor, kappa 1 (Oprk1), mRNA [NM_011011]	0.302618
4930547N16Rik	ref|Mus musculus RIKEN cDNA 4930547N16 gene (4930547N16Rik), mRNA [NM_029249]	0.30323
Kcnip2	ref|Mus musculus Kv channel-interacting protein 2 (Kcnip2), transcript variant a, mRNA [NM_145703]	0.303389
Hes5	ref|Mus musculus hairy and enhancer of split 5 (Drosophila) (Hes5), mRNA [NM_010419]	0.30482
Upb1	ref|Mus musculus ureidopropionase, beta (Upb1), mRNA [NM_133995]	0.307491
Kirrel2	ref|Mus musculus kin of IRRE like 2 (Drosophila) (Kirrel2), mRNA [NM_172898]	0.30754
LOC100233207	ref|Mus musculus hypothetical protein LOC100233207 (LOC100233207), mRNA [NM_001142953]	0.30929
Acvr1c	ref|Mus musculus activin A receptor, type IC (Acvr1c), transcript variant 2, mRNA [NM_001033369]	0.309503
Tmem158	ref|Mus musculus transmembrane protein 158 (Tmem158), mRNA [NM_001002267]	0.309918
ENSMUST00000111089	ens|neurofilament, medium polypeptide Gene [Source:MGI (curated);Acc:MGI:97314] [ENSMUST00000111089]	0.310116
Acvr1c	ref|Mus musculus activin A receptor, type IC (Acvr1c), transcript variant 2, mRNA [NM_001033369]	0.310444
Cyp2c44	ref|Mus musculus cytochrome P450, family 2, subfamily c, polypeptide 44 (Cyp2c44), transcript variant 1, mRNA [NM_001001446]	0.310837
1110069O07Rik	gb|Mus musculus 18-day embryo whole body cDNA, RIKEN full-length enriched library, clone:1110069O07 product:unclassifiable, full insert sequence. [AK004424]	0.311594
Pgam2	ref|Mus musculus phosphoglycerate mutase 2 (Pgam2), mRNA [NM_018870]	0.313027
Gipc2	ref|Mus musculus GIPC PDZ domain containing family, member 2 (Gipc2), mRNA [NM_016867]	0.313655
Nkx2-1	ref|Mus musculus NK2 homeobox 1 (Nkx2-1), transcript variant 1, mRNA [NM_009385]	0.314724
Nrn1l	ref|Mus musculus neuritin 1-like (Nrn1l), mRNA [NM_175024]	0.315002
Nkx2-1	ref|Mus musculus NK2 homeobox 1 (Nkx2-1), transcript variant 1, mRNA [NM_009385]	0.315507
C030034L19Rik	ref|Mus musculus RIKEN cDNA C030034L19 gene (C030034L19Rik), non-coding RNA [NR_015499]	0.315819
Gng7	ref|Mus musculus guanine nucleotide binding protein (G protein), gamma 7 (Gng7), transcript variant 1, mRNA [NM_001038655]	0.316928
Nkx2-1	ref|Mus musculus NK2 homeobox 1 (Nkx2-1), transcript variant 1, mRNA [NM_009385]	0.319799
AK039120	gb|Mus musculus adult male hypothalamus cDNA, RIKEN full-length enriched library, clone:A230098L18 product:unclassifiable, full insert sequence. [AK039120]	0.320165
Rem2	ref|Mus musculus rad and gem related GTP binding protein 2 (Rem2), mRNA [NM_080726]	0.323083
Lmo3	ref|Mus musculus LIM domain only 3 (Lmo3), mRNA [NM_207222]	0.32404
8430419K02Rik	gb|Mus musculus RIKEN cDNA 8430419K02 gene, mRNA (cDNA clone IMAGE:6433626). [BC050140]	0.325619
Kcnk2	ref|Mus musculus potassium channel, subfamily K, member 2 (Kcnk2), transcript variant 2, mRNA [NM_010607]	0.325693
Il2rb	ref|Mus musculus interleukin 2 receptor, beta chain (Il2rb), mRNA [NM_008368]	0.326385
Pde10a	ref|Mus musculus phosphodiesterase 10A (Pde10a), mRNA [NM_011866]	0.327666
Pde7b	ref|Mus musculus phosphodiesterase 7B (Pde7b), mRNA [NM_013875]	0.328702
Gpr149	ref|Mus musculus G protein-coupled receptor 149 (Gpr149), mRNA [NM_177346]	0.329103
Brca1	ref|Mus musculus breast cancer 1 (Brca1), mRNA [NM_009764]	0.330501
Tbc1d8	ref|Mus musculus TBC1 domain family, member 8 (Tbc1d8), mRNA [NM_018775]	0.330658
Cacng1	ref|Mus musculus calcium channel, voltage-dependent, gamma subunit 1 (Cacng1), mRNA [NM_007582]	0.330674
TC1624326	tc|Q69566_9BETA (Q69566) U88, partial (7%) [TC1624326]	0.330742
Pcsk9	ref|Mus musculus proprotein convertase subtilisin/kexin type 9 (Pcsk9), mRNA [NM_153565]	0.331018
Il1f5	ref|Mus musculus interleukin 1 family, member 5 (delta) (Il1f5), transcript variant 2, mRNA [NM_019451]	0.331172
Kcna4	ref|Mus musculus potassium voltage-gated channel, shaker-related subfamily, member 4 (Kcna4), mRNA [NM_021275]	0.331247
Phex	ref|Mus musculus phosphate regulating gene with homologies to endopeptidases on the X chromosome (hypophosphatemia, vitamin D resistant rickets) (Phex), mRNA [NM_011077]	0.33222
Hcrtr2	ref|Mus musculus hypocretin (orexin) receptor 2 (Hcrtr2), mRNA [NM_198962]	0.334128
Nkx2-1	ref|Mus musculus NK2 homeobox 1 (Nkx2-1), transcript variant 1, mRNA [NM_009385]	0.334177
A730067D02Rik	gb|Mus musculus 7 days neonate cerebellum cDNA, RIKEN full-length enriched library, clone:A730067D02 product:unclassifiable, full insert sequence. [AK043188]	0.334589
TC1651696	tc|Q8K4T4_RAT (Q8K4T4) Filamin-interacting protein L-FILIP, partial (22%) [TC1651696]	0.337539
Isl1	ref|Mus musculus ISL1 transcription factor, LIM/homeodomain (Isl1), mRNA [NM_021459]	0.337923
Frem2	ref|Mus musculus Fras1 related extracellular matrix protein 2 (Frem2), mRNA [NM_172862]	0.338262
Isl1	ref|Mus musculus ISL1 transcription factor, LIM/homeodomain (Isl1), mRNA [NM_021459]	0.338872
1110032L06Rik	gb|Mus musculus 18-day embryo whole body cDNA, RIKEN full-length enriched library, clone:1110032L06 product:unclassifiable, full insert sequence. [AK004038]	0.33984
Prima1	gb|Mus musculus adult male corpora quadrigemina cDNA, RIKEN full-length enriched library, clone:B230105G10 product:Proline rich membrane anchor 1 precursor (PRiMA) homolog [Homo sapiens], full insert sequence. [AK140034]	0.34085
Krt10	ref|Mus musculus keratin 10 (Krt10), mRNA [NM_010660]	0.342246
Lmo3	gb|Mus musculus LIM domain only 3, mRNA (cDNA clone IMAGE:4913908), partial cds. [BC034128]	0.343003
Nkx2-1	ref|Mus musculus NK2 homeobox 1 (Nkx2-1), transcript variant 1, mRNA [NM_009385]	0.343846
Cyp2a4	ref|Mus musculus cytochrome P450, family 2, subfamily a, polypeptide 4 (Cyp2a4), mRNA [NM_009997]	0.344032
F830045P16Rik	ref|Mus musculus RIKEN cDNA F830045P16 gene (F830045P16Rik), mRNA [NM_177653]	0.344269
Mctp1	ref|Mus musculus multiple C2 domains, transmembrane 1 (Mctp1), mRNA [NM_030174]	0.34518
Lman1	gb|Mus musculus adult retina cDNA, RIKEN full-length enriched library, clone:A930021B01 product:lectin, mannose-binding, 1, full insert sequence. [AK044539]	0.34552
Ksr2	ens|kinase suppressor of ras 2 Gene [Source:MGI Symbol;Acc:MGI:3610315] [ENSMUST00000111949]	0.34607
Isl1	ref|Mus musculus ISL1 transcription factor, LIM/homeodomain (Isl1), mRNA [NM_021459]	0.34739
Tectb	ref|Mus musculus tectorin beta (Tectb), mRNA [NM_009348]	0.34756
ENSMUST00000118002	ens|RIKEN cDNA 4930529M08 gene Gene [Source:MGI Symbol;Acc:MGI:1926024] [ENSMUST00000118002]	0.34844
Unc5cl	ref|Mus musculus unc-5 homolog C (C. elegans)-like (Unc5cl), mRNA [NM_152823]	0.349238
D130017N08Rik	gb|Mus musculus 10 days neonate cerebellum cDNA, RIKEN full-length enriched library, clone:B930002F20 product:unclassifiable, full insert sequence. [AK046914]	0.349887
Doc2b	ref|Mus musculus double C2, beta (Doc2b), mRNA [NM_007873]	0.350031
Pcp4l1	ref|Mus musculus Purkinje cell protein 4-like 1 (Pcp4l1), mRNA [NM_025557]	0.350413
Hs3st5	ref|Mus musculus heparan sulfate (glucosamine) 3-O-sulfotransferase 5 (Hs3st5), mRNA [NM_001081208]	0.350635
Isl1	ref|Mus musculus ISL1 transcription factor, LIM/homeodomain (Isl1), mRNA [NM_021459]	0.35064
XM_001477039	ref|PREDICTED: Mus musculus similar to quaking type II (LOC675815), mRNA [XM_001477039]	0.355589
NAP123216-1	Unknown	0.356151
Nr4a2	ref|Mus musculus nuclear receptor subfamily 4, group A, member 2 (Nr4a2), transcript variant 1, mRNA [NM_013613]	0.356525
AK083603	gb|Mus musculus 9 days embryo whole body cDNA, RIKEN full-length enriched library, clone:D030053E17 product:unclassifiable, full insert sequence. [AK083603]	0.35693
Tecrl	ref|Mus musculus trans-2,3-enoyl-CoA reductase-like (Tecrl), mRNA [NM_153801]	0.357091
Musk	ens|muscle, skeletal, receptor tyrosine kinase Gene [Source:MGI (curated);Acc:MGI:103581] [ENSMUST00000081919]	0.358159
Trdn	ens|triadin Gene [Source:MGI Symbol;Acc:MGI:1924007] [ENSMUST00000050626]	0.3591
Isl1	ref|Mus musculus ISL1 transcription factor, LIM/homeodomain (Isl1), mRNA [NM_021459]	0.359652
AK036034	gb|Mus musculus 16 days neonate cerebellum cDNA, RIKEN full-length enriched library, clone:9630028K09 product:procollagen, type XII, alpha 1, full insert sequence. [AK036034]	0.35983
Isl1	ref|Mus musculus ISL1 transcription factor, LIM/homeodomain (Isl1), mRNA [NM_021459]	0.360033
Bcl11b	ref|Mus musculus B-cell leukemia/lymphoma 11B (Bcl11b), transcript variant 1, mRNA [NM_001079883]	0.360222
Pde1b	ref|Mus musculus phosphodiesterase 1B, Ca2+-calmodulin dependent (Pde1b), mRNA [NM_008800]	0.360343
4930516K23Rik	gb|Mus musculus adult male testis cDNA, RIKEN full-length enriched library, clone:4930516K23 product:unclassifiable, full insert sequence. [AK015805]	0.360768
Htr3b	ref|Mus musculus 5-hydroxytryptamine (serotonin) receptor 3B (Htr3b), mRNA [NM_020274]	0.360819
Nek2	ref|Mus musculus NIMA (never in mitosis gene a)-related expressed kinase 2 (Nek2), mRNA [NM_010892]	0.361134
1700010N08Rik	ref|PREDICTED: Mus musculus RIKEN cDNA 1700010N08 gene, transcript variant 1 (1700010N08Rik), mRNA [XM_001481158]	0.361234
Scn7a	ref|Mus musculus sodium channel, voltage-gated, type VII, alpha (Scn7a), mRNA [NM_009135]	0.361278
AK044317	gb|Mus musculus adult retina cDNA, RIKEN full-length enriched library, clone:A930007E04 product:vacuolar protein sorting 45 (yeast), full insert sequence. [AK044317]	0.361935
Olfr692	ref|Mus musculus olfactory receptor 692 (Olfr692), mRNA [NM_146355]	0.36207
Isl1	ref|Mus musculus ISL1 transcription factor, LIM/homeodomain (Isl1), mRNA [NM_021459]	0.36226
Pbx3	ref|Mus musculus pre B-cell leukemia transcription factor 3 (Pbx3), mRNA [NM_016768]	0.362745
Fbxw16	ref|Mus musculus F-box and WD-40 domain protein 16 (Fbxw16), mRNA [NM_177070]	0.362778
Terc	gb|Mus musculus 13 days embryo lung cDNA, RIKEN full-length enriched library, clone:D430035J07 product:Mus musculus telomerase RNA component (Terc) on chromosome 3, full insert sequence. [AK085092]	0.363624
Tyrp1	ref|Mus musculus tyrosinase-related protein 1 (Tyrp1), mRNA [NM_031202]	0.363937
Pth2r	ref|Mus musculus parathyroid hormone 2 receptor (Pth2r), mRNA [NM_139270]	0.364521
Myo3b	ref|Mus musculus myosin IIIB (Myo3b), mRNA [NM_177376]	0.3664
Rgs9	ref|Mus musculus regulator of G-protein signaling 9 (Rgs9), transcript variant 1, mRNA [NM_011268]	0.369345
AK048748	gb|Mus musculus 0 day neonate cerebellum cDNA, RIKEN full-length enriched library, clone:C230038E10 product:unclassifiable, full insert sequence. [AK048748]	0.36956
Tex13	ref|Mus musculus testis expressed gene 13 (Tex13), mRNA [NM_031381]	0.370009
Il20ra	ref|Mus musculus interleukin 20 receptor, alpha (Il20ra), mRNA [NM_172786]	0.370859
Adcy5	ref|Mus musculus adenylate cyclase 5 (Adcy5), mRNA [NM_001012765]	0.370905
Has3	ref|Mus musculus hyaluronan synthase 3 (Has3), mRNA [NM_008217]	0.371373
AK050947	gb|Mus musculus 9 days embryo whole body cDNA, RIKEN full-length enriched library, clone:D030042L12 product:unclassifiable, full insert sequence. [AK050947]	0.372401
Slc2a4	ref|Mus musculus solute carrier family 2 (facilitated glucose transporter), member 4 (Slc2a4), mRNA [NM_009204]	0.373725
Isl1	ref|Mus musculus ISL1 transcription factor, LIM/homeodomain (Isl1), mRNA [NM_021459]	0.374598
Nlrp6	ref|Mus musculus NLR family, pyrin domain containing 6 (Nlrp6), mRNA [NM_001081389]	0.374774
Pth2r	ref|Mus musculus parathyroid hormone 2 receptor (Pth2r), mRNA [NM_139270]	0.375544
Stk32c	ref|Mus musculus serine/threonine kinase 32C (Stk32c), transcript variant 1, mRNA [NM_021302]	0.375651
Cyp2a4	ref|Mus musculus cytochrome P450, family 2, subfamily a, polypeptide 4 (Cyp2a4), mRNA [NM_009997]	0.376071
AK030700	gb|Mus musculus 10 days neonate head cDNA, RIKEN full-length enriched library, clone:5530401N14 product:unclassifiable, full insert sequence. [AK030700]	0.377309
Rapsn	ref|Mus musculus receptor-associated protein of the synapse (Rapsn), mRNA [NM_009023]	0.381329
Isl1	ref|Mus musculus ISL1 transcription factor, LIM/homeodomain (Isl1), mRNA [NM_021459]	0.381369
1810030J14Rik	ref|Mus musculus RIKEN cDNA 1810030J14 gene (1810030J14Rik), mRNA [NM_025470]	0.382875
Arhgap6	ref|Mus musculus Rho GTPase activating protein 6 (Arhgap6), transcript variant 1, mRNA [NM_009707]	0.383002
4932429P19Rik	gb|Mus musculus adult male testis cDNA, RIKEN full-length enriched library, clone:4932429P19 product:unclassifiable, full insert sequence. [AK016536]	0.384556
Adra2c	ref|Mus musculus adrenergic receptor, alpha 2c (Adra2c), mRNA [NM_007418]	0.385795
Rgs14	ref|Mus musculus regulator of G-protein signaling 14 (Rgs14), mRNA [NM_016758]	0.38606
AK048717	gb|Mus musculus 0 day neonate cerebellum cDNA, RIKEN full-length enriched library, clone:C230017N23 product:unclassifiable, full insert sequence. [AK048717]	0.386244
Adamts3	ref|Mus musculus a disintegrin-like and metallopeptidase (reprolysin type) with thrombospondin type 1 motif, 3 (Adamts3), transcript variant 1, mRNA [NM_177872]	0.387593
Npy1r	ref|Mus musculus neuropeptide Y receptor Y1 (Npy1r), mRNA [NM_010934]	0.387847
Gtf2a1l	ref|Mus musculus general transcription factor IIA, 1-like (Gtf2a1l), mRNA [NM_023630]	0.388649
Gm2795	ref|PREDICTED: Mus musculus hypothetical protein LOC100040475 (LOC100040475), mRNA [XM_001474756]	0.388999
D17H6S56E-3	ref|Mus musculus DNA segment, Chr 17, human D6S56E 3 (D17H6S56E-3), mRNA [NM_138582]	0.389191
B130034C11Rik	gb|Mus musculus 7 days neonate cerebellum cDNA, RIKEN full-length enriched library, clone:A730006I08 product:unclassifiable, full insert sequence. [AK139053]	0.389629
Ptch2	ens|patched homolog 2 Gene [Source:MGI (curated);Acc:MGI:1095405] [ENSMUST00000030443]	0.389657
Dcc	ref|Mus musculus deleted in colorectal carcinoma (Dcc), mRNA [NM_007831]	0.390126
Zbtb8b	ref|Mus musculus zinc finger and BTB domain containing 8b (Zbtb8b), mRNA [NM_153541]	0.390771
Slc2a4	ref|Mus musculus solute carrier family 2 (facilitated glucose transporter), member 4 (Slc2a4), mRNA [NM_009204]	0.391083
Asb11	gb|Mus musculus adult male colon cDNA, RIKEN full-length enriched library, clone:9030022F06 product:ankyrin repeat and SOCS box-containing protein 11, full insert sequence. [AK078851]	0.391223
Slc2a4	ref|Mus musculus solute carrier family 2 (facilitated glucose transporter), member 4 (Slc2a4), mRNA [NM_009204]	0.391329
Spint1	ref|Mus musculus serine protease inhibitor, Kunitz type 1 (Spint1), mRNA [NM_016907]	0.391408
Slc2a4	ref|Mus musculus solute carrier family 2 (facilitated glucose transporter), member 4 (Slc2a4), mRNA [NM_009204]	0.391496
Mum1l1	ref|Mus musculus melanoma associated antigen (mutated) 1-like 1 (Mum1l1), transcript variant 5, mRNA [NM_175541]	0.391622
Scube3	ens|signal peptide, CUB domain, EGF-like 3 Gene [Source:MGI (curated);Acc:MGI:3045253] [ENSMUST00000043503]	0.393116
Msx3	ref|Mus musculus homeobox, msh-like 3 (Msx3), mRNA [NM_010836]	0.393143
Slc2a4	ref|Mus musculus solute carrier family 2 (facilitated glucose transporter), member 4 (Slc2a4), mRNA [NM_009204]	0.393375
Cyp2a5	ref|Mus musculus cytochrome P450, family 2, subfamily a, polypeptide 5 (Cyp2a5), mRNA [NM_007812]	0.3946
Ccdc42	ref|Mus musculus coiled-coil domain containing 42 (Ccdc42), mRNA [NM_177779]	0.394696
AK081258	gb|Mus musculus adult male corpus striatum cDNA, RIKEN full-length enriched library, clone:C030033G23 product:unclassifiable, full insert sequence. [AK081258]	0.394785
Olfr909	ref|Mus musculus olfactory receptor 909 (Olfr909), mRNA [NM_146873]	0.395804
AK051274	gb|Mus musculus 12 days embryo spinal ganglion cDNA, RIKEN full-length enriched library, clone:D130027L03 product:unclassifiable, full insert sequence. [AK051274]	0.396241
Abca9	ref|Mus musculus ATP-binding cassette, sub-family A (ABC1), member 9 (Abca9), mRNA [NM_147220]	0.396497
Zfp541	ref|Mus musculus zinc finger protein 541 (Zfp541), mRNA [NM_001099277]	0.396569
Mesdc1	ref|Mus musculus mesoderm development candidate 1 (Mesdc1), mRNA [NM_030705]	0.397234
Olfr923	ref|Mus musculus olfactory receptor 923 (Olfr923), mRNA [NM_146816]	0.398048
Cyld	ref|Mus musculus cylindromatosis (turban tumor syndrome) (Cyld), transcript variant 1, mRNA [NM_001128169]	0.399494
Ddc	ref|Mus musculus dopa decarboxylase (Ddc), transcript variant 2, mRNA [NM_016672]	0.399529
Slc2a4	ref|Mus musculus solute carrier family 2 (facilitated glucose transporter), member 4 (Slc2a4), mRNA [NM_009204]	0.399794
Gprin3	ref|Mus musculus GPRIN family member 3 (Gprin3), mRNA [NM_183183]	0.399917
Gnal	ref|Mus musculus guanine nucleotide binding protein, alpha stimulating, olfactory type (Gnal), transcript variant 2, mRNA [NM_177137]	0.400373
Slc2a4	ref|Mus musculus solute carrier family 2 (facilitated glucose transporter), member 4 (Slc2a4), mRNA [NM_009204]	0.400804
4930534B04Rik	ref|Mus musculus RIKEN cDNA 4930534B04 gene (4930534B04Rik), mRNA [NM_181815]	0.401541
Chst9	ref|Mus musculus carbohydrate (N-acetylgalactosamine 4-0) sulfotransferase 9 (Chst9), mRNA [NM_199055]	0.4016
Isl1	ref|Mus musculus ISL1 transcription factor, LIM/homeodomain (Isl1), mRNA [NM_021459]	0.401821
2310057J18Rik	ref|Mus musculus RIKEN cDNA 2310057J18 gene (2310057J18Rik), mRNA [NM_026336]	0.402019
Slc2a4	ref|Mus musculus solute carrier family 2 (facilitated glucose transporter), member 4 (Slc2a4), mRNA [NM_009204]	0.402221
5730522E02Rik	gb|Mus musculus 10 days neonate cerebellum cDNA, RIKEN full-length enriched library, clone:B930009L07 product:hypothetical protein, full insert sequence. [AK080999]	0.4024
Acot12	ref|Mus musculus acyl-CoA thioesterase 12 (Acot12), mRNA [NM_028790]	0.402916
Neu4	ref|Mus musculus sialidase 4 (Neu4), mRNA [NM_173772]	0.402943
Atp6v0a4	ref|Mus musculus ATPase, H+ transporting, lysosomal V0 subunit A4 (Atp6v0a4), mRNA [NM_080467]	0.40428
Slc2a4	ref|Mus musculus solute carrier family 2 (facilitated glucose transporter), member 4 (Slc2a4), mRNA [NM_009204]	0.404812
A530079E22Rik	gb|Mus musculus adult male aorta and vein cDNA, RIKEN full-length enriched library, clone:A530079E22 product:hypothetical protein, full insert sequence. [AK080193]	0.405807
Capn11	ref|Mus musculus calpain 11 (Capn11), mRNA [NM_001013767]	0.407434
DXBay18	ref|Mus musculus DNA segment, Chr X, Baylor 18 (DXBay18), mRNA [NM_001025384]	0.407482
3110079O15Rik	ref|Mus musculus RIKEN cDNA 3110079O15 gene (3110079O15Rik), mRNA [NM_028473]	0.407556
Zfp503	ref|Mus musculus zinc finger protein 503 (Zfp503), mRNA [NM_145459]	0.407707
9130401L11Rik	gb|Mus musculus adult male bone cDNA, RIKEN full-length enriched library, clone:9830143H05 product:unclassifiable, full insert sequence. [AK036628]	0.407813
AK049068	gb|Mus musculus 0 day neonate cerebellum cDNA, RIKEN full-length enriched library, clone:C230096I11 product:unclassifiable, full insert sequence. [AK049068]	0.408717
Klhl13	gb|Mus musculus 15 days embryo head cDNA, RIKEN full-length enriched library, clone:D930043E11 product:unclassifiable, full insert sequence. [AK053073]	0.408849
AK088687	gb|Mus musculus 2 days neonate thymus thymic cells cDNA, RIKEN full-length enriched library, clone:E430023K22 product:unclassifiable, full insert sequence. [AK088687]	0.409525
Rag1	gb|Mouse recombination activating protein (RAG-1) mRNA, complete cds. [M29475]	0.409918
Sdr39u1	gb|Mus musculus adult male corpus striatum cDNA, RIKEN full-length enriched library, clone:C030015F15 product:preproenkephalin 1, full insert sequence. [AK047709]	0.409926
9330154J02Rik	gb|Mus musculus adult male diencephalon cDNA, RIKEN full-length enriched library, clone:9330154J02 product:unclassifiable, full insert sequence. [AK034076]	0.410729
Ppef2	ref|Mus musculus protein phosphatase, EF hand calcium-binding domain 2 (Ppef2), mRNA [NM_011148]	0.410809
Myo1b	ref|Mus musculus myosin IB (Myo1b), transcript variant 2, mRNA [NM_010863]	0.411003
Ng23	ref|Mus musculus Ng23 protein (Ng23), transcript variant 1, mRNA [NM_023893]	0.411202
4930525G20Rik	gb|Mus musculus adult male testis cDNA, RIKEN full-length enriched library, clone:4930525G20 product:unclassifiable, full insert sequence. [AK029746]	0.411284
Pdzd3	ref|Mus musculus PDZ domain containing 3 (Pdzd3), mRNA [NM_133226]	0.411472
Gtsf1	ref|Mus musculus gametocyte specific factor 1 (Gtsf1), mRNA [NM_028797]	0.411725
Morn4	gb|Mus musculus 12 days embryo embryonic body between diaphragm region and neck cDNA, RIKEN full-length enriched library, clone:9430095B17 product:similar to NEPRILYSIN-LIKE PEPTIDASE GAMMA [Mus musculus], full insert sequence. [AK035162]	0.411904
Slc2a4	ref|Mus musculus solute carrier family 2 (facilitated glucose transporter), member 4 (Slc2a4), mRNA [NM_009204]	0.411978
Zswim5	ref|Mus musculus zinc finger, SWIM domain containing 5 (Zswim5), mRNA [NM_001029912]	0.413145
Ng23	ref|Mus musculus Ng23 protein (Ng23), transcript variant 1, mRNA [NM_023893]	0.413405
Rps6ka5	ref|Mus musculus ribosomal protein S6 kinase, polypeptide 5 (Rps6ka5), mRNA [NM_153587]	0.413556
9130401M01Rik	gb|Mus musculus activated spleen cDNA, RIKEN full-length enriched library, clone:F830010H09 product:hypothetical Tetratricopeptide repeat (TPR) structure containing protein, full insert sequence. [AK089715]	0.413558
Ndrg3	gb|Mus musculus 0 day neonate head cDNA, RIKEN full-length enriched library, clone:4833415O14 product:N-myc downstream regulated 3, full insert sequence. [AK029378]	0.414521
Sycp2	ref|Mus musculus synaptonemal complex protein 2 (Sycp2), mRNA [NM_177191]	0.41467
Chia	ref|Mus musculus chitinase, acidic (Chia), mRNA [NM_023186]	0.414915
Arhgef2	ref|Mus musculus rho/rac guanine nucleotide exchange factor (GEF) 2 (Arhgef2), mRNA [NM_008487]	0.415258
Cartpt	ref|Mus musculus CART prepropeptide (Cartpt), transcript variant 1, mRNA [NM_013732]	0.415845
ENSMUST00000059708	ens|solute carrier family 26, member 8 Gene [Source:MGI (curated);Acc:MGI:2385046] [ENSMUST00000059708]	0.415897
ENSMUST00000131586	ens|crumbs homolog 1 (Drosophila) Gene [Source:MGI (curated);Acc:MGI:2136343] [ENSMUST00000131586]	0.416217
Ptpn7	ref|Mus musculus protein tyrosine phosphatase, non-receptor type 7 (Ptpn7), mRNA [NM_177081]	0.417503
Abca9	ref|Mus musculus ATP-binding cassette, sub-family A (ABC1), member 9 (Abca9), mRNA [NM_147220]	0.418821
Gdf10	ref|Mus musculus growth differentiation factor 10 (Gdf10), mRNA [NM_145741]	0.420807
Crispld1	ref|Mus musculus cysteine-rich secretory protein LCCL domain containing 1 (Crispld1), mRNA [NM_031402]	0.421161
Gm5086	ref|PREDICTED: Mus musculus predicted gene, EG328314 (EG328314), mRNA [XM_488691]	0.421162
B3gnt2	ref|Mus musculus UDP-GlcNAc:betaGal beta-1,3-N-acetylglucosaminyltransferase 2 (B3gnt2), transcript variant 1, mRNA [NM_016888]	0.421214
A230103O09Rik	ref|PREDICTED: Mus musculus RIKEN cDNA A230103O09 gene (A230103O09Rik), mRNA [XM_001471948]	0.42214
Ucp3	ref|Mus musculus uncoupling protein 3 (mitochondrial, proton carrier) (Ucp3), nuclear gene encoding mitochondrial protein, mRNA [NM_009464]	0.422289
Pigm	ref|Mus musculus phosphatidylinositol glycan anchor biosynthesis, class M (Pigm), mRNA [NM_026234]	0.422573
9030624G23Rik	ref|PREDICTED: Mus musculus RIKEN cDNA 9030624G23 gene (9030624G23Rik), mRNA [XM_001003228]	0.422948
AK045275	gb|Mus musculus 9.5 days embryo parthenogenote cDNA, RIKEN full-length enriched library, clone:B130054P17 product:hypothetical protein, full insert sequence. [AK045275]	0.423359
C8g	ref|Mus musculus complement component 8, gamma polypeptide (C8g), mRNA [NM_027062]	0.424468
Gpr12	ref|Mus musculus G-protein coupled receptor 12 (Gpr12), transcript variant 1, mRNA [NM_001010941]	0.4247
Fam65b	ref|Mus musculus family with sequence similarity 65, member B (Fam65b), transcript variant 2, mRNA [NM_001080381]	0.424806
6030458C11Rik	ref|Mus musculus RIKEN cDNA 6030458C11 gene (6030458C11Rik), transcript variant 1, mRNA [NM_001166360]	0.424998
ENSMUST00000095145	ens|Fibrinogen silencer-binding protein [Source:UniProtKB/Swiss-Prot;Acc:Q8BKE5] [ENSMUST00000095145]	0.425078
Marveld3	ref|Mus musculus MARVEL (membrane-associating) domain containing 3 (Marveld3), transcript variant 1, mRNA [NM_028584]	0.425302
C230014O12Rik	gb|Mus musculus 0 day neonate cerebellum cDNA, RIKEN full-length enriched library, clone:C230014O12 product:unclassifiable, full insert sequence. [AK048710]	0.426477
Tcfl5	ref|Mus musculus transcription factor-like 5 (basic helix-loop-helix) (Tcfl5), mRNA [NM_178254]	0.426501
NAP026976-1	Unknown	0.426943
A830073O21Rik	gb|Mus musculus 7 days neonate cerebellum cDNA, RIKEN full-length enriched library, clone:A730020G15 product:unclassifiable, full insert sequence. [AK080460]	0.426967
Spint1	ref|Mus musculus serine protease inhibitor, Kunitz type 1 (Spint1), mRNA [NM_016907]	0.42743
AK041283	gb|Mus musculus adult male aorta and vein cDNA, RIKEN full-length enriched library, clone:A530096P14 product:unclassifiable, full insert sequence. [AK041283]	0.427702
LOC677414	ref|PREDICTED: Mus musculus similar to LOC494798 protein (LOC677414), mRNA [XM_001476021]	0.428094
ENSMUST00000075081	ens|RIKEN cDNA 1500035N22 gene Gene [Source:MGI Symbol;Acc:MGI:1917508] [ENSMUST00000075081]	0.428207
AK080598	gb|Mus musculus 10 days neonate cortex cDNA, RIKEN full-length enriched library, clone:A830015M10 product:unclassifiable, full insert sequence. [AK080598]	0.428536
AK052516	gb|Mus musculus 13 days embryo lung cDNA, RIKEN full-length enriched library, clone:D430040K10 product:unclassifiable, full insert sequence. [AK052516]	0.428611
Krt9	ref|Mus musculus keratin 9 (Krt9), mRNA [NM_201255]	0.428623
Rab40b	ref|Mus musculus Rab40b, member RAS oncogene family (Rab40b), mRNA [NM_139147]	0.428838
Papln	ref|Mus musculus papilin, proteoglycan-like sulfated glycoprotein (Papln), mRNA [NM_130887]	0.429198
AK034314	gb|Mus musculus adult male diencephalon cDNA, RIKEN full-length enriched library, clone:9330176F03 product:unclassifiable, full insert sequence. [AK034314]	0.429576
Kctd8	ref|Mus musculus potassium channel tetramerisation domain containing 8 (Kctd8), mRNA [NM_175519]	0.430614
Alms1	ref|Mus musculus Alstrom syndrome 1 homolog (human) (Alms1), mRNA [NM_145223]	0.431074
Kcnj14	ref|Mus musculus potassium inwardly-rectifying channel, subfamily J, member 14 (Kcnj14), mRNA [NM_145963]	0.431155
Olfr1051	ref|Mus musculus olfactory receptor 1051 (Olfr1051), mRNA [NM_207562]	0.432614
1700001F09Rik	ref|Mus musculus RIKEN cDNA 1700001F09 gene (1700001F09Rik), mRNA [NM_027940]	0.434605
Hpca	ref|Mus musculus hippocalcin (Hpca), mRNA [NM_010471]	0.43499
Adra2a	ref|Mus musculus adrenergic receptor, alpha 2a (Adra2a), mRNA [NM_007417]	0.435155
Cartpt	ref|Mus musculus CART prepropeptide (Cartpt), transcript variant 1, mRNA [NM_013732]	0.435517
A930038C07Rik	ref|Mus musculus RIKEN cDNA A930038C07 gene (A930038C07Rik), mRNA [NM_172399]	0.435853
TC1668856	Unknown	0.436056
Lpl	ref|Mus musculus lipoprotein lipase (Lpl), mRNA [NM_008509]	0.436181
Gpr17	ref|Mus musculus G protein-coupled receptor 17 (Gpr17), mRNA [NM_001025381]	0.436295
Apoa1	ref|Mus musculus apolipoprotein A-I (Apoa1), mRNA [NM_009692]	0.436373
Ccr6	ref|Mus musculus chemokine (C-C motif) receptor 6 (Ccr6), transcript variant 1, mRNA [NM_009835]	0.436728
Spata2L	ref|Mus musculus spermatogenesis associated 2-like (Spata2L), mRNA [NM_030176]	0.4372
Zfp28	ens|zinc finger protein 28 Gene [Source:MGI Symbol;Acc:MGI:99175] [ENSMUST00000081022]	0.437605
G630025P09Rik	gb|Mus musculus 0 day neonate skin cDNA, RIKEN full-length enriched library, clone:4632403M07 product:unclassifiable, full insert sequence. [AK014547]	0.438061
Shisa7	ref|Mus musculus shisa homolog 7 (Xenopus laevis) (Shisa7), mRNA [NM_172737]	0.438943
Ptpro	ref|Mus musculus protein tyrosine phosphatase, receptor type, O (Ptpro), transcript variant 1, mRNA [NM_011216]	0.43955
Fn3krp	ref|Mus musculus fructosamine 3 kinase related protein (Fn3krp), mRNA [NM_181420]	0.439659
Mctp1	ref|Mus musculus multiple C2 domains, transmembrane 1 (Mctp1), mRNA [NM_030174]	0.439987
Smr3a	ref|Mus musculus submaxillary gland androgen regulated protein 3A (Smr3a), mRNA [NM_011422]	0.440052
Necab2	ref|Mus musculus N-terminal EF-hand calcium binding protein 2 (Necab2), mRNA [NM_054095]	0.440202
St8sia3	ref|Mus musculus ST8 alpha-N-acetyl-neuraminide alpha-2,8-sialyltransferase 3 (St8sia3), mRNA [NM_009182]	0.440474
LOC545964	gb|Mus musculus adult male eyeball cDNA, RIKEN full-length enriched library, clone:7530424I22 product:unclassifiable, full insert sequence. [AK033058]	0.440691
Tyrp1	ref|Mus musculus tyrosinase-related protein 1 (Tyrp1), mRNA [NM_031202]	0.441005
Gnb4	ref|Mus musculus guanine nucleotide binding protein (G protein), beta 4 (Gnb4), mRNA [NM_013531]	0.441157
1700112J16Rik	gb|Mus musculus adult male testis cDNA, RIKEN full-length enriched library, clone:1700112J16 product:RIKEN cDNA 1700112J16 gene, full insert sequence. [AK007179]	0.441327
Slc16a7	ens|solute carrier family 16 (monocarboxylic acid transporters), member 7 Gene [Source:MGI Symbol;Acc:MGI:1330284] [ENSMUST00000063318]	0.441527
Deaf1	gb|Mus musculus 7 days neonate cerebellum cDNA, RIKEN full-length enriched library, clone:A730091N12 product:inferred: deformed epidermal autoregulatory factor 1 (Drosophila), full insert sequence. [AK080564]	0.44181
Kcnv1	ref|Mus musculus potassium channel, subfamily V, member 1 (Kcnv1), mRNA [NM_026200]	0.442258
Tbx20	ref|Mus musculus T-box 20 (Tbx20), transcript variant 1, mRNA [NM_194263]	0.442343
Tcfap2d	ref|Mus musculus transcription factor AP-2, delta (Tcfap2d), mRNA [NM_153154]	0.442814
Zfhx3	ref|Mus musculus zinc finger homeobox 3 (Zfhx3), mRNA [NM_007496]	0.443149
Slc22a8	ref|Mus musculus solute carrier family 22 (organic anion transporter), member 8 (Slc22a8), transcript variant 1, mRNA [NM_031194]	0.443539
9330154J02Rik	ref|PREDICTED: Mus musculus RIKEN cDNA 9330154J02 gene (9330154J02Rik), misc RNA [XR_035460]	0.443555
Plk5	ref|Mus musculus polo-like kinase 5 (Drosophila) (Plk5), mRNA [NM_183152]	0.443669
ENSMUST00000080298	ens|IQ motif containing with AAA domain Gene [Source:MGI Symbol;Acc:MGI:1922168] [ENSMUST00000080298]	0.444035
Ptpn5	ref|Mus musculus protein tyrosine phosphatase, non-receptor type 5 (Ptpn5), transcript variant 1, mRNA [NM_013643]	0.444356
4921530L18Rik	gb|Mus musculus adult male testis cDNA, RIKEN full-length enriched library, clone:4921530L18 product:unclassifiable, full insert sequence. [AK014986]	0.444929
Adh6a	gb|Mus musculus adult male small intestine cDNA, RIKEN full-length enriched library, clone:2010001M05 product:ADH5A homolog [Mus musculus], full insert sequence. [AK028114]	0.445514
Gnb4	ref|Mus musculus guanine nucleotide binding protein (G protein), beta 4 (Gnb4), mRNA [NM_013531]	0.445573
Agt	ref|Mus musculus angiotensinogen (serpin peptidase inhibitor, clade A, member 8) (Agt), mRNA [NM_007428]	0.445621
Mgat5b	ref|Mus musculus mannoside acetylglucosaminyltransferase 5, isoenzyme B (Mgat5b), mRNA [NM_172948]	0.44607
Kcnab1	ref|Mus musculus potassium voltage-gated channel, shaker-related subfamily, beta member 1 (Kcnab1), mRNA [NM_010597]	0.446302
Mospd3	ref|Mus musculus motile sperm domain containing 3 (Mospd3), mRNA [NM_030037]	0.446997
Tex13a	ref|Mus musculus testis expressed 13A (Tex13a), mRNA [NM_026469]	0.447564
Mesdc1	ref|Mus musculus mesoderm development candidate 1 (Mesdc1), mRNA [NM_030705]	0.447712
Tyw1	ref|Mus musculus tRNA-yW synthesizing protein 1 homolog (S. cerevisiae) (Tyw1), transcript variant 2, mRNA [NM_178897]	0.448121
Zranb3	ref|Mus musculus zinc finger, RAN-binding domain containing 3 (Zranb3), mRNA [NM_027678]	0.449302
AK078154	gb|Mus musculus adult male medulla oblongata cDNA, RIKEN full-length enriched library, clone:6330582C22 product:unclassifiable, full insert sequence. [AK078154]	0.449334
Spink8	ref|Mus musculus serine peptidase inhibitor, Kazal type 8 (Spink8), mRNA [NM_183136]	0.449411
DXBay18	ref|Mus musculus DNA segment, Chr X, Baylor 18 (DXBay18), mRNA [NM_001025384]	0.449704
AI593442	ref|Mus musculus expressed sequence AI593442 (AI593442), transcript variant 2, mRNA [NM_178906]	0.45058
Brca1	ref|Mus musculus breast cancer 1 (Brca1), mRNA [NM_009764]	0.450762
Irs4	ref|Mus musculus insulin receptor substrate 4 (Irs4), mRNA [NM_010572]	0.451512
AK034409	gb|Mus musculus adult male diencephalon cDNA, RIKEN full-length enriched library, clone:9330187K05 product:unclassifiable, full insert sequence. [AK034409]	0.452008
Strn	ens|striatin, calmodulin binding protein Gene [Source:MGI (curated);Acc:MGI:1333757] [ENSMUST00000145910]	0.452838
Rasl10b	ref|Mus musculus RAS-like, family 10, member B (Rasl10b), mRNA [NM_001013386]	0.453276
AK037870	gb|Mus musculus 16 days neonate thymus cDNA, RIKEN full-length enriched library, clone:A130057H05 product:unclassifiable, full insert sequence. [AK037870]	0.453677
Lipt1	ens|lipoyltransferase 1 Gene [Source:MGI (curated);Acc:MGI:3645211] [ENSMUST00000041621]	0.453699
Myo5c	ref|Mus musculus myosin VC (Myo5c), mRNA [NM_001081322]	0.453871
5730577I03Rik	ref|Mus musculus RIKEN cDNA 5730577I03 gene (5730577I03Rik), non-coding RNA [NR_033729]	0.454221
Mup6	ref|Mus musculus major urinary protein 6 (Mup6), mRNA [NM_001081285]	0.45429
Ric8b	gb|Mus musculus resistance to inhibitors of cholinesterase 8 homolog B (C. elegans), mRNA (cDNA clone IMAGE:4481306). [BC040762]	0.454321
Tyr	ref|Mus musculus tyrosinase (Tyr), mRNA [NM_011661]	0.454714
Ddc	ref|Mus musculus dopa decarboxylase (Ddc), transcript variant 2, mRNA [NM_016672]	0.45519
Slc24a4	gb|Mus musculus adult retina cDNA, RIKEN full-length enriched library, clone:A930002M03 product:weakly similar to SODIUM/POTASSIUM/CALCIUM EXCHANGER 3 PRECURSOR (NA(+)/K(+)/CA(2+)-EXCHANGE PROTEIN 3) [Mus musculus], full insert sequence. [AK044239]	0.455233
Fam198b	ref|Mus musculus family with sequence similarity 198, member B (Fam198b), mRNA [NM_133187]	0.455417
Tatdn2	ref|Mus musculus TatD DNase domain containing 2 (Tatdn2), mRNA [NM_001033463]	0.455662
St8sia3	ref|Mus musculus ST8 alpha-N-acetyl-neuraminide alpha-2,8-sialyltransferase 3 (St8sia3), mRNA [NM_009182]	0.456389
Myo5b	ref|Mus musculus myosin VB (Myo5b), mRNA [NM_201600]	0.456557
Gpr34	ref|Mus musculus G protein-coupled receptor 34 (Gpr34), mRNA [NM_011823]	0.456843
ENSMUST00000115304	ens|transformation related protein 63 Gene [Source:MGI (curated);Acc:MGI:1330810] [ENSMUST00000115304]	0.457211
2810002N01Rik	gb|Mus musculus 10 days neonate cerebellum cDNA, RIKEN full-length enriched library, clone:B930025E15 product:unclassifiable, full insert sequence. [AK047131]	0.457539
AI593442	ref|Mus musculus expressed sequence AI593442 (AI593442), transcript variant 2, mRNA [NM_178906]	0.457728
Ngef	ref|Mus musculus neuronal guanine nucleotide exchange factor (Ngef), transcript variant 2, mRNA [NM_019867]	0.457888
Scml4	ref|Mus musculus sex comb on midleg-like 4 (Drosophila) (Scml4), mRNA [NM_172938]	0.458608
AK045384	gb|Mus musculus adult male corpora quadrigemina cDNA, RIKEN full-length enriched library, clone:B230112A04 product:nasal embryonic LHRH factor, full insert sequence. [AK045384]	0.458708
Klhl14	ref|Mus musculus kelch-like 14 (Drosophila) (Klhl14), mRNA [NM_001081403]	0.458748
AK086961	gb|Mus musculus 0 day neonate lung cDNA, RIKEN full-length enriched library, clone:E030016B02 product:unclassifiable, full insert sequence. [AK086961]	0.458859
ENSMUST00000059708	ens|solute carrier family 26, member 8 Gene [Source:MGI (curated);Acc:MGI:2385046] [ENSMUST00000059708]	0.458922
Syne1	ref|Mus musculus synaptic nuclear envelope 1 (Syne1), transcript variant 3, mRNA [NM_001079686]	0.459386
Spp2	ref|Mus musculus secreted phosphoprotein 2 (Spp2), mRNA [NM_029269]	0.459543
1700120B22Rik	ens|RIKEN cDNA 1700120B22 gene Gene [Source:MGI Symbol;Acc:MGI:3604190] [ENSMUST00000054837]	0.45956
AK042512	gb|Mus musculus 3 days neonate thymus cDNA, RIKEN full-length enriched library, clone:A630098F08 product:unclassifiable, full insert sequence. [AK042512]	0.459943
ENSMUST00000116586	ens|roundabout homolog 2 (Drosophila) Gene [Source:MGI (curated);Acc:MGI:1890110] [ENSMUST00000116586]	0.460061
Ppp1r9a	ref|Mus musculus protein phosphatase 1, regulatory (inhibitor) subunit 9A (Ppp1r9a), mRNA [NM_181595]	0.460308
AK051067	gb|Mus musculus 9 days embryo whole body cDNA, RIKEN full-length enriched library, clone:D030064H05 product:unclassifiable, full insert sequence. [AK051067]	0.460493
Scn3b	ref|Mus musculus sodium channel, voltage-gated, type III, beta (Scn3b), transcript variant 2, mRNA [NM_178227]	0.460649
Hpca	ref|Mus musculus hippocalcin (Hpca), mRNA [NM_010471]	0.460829
Tmem132e	ref|Mus musculus transmembrane protein 132E (Tmem132e), mRNA [NM_023438]	0.460847
Tdrd1	ref|Mus musculus tudor domain containing 1 (Tdrd1), transcript variant 3, mRNA [NM_001002241]	0.461471
Sbsn	ref|Mus musculus suprabasin (Sbsn), transcript variant 1, mRNA [NM_172205]	0.461523
Msh5	gb|Mus musculus 6 days neonate head cDNA, RIKEN full-length enriched library, clone:5430414C05 product:mutS homolog 5 (E. coli), full insert sequence. [AK017308]	0.462225
AK080558	gb|Mus musculus 7 days neonate cerebellum cDNA, RIKEN full-length enriched library, clone:A730088G19 product:unclassifiable, full insert sequence. [AK080558]	0.462277
Fam40b	ref|Mus musculus family with sequence similarity 40, member B (Fam40b), transcript variant 1, mRNA [NM_177204]	0.463059
Mstn	ref|Mus musculus myostatin (Mstn), mRNA [NM_010834]	0.463073
Cyld	ref|Mus musculus cylindromatosis (turban tumor syndrome) (Cyld), transcript variant 2, mRNA [NM_173369]	0.46385
Bnipl	ref|Mus musculus BCL2/adenovirus E1B 19kD interacting protein like (Bnipl), transcript variant 1, mRNA [NM_134253]	0.464255
Svopl	ref|Mus musculus SV2 related protein homolog (rat)-like (Svopl), mRNA [NM_177200]	0.464662
Retnla	ref|Mus musculus resistin like alpha (Retnla), mRNA [NM_020509]	0.464723
Gli3	ref|Mus musculus GLI-Kruppel family member GLI3 (Gli3), mRNA [NM_008130]	0.464796
LOC100047044	ref|PREDICTED: Mus musculus hypothetical protein LOC100047044 (LOC100047044), mRNA [XM_001477271]	0.464979
Chrnb4	ref|Mus musculus cholinergic receptor, nicotinic, beta polypeptide 4 (Chrnb4), mRNA [NM_148944]	0.465234
Ccm2	ref|Mus musculus cerebral cavernous malformation 2 homolog (human) (Ccm2), transcript variant 1, mRNA [NM_146014]	0.465644
Gli3	ref|Mus musculus GLI-Kruppel family member GLI3 (Gli3), mRNA [NM_008130]	0.466229
AK051545	gb|Mus musculus 12 days embryo spinal ganglion cDNA, RIKEN full-length enriched library, clone:D130055K10 product:unclassifiable, full insert sequence. [AK051545]	0.466588
Strn	ens|striatin, calmodulin binding protein Gene [Source:MGI (curated);Acc:MGI:1333757] [ENSMUST00000145910]	0.466777
Slco1a4	ref|Mus musculus solute carrier organic anion transporter family, member 1a4 (Slco1a4), mRNA [NM_030687]	0.466873
Cdkn2a	ref|Mus musculus cyclin-dependent kinase inhibitor 2A (Cdkn2a), transcript variant 1, mRNA [NM_009877]	0.467137
Myo5b	ref|Mus musculus myosin VB (Myo5b), mRNA [NM_201600]	0.467607
9130019P16Rik	ref|Mus musculus RIKEN cDNA 9130019P16 gene (9130019P16Rik), non-coding RNA [NR_033635]	0.467644
9130230N09Rik	gb|Mus musculus adult male cecum cDNA, RIKEN full-length enriched library, clone:9130230N09 product:unclassifiable, full insert sequence. [AK020289]	0.467747
Lrrc3	ref|Mus musculus leucine rich repeat containing 3 (Lrrc3), mRNA [NM_145152]	0.467816
Mettl7a2	gb|Mus musculus UbiE2 mRNA for UbiE2, complete cds. [AB099518]	0.467997
ENSMUST00000112634	ens|UDP-N-acetyl-alpha-D-galactosamine:polypeptide N-acetylgalactosaminyltransferase 13 Gene [Source:MGI (curated);Acc:MGI:2139447] [ENSMUST00000112634]	0.468029
ENSMUST00000115319	ens|kelch-like 13 (Drosophila) Gene [Source:MGI (curated);Acc:MGI:1914705] [ENSMUST00000115319]	0.468464
Celf3	ref|Mus musculus VCUGBP, Elav-like family member 3 (Celf3), mRNA [NM_172434]	0.468924
Fancb	ref|Mus musculus Fanconi anemia, complementation group B (Fancb), transcript variant 2, mRNA [NM_175027]	0.469715
Zfp882	ref|Mus musculus zinc finger protein 882 (Zfp882), mRNA [NM_001166645]	0.470225
Col10a1	ref|Mus musculus collagen, type X, alpha 1 (Col10a1), mRNA [NM_009925]	0.471191
Wbp2nl	ref|Mus musculus WBP2 N-terminal like (Wbp2nl), mRNA [NM_029066]	0.471244
Camkv	ref|Mus musculus CaM kinase-like vesicle-associated (Camkv), mRNA [NM_145621]	0.471584
AK031611	gb|Mus musculus 13 days embryo male testis cDNA, RIKEN full-length enriched library, clone:6030460I07 product:unclassifiable, full insert sequence. [AK031611]	0.472225
AK079837	gb|Mus musculus 0 day neonate thymus cDNA, RIKEN full-length enriched library, clone:A430079J05 product:unclassifiable, full insert sequence. [AK079837]	0.472404
Ptk2b	ref|Mus musculus PTK2 protein tyrosine kinase 2 beta (Ptk2b), transcript variant 3, mRNA [NM_172498]	0.472574
Ccr8	ref|Mus musculus chemokine (C-C motif) receptor 8 (Ccr8), mRNA [NM_007720]	0.473198
Slc4a4	ref|Mus musculus solute carrier family 4 (anion exchanger), member 4 (Slc4a4), transcript variant 1, mRNA [NM_018760]	0.473302
Vmn2r7	ref|Mus musculus vomeronasal 2, receptor 7 (Vmn2r7), mRNA [NM_175674]	0.473348
AK039831	gb|Mus musculus 0 day neonate thymus cDNA, RIKEN full-length enriched library, clone:A430013L01 product:unclassifiable, full insert sequence. [AK039831]	0.473465
Lrrc55	ref|Mus musculus leucine rich repeat containing 55 (Lrrc55), mRNA [NM_001033346]	0.473559
C030007I01Rik	gb|Mus musculus adult male corpus striatum cDNA, RIKEN full-length enriched library, clone:C030007I01 product:unclassifiable, full insert sequence. [AK021055]	0.473562
Fam110b	gb|Mus musculus adult male testis cDNA, RIKEN full-length enriched library, clone:1700012H17 product:unclassifiable, full insert sequence. [AK005911]	0.473573
ENSMUST00000112009	ens|crumbs homolog 1 (Drosophila) Gene [Source:MGI (curated);Acc:MGI:2136343] [ENSMUST00000112009]	0.473619
Mink1	ref|Mus musculus misshapen-like kinase 1 (zebrafish) (Mink1), transcript variant 4, mRNA [NM_001045964]	0.474496
Olfr959	ref|Mus musculus olfactory receptor 959 (Olfr959), mRNA [NM_146508]	0.474514
Gabrr2	ref|Mus musculus gamma-aminobutyric acid (GABA) C receptor, subunit rho 2 (Gabrr2), mRNA [NM_008076]	0.474666
Meis2	ref|Mus musculus Meis homeobox 2 (Meis2), transcript variant 2, mRNA [NM_010825]	0.474766
Myo5b	ref|Mus musculus myosin VB (Myo5b), mRNA [NM_201600]	0.475524
Lhx8	ref|Mus musculus LIM homeobox protein 8 (Lhx8), mRNA [NM_010713]	0.475579
Wdr37	ref|Mus musculus WD repeat domain 37 (Wdr37), transcript variant 2, mRNA [NM_001039388]	0.476112
Tgfa	ref|Mus musculus transforming growth factor alpha (Tgfa), mRNA [NM_031199]	0.476339
Rhobtb2	ref|Mus musculus Rho-related BTB domain containing 2 (Rhobtb2), mRNA [NM_153514]	0.476539
E130306D19Rik	ref|Mus musculus RIKEN cDNA E130306D19 gene (E130306D19Rik), mRNA [NM_001013377]	0.476544
1110018N20Rik	gb|Mus musculus 10 days neonate cortex cDNA, RIKEN full-length enriched library, clone:A830095L23 product:unclassifiable, full insert sequence. [AK044157]	0.476622
Dok4	ref|Mus musculus docking protein 4 (Dok4), mRNA [NM_053246]	0.476734
Mup1	ref|Mus musculus major urinary protein 1 (Mup1), transcript variant 2, mRNA [NM_031188]	0.476807
Rab40b	ref|Mus musculus Rab40b, member RAS oncogene family (Rab40b), mRNA [NM_139147]	0.476807
AK038518	gb|Mus musculus adult male hypothalamus cDNA, RIKEN full-length enriched library, clone:A230022C02 product:unclassifiable, full insert sequence. [AK038518]	0.477086
Fgl1	gb|Mus musculus fibrinogen-like protein 1, mRNA (cDNA clone MGC:25810 IMAGE:4158843), complete cds. [BC029734]	0.47721
Ankrd22	ref|Mus musculus ankyrin repeat domain 22 (Ankrd22), mRNA [NM_024204]	0.477437
AK039099	gb|Mus musculus adult male hypothalamus cDNA, RIKEN full-length enriched library, clone:A230095P17 product:hypothetical protein, full insert sequence. [AK039099]	0.477583
Epha3	ref|Mus musculus Eph receptor A3 (Epha3), mRNA [NM_010140]	0.47765
LOC674050	ref|PREDICTED: Mus musculus similar to adaptor protein Gads (LOC674050), mRNA [XM_972673]	0.477901
Galnt13	ref|Mus musculus UDP-N-acetyl-alpha-D-galactosamine:polypeptide N-acetylgalactosaminyltransferase 13 (Galnt13), mRNA [NM_173030]	0.477983
Chrna7	ref|Mus musculus cholinergic receptor, nicotinic, alpha polypeptide 7 (Chrna7), mRNA [NM_007390]	0.477998
Slc8a2	ref|Mus musculus solute carrier family 8 (sodium/calcium exchanger), member 2 (Slc8a2), mRNA [NM_148946]	0.478039
Fzd7	ref|Mus musculus frizzled homolog 7 (Drosophila) (Fzd7), mRNA [NM_008057]	0.478503
Myo7b	ref|Mus musculus myosin VIIB (Myo7b), mRNA [NM_032394]	0.478641
Galnt13	ref|Mus musculus UDP-N-acetyl-alpha-D-galactosamine:polypeptide N-acetylgalactosaminyltransferase 13 (Galnt13), mRNA [NM_173030]	0.478719
Klra3	ref|Mus musculus killer cell lectin-like receptor, subfamily A, member 3 (Klra3), mRNA [NM_010648]	0.478862
ENSMUST00000147041	ens|RIKEN cDNA D630013G24 gene Gene [Source:MGI Symbol;Acc:MGI:2442801] [ENSMUST00000147041]	0.479671
Kcnv1	ref|Mus musculus potassium channel, subfamily V, member 1 (Kcnv1), mRNA [NM_026200]	0.479775
AK079569	gb|Mus musculus adult male hypothalamus cDNA, RIKEN full-length enriched library, clone:A230089C23 product:unclassifiable, full insert sequence. [AK079569]	0.480023
Tgfa	ref|Mus musculus transforming growth factor alpha (Tgfa), mRNA [NM_031199]	0.481111
Gm16532	ref|Mus musculus predicted gene, 16532 (Gm16532), mRNA [NM_001134752]	0.481258
4930583I09Rik	ens|RIKEN cDNA 4930583I09 gene Gene [Source:MGI Symbol;Acc:MGI:1925307] [ENSMUST00000024896]	0.4813
4933431E20Rik	ref|Mus musculus RIKEN cDNA 4933431E20 gene (4933431E20Rik), non-coding RNA [NR_015459]	0.48155
AK042797	gb|Mus musculus 7 days neonate cerebellum cDNA, RIKEN full-length enriched library, clone:A730025I02 product:unclassifiable, full insert sequence. [AK042797]	0.481698
1700018C11Rik	ref|Mus musculus RIKEN cDNA 1700018C11 gene (1700018C11Rik), mRNA [NM_029324]	0.48207
Epha3	ref|Mus musculus Eph receptor A3 (Epha3), mRNA [NM_010140]	0.482285
AK079900	gb|Mus musculus 0 day neonate thymus cDNA, RIKEN full-length enriched library, clone:A430108F07 product:unclassifiable, full insert sequence. [AK079900]	0.482544
AK054078	gb|Mus musculus 2 days pregnant adult female oviduct cDNA, RIKEN full-length enriched library, clone:E230016N01 product:unclassifiable, full insert sequence. [AK054078]	0.482579
Arg2	ref|Mus musculus arginase type II (Arg2), mRNA [NM_009705]	0.482913
Baiap2l2	ref|Mus musculus BAI1-associated protein 2-like 2 (Baiap2l2), mRNA [NM_177580]	0.483651
Reg4	ref|Mus musculus regenerating islet-derived family, member 4 (Reg4), mRNA [NM_026328]	0.484037
Fam48a	gb|Mus musculus 9.5 days embryo parthenogenote cDNA, RIKEN full-length enriched library, clone:B130033J21 product:transcription factor (p38 interacting protein), full insert sequence. [AK045110]	0.484041
Crybb1	ref|Mus musculus crystallin, beta B1 (Crybb1), mRNA [NM_023695]	0.484127
Trpc7	ref|Mus musculus transient receptor potential cation channel, subfamily C, member 7 (Trpc7), mRNA [NM_012035]	0.484206
Fbxl16	ref|Mus musculus F-box and leucine-rich repeat protein 16 (Fbxl16), mRNA [NM_001164225]	0.484313
Cytl1	ref|Mus musculus cytokine-like 1 (Cytl1), mRNA [NM_001081106]	0.484482
Scn5a	ref|Mus musculus sodium channel, voltage-gated, type V, alpha (Scn5a), mRNA [NM_021544]	0.484497
Gpr158	ref|Mus musculus G protein-coupled receptor 158 (Gpr158), mRNA [NM_001004761]	0.484679
AI593442	ref|Mus musculus expressed sequence AI593442 (AI593442), transcript variant 2, mRNA [NM_178906]	0.484704
Xlr5c	ref|Mus musculus X-linked lymphocyte-regulated 5C (Xlr5c), mRNA [NM_031493]	0.484829
ENSMUST00000115624	ens|G protein-coupled receptor 83 Gene [Source:MGI (curated);Acc:MGI:95712] [ENSMUST00000115624]	0.486721
Slc25a35	ref|Mus musculus solute carrier family 25, member 35 (Slc25a35), mRNA [NM_028048]	0.487284
Pbx2	ref|Mus musculus pre B-cell leukemia transcription factor 2 (Pbx2), mRNA [NM_017463]	0.487298
Pik3r4	ref|Mus musculus phosphatidylinositol 3 kinase, regulatory subunit, polypeptide 4, p150 (Pik3r4), mRNA [NM_001081309]	0.487391
ENSMUST00000107918	gb|Mus musculus adult male pituitary gland cDNA, RIKEN full-length enriched library, clone:5330432B20 product:unclassifiable, full insert sequence. [AK030561]	0.487399
Shank2	ref|Mus musculus SH3/ankyrin domain gene 2 (Shank2), transcript variant 2, mRNA [NM_001113373]	0.487503
Gpr12	ref|Mus musculus G-protein coupled receptor 12 (Gpr12), transcript variant 1, mRNA [NM_001010941]	0.487512
Mgat5b	ref|Mus musculus mannoside acetylglucosaminyltransferase 5, isoenzyme B (Mgat5b), mRNA [NM_172948]	0.488066
Ptprv	ref|Mus musculus protein tyrosine phosphatase, receptor type, V (Ptprv), mRNA [NM_007955]	0.488306
A_51_P392414	Unknown	0.488331
Fras1	ref|Mus musculus Fraser syndrome 1 homolog (human) (Fras1), mRNA [NM_175473]	0.489168
AK047774	gb|Mus musculus adult male corpus striatum cDNA, RIKEN full-length enriched library, clone:C030034K24 product:unclassifiable, full insert sequence. [AK047774]	0.489519
AK032125	gb|Mus musculus adult male medulla oblongata cDNA, RIKEN full-length enriched library, clone:6332404K23 product:unclassifiable, full insert sequence. [AK032125]	0.489523
Dpy19l3	gb|Mus musculus 13 days embryo male testis cDNA, RIKEN full-length enriched library, clone:6030497D23 product:unclassifiable, full insert sequence. [AK031722]	0.490102
2610019F03Rik	ref|Mus musculus RIKEN cDNA 2610019F03 gene (2610019F03Rik), mRNA [NM_173744]	0.490794
2310001K24Rik	ref|Mus musculus RIKEN cDNA 2310001K24 gene (2310001K24Rik), non-coding RNA [NR_028122]	0.490911
Syne1	ref|Mus musculus synaptic nuclear envelope 1 (Syne1), transcript variant 1, mRNA [NM_153399]	0.490997
Dpy19l3	ref|Mus musculus dpy-19-like 3 (C. elegans) (Dpy19l3), mRNA [NM_178704]	0.491127
Scn10a	gb|M.musculus mRNA for SNS-TTXi sodium channel. [Y09108]	0.49128
Shisa2	ref|Mus musculus shisa homolog 2 (Xenopus laevis) (Shisa2), mRNA [NM_145463]	0.491462
Eda	ref|Mus musculus ectodysplasin-A (Eda), transcript variant 1, mRNA [NM_010099]	0.491566
1110018G07Rik	ref|Mus musculus RIKEN cDNA 1110018G07 gene (1110018G07Rik), mRNA [NM_178065]	0.491807
Kcnn3	ref|Mus musculus potassium intermediate/small conductance calcium-activated channel, subfamily N, member 3 (Kcnn3), mRNA [NM_080466]	0.492598
Epyc	ref|Mus musculus epiphycan (Epyc), mRNA [NM_007884]	0.493182
AK044498	gb|Mus musculus adult retina cDNA, RIKEN full-length enriched library, clone:A930017A10 product:unclassifiable, full insert sequence. [AK044498]	0.49343
Eps8l1	ref|Mus musculus EPS8-like 1 (Eps8l1), mRNA [NM_026146]	0.493559
Mettl7a1	ref|Mus musculus methyltransferase like 7A1 (Mettl7a1), mRNA [NM_027334]	0.493892
Pnma1	ref|Mus musculus paraneoplastic antigen MA1 (Pnma1), mRNA [NM_027438]	0.494137
Me2	ref|Mus musculus malic enzyme 2, NAD(+)-dependent, mitochondrial (Me2), nuclear gene encoding mitochondrial protein, mRNA [NM_145494]	0.494337
ENSMUST00000050671	ens|RIKEN cDNA 4930426D05 gene Gene [Source:MGI Symbol;Acc:MGI:1921894] [ENSMUST00000050671]	0.494355
ENSMUST00000067526	ens|RIKEN cDNA 9430021M05 gene Gene [Source:MGI Symbol;Acc:MGI:1924538] [ENSMUST00000067526]	0.494965
Mycn	ref|Mus musculus v-myc myelocytomatosis viral related oncogene, neuroblastoma derived (avian) (Mycn), mRNA [NM_008709]	0.495085
2610001A08Rik	gb|Mus musculus 10 days embryo whole body cDNA, RIKEN full-length enriched library, clone:2610001A08 product:unclassifiable, full insert sequence. [AK011250]	0.495218
Vmn1r73	ref|Mus musculus vomeronasal 1 receptor 73 (Vmn1r73), mRNA [NM_134203]	0.495231
A930037O16Rik	gb|Mus musculus adult retina cDNA, RIKEN full-length enriched library, clone:A930037O16 product:unclassifiable, full insert sequence. [AK020941]	0.495263
Spock3	ref|Mus musculus sparc/osteonectin, cwcv and kazal-like domains proteoglycan 3 (Spock3), mRNA [NM_023689]	0.495266
Tmod4	ref|Mus musculus tropomodulin 4 (Tmod4), mRNA [NM_016712]	0.495587
Fam117a	ref|Mus musculus family with sequence similarity 117, memberA (Fam117a), mRNA [NM_172543]	0.496177
Olfr967	ref|Mus musculus olfactory receptor 967 (Olfr967), mRNA [NM_001011826]	0.496189
Tgfa	ref|Mus musculus transforming growth factor alpha (Tgfa), mRNA [NM_031199]	0.496264
BC089491	ref|Mus musculus cDNA sequence BC089491 (BC089491), mRNA [NM_175033]	0.496282
Zswim6	ref|Mus musculus zinc finger, SWIM domain containing 6 (Zswim6), mRNA [NM_145456]	0.49715
Mylk4	ref|Mus musculus myosin light chain kinase family, member 4 (Mylk4), mRNA [NM_001166030]	0.497182
Hspb3	ref|Mus musculus heat shock protein 3 (Hspb3), mRNA [NM_019960]	0.497265
Tpbg	ref|Mus musculus trophoblast glycoprotein (Tpbg), transcript variant 1, mRNA [NM_011627]	0.49737
Dnmbp	ref|Mus musculus dynamin binding protein (Dnmbp), mRNA [NM_028029]	0.49771
1810046K07Rik	ref|Mus musculus RIKEN cDNA 1810046K07 gene (1810046K07Rik), mRNA [NM_027217]	0.498039
Dkk1	ref|Mus musculus dickkopf homolog 1 (Xenopus laevis) (Dkk1), mRNA [NM_010051]	0.498535
Bcl11b	ref|Mus musculus B-cell leukemia/lymphoma 11B (Bcl11b), transcript variant 2, mRNA [NM_021399]	0.49878
Gm5577	ref|Mus musculus predicted gene 5577 (Gm5577), non-coding RNA [NR_026990]	0.498969
Car3	ref|Mus musculus carbonic anhydrase 3 (Car3), mRNA [NM_007606]	0.499057
Frzb	ref|Mus musculus frizzled-related protein (Frzb), mRNA [NM_011356]	0.499459
4930412F12Rik	ref|PREDICTED: Mus musculus RIKEN cDNA 4930412F12 gene (4930412F12Rik), mRNA [XM_001475690]	0.499881
Gm15688	gb|Mus musculus 16 days neonate cerebellum cDNA, RIKEN full-length enriched library, clone:9630005I20 product:unclassifiable, full insert sequence. [AK035802]	0.500099
9030409G11Rik	ref|Mus musculus RIKEN cDNA 9030409G11 gene (9030409G11Rik), transcript variant 3, mRNA [NM_001109685]	0.500179
A_52_P988880	Unknown	0.500222
TC1635148	tc|HSU90654 zinc-finger domain-containing protein {Homo sapiens} (exp=-1; wgp=0; cg=0), partial (10%) [TC1635148]	0.500365
B3gnt2	ref|Mus musculus UDP-GlcNAc:betaGal beta-1,3-N-acetylglucosaminyltransferase 2 (B3gnt2), transcript variant 1, mRNA [NM_016888]	0.500502
Capn3	ref|Mus musculus calpain 3 (Capn3), transcript variant a, mRNA [NM_007601]	0.500687
Nxf7	ref|Mus musculus nuclear RNA export factor 7 (Nxf7), mRNA [NM_130888]	0.500759
Smpdl3b	ref|Mus musculus sphingomyelin phosphodiesterase, acid-like 3B (Smpdl3b), mRNA [NM_133888]	0.50118
Myadml2	ref|Mus musculus myeloid-associated differentiation marker-like 2 (Myadml2), mRNA [NM_026751]	0.501367
Calb1	ref|Mus musculus calbindin 1 (Calb1), mRNA [NM_009788]	0.501475
Nexn	ref|Mus musculus nexilin (Nexn), mRNA [NM_199465]	0.501659
Plcz1	ref|Mus musculus phospholipase C, zeta 1 (Plcz1), mRNA [NM_054066]	0.501834
Dlx5	ref|Mus musculus distal-less homeobox 5 (Dlx5), transcript variant 1, mRNA [NM_010056]	0.502018
Gm2885	gb|Mus musculus 16 days neonate thymus cDNA, RIKEN full-length enriched library, clone:A130053A05 product:unclassifiable, full insert sequence. [AK037830]	0.502101
Tpo	ref|Mus musculus thyroid peroxidase (Tpo), mRNA [NM_009417]	0.50218
Rasl10b	ref|Mus musculus RAS-like, family 10, member B (Rasl10b), mRNA [NM_001013386]	0.502342
Myo1b	ref|Mus musculus myosin IB (Myo1b), transcript variant 2, mRNA [NM_010863]	0.502867
A930037O16Rik	gb|Mus musculus adult male corpora quadrigemina cDNA, RIKEN full-length enriched library, clone:B230325O03 product:unclassifiable, full insert sequence. [AK080826]	0.502906
Calcoco1	ref|Mus musculus calcium binding and coiled coil domain 1 (Calcoco1), mRNA [NM_026192]	0.502934
Cdh9	gb|Mus musculus T1-cadherin mRNA, partial cds. [U69136]	0.503086
ENSMUST00000056678	ens|ATPase, class V, type 10B Gene [Source:MGI (curated);Acc:MGI:2442688] [ENSMUST00000056678]	0.50323
Calb1	ref|Mus musculus calbindin 1 (Calb1), mRNA [NM_009788]	0.503332
Trim54	ref|Mus musculus tripartite motif-containing 54 (Trim54), mRNA [NM_021447]	0.503396
Cldn23	ref|Mus musculus claudin 23 (Cldn23), mRNA [NM_027998]	0.503657
Trib2	ref|Mus musculus tribbles homolog 2 (Drosophila) (Trib2), mRNA [NM_144551]	0.503791
Tbx4	ref|Mus musculus T-box 4 (Tbx4), transcript variant 1, mRNA [NM_011536]	0.503961
Ncapg	ref|Mus musculus non-SMC condensin I complex, subunit G (Ncapg), mRNA [NM_019438]	0.504305
ENSMUST00000060147	ens|RIKEN cDNA A530053G22 gene Gene [Source:MGI Symbol;Acc:MGI:2443347] [ENSMUST00000060147]	0.504475
Shmt1	ref|Mus musculus serine hydroxymethyltransferase 1 (soluble) (Shmt1), nuclear gene encoding mitochondrial protein, mRNA [NM_009171]	0.504887
Chml	ref|Mus musculus choroideremia-like (Chml), mRNA [NM_021350]	0.505349
Ric8b	ref|Mus musculus resistance to inhibitors of cholinesterase 8 homolog B (C. elegans) (Ric8b), transcript variant 1, mRNA [NM_001013441]	0.50538
Pde1c	ref|Mus musculus phosphodiesterase 1C (Pde1c), transcript variant 2, mRNA [NM_001025568]	0.505439
Pcp4	ref|Mus musculus Purkinje cell protein 4 (Pcp4), mRNA [NM_008791]	0.505559
AI464131	ref|Mus musculus expressed sequence AI464131 (AI464131), mRNA [NM_001085515]	0.505792
Gm10544	gb|Mus musculus adult retina cDNA, RIKEN full-length enriched library, clone:A930037H23 product:unclassifiable, full insert sequence. [AK080748]	0.505945
AK086839	gb|Mus musculus 0 day neonate lung cDNA, RIKEN full-length enriched library, clone:E030004D12 product:unclassifiable, full insert sequence. [AK086839]	0.505947
Cacnb2	ref|Mus musculus calcium channel, voltage-dependent, beta 2 subunit (Cacnb2), mRNA [NM_023116]	0.505955
1700019G17Rik	ref|Mus musculus RIKEN cDNA 1700019G17 gene (1700019G17Rik), transcript variant 1, mRNA [NM_029331]	0.506161
Wdr17	ref|Mus musculus WD repeat domain 17 (Wdr17), transcript variant 1, mRNA [NM_028220]	0.506767
Cdh15	ref|Mus musculus cadherin 15 (Cdh15), mRNA [NM_007662]	0.506815
4930412C18Rik	gb|Mus musculus 2 days pregnant adult female ovary cDNA, RIKEN full-length enriched library, clone:E330023M15 product:hypothetical protein, full insert sequence. [AK054421]	0.507212
Ucn	ref|Mus musculus urocortin (Ucn), mRNA [NM_021290]	0.507228
Tpbg	ref|Mus musculus trophoblast glycoprotein (Tpbg), transcript variant 1, mRNA [NM_011627]	0.507374
Rab27a	ref|Mus musculus RAB27A, member RAS oncogene family (Rab27a), mRNA [NM_023635]	0.507564
Calb1	ref|Mus musculus calbindin 1 (Calb1), mRNA [NM_009788]	0.507856
Tgfa	ref|Mus musculus transforming growth factor alpha (Tgfa), mRNA [NM_031199]	0.507965
Rpp40	gb|Mus musculus 0 day neonate cerebellum cDNA, RIKEN full-length enriched library, clone:C230071K24 product:similar to RIBONUCLEASE P PROTEIN SUBUNIT P40 (EC 3.1.26.5) (RNASEP PROTEIN P40) (RNASE P SUBUNIT 1) [Homo sapiens], full insert sequence. [AK04881	0.508039
AK053357	gb|Mus musculus 0 day neonate eyeball cDNA, RIKEN full-length enriched library, clone:E130011M05 product:unclassifiable, full insert sequence. [AK053357]	0.50805
Baiap3	ref|Mus musculus BAI1-associated protein 3 (Baiap3), mRNA [NM_001163270]	0.508057
D330020A13Rik	gb|Mus musculus 13 days embryo heart cDNA, RIKEN full-length enriched library, clone:D330020A13 product:hypothetical protein, full insert sequence. [AK052280]	0.508187
C1ql1	ref|Mus musculus complement component 1, q subcomponent-like 1 (C1ql1), mRNA [NM_011795]	0.508309
Calb1	ref|Mus musculus calbindin 1 (Calb1), mRNA [NM_009788]	0.508425
Calb1	ref|Mus musculus calbindin 1 (Calb1), mRNA [NM_009788]	0.508429
4930555I21Rik	ref|Mus musculus RIKEN cDNA 4930555I21 gene (4930555I21Rik), mRNA [NM_030189]	0.508673
Ankrd34a	ref|Mus musculus ankyrin repeat domain 34A (Ankrd34a), mRNA [NM_001024851]	0.508993
ENSMUST00000038121	ens|predicted gene 7008 Gene [Source:MGI Symbol;Acc:MGI:3647211] [ENSMUST00000038121]	0.509167
Tgfa	ref|Mus musculus transforming growth factor alpha (Tgfa), mRNA [NM_031199]	0.509294
Itpr2	ens|inositol 1,4,5-triphosphate receptor 2 Gene [Source:MGI (curated);Acc:MGI:99418] [ENSMUST00000053273]	0.509312
ENSMUST00000152206	ens|CUB and Sushi multiple domains 2 Gene [Source:MGI (curated);Acc:MGI:2386401] [ENSMUST00000152206]	0.509541
Fibcd1	ref|Mus musculus fibrinogen C domain containing 1 (Fibcd1), mRNA [NM_178887]	0.509555
Fbxl21	ref|Mus musculus F-box and leucine-rich repeat protein 21 (Fbxl21), mRNA [NM_178674]	0.509775
Fcrl1	ref|Mus musculus Fc receptor-like 1 (Fcrl1), transcript variant 2, mRNA [NM_178165]	0.509825
Trdn	ref|Mus musculus triadin (Trdn), mRNA [NM_029726]	0.510071
Tgfa	ref|Mus musculus transforming growth factor alpha (Tgfa), mRNA [NM_031199]	0.510203
Elovl3	ref|Mus musculus elongation of very long chain fatty acids (FEN1/Elo2, SUR4/Elo3, yeast)-like 3 (Elovl3), mRNA [NM_007703]	0.510238
Calb1	ref|Mus musculus calbindin 1 (Calb1), mRNA [NM_009788]	0.510243
C030027H14Rik	gb|Mus musculus adult male corpus striatum cDNA, RIKEN full-length enriched library, clone:C030027H14 product:unclassifiable, full insert sequence. [AK021106]	0.510261
Il2	ref|Mus musculus interleukin 2 (Il2), mRNA [NM_008366]	0.510287
ENSMUST00000103299	ens|T-cell receptor beta, variable 13 Gene [Source:MGI Symbol;Acc:MGI:98587] [ENSMUST00000103299]	0.510541
Kitl	ref|Mus musculus kit ligand (Kitl), mRNA [NM_013598]	0.510741
Bmpr1b	ref|Mus musculus bone morphogenetic protein receptor, type 1B (Bmpr1b), mRNA [NM_007560]	0.510804
Calb1	ref|Mus musculus calbindin 1 (Calb1), mRNA [NM_009788]	0.510936
Map3k13	ref|Mus musculus mitogen-activated protein kinase kinase kinase 13 (Map3k13), mRNA [NM_172821]	0.510971
AK030525	gb|Mus musculus adult male pituitary gland cDNA, RIKEN full-length enriched library, clone:5330427A16 product:unclassifiable, full insert sequence. [AK030525]	0.511255
Lmo7	ref|Mus musculus LIM domain only 7 (Lmo7), mRNA [NM_201529]	0.511311
Col23a1	ref|Mus musculus collagen, type XXIII, alpha 1 (Col23a1), mRNA [NM_153393]	0.511489
Calb1	ref|Mus musculus calbindin 1 (Calb1), mRNA [NM_009788]	0.511821
Ntf3	ref|Mus musculus neurotrophin 3 (Ntf3), transcript variant 3, mRNA [NM_008742]	0.51183
Col22a1	ref|Mus musculus collagen, type XXII, alpha 1 (Col22a1), mRNA [NM_027174]	0.51199
Sun2	ref|Mus musculus Sad1 and UNC84 domain containing 2 (Sun2), mRNA [NM_194342]	0.512462
Nrtn	ref|Mus musculus neurturin (Nrtn), mRNA [NM_008738]	0.513105
ENSMUST00000009260	ens|Putative uncharacterized protein [Source:UniProtKB/TrEMBL;Acc:Q9D5N2] [ENSMUST00000009260]	0.513396
NAP026179-1	Unknown	0.513537
Pcdh20	ref|Mus musculus protocadherin 20 (Pcdh20), mRNA [NM_178685]	0.513707
AK038550	gb|Mus musculus adult male hypothalamus cDNA, RIKEN full-length enriched library, clone:A230035L11 product:inhibitor of the Dvl and Axin complex, full insert sequence. [AK038550]	0.513836
Prkcz	ref|Mus musculus protein kinase C, zeta (Prkcz), transcript variant 1, mRNA [NM_008860]	0.513843
ENSMUST00000098496	ens|BC007180 protein Fragment [Source:UniProtKB/TrEMBL;Acc:Q922J8] [ENSMUST00000098496]	0.513882
Gnal	gb|Mus musculus adult male olfactory brain cDNA, RIKEN full-length enriched library, clone:6430538J04 product:hypothetical Guanine nucleotide binding protein (G-protein), alpha subunit containing protein, full insert sequence. [AK032407]	0.513954
Gpr155	ref|Mus musculus G protein-coupled receptor 155 (Gpr155), transcript variant 1, mRNA [NM_001190297]	0.513988
AK086756	gb|Mus musculus 15 days embryo head cDNA, RIKEN full-length enriched library, clone:D930049I16 product:unclassifiable, full insert sequence. [AK086756]	0.514037
AK044189	gb|Mus musculus 10 days neonate cortex cDNA, RIKEN full-length enriched library, clone:A830098F13 product:hypothetical TonB-dependent receptor protein containing protein, full insert sequence. [AK044189]	0.514134
Fgfr3	ref|Mus musculus fibroblast growth factor receptor 3 (Fgfr3), transcript variant 1, mRNA [NM_008010]	0.514343
Calb1	ref|Mus musculus calbindin 1 (Calb1), mRNA [NM_009788]	0.514372
NAP057252-1	Unknown	0.514448
9030625N01Rik	gb|Mus musculus 16 days neonate cerebellum cDNA, RIKEN full-length enriched library, clone:9630020A13 product:Ras and a-factor-converting enzyme 1 homolog (S. cerevisiae), full insert sequence. [AK035942]	0.5146
Cstad	ref|Mus musculus CSA-conditional, T cell activation-dependent protein (Cstad), mRNA [NM_030137]	0.514635
ENSMUST00000055675	ens|Trim8 protein Fragment [Source:UniProtKB/TrEMBL;Acc:Q8R1E8] [ENSMUST00000055675]	0.514886
ENSMUST00000139547	ens|ubiquitin specific peptidase 3 Gene [Source:MGI (curated);Acc:MGI:2152450] [ENSMUST00000139547]	0.515017
Pth2r	ref|Mus musculus parathyroid hormone 2 receptor (Pth2r), mRNA [NM_139270]	0.515017
Tgfa	ref|Mus musculus transforming growth factor alpha (Tgfa), mRNA [NM_031199]	0.515242
Rcan3	ref|Mus musculus regulator of calcineurin 3 (Rcan3), mRNA [NM_022980]	0.515341
A530072M11Rik	gb|Mus musculus adult male aorta and vein cDNA, RIKEN full-length enriched library, clone:A530072M11 product:unclassifiable, full insert sequence. [AK080160]	0.51563
Sez6	ref|Mus musculus seizure related gene 6 (Sez6), mRNA [NM_021286]	0.515872
Ar	ref|Mus musculus androgen receptor (Ar), mRNA [NM_013476]	0.515993
Calb1	ref|Mus musculus calbindin 1 (Calb1), mRNA [NM_009788]	0.516037
Grik2	ref|Mus musculus glutamate receptor, ionotropic, kainate 2 (beta 2) (Grik2), transcript variant 2, mRNA [NM_010349]	0.516139
Cited4	ref|Mus musculus Cbp/p300-interacting transactivator, with Glu/Asp-rich carboxy-terminal domain, 4 (Cited4), mRNA [NM_019563]	0.516309
Trhr	ref|Mus musculus thyrotropin releasing hormone receptor (Trhr), mRNA [NM_013696]	0.516704
A_51_P515046	Unknown	0.516715
Chia	ref|Mus musculus chitinase, acidic (Chia), mRNA [NM_023186]	0.51712
B3galt2	ref|Mus musculus UDP-Gal:betaGlcNAc beta 1,3-galactosyltransferase, polypeptide 2 (B3galt2), mRNA [NM_020025]	0.517296
AK034392	gb|Mus musculus adult male diencephalon cDNA, RIKEN full-length enriched library, clone:9330185M14 product:unclassifiable, full insert sequence. [AK034392]	0.517534
Tgfa	ref|Mus musculus transforming growth factor alpha (Tgfa), mRNA [NM_031199]	0.517556
Fzd2	ref|Mus musculus frizzled homolog 2 (Drosophila) (Fzd2), mRNA [NM_020510]	0.517777
LOC432938	gb|Mus musculus 12 days embryo spinal ganglion cDNA, RIKEN full-length enriched library, clone:D130064A21 product:weakly similar to hypothetical protein 3 [Homo sapiens], full insert sequence. [AK083927]	0.518251
Siglec5	ref|Mus musculus sialic acid binding Ig-like lectin 5 (Siglec5), mRNA [NM_145581]	0.518337
Erc2	ref|Mus musculus ELKS/RAB6-interacting/CAST family member 2 (Erc2), mRNA [NM_177814]	0.518463
Fgf16	ref|Mus musculus fibroblast growth factor 16 (Fgf16), mRNA [NM_030614]	0.51871
AK033273	gb|Mus musculus 15 days embryo male testis cDNA, RIKEN full-length enriched library, clone:8030481P11 product:lysyl-tRNA synthetase, pseudogene 1, full insert sequence. [AK033273]	0.518762
Pdyn	ens|prodynorphin Gene [Source:MGI (curated);Acc:MGI:97535] [ENSMUST00000028883]	0.518822
Asb11	ref|Mus musculus ankyrin repeat and SOCS box-containing 11 (Asb11), mRNA [NM_026853]	0.519521
A330049M08Rik	ref|Mus musculus RIKEN cDNA A330049M08 gene (A330049M08Rik), transcript variant 1, mRNA [NM_145555]	0.519598
Chtf8	ref|Mus musculus CTF8, chromosome transmission fidelity factor 8 homolog (S. cerevisiae) (Chtf8), mRNA [NM_145412]	0.519609
Tmem116	ref|Mus musculus transmembrane protein 116 (Tmem116), transcript variant 3, mRNA [NM_029912]	0.519764
Alpk2	ref|Mus musculus alpha-kinase 2 (Alpk2), mRNA [NM_001037294]	0.520111
Abca9	ref|Mus musculus ATP-binding cassette, sub-family A (ABC1), member 9 (Abca9), mRNA [NM_147220]	0.520203
ENSMUST00000018884	ens|solute carrier family 25, member 35 Gene [Source:MGI (curated);Acc:MGI:1919248] [ENSMUST00000018884]	0.520227
Pex12	ref|Mus musculus peroxisomal biogenesis factor 12 (Pex12), mRNA [NM_134025]	0.520391
Cyp2b10	ref|Mus musculus cytochrome P450, family 2, subfamily b, polypeptide 10 (Cyp2b10), transcript variant 2, mRNA [NM_009999]	0.520445
Kitl	ref|Mus musculus kit ligand (Kitl), mRNA [NM_013598]	0.520596
Mpp7	ref|Mus musculus membrane protein, palmitoylated 7 (MAGUK p55 subfamily member 7) (Mpp7), transcript variant 1, mRNA [NM_001081287]	0.520787
4930570G19Rik	gb|Mus musculus adult male hippocampus cDNA, RIKEN full-length enriched library, clone:C630015G22 product:unclassifiable, full insert sequence. [AK083124]	0.521742
Olfr113	ref|Mus musculus olfactory receptor 113 (Olfr113), mRNA [NM_146289]	0.521826
Cited2	ref|Mus musculus Cbp/p300-interacting transactivator, with Glu/Asp-rich carboxy-terminal domain, 2 (Cited2), mRNA [NM_010828]	0.521933
Dusp19	ref|Mus musculus dual specificity phosphatase 19 (Dusp19), mRNA [NM_024438]	0.52196
Krtap16-8	ref|Mus musculus keratin associated protein 16-8 (Krtap16-8), mRNA [NM_130856]	0.522042
Rfx3	ref|Mus musculus regulatory factor X, 3 (influences HLA class II expression) (Rfx3), transcript variant 1, mRNA [NM_011265]	0.522116
Acvrl1	ref|Mus musculus activin A receptor, type II-like 1 (Acvrl1), mRNA [NM_009612]	0.522184
Scn3a	ref|Mus musculus sodium channel, voltage-gated, type III, alpha (Scn3a), mRNA [NM_018732]	0.52219
Pde6h	ref|Mus musculus phosphodiesterase 6H, cGMP-specific, cone, gamma (Pde6h), mRNA [NM_023898]	0.522211
Kcnq5	ref|Mus musculus potassium voltage-gated channel, subfamily Q, member 5 (Kcnq5), transcript variant 2, mRNA [NM_023872]	0.522249
ENSMUST00000023262	gb|Mus musculus hypothetical secreted protein SST7 mRNA, complete cds. [AY169784]	0.522412
Cited2	ref|Mus musculus Cbp/p300-interacting transactivator, with Glu/Asp-rich carboxy-terminal domain, 2 (Cited2), mRNA [NM_010828]	0.52274
C2cd2l	ref|Mus musculus C2 calcium-dependent domain containing 2-like (C2cd2l), mRNA [NM_027909]	0.523142
Slc9a2	ens|solute carrier family 9 (sodium/hydrogen exchanger), member 2 Gene [Source:MGI Symbol;Acc:MGI:105075] [ENSMUST00000027231]	0.52339
ENSMUST00000126399	ens|leucine rich repeat transmembrane neuronal 4 Gene [Source:MGI (curated);Acc:MGI:2389180] [ENSMUST00000126399]	0.523617
NAP111197-1	Unknown	0.523629
St8sia3	ref|Mus musculus ST8 alpha-N-acetyl-neuraminide alpha-2,8-sialyltransferase 3 (St8sia3), mRNA [NM_009182]	0.523791
Proz	ref|Mus musculus protein Z, vitamin K-dependent plasma glycoprotein (Proz), mRNA [NM_025834]	0.523993
Me2	ref|Mus musculus malic enzyme 2, NAD(+)-dependent, mitochondrial (Me2), nuclear gene encoding mitochondrial protein, mRNA [NM_145494]	0.524127
Tmprss4	ref|Mus musculus transmembrane protease, serine 4 (Tmprss4), mRNA [NM_145403]	0.524296
ENSMUST00000032872	ens|RIKEN cDNA 1700010L04 gene Gene [Source:MGI Symbol;Acc:MGI:1916583] [ENSMUST00000032872]	0.524506
6430584L05	gb|Mus musculus adult male olfactory brain cDNA, RIKEN full-length enriched library, clone:6430584L05 product:unclassifiable, full insert sequence. [AK032533]	0.524846
Zfp174	ref|Mus musculus zinc finger protein 174 (Zfp174), mRNA [NM_001081217]	0.525108
Mpp7	ref|Mus musculus membrane protein, palmitoylated 7 (MAGUK p55 subfamily member 7) (Mpp7), transcript variant 1, mRNA [NM_001081287]	0.525432
Rfx6	ref|Mus musculus regulatory factor X, 6 (Rfx6), transcript variant 2, mRNA [NM_177306]	0.525482
Fhl4	ref|Mus musculus four and a half LIM domains 4 (Fhl4), mRNA [NM_010214]	0.525483
Kitl	ref|Mus musculus kit ligand (Kitl), mRNA [NM_013598]	0.525522
Zfhx4	ref|Mus musculus zinc finger homeodomain 4 (Zfhx4), mRNA [NM_030708]	0.525702
Cecr6	ref|Mus musculus cat eye syndrome chromosome region, candidate 6 homolog (human) (Cecr6), mRNA [NM_033567]	0.525808
Kitl	ref|Mus musculus kit ligand (Kitl), mRNA [NM_013598]	0.526121
Neto1	ens|neuropilin (NRP) and tolloid (TLL)-like 1 Gene [Source:MGI Symbol;Acc:MGI:2180216] [ENSMUST00000058829]	0.526437
Dyrk1b	ref|Mus musculus dual-specificity tyrosine-(Y)-phosphorylation regulated kinase 1b (Dyrk1b), transcript variant 1, mRNA [NM_001037957]	0.526598
Tm4sf5	ref|Mus musculus transmembrane 4 superfamily member 5 (Tm4sf5), mRNA [NM_029360]	0.526687
Phactr1	ref|Mus musculus phosphatase and actin regulator 1 (Phactr1), transcript variant 3, mRNA [NM_001005748]	0.526856
Myo1b	ref|Mus musculus myosin IB (Myo1b), transcript variant 2, mRNA [NM_010863]	0.527325
Six3	ref|Mus musculus sine oculis-related homeobox 3 homolog (Drosophila) (Six3), mRNA [NM_011381]	0.527369
Kcnj2	ref|Mus musculus potassium inwardly-rectifying channel, subfamily J, member 2 (Kcnj2), mRNA [NM_008425]	0.527388
G6pd2	ref|Mus musculus glucose-6-phosphate dehydrogenase 2 (G6pd2), mRNA [NM_019468]	0.527465
Nt5e	ref|Mus musculus 5' nucleotidase, ecto (Nt5e), mRNA [NM_011851]	0.527466
Sult1a1	ref|Mus musculus sulfotransferase family 1A, phenol-preferring, member 1 (Sult1a1), mRNA [NM_133670]	0.527633
Klf16	ref|Mus musculus Kruppel-like factor 16 (Klf16), mRNA [NM_078477]	0.527733
AK042305	gb|Mus musculus 3 days neonate thymus cDNA, RIKEN full-length enriched library, clone:A630080J18 product:unclassifiable, full insert sequence. [AK042305]	0.528166
Tyrp1	ref|Mus musculus tyrosinase-related protein 1 (Tyrp1), mRNA [NM_031202]	0.528307
Nhsl2	ref|Mus musculus NHS-like 2 (Nhsl2), mRNA [NM_001163610]	0.528626
AK049610	gb|Mus musculus 12 days embryo spinal cord cDNA, RIKEN full-length enriched library, clone:C530003P15 product:unclassifiable, full insert sequence. [AK049610]	0.528643
ENSMUST00000136016	ens|RIKEN cDNA C130060K24 gene Gene [Source:MGI Symbol;Acc:MGI:2441881] [ENSMUST00000136016]	0.528724
AK077350	gb|Mus musculus adult male pituitary gland cDNA, RIKEN full-length enriched library, clone:5330434I02 product:unclassifiable, full insert sequence. [AK077350]	0.528735
Fam59a	ref|Mus musculus family with sequence similarity 59, member A (Fam59a), mRNA [NM_001033445]	0.52895
Armc2	gb|Mus musculus 10 days embryo whole body cDNA, RIKEN full-length enriched library, clone:2610018I05 product:hypothetical protein, full insert sequence. [AK011447]	0.529426
Aox4	ref|Mus musculus aldehyde oxidase 4 (Aox4), mRNA [NM_023631]	0.529451
Cd4	ref|Mus musculus CD4 antigen (Cd4), mRNA [NM_013488]	0.529481
Peli3	ref|Mus musculus pellino 3 (Peli3), mRNA [NM_172835]	0.529556
Hrh3	ref|Mus musculus histamine receptor H3 (Hrh3), mRNA [NM_133849]	0.529684
Kitl	ref|Mus musculus kit ligand (Kitl), mRNA [NM_013598]	0.529733
Kitl	ref|Mus musculus kit ligand (Kitl), mRNA [NM_013598]	0.529736
AK046987	gb|Mus musculus 10 days neonate cerebellum cDNA, RIKEN full-length enriched library, clone:B930009I16 product:unclassifiable, full insert sequence. [AK046987]	0.529821
Zar1	ref|Mus musculus zygote arrest 1 (Zar1), mRNA [NM_174877]	0.529882
Olfr1344	ens|olfactory receptor 1344 Gene [Source:MGI Symbol;Acc:MGI:3031178] [ENSMUST00000054781]	0.529889
Kitl	ref|Mus musculus kit ligand (Kitl), mRNA [NM_013598]	0.529918
Lrrtm2	ref|Mus musculus leucine rich repeat transmembrane neuronal 2 (Lrrtm2), mRNA [NM_178005]	0.529946
Frem2	ref|Mus musculus Fras1 related extracellular matrix protein 2 (Frem2), mRNA [NM_172862]	0.530197
4930481B07Rik	gb|Mus musculus adult male testis cDNA, RIKEN full-length enriched library, clone:4930481B07 product:unclassifiable, full insert sequence. [AK015605]	0.530243
Insm1	ref|Mus musculus insulinoma-associated 1 (Insm1), mRNA [NM_016889]	0.530413
Fam5c	ref|Mus musculus family with sequence similarity 5, member C (Fam5c), transcript variant 1, mRNA [NM_153539]	0.530571
ENSMUST00000107080	ens|MCG21374, isoform CRA_aNovel protein ; [Source:UniProtKB/TrEMBL;Acc:A6PWP4] [ENSMUST00000107080]	0.530611
Rhcg	ref|Mus musculus Rhesus blood group-associated C glycoprotein (Rhcg), mRNA [NM_019799]	0.530619
Cited4	ref|Mus musculus Cbp/p300-interacting transactivator, with Glu/Asp-rich carboxy-terminal domain, 4 (Cited4), mRNA [NM_019563]	0.530905
Spc24	ref|Mus musculus SPC24, NDC80 kinetochore complex component, homolog (S. cerevisiae) (Spc24), mRNA [NM_026282]	0.530955
Foxp2	ref|Mus musculus forkhead box P2 (Foxp2), transcript variant 1, mRNA [NM_053242]	0.531294
Otx1	ref|Mus musculus orthodenticle homolog 1 (Drosophila) (Otx1), mRNA [NM_011023]	0.531632
TC1756283	Unknown	0.531914
Ar	ref|Mus musculus androgen receptor (Ar), mRNA [NM_013476]	0.53211
ENSMUST00000103299	ens|T-cell receptor beta, variable 13 Gene [Source:MGI Symbol;Acc:MGI:98587] [ENSMUST00000103299]	0.53215
Smpd3	ref|Mus musculus sphingomyelin phosphodiesterase 3, neutral (Smpd3), mRNA [NM_021491]	0.532241
Actr3b	ref|Mus musculus ARP3 actin-related protein 3 homolog B (yeast) (Actr3b), mRNA [NM_001004365]	0.532401
Rasgef1b	ref|Mus musculus RasGEF domain family, member 1B (Rasgef1b), transcript variant 2, mRNA [NM_181318]	0.532414
Kitl	ref|Mus musculus kit ligand (Kitl), mRNA [NM_013598]	0.532472
Ar	ref|Mus musculus androgen receptor (Ar), mRNA [NM_013476]	0.532671
Wdr37	ref|Mus musculus WD repeat domain 37 (Wdr37), transcript variant 2, mRNA [NM_001039388]	0.532784
Cplx2	ref|Mus musculus complexin 2 (Cplx2), mRNA [NM_009946]	0.532841
9630033F20Rik	ref|Mus musculus RIKEN cDNA 9630033F20 gene (9630033F20Rik), mRNA [NM_177003]	0.53295
AK051986	gb|Mus musculus 12 days embryo eyeball cDNA, RIKEN full-length enriched library, clone:D230030O20 product:dual specificity phosphatase 12, full insert sequence. [AK051986]	0.533008
AK053006	gb|Mus musculus 15 days embryo head cDNA, RIKEN full-length enriched library, clone:D930011H06 product:hypothetical protein, full insert sequence. [AK053006]	0.533078
Plcb2	ref|Mus musculus phospholipase C, beta 2 (Plcb2), mRNA [NM_177568]	0.53331
2610301H18Rik	gb|Mus musculus 10 days embryo whole body cDNA, RIKEN full-length enriched library, clone:2610301H18 product:hypothetical protein, full insert sequence. [AK011956]	0.533417
Hhip	ref|Mus musculus Hedgehog-interacting protein (Hhip), mRNA [NM_020259]	0.533499
Ppp1r14d	ref|Mus musculus protein phosphatase 1, regulatory (inhibitor) subunit 14D (Ppp1r14d), mRNA [NM_028104]	0.533619
Cmbl	ref|Mus musculus carboxymethylenebutenolidase-like (Pseudomonas) (Cmbl), mRNA [NM_181588]	0.533633
4930432K21Rik	ref|Mus musculus RIKEN cDNA 4930432K21 gene (4930432K21Rik), transcript variant 1, mRNA [NM_029045]	0.533731
AK034311	gb|Mus musculus adult male diencephalon cDNA, RIKEN full-length enriched library, clone:9330175O04 product:unclassifiable, full insert sequence. [AK034311]	0.533898
Smpd3	ref|Mus musculus sphingomyelin phosphodiesterase 3, neutral (Smpd3), mRNA [NM_021491]	0.5339
1110018G07Rik	ref|Mus musculus RIKEN cDNA 1110018G07 gene (1110018G07Rik), mRNA [NM_178065]	0.533965
Cd4	ref|Mus musculus CD4 antigen (Cd4), mRNA [NM_013488]	0.534069
Dcx	ref|Mus musculus doublecortin (Dcx), transcript variant 4, mRNA [NM_010025]	0.534238
A930005K07Rik	gb|Mus musculus adult retina cDNA, RIKEN full-length enriched library, clone:A930005K07 product:unclassifiable, full insert sequence. [AK080704]	0.534241
Cacna1e	ref|Mus musculus calcium channel, voltage-dependent, R type, alpha 1E subunit (Cacna1e), mRNA [NM_009782]	0.534304
AK038432	gb|Mus musculus adult male hypothalamus cDNA, RIKEN full-length enriched library, clone:A230010C23 product:unclassifiable, full insert sequence. [AK038432]	0.534336
Bmp2	ref|Mus musculus bone morphogenetic protein 2 (Bmp2), mRNA [NM_007553]	0.534601
Tgfa	ref|Mus musculus transforming growth factor alpha (Tgfa), mRNA [NM_031199]	0.534612
Lrrc3	ref|Mus musculus leucine rich repeat containing 3 (Lrrc3), mRNA [NM_145152]	0.53463
Kitl	ref|Mus musculus kit ligand (Kitl), mRNA [NM_013598]	0.534838
Fam175a	ref|Mus musculus family with sequence similarity 175, member A (Fam175a), mRNA [NM_172405]	0.534933
Wdr37	ref|Mus musculus WD repeat domain 37 (Wdr37), transcript variant 2, mRNA [NM_001039388]	0.535935
Ar	ref|Mus musculus androgen receptor (Ar), mRNA [NM_013476]	0.535992
Dido1	ref|Mus musculus death inducer-obliterator 1 (Dido1), transcript variant 1, mRNA [NM_011805]	0.536262
Adra2a	ref|Mus musculus adrenergic receptor, alpha 2a (Adra2a), mRNA [NM_007417]	0.536364
Thsd7a	ref|Mus musculus thrombospondin, type I, domain containing 7A (Thsd7a), mRNA [NM_001164805]	0.536802
Ccdc3	ref|Mus musculus coiled-coil domain containing 3 (Ccdc3), mRNA [NM_028804]	0.536834
2010013B24Rik	gb|Mus musculus adult male small intestine cDNA, RIKEN full-length enriched library, clone:2010013B24 product:unclassifiable, full insert sequence. [AK008222]	0.536901
Acvr1c	ref|Mus musculus activin A receptor, type IC (Acvr1c), transcript variant 2, mRNA [NM_001033369]	0.537046
Pnma2	ref|Mus musculus paraneoplastic antigen MA2 (Pnma2), mRNA [NM_175498]	0.537386
A330050B17Rik	ref|Mus musculus RIKEN cDNA A330050B17 gene (A330050B17Rik), non-coding RNA [NR_029456]	0.537397
ENSMUST00000087085	ens|Nance-Horan syndrome (human) Gene [Source:MGI (curated);Acc:MGI:2684894] [ENSMUST00000087085]	0.537402
Gatsl3	ref|Mus musculus GATS protein-like 3 (Gatsl3), mRNA [NM_028022]	0.537429
Ptpn20	ref|Mus musculus protein tyrosine phosphatase, non-receptor type 20 (Ptpn20), mRNA [NM_008978]	0.53781
4932411E22Rik	ref|Mus musculus RIKEN cDNA 4932411E22 gene (4932411E22Rik), mRNA [NM_172534]	0.538123
AK045932	gb|Mus musculus adult male corpora quadrigemina cDNA, RIKEN full-length enriched library, clone:B230324L04 product:unclassifiable, full insert sequence. [AK045932]	0.538416
Chst5	gb|Mus musculus intestine N-acetylglucosamine 6-O-sulfotransferase (I-GlcNAc-6-ST) mRNA, complete cds. [AF176840]	0.538649
Prkar2b	ref|Mus musculus protein kinase, cAMP dependent regulatory, type II beta (Prkar2b), mRNA [NM_011158]	0.538854
8030462N17Rik	gb|Mus musculus 16 days embryo head cDNA, RIKEN full-length enriched library, clone:C130075L17 product:hypothetical protein, full insert sequence. [AK163840]	0.538937
Nfatc2	ref|Mus musculus nuclear factor of activated T-cells, cytoplasmic, calcineurin-dependent 2 (Nfatc2), transcript variant 2, mRNA [NM_001037177]	0.53896
Phyhip	ref|Mus musculus phytanoyl-CoA hydroxylase interacting protein (Phyhip), mRNA [NM_145981]	0.539748
Mpst	ref|Mus musculus mercaptopyruvate sulfurtransferase (Mpst), nuclear gene encoding mitochondrial protein, transcript variant 1, mRNA [NM_138670]	0.53993
Limd2	ref|Mus musculus LIM domain containing 2 (Limd2), mRNA [NM_172397]	0.539932
Aasdh	ref|Mus musculus aminoadipate-semialdehyde dehydrogenase (Aasdh), mRNA [NM_173765]	0.539932
4930570G19Rik	gb|Mus musculus adult male testis cDNA, RIKEN full-length enriched library, clone:4930570G19 product:unclassifiable, full insert sequence. [AK016265]	0.539934
9430020K01Rik	gb|Mus musculus 18-day embryo whole body cDNA, RIKEN full-length enriched library, clone:1110056P05 product:unclassifiable, full insert sequence. [AK004276]	0.540045
Smarcd1	ref|Mus musculus SWI/SNF related, matrix associated, actin dependent regulator of chromatin, subfamily d, member 1 (Smarcd1), mRNA [NM_031842]	0.54011
Igsf11	ref|Mus musculus immunoglobulin superfamily, member 11 (Igsf11), mRNA [NM_170599]	0.540164
Tgfa	ref|Mus musculus transforming growth factor alpha (Tgfa), mRNA [NM_031199]	0.540561
Kitl	ref|Mus musculus kit ligand (Kitl), mRNA [NM_013598]	0.540715
Mettl14	gb|Mus musculus adult male hippocampus cDNA, RIKEN full-length enriched library, clone:C630023I10 product:KIAA1627 PROTEIN (FRAGMENT) homolog [Homo sapiens], full insert sequence. [AK083169]	0.540952
Gli3	ref|Mus musculus GLI-Kruppel family member GLI3 (Gli3), mRNA [NM_008130]	0.541318
1110018G07Rik	ref|Mus musculus RIKEN cDNA 1110018G07 gene (1110018G07Rik), mRNA [NM_178065]	0.541562
A330032P22Rik	gb|Mus musculus adult male spinal cord cDNA, RIKEN full-length enriched library, clone:A330032P22 product:unclassifiable, full insert sequence. [AK039367]	0.541604
Sec22a	ref|Mus musculus SEC22 vesicle trafficking protein homologe A (S. cerevisiae) (Sec22a), mRNA [NM_133704]	0.5418
Akap5	ref|Mus musculus A kinase (PRKA) anchor protein 5 (Akap5), mRNA [NM_001101471]	0.542252
Sgk3	ref|Mus musculus serum/glucocorticoid regulated kinase 3 (Sgk3), transcript variant 1, mRNA [NM_133220]	0.542269
Adcy3	ref|Mus musculus adenylate cyclase 3 (Adcy3), transcript variant 1, mRNA [NM_138305]	0.542404
Pnma2	ref|Mus musculus paraneoplastic antigen MA2 (Pnma2), mRNA [NM_175498]	0.542733
Pcdhb13	ref|Mus musculus protocadherin beta 13 (Pcdhb13), mRNA [NM_053138]	0.54313
Ptch1	ens|patched homolog 1 Gene [Source:MGI Symbol;Acc:MGI:105373] [ENSMUST00000021921]	0.543153
4931414P19Rik	ref|Mus musculus RIKEN cDNA 4931414P19 gene (4931414P19Rik), mRNA [NM_028890]	0.543234
Thap2	ref|Mus musculus THAP domain containing, apoptosis associated protein 2 (Thap2), mRNA [NM_025780]	0.543287
Ar	ref|Mus musculus androgen receptor (Ar), mRNA [NM_013476]	0.543297
Atp10a	ref|Mus musculus ATPase, class V, type 10A (Atp10a), mRNA [NM_009728]	0.543457
Ldoc1	ref|Mus musculus leucine zipper, down-regulated in cancer 1 (Ldoc1), mRNA [NM_001018087]	0.543478
Tnik	ref|Mus musculus TRAF2 and NCK interacting kinase (Tnik), transcript variant 1, mRNA [NM_026910]	0.543526
Mup8	ref|Mus musculus major urinary protein 8 (Mup8), mRNA [NM_001134676]	0.543559
Cnr1	ref|Mus musculus cannabinoid receptor 1 (brain) (Cnr1), mRNA [NM_007726]	0.54365
Bace2	ref|Mus musculus beta-site APP-cleaving enzyme 2 (Bace2), mRNA [NM_019517]	0.543675
Bnipl	ref|Mus musculus BCL2/adenovirus E1B 19kD interacting protein like (Bnipl), transcript variant 1, mRNA [NM_134253]	0.543772
1810012P15Rik	ref|Mus musculus RIKEN cDNA 1810012P15 gene (1810012P15Rik), mRNA [NM_001076681]	0.543792
ENSMUST00000066154	ens|RIKEN cDNA 4732444A12 gene Gene [Source:MGI Symbol;Acc:MGI:3698431] [ENSMUST00000066154]	0.544116
Shisa9	ref|Mus musculus shisa homolog 9 (Xenopus laevis) (Shisa9), transcript variant 2, mRNA [NM_001174086]	0.544243
Nat1	ref|Mus musculus N-acetyl transferase 1 (Nat1), mRNA [NM_008673]	0.54431
Strada	ref|Mus musculus STE20-related kinase adaptor alpha (Strada), mRNA [NM_028126]	0.544363
Arhgap24	gb|Mus musculus 15 days embryo head cDNA, RIKEN full-length enriched library, clone:D930017J21 product:unclassifiable, full insert sequence. [AK086270]	0.544584
Zfp467	ref|Mus musculus zinc finger protein 467 (Zfp467), transcript variant 1, mRNA [NM_020589]	0.544606
Meis3	ref|Mus musculus Meis homeobox 3 (Meis3), mRNA [NM_008627]	0.544662
Cpa6	ref|Mus musculus carboxypeptidase A6 (Cpa6), mRNA [NM_177834]	0.54492
BC024137	gb|Mus musculus cDNA sequence BC024137, mRNA (cDNA clone IMAGE:5136153), partial cds. [BC024137]	0.544938
Sox17	gb|Mus musculus 12 days embryo spinal ganglion cDNA, RIKEN full-length enriched library, clone:D130041E14 product:inferred: SRY-box containing gene 17 / unnamed protein product {Homo sapiens}, full insert sequence. [AK051370]	0.544945
Zfp879	ref|Mus musculus zinc figer protein 879 (Zfp879), mRNA [NM_173387]	0.544981
Syne1	gb|Mus musculus 16 days neonate cerebellum cDNA, RIKEN full-length enriched library, clone:9630055K23 product:unclassifiable, full insert sequence. [AK036310]	0.545122
Ar	ref|Mus musculus androgen receptor (Ar), mRNA [NM_013476]	0.545582
Zfp804a	ref|Mus musculus zinc finger protein 804A (Zfp804a), mRNA [NM_175513]	0.545731
4930572J05Rik	ref|Mus musculus RIKEN cDNA 4930572J05 gene (4930572J05Rik), mRNA [NM_198607]	0.545802
TC1677218	Unknown	0.545941
Zfp462	ref|Mus musculus zinc finger protein 462 (Zfp462), mRNA [NM_172867]	0.545995
Trappc6a	gb|Mus musculus adult male testis cDNA, RIKEN full-length enriched library, clone:4930519D19 product:unclassifiable, full insert sequence. [AK015839]	0.546047
1700072H12Rik	gb|Mus musculus adult male testis cDNA, RIKEN full-length enriched library, clone:1700072H12 product:hypothetical protein, full insert sequence. [AK006938]	0.546143
AK089822	gb|Mus musculus activated spleen cDNA, RIKEN full-length enriched library, clone:F830028O20 product:unclassifiable, full insert sequence. [AK089822]	0.546848
Tcrb-J	gb|M.musculus thymocyte mRNA for T-cell antigen receptor chain (86T1). [X00438]	0.546889
9430020K01Rik	ref|Mus musculus RIKEN cDNA 9430020K01 gene (9430020K01Rik), mRNA [NM_001081963]	0.546892
9030409G11Rik	ref|Mus musculus RIKEN cDNA 9030409G11 gene (9030409G11Rik), transcript variant 3, mRNA [NM_001109685]	0.547062
Pde1c	ref|Mus musculus phosphodiesterase 1C (Pde1c), transcript variant 1, mRNA [NM_011054]	0.547176
Sbk1	ref|Mus musculus SH3-binding kinase 1 (Sbk1), mRNA [NM_145587]	0.547279
Bmp2	ref|Mus musculus bone morphogenetic protein 2 (Bmp2), mRNA [NM_007553]	0.547451
Omd	ref|Mus musculus osteomodulin (Omd), mRNA [NM_012050]	0.547477
Slc6a6	ref|Mus musculus solute carrier family 6 (neurotransmitter transporter, taurine), member 6 (Slc6a6), mRNA [NM_009320]	0.547746
Ankrd43	ref|Mus musculus ankyrin repeat domain 43 (Ankrd43), mRNA [NM_183173]	0.547838
9630033F20Rik	ref|Mus musculus RIKEN cDNA 9630033F20 gene (9630033F20Rik), mRNA [NM_177003]	0.548039
Rhobtb2	ref|Mus musculus Rho-related BTB domain containing 2 (Rhobtb2), mRNA [NM_153514]	0.548152
Foxa2	ref|Mus musculus forkhead box A2 (Foxa2), mRNA [NM_010446]	0.548191
Tbc1d10c	ref|Mus musculus TBC1 domain family, member 10c (Tbc1d10c), mRNA [NM_178650]	0.548255
Mri1	ens|methylthioribose-1-phosphate isomerase homolog (S. cerevisiae) Gene [Source:MGI (curated);Acc:MGI:1915123] [ENSMUST00000126435]	0.548274
Patl2	ref|Mus musculus protein associated with topoisomerase II homolog 2 (yeast) (Patl2), mRNA [NM_026251]	0.548286
Akap1	ref|Mus musculus A kinase (PRKA) anchor protein 1 (Akap1), nuclear gene encoding mitochondrial protein, transcript variant 2, mRNA [NM_001042541]	0.548749
Itgb1bp1	ref|Mus musculus integrin beta 1 binding protein 1 (Itgb1bp1), mRNA [NM_008403]	0.5488
Nrarp	ref|Mus musculus Notch-regulated ankyrin repeat protein (Nrarp), mRNA [NM_025980]	0.548958
Syne1	ref|Mus musculus synaptic nuclear envelope 1 (Syne1), transcript variant 1, mRNA [NM_153399]	0.549013
Raver2	ref|Mus musculus ribonucleoprotein, PTB-binding 2 (Raver2), mRNA [NM_183024]	0.549181
Atpbd4	ref|Mus musculus ATP binding domain 4 (Atpbd4), mRNA [NM_025675]	0.549389
Pcdhb10	ref|Mus musculus protocadherin beta 10 (Pcdhb10), mRNA [NM_053135]	0.549782
Akap9	ref|Mus musculus A kinase (PRKA) anchor protein (yotiao) 9 (Akap9), mRNA [NM_194462]	0.549957
Serpinb8	ref|Mus musculus serine (or cysteine) peptidase inhibitor, clade B, member 8 (Serpinb8), transcript variant 1, mRNA [NM_011459]	0.549983
Inpp5j	ref|Mus musculus inositol polyphosphate 5-phosphatase J (Inpp5j), mRNA [NM_172439]	0.550325
Meis2	ref|Mus musculus Meis homeobox 2 (Meis2), transcript variant 2, mRNA [NM_010825]	0.550514
Bai3	ref|Mus musculus brain-specific angiogenesis inhibitor 3 (Bai3), mRNA [NM_175642]	0.550836
Adra2a	ref|Mus musculus adrenergic receptor, alpha 2a (Adra2a), mRNA [NM_007417]	0.550936
Fam184b	ref|Mus musculus family with sequence similarity 184, member B (Fam184b), mRNA [NM_021416]	0.551017
Tnik	gb|Mus musculus 0 day neonate head cDNA, RIKEN full-length enriched library, clone:4831440I19 product:unclassifiable, full insert sequence. [AK029245]	0.55117
Zswim6	ref|Mus musculus zinc finger, SWIM domain containing 6 (Zswim6), mRNA [NM_145456]	0.551184
Dusp19	ref|Mus musculus dual specificity phosphatase 19 (Dusp19), mRNA [NM_024438]	0.551389
Lmo2	ref|Mus musculus LIM domain only 2 (Lmo2), transcript variant 1, mRNA [NM_008505]	0.551474
X99384	ref|Mus musculus cDNA sequence X99384 (X99384), mRNA [NM_013753]	0.551489
Ar	ref|Mus musculus androgen receptor (Ar), mRNA [NM_013476]	0.55183
AK030821	gb|Mus musculus adult male thymus cDNA, RIKEN full-length enriched library, clone:5830412L03 product:unclassifiable, full insert sequence. [AK030821]	0.551845
3100003M19Rik	gb|Mus musculus 13 days embryo head cDNA, RIKEN full-length enriched library, clone:3100003M19 product:hypothetical protein, full insert sequence. [AK013928]	0.552048
Lhx8	ref|Mus musculus LIM homeobox protein 8 (Lhx8), mRNA [NM_010713]	0.552107
Mettl8	ref|Mus musculus methyltransferase like 8 (Mettl8), transcript variant a, mRNA [NM_145524]	0.552237
B230369F24Rik	gb|Mus musculus adult male corpora quadrigemina cDNA, RIKEN full-length enriched library, clone:B230369F24 product:similar to RIBOSOMAL PROTEIN L27A (RIBOSMAL PROTEIN L27A) [Mus musculus], full insert sequence. [AK046316]	0.552268
Oprm1	ref|Mus musculus opioid receptor, mu 1 (Oprm1), mRNA [NM_001039652]	0.552409
Syt2	ref|Mus musculus synaptotagmin II (Syt2), mRNA [NM_009307]	0.552455
Atp13a5	ref|Mus musculus ATPase type 13A5 (Atp13a5), mRNA [NM_175650]	0.552713
Cnnm3	ref|Mus musculus cyclin M3 (Cnnm3), transcript variant 2, mRNA [NM_001039551]	0.553195
2810405F15Rik	ref|Mus musculus RIKEN cDNA 2810405F15 gene (2810405F15Rik), non-coding RNA [NR_033447]	0.553529
ENSMUST00000052354	ens|RIKEN cDNA C130071C03 gene Gene [Source:MGI Symbol;Acc:MGI:2443574] [ENSMUST00000052354]	0.553675
2200002K05Rik	ref|Mus musculus RIKEN cDNA 2200002K05 gene (2200002K05Rik), mRNA [NM_026955]	0.553713
Plekhh2	ref|Mus musculus pleckstrin homology domain containing, family H (with MyTH4 domain) member 2 (Plekhh2), mRNA [NM_177606]	0.55382
Akap9	ref|Mus musculus A kinase (PRKA) anchor protein (yotiao) 9 (Akap9), mRNA [NM_194462]	0.553861
Fcna	ref|Mus musculus ficolin A (Fcna), mRNA [NM_007995]	0.553959
ENSMUST00000078094	ens|transmembrane protein 116 Gene [Source:MGI (curated);Acc:MGI:1924712] [ENSMUST00000078094]	0.554145
D130040H23Rik	ref|Mus musculus RIKEN cDNA D130040H23 gene (D130040H23Rik), mRNA [NM_172491]	0.55415
1700001G17Rik	ref|Mus musculus RIKEN cDNA 1700001G17 gene (1700001G17Rik), non-coding RNA [NR_033199]	0.554414
4833428M15Rik	gb|Mus musculus 0 day neonate head cDNA, RIKEN full-length enriched library, clone:4833428M15 product:unclassifiable, full insert sequence. [AK014787]	0.554488
Adamts3	ref|Mus musculus a disintegrin-like and metallopeptidase (reprolysin type) with thrombospondin type 1 motif, 3 (Adamts3), transcript variant 1, mRNA [NM_177872]	0.55452
Crybb1	ref|Mus musculus crystallin, beta B1 (Crybb1), mRNA [NM_023695]	0.554756
Il17rc	ref|Mus musculus interleukin 17 receptor C (Il17rc), mRNA [NM_134159]	0.554819
Mfsd9	ref|Mus musculus major facilitator superfamily domain containing 9 (Mfsd9), mRNA [NM_172499]	0.554827
Vsx2	ref|Mus musculus visual system homeobox 2 (Vsx2), mRNA [NM_007701]	0.555014
Myot	ref|Mus musculus myotilin (Myot), mRNA [NM_001033621]	0.555558
Capza3	ref|Mus musculus capping protein (actin filament) muscle Z-line, alpha 3 (Capza3), mRNA [NM_007605]	0.555661
Sh3d20	ref|Mus musculus SH3 domain containing 20 (Sh3d20), mRNA [NM_183288]	0.555945
Drp2	ref|Mus musculus dystrophin related protein 2 (Drp2), mRNA [NM_010078]	0.556285
Lgals12	ref|Mus musculus lectin, galactose binding, soluble 12 (Lgals12), mRNA [NM_019516]	0.556294
ENSMUST00000141504	ens|RecQ protein-like Gene [Source:MGI (curated);Acc:MGI:103021] [ENSMUST00000141504]	0.556372
Rfx4	ref|Mus musculus regulatory factor X, 4 (influences HLA class II expression) (Rfx4), transcript variant 1, mRNA [NM_001024918]	0.556495
Gng7	ref|Mus musculus guanine nucleotide binding protein (G protein), gamma 7 (Gng7), transcript variant 1, mRNA [NM_001038655]	0.556558
Pglyrp3	ref|Mus musculus peptidoglycan recognition protein 3 (Pglyrp3), mRNA [NM_207247]	0.556831
1110008J03Rik	ref|Mus musculus RIKEN cDNA 1110008J03 gene (1110008J03Rik), mRNA [NM_029096]	0.557041
Pcdhb19	ref|Mus musculus protocadherin beta 19 (Pcdhb19), mRNA [NM_053144]	0.557276
Sln	ref|Mus musculus sarcolipin (Sln), mRNA [NM_025540]	0.557489
Cyp3a11	ref|Mus musculus cytochrome P450, family 3, subfamily a, polypeptide 11 (Cyp3a11), mRNA [NM_007818]	0.557747
Trerf1	ref|Mus musculus transcriptional regulating factor 1 (Trerf1), transcript variant 2, mRNA [NM_172622]	0.557981
2310022B05Rik	ref|Mus musculus RIKEN cDNA 2310022B05 gene (2310022B05Rik), mRNA [NM_175149]	0.558472
Nfatc2	gb|Mus musculus 16 days embryo head cDNA, RIKEN full-length enriched library, clone:C130082H17 product:nuclear factor of activated T-cells, cytoplasmic 2, full insert sequence. [AK081853]	0.558769
Zfp599	ref|Mus musculus zinc finger protein 599 (Zfp599), mRNA [NM_181419]	0.559078
D430042O09Rik	ref|Mus musculus RIKEN cDNA D430042O09 gene (D430042O09Rik), mRNA [NM_001081022]	0.559105
Kirrel3	ref|Mus musculus kin of IRRE like 3 (Drosophila) (Kirrel3), mRNA [NM_026324]	0.559389
Wdr8	ref|Mus musculus WD repeat domain 8 (Wdr8), mRNA [NM_021499]	0.559433
Fbxo3	ref|Mus musculus F-box protein 3 (Fbxo3), transcript variant 1, mRNA [NM_212433]	0.559458
Mlph	ref|Mus musculus melanophilin (Mlph), mRNA [NM_053015]	0.559483
Gm5148	ref|Mus musculus predicted gene 5148 (Gm5148), mRNA [NM_198657]	0.559652
Onecut2	ref|Mus musculus one cut domain, family member 2 (Onecut2), mRNA [NM_194268]	0.559743
Fmo5	ref|Mus musculus flavin containing monooxygenase 5 (Fmo5), transcript variant 3, mRNA [NM_010232]	0.559768
A430108G06Rik	gb|Mus musculus adult male hypothalamus cDNA, RIKEN full-length enriched library, clone:A230049K09 product:unclassifiable, full insert sequence. [AK038603]	0.560007
Accn2	ref|Mus musculus amiloride-sensitive cation channel 2, neuronal (Accn2), mRNA [NM_009597]	0.560061
Lrrtm3	ref|Mus musculus leucine rich repeat transmembrane neuronal 3 (Lrrtm3), mRNA [NM_178678]	0.560143
TC1658472	tc|Q25015_9VEST (Q25015) Lysin precursor, partial (9%) [TC1658472]	0.560724
4930524B15Rik	ref|Mus musculus RIKEN cDNA 4930524B15 gene (4930524B15Rik), mRNA [NM_026262]	0.561037
Neurod4	ref|Mus musculus neurogenic differentiation 4 (Neurod4), mRNA [NM_007501]	0.561129
1810049H13Rik	ref|Mus musculus RIKEN cDNA 1810049H13 gene (1810049H13Rik), mRNA [NM_025560]	0.561424
Lin28b	ref|Mus musculus lin-28 homolog B (C. elegans) (Lin28b), mRNA [NM_001031772]	0.561581
Lpl	ref|Mus musculus lipoprotein lipase (Lpl), mRNA [NM_008509]	0.561694
Gm4926	ref|Mus musculus predicted gene 4926 (Gm4926), non-coding RNA [NR_028066]	0.562039
Grap2	ref|Mus musculus GRB2-related adaptor protein 2 (Grap2), mRNA [NM_010815]	0.562044
Ptger2	ref|Mus musculus prostaglandin E receptor 2 (subtype EP2) (Ptger2), mRNA [NM_008964]	0.562053
Crym	ref|Mus musculus crystallin, mu (Crym), mRNA [NM_016669]	0.562057
P2ry13	ref|Mus musculus purinergic receptor P2Y, G-protein coupled 13 (P2ry13), mRNA [NM_028808]	0.562329
Shb	ref|Mus musculus src homology 2 domain-containing transforming protein B (Shb), mRNA [NM_001033306]	0.562405
ENSMUST00000140845	ens|adaptor-related protein complex 1, sigma 2 subunit Gene [Source:MGI (curated);Acc:MGI:1889383] [ENSMUST00000140845]	0.562409
Fam65b	ref|Mus musculus family with sequence similarity 65, member B (Fam65b), transcript variant 1, mRNA [NM_029679]	0.562448
Fcgbp	ref|Mus musculus Fc fragment of IgG binding protein (Fcgbp), mRNA [NM_001122603]	0.562576
A130010J15Rik	ref|Mus musculus RIKEN cDNA A130010J15 gene (A130010J15Rik), transcript variant 1, mRNA [NM_181048]	0.562763
Fgf10	ref|Mus musculus fibroblast growth factor 10 (Fgf10), mRNA [NM_008002]	0.563071
BC006965	ref|Mus musculus cDNA sequence BC006965 (BC006965), non-coding RNA [NR_024085]	0.563324
Fam84a	ref|Mus musculus family with sequence similarity 84, member A (Fam84a), mRNA [NM_029007]	0.563352
Hdac9	gb|Mus musculus mRNA for mKIAA0744 protein. [AK173017]	0.563557
Kif7	ref|Mus musculus kinesin family member 7 (Kif7), mRNA [NM_010626]	0.563695
Lsm14b	ref|Mus musculus LSM14 homolog B (SCD6, S. cerevisiae) (Lsm14b), mRNA [NM_177727]	0.5638
Rap2b	ref|Mus musculus RAP2B, member of RAS oncogene family (Rap2b), mRNA [NM_028712]	0.563812
Dgkb	gb|Mus musculus mRNA for mKIAA0718 protein. [AK122355]	0.563834
Bad	gb|Mus musculus 0 day neonate head cDNA, RIKEN full-length enriched library, clone:4833429M11 product:Bcl-associated death promoter, full insert sequence. [AK029400]	0.563865
Amdhd2	gb|Mus musculus adult male olfactory brain cDNA, RIKEN full-length enriched library, clone:6430547H16 product:hypothetical Metallo-dependent hydrolase, composite containing protein, full insert sequence. [AK078259]	0.564389
Col6a4	ref|Mus musculus collagen, type VI, alpha 4 (Col6a4), mRNA [NM_026763]	0.564502
Apoc3	ref|Mus musculus apolipoprotein C-III (Apoc3), mRNA [NM_023114]	0.56469
ENSMUST00000123285	ens|RIKEN cDNA 9430031J16 gene Gene [Source:MGI Symbol;Acc:MGI:2443135] [ENSMUST00000123285]	0.564802
Fgf10	ref|Mus musculus fibroblast growth factor 10 (Fgf10), mRNA [NM_008002]	0.564807
Nudt6	ref|Mus musculus nudix (nucleoside diphosphate linked moiety X)-type motif 6 (Nudt6), mRNA [NM_153561]	0.564831
40972	ref|Mus musculus membrane-associated ring finger (C3HC4) 4 (March4), mRNA [NM_001045533]	0.56491
Icam5	ref|Mus musculus intercellular adhesion molecule 5, telencephalin (Icam5), mRNA [NM_008319]	0.56494
Ppp1r9a	ref|Mus musculus protein phosphatase 1, regulatory (inhibitor) subunit 9A (Ppp1r9a), mRNA [NM_181595]	0.565204
Syne1	ref|Mus musculus synaptic nuclear envelope 1 (Syne1), transcript variant 3, mRNA [NM_001079686]	0.565355
6330415G19Rik	gb|Mus musculus adult male medulla oblongata cDNA, RIKEN full-length enriched library, clone:6330415G19 product:hypothetical protein, full insert sequence. [AK031835]	0.565395
Ar	ref|Mus musculus androgen receptor (Ar), mRNA [NM_013476]	0.565446
Ppp1r1a	ref|Mus musculus protein phosphatase 1, regulatory (inhibitor) subunit 1A (Ppp1r1a), mRNA [NM_021391]	0.565479
Zfp521	ref|Mus musculus zinc finger protein 521 (Zfp521), mRNA [NM_145492]	0.565625
AK086261	gb|Mus musculus 15 days embryo head cDNA, RIKEN full-length enriched library, clone:D930017B02 product:unclassifiable, full insert sequence. [AK086261]	0.565912
Kcnh8	ref|Mus musculus potassium voltage-gated channel, subfamily H (eag-related), member 8 (Kcnh8), mRNA [NM_001031811]	0.566034
2310061J03Rik	ref|Mus musculus RIKEN cDNA 2310061J03 gene (2310061J03Rik), non-coding RNA [NR_027965]	0.566365
Prkcq	ref|Mus musculus protein kinase C, theta (Prkcq), mRNA [NM_008859]	0.566385
Th	ref|Mus musculus tyrosine hydroxylase (Th), mRNA [NM_009377]	0.566601
Ankrd43	ref|Mus musculus ankyrin repeat domain 43 (Ankrd43), mRNA [NM_183173]	0.566667
Rab3d	ref|Mus musculus RAB3D, member RAS oncogene family (Rab3d), mRNA [NM_031874]	0.566856
A_52_P981179	Unknown	0.566919
Lfng	ref|Mus musculus LFNG O-fucosylpeptide 3-beta-N-acetylglucosaminyltransferase (Lfng), mRNA [NM_008494]	0.566927
Abcd1	gb|Mus musculus ATP-binding cassette protein (Abcd1) mRNA, partial cds. [AF213385]	0.566971
4930538E20Rik	gb|Mus musculus adult male testis cDNA, RIKEN full-length enriched library, clone:4930538E20 product:unclassifiable, full insert sequence. [AK019722]	0.567102
Ppp1r3e	ref|Mus musculus protein phosphatase 1, regulatory (inhibitor) subunit 3E (Ppp1r3e), mRNA [NM_001167908]	0.567108
Prkch	ref|Mus musculus protein kinase C, eta (Prkch), mRNA [NM_008856]	0.567482
Ifne	ref|Mus musculus interferon epsilon (Ifne), mRNA [NM_177348]	0.567865
Rnf165	ref|Mus musculus ring finger protein 165 (Rnf165), mRNA [NM_001164504]	0.567878
F12	ref|Mus musculus coagulation factor XII (Hageman factor) (F12), mRNA [NM_021489]	0.567966
ENSMUST00000062283	ens|RIKEN cDNA 2900052L18 gene Gene [Source:MGI Symbol;Acc:MGI:1924085] [ENSMUST00000062283]	0.568078
Dpy19l3	ref|Mus musculus dpy-19-like 3 (C. elegans) (Dpy19l3), mRNA [NM_178704]	0.568187
Theg	ref|Mus musculus testicular haploid expressed gene (Theg), transcript variant 1, mRNA [NM_011583]	0.568718
Cdc23	ref|Mus musculus CDC23 (cell division cycle 23, yeast, homolog) (Cdc23), mRNA [NM_178347]	0.568773
AK043488	gb|Mus musculus 7 days neonate cerebellum cDNA, RIKEN full-length enriched library, clone:A730099H18 product:unclassifiable, full insert sequence. [AK043488]	0.568819
Adam23	ref|Mus musculus a disintegrin and metallopeptidase domain 23 (Adam23), transcript variant 2, mRNA [NM_011780]	0.568962
Slc4a4	ref|Mus musculus solute carrier family 4 (anion exchanger), member 4 (Slc4a4), transcript variant 1, mRNA [NM_018760]	0.569098
Me3	ref|Mus musculus malic enzyme 3, NADP(+)-dependent, mitochondrial (Me3), nuclear gene encoding mitochondrial protein, mRNA [NM_181407]	0.569218
AK085581	gb|Mus musculus 0 day neonate kidney cDNA, RIKEN full-length enriched library, clone:D630043N01 product:unclassifiable, full insert sequence. [AK085581]	0.569224
Zfp78	ref|Mus musculus zinc finger protein 78 (Zfp78), transcript variant 2, mRNA [NM_177888]	0.569266
Gpr18	ref|Mus musculus G protein-coupled receptor 18 (Gpr18), mRNA [NM_182806]	0.569655
AK043053	gb|Mus musculus 7 days neonate cerebellum cDNA, RIKEN full-length enriched library, clone:A730051G09 product:unclassifiable, full insert sequence. [AK043053]	0.570036
4933417A18Rik	ref|Mus musculus RIKEN cDNA 4933417A18 gene (4933417A18Rik), mRNA [NM_025750]	0.570289
Sox21	ref|Mus musculus SRY-box containing gene 21 (Sox21), mRNA [NM_177753]	0.570364
4930524L23Rik	ref|Mus musculus RIKEN cDNA 4930524L23 gene (4930524L23Rik), non-coding RNA [NR_029473]	0.570501
A_52_P700200	Unknown	0.57058
Pkp2	ref|Mus musculus plakophilin 2 (Pkp2), mRNA [NM_026163]	0.570802
Myom3	ref|Mus musculus myomesin family, member 3 (Myom3), mRNA [NM_001085509]	0.570806
C1qtnf9	ref|Mus musculus C1q and tumor necrosis factor related protein 9 (C1qtnf9), mRNA [NM_183175]	0.570875
Art3	ref|Mus musculus ADP-ribosyltransferase 3 (Art3), mRNA [NM_181728]	0.571051
AK035857	gb|Mus musculus 16 days neonate cerebellum cDNA, RIKEN full-length enriched library, clone:9630011G23 product:unclassifiable, full insert sequence. [AK035857]	0.571402
Fam186b	ref|Mus musculus family with sequence similarity 186, member B (Fam186b), mRNA [NM_001081254]	0.571873
Mus81	ref|Mus musculus MUS81 endonuclease homolog (yeast) (Mus81), mRNA [NM_027877]	0.571903
Bbs12	ref|Mus musculus Bardet-Biedl syndrome 12 (human) (Bbs12), mRNA [NM_001008502]	0.571999
AK016978	gb|Mus musculus adult male testis cDNA, RIKEN full-length enriched library, clone:4933429D13 product:hypothetical protein, full insert sequence. [AK016978]	0.572304
Rcn1	ref|Mus musculus reticulocalbin 1 (Rcn1), mRNA [NM_009037]	0.572549
Calhm2	ref|Mus musculus calcium homeostasis modulator 2 (Calhm2), mRNA [NM_133746]	0.572862
Ar	ref|Mus musculus androgen receptor (Ar), mRNA [NM_013476]	0.573005
Mus81	ref|Mus musculus MUS81 endonuclease homolog (yeast) (Mus81), mRNA [NM_027877]	0.57302
Nprl3	ref|Mus musculus nitrogen permease regulator-like 3 (S. cerevisiae) (Nprl3), mRNA [NM_181569]	0.573173
Cep97	ref|Mus musculus centrosomal protein 97 (Cep97), transcript variant 1, mRNA [NM_028815]	0.573351
Slc32a1	ref|Mus musculus solute carrier family 32 (GABA vesicular transporter), member 1 (Slc32a1), mRNA [NM_009508]	0.573448
Hcrtr2	gb|Mus musculus orexin receptor type-2a mRNA, complete cds. [AY336084]	0.573637
Cacnb2	ref|Mus musculus calcium channel, voltage-dependent, beta 2 subunit (Cacnb2), mRNA [NM_023116]	0.573796
Neto1	ref|Mus musculus neuropilin (NRP) and tolloid (TLL)-like 1 (Neto1), mRNA [NM_144946]	0.573952
Crygc	ref|Mus musculus crystallin, gamma C (Crygc), transcript variant 1, mRNA [NM_007775]	0.574093
Cd4	ref|Mus musculus CD4 antigen (Cd4), mRNA [NM_013488]	0.574231
Lrrc42	ref|Mus musculus leucine rich repeat containing 42 (Lrrc42), mRNA [NM_029985]	0.574281
Sun2	ref|Mus musculus Sad1 and UNC84 domain containing 2 (Sun2), mRNA [NM_194342]	0.574282
Syt3	ref|Mus musculus synaptotagmin III (Syt3), transcript variant 1, mRNA [NM_016663]	0.574355
Fam59a	ref|Mus musculus family with sequence similarity 59, member A (Fam59a), mRNA [NM_001033445]	0.574562
Zfp418	ref|Mus musculus zinc finger protein 418 (Zfp418), mRNA [NM_146179]	0.574592
Dph1	ref|Mus musculus DPH1 homolog (S. cerevisiae) (Dph1), mRNA [NM_144491]	0.574604
Ppapdc1a	ref|Mus musculus phosphatidic acid phosphatase type 2 domain containing 1A (Ppapdc1a), mRNA [NM_001080963]	0.5747
AK053826	gb|Mus musculus 0 day neonate eyeball cDNA, RIKEN full-length enriched library, clone:E130311L24 product:unclassifiable, full insert sequence. [AK053826]	0.574834
Ass1	ref|Mus musculus argininosuccinate synthetase 1 (Ass1), mRNA [NM_007494]	0.574867
Selplg	ref|Mus musculus selectin, platelet (p-selectin) ligand (Selplg), mRNA [NM_009151]	0.575074
Plcb1	ref|Mus musculus phospholipase C, beta 1 (Plcb1), transcript variant 2, mRNA [NM_019677]	0.575178
Heatr5b	gb|Mus musculus 14 days embryo lung cDNA, RIKEN full-length enriched library, clone:G630014K06 product:unclassifiable, full insert sequence. [AK090188]	0.575489
Mbtps1	ref|Mus musculus membrane-bound transcription factor peptidase, site 1 (Mbtps1), transcript variant 1, mRNA [NM_019709]	0.575508
Defb8	ref|Mus musculus defensin beta 8 (Defb8), mRNA [NM_153108]	0.575972
D330038O06Rik	ref|Mus musculus RIKEN cDNA D330038O06 gene (D330038O06Rik), mRNA [NM_177899]	0.575988
Zfhx3	ref|Mus musculus zinc finger homeobox 3 (Zfhx3), mRNA [NM_007496]	0.576005
Srpx	ref|Mus musculus sushi-repeat-containing protein (Srpx), mRNA [NM_016911]	0.576102
Tiam2	ref|Mus musculus T-cell lymphoma invasion and metastasis 2 (Tiam2), transcript variant 1, mRNA [NM_011878]	0.576311
Gstm6	ref|Mus musculus glutathione S-transferase, mu 6 (Gstm6), mRNA [NM_008184]	0.576362
Rprm	ref|Mus musculus reprimo, TP53 dependent G2 arrest mediator candidate (Rprm), mRNA [NM_023396]	0.576374
Casq2	ref|Mus musculus calsequestrin 2 (Casq2), nuclear gene encoding mitochondrial protein, mRNA [NM_009814]	0.576388
Ezh1	ref|Mus musculus enhancer of zeste homolog 1 (Drosophila) (Ezh1), mRNA [NM_007970]	0.576478
Cox7b2	ref|Mus musculus cytochrome c oxidase subunit VIIb2 (Cox7b2), mRNA [NM_030052]	0.576554
Retnla	ref|Mus musculus resistin like alpha (Retnla), mRNA [NM_020509]	0.5766
9530062K07Rik	gb|Mus musculus adult male urinary bladder cDNA, RIKEN full-length enriched library, clone:9530062K07 product:unclassifiable, full insert sequence. [AK020619]	0.576706
AK089343	gb|Mus musculus B6-derived CD11 +ve dendritic cells cDNA, RIKEN full-length enriched library, clone:F730011C10 product:hypothetical protein, full insert sequence. [AK089343]	0.57739
Tln2	ref|Mus musculus talin 2 (Tln2), mRNA [NM_001081242]	0.577411
Mfap3	ref|Mus musculus microfibrillar-associated protein 3 (Mfap3), transcript variant 1, mRNA [NM_145426]	0.577448
Slmap	ref|Mus musculus sarcolemma associated protein (Slmap), mRNA [NM_032008]	0.577474
Map4k1	ref|Mus musculus mitogen-activated protein kinase kinase kinase kinase 1 (Map4k1), mRNA [NM_008279]	0.577731
Pdzd11	gb|Mus musculus adult male tongue cDNA, RIKEN full-length enriched library, clone:2310079D11 product:unclassifiable, full insert sequence. [AK010213]	0.577793
Inf2	ref|Mus musculus inverted formin, FH2 and WH2 domain containing (Inf2), mRNA [NM_198411]	0.577864
Ddn	ref|Mus musculus dendrin (Ddn), mRNA [NM_001013741]	0.577874
Ar	ref|Mus musculus androgen receptor (Ar), mRNA [NM_013476]	0.577889
Lfng	ref|Mus musculus LFNG O-fucosylpeptide 3-beta-N-acetylglucosaminyltransferase (Lfng), mRNA [NM_008494]	0.577893
AK040669	gb|Mus musculus adult male aorta and vein cDNA, RIKEN full-length enriched library, clone:A530010O07 product:unclassifiable, full insert sequence. [AK040669]	0.577923
Myh6	ref|Mus musculus myosin, heavy polypeptide 6, cardiac muscle, alpha (Myh6), transcript variant 2, mRNA [NM_010856]	0.577948
Mri1	ref|Mus musculus methylthioribose-1-phosphate isomerase homolog (S. cerevisiae) (Mri1), mRNA [NM_026423]	0.577969
Magel2	ref|Mus musculus melanoma antigen, family L, 2 (Magel2), mRNA [NM_013779]	0.57798
Cpb1	ref|Mus musculus carboxypeptidase B1 (tissue) (Cpb1), mRNA [NM_029706]	0.578004
6030419C18Rik	ref|Mus musculus RIKEN cDNA 6030419C18 gene (6030419C18Rik), mRNA [NM_176921]	0.578054
Peli2	ref|Mus musculus pellino 2 (Peli2), mRNA [NM_033602]	0.578071
Npy5r	ref|Mus musculus neuropeptide Y receptor Y5 (Npy5r), mRNA [NM_016708]	0.57834
Synpr	ref|Mus musculus synaptoporin (Synpr), transcript variant 1, mRNA [NM_028052]	0.578394
Nckap5l	ref|Mus musculus NCK-associated protein 5-like (Nckap5l), mRNA [NM_001001884]	0.578795
NAP028770-1	Unknown	0.578807
Ankrd34c	ref|Mus musculus ankyrin repeat domain 34C (Ankrd34c), mRNA [NM_207260]	0.578959
Oxtr	gb|Mus sp. mRNA for oxytocin receptor, complete cds. [D86599]	0.579233
Zswim6	ref|Mus musculus zinc finger, SWIM domain containing 6 (Zswim6), mRNA [NM_145456]	0.579304
Fgf10	ref|Mus musculus fibroblast growth factor 10 (Fgf10), mRNA [NM_008002]	0.579334
Tmem164	ref|Mus musculus transmembrane protein 164 (Tmem164), mRNA [NM_177592]	0.579405
Osbpl3	ref|Mus musculus oxysterol binding protein-like 3 (Osbpl3), transcript variant 2, mRNA [NM_001163645]	0.579556
Flrt3	ref|Mus musculus fibronectin leucine rich transmembrane protein 3 (Flrt3), transcript variant 2, mRNA [NM_178382]	0.579758
Cd4	ref|Mus musculus CD4 antigen (Cd4), mRNA [NM_013488]	0.580049
ENSMUST00000032443	ens|fatty acyl CoA reductase 2 Gene [Source:MGI (curated);Acc:MGI:2687035] [ENSMUST00000032443]	0.580096
Fgfr3	ref|Mus musculus fibroblast growth factor receptor 3 (Fgfr3), transcript variant 1, mRNA [NM_008010]	0.580223
4930577N17Rik	gb|Mus musculus adult male testis cDNA, RIKEN full-length enriched library, clone:4930577N17 product:inferred: RIKEN cDNA 4930577N17 gene, full insert sequence. [AK016297]	0.580244
Fam84a	ref|Mus musculus family with sequence similarity 84, member A (Fam84a), mRNA [NM_029007]	0.580246
Zfp354b	ref|Mus musculus zinc finger protein 354B (Zfp354b), mRNA [NM_013744]	0.580433
Nipal3	ref|Mus musculus NIPA-like domain containing 3 (Nipal3), mRNA [NM_028995]	0.580569
Slc25a23	ref|Mus musculus solute carrier family 25 (mitochondrial carrier; phosphate carrier), member 23 (Slc25a23), nuclear gene encoding mitochondrial protein, mRNA [NM_025877]	0.580581
Fgf10	ref|Mus musculus fibroblast growth factor 10 (Fgf10), mRNA [NM_008002]	0.580903
Mri1	ref|Mus musculus methylthioribose-1-phosphate isomerase homolog (S. cerevisiae) (Mri1), mRNA [NM_026423]	0.581051
Rfx4	ref|Mus musculus regulatory factor X, 4 (influences HLA class II expression) (Rfx4), transcript variant 1, mRNA [NM_001024918]	0.581248
Aplp1	ref|Mus musculus amyloid beta (A4) precursor-like protein 1 (Aplp1), mRNA [NM_007467]	0.581363
Trib2	ref|Mus musculus tribbles homolog 2 (Drosophila) (Trib2), mRNA [NM_144551]	0.581821
Ctxn1	ref|Mus musculus cortexin 1 (Ctxn1), mRNA [NM_183315]	0.581843
Taco1	ref|Mus musculus translational activator of mitochondrially encoded cytochrome c oxidase I (Taco1), nuclear gene encoding mitochondrial protein, mRNA [NM_027346]	0.582005
Ptchd1	ref|Mus musculus patched domain containing 1 (Ptchd1), mRNA [NM_001093750]	0.58202
Gpr61	ref|Mus musculus G protein-coupled receptor 61 (Gpr61), mRNA [NM_175470]	0.58205
6430573F11Rik	ref|Mus musculus RIKEN cDNA 6430573F11 gene (6430573F11Rik), mRNA [NM_176952]	0.582101
B3galt2	ref|Mus musculus UDP-Gal:betaGlcNAc beta 1,3-galactosyltransferase, polypeptide 2 (B3galt2), mRNA [NM_020025]	0.582102
Pdzrn4	ref|Mus musculus PDZ domain containing RING finger 4 (Pdzrn4), transcript variant 1, mRNA [NM_001164593]	0.582144
Myt1	ref|Mus musculus myelin transcription factor 1 (Myt1), transcript variant 1, mRNA [NM_008665]	0.582359
Xrra1	ref|Mus musculus X-ray radiation resistance associated 1 (Xrra1), mRNA [NM_001164258]	0.582419
2810408A11Rik	gb|Mus musculus RIKEN cDNA 2810408A11 gene, mRNA (cDNA clone IMAGE:6413430), partial cds. [BC055710]	0.582485
40970	ref|Mus musculus membrane-associated ring finger (C3HC4) 2 (March2), mRNA [NM_145486]	0.582612
Pbx2	ref|Mus musculus pre B-cell leukemia transcription factor 2 (Pbx2), mRNA [NM_017463]	0.582961
AK044606	gb|Mus musculus adult retina cDNA, RIKEN full-length enriched library, clone:A930026I10 product:unclassifiable, full insert sequence. [AK044606]	0.582993
Nsg2	ref|Mus musculus neuron specific gene family member 2 (Nsg2), mRNA [NM_008741]	0.583333
Ocm	ref|Mus musculus oncomodulin (Ocm), mRNA [NM_033039]	0.583399
ENSMUST00000103483	ens|Heavy chain variable region Fragment [Source:UniProtKB/TrEMBL;Acc:A2NVU9] [ENSMUST00000103483]	0.583527
Rprm	ref|Mus musculus reprimo, TP53 dependent G2 arrest mediator candidate (Rprm), mRNA [NM_023396]	0.58372
Taf6l	ref|Mus musculus TAF6-like RNA polymerase II, p300/CBP-associated factor (PCAF)-associated factor (Taf6l), transcript variant 1, mRNA [NM_146092]	0.583845
AK033595	gb|Mus musculus adult male cecum cDNA, RIKEN full-length enriched library, clone:9130022D06 product:unclassifiable, full insert sequence. [AK033595]	0.58403
Scml4	ref|Mus musculus sex comb on midleg-like 4 (Drosophila) (Scml4), mRNA [NM_172938]	0.584041
Xpnpep3	gb|Mus musculus 9 days embryo whole body cDNA, RIKEN full-length enriched library, clone:D030066A15 product:unclassifiable, full insert sequence. [AK051077]	0.584203
Fam40b	gb|Mus musculus adult male aorta and vein cDNA, RIKEN full-length enriched library, clone:A530059G24 product:hypothetical protein, full insert sequence. [AK041004]	0.584219
Scamp1	ref|Mus musculus secretory carrier membrane protein 1 (Scamp1), mRNA [NM_029153]	0.584226
2310047B19Rik	ref|Mus musculus RIKEN cDNA 2310047B19 gene (2310047B19Rik), mRNA [NM_025870]	0.584233
Pde8b	ref|Mus musculus phosphodiesterase 8B (Pde8b), transcript variant 2, mRNA [NM_172263]	0.584236
Dusp15	ref|Mus musculus dual specificity phosphatase-like 15 (Dusp15), transcript variant 1, mRNA [NM_001159376]	0.58451
Bmp2	ref|Mus musculus bone morphogenetic protein 2 (Bmp2), mRNA [NM_007553]	0.584622
Htr1a	ref|Mus musculus 5-hydroxytryptamine (serotonin) receptor 1A (Htr1a), mRNA [NM_008308]	0.584644
Dazl	ref|Mus musculus deleted in azoospermia-like (Dazl), mRNA [NM_010021]	0.584949
Sycp2	ref|Mus musculus synaptonemal complex protein 2 (Sycp2), mRNA [NM_177191]	0.585011
2310001K24Rik	ref|Mus musculus RIKEN cDNA 2310001K24 gene (2310001K24Rik), non-coding RNA [NR_028122]	0.585184
Zgpat	ref|Mus musculus zinc finger, CCCH-type with G patch domain (Zgpat), transcript variant 1, mRNA [NM_144894]	0.585276
Srr	ref|Mus musculus serine racemase (Srr), transcript variant 1, mRNA [NM_013761]	0.585286
6430573F11Rik	ref|Mus musculus RIKEN cDNA 6430573F11 gene (6430573F11Rik), mRNA [NM_176952]	0.585418
Gm10322	gb|Mus musculus 3 days neonate thymus cDNA, RIKEN full-length enriched library, clone:A630004A15 product:hypothetical Arginine-rich region containing protein, full insert sequence. [AK080263]	0.585856
AK082682	gb|Mus musculus 0 day neonate cerebellum cDNA, RIKEN full-length enriched library, clone:C230085B13 product:unclassifiable, full insert sequence. [AK082682]	0.585886
Lrtm2	ref|Mus musculus leucine-rich repeats and transmembrane domains 2 (Lrtm2), transcript variant 1, mRNA [NM_172492]	0.586036
Oma1	ref|Mus musculus OMA1 homolog, zinc metallopeptidase (S. cerevisiae) (Oma1), mRNA [NM_025909]	0.586271
AK035921	gb|Mus musculus 16 days neonate cerebellum cDNA, RIKEN full-length enriched library, clone:9630018E11 product:Warning: possibly chimeric clone, full insert sequence. [AK035921]	0.586282
Baalc	ref|Mus musculus brain and acute leukemia, cytoplasmic (Baalc), mRNA [NM_080640]	0.586382
A_52_P812688	Unknown	0.586775
A_52_P404930	Unknown	0.586805
Bmp2	ref|Mus musculus bone morphogenetic protein 2 (Bmp2), mRNA [NM_007553]	0.586889
Trp63	gb|Mus musculus 16 days embryo head cDNA, RIKEN full-length enriched library, clone:C130020A13 product:unclassifiable, full insert sequence. [AK047884]	0.587167
ENSMUST00000100190	ens|RIKEN cDNA 9430097D07 gene Gene [Source:MGI Symbol;Acc:MGI:2441749] [ENSMUST00000100190]	0.587177
Cenpk	ref|Mus musculus centromere protein K (Cenpk), transcript variant 1, mRNA [NM_021790]	0.587453
Fgf10	ref|Mus musculus fibroblast growth factor 10 (Fgf10), mRNA [NM_008002]	0.587525
4932415G12Rik	ref|Mus musculus RIKEN cDNA 4932415G12 gene (4932415G12Rik), non-coding RNA [NR_015524]	0.587614
Gm40	ens|Novel protein similar to human testis expressed 13A TEX13AcDNA sequence BC049702 ; [Source:UniProtKB/TrEMBL;Acc:Q810P0] [ENSMUST00000089246]	0.587699
Scrt1	ref|Mus musculus scratch homolog 1, zinc finger protein (Drosophila) (Scrt1), mRNA [NM_130893]	0.587817
Tubg2	ref|Mus musculus tubulin, gamma 2 (Tubg2), mRNA [NM_134028]	0.587843
C730002L08Rik	gb|Mus musculus adult male liver tumor cDNA, RIKEN full-length enriched library, clone:C730002L08 product:unclassifiable, full insert sequence. [AK050017]	0.587849
LOC100045796	ens|nitrogen fixation gene 1 (S. cerevisiae) Gene [Source:MGI (curated);Acc:MGI:1316706] [ENSMUST00000109600]	0.587939
AK082248	gb|Mus musculus 0 day neonate cerebellum cDNA, RIKEN full-length enriched library, clone:C230028L04 product:unclassifiable, full insert sequence. [AK082248]	0.588062
AK016823	gb|Mus musculus adult male testis cDNA, RIKEN full-length enriched library, clone:4933415N20 product:unclassifiable, full insert sequence. [AK016823]	0.588065
Lao1	ref|Mus musculus L-amino acid oxidase 1 (Lao1), mRNA [NM_133892]	0.588076
BM939341	gb|UI-M-BZ1-bkp-g-04-0-UI.r1 NIH_BMAP_MHI2_S1 Mus musculus cDNA clone UI-M-BZ1-bkp-g-04-0-UI 5', mRNA sequence [BM939341]	0.588247
Fgf10	ref|Mus musculus fibroblast growth factor 10 (Fgf10), mRNA [NM_008002]	0.588587
Smpd3	ref|Mus musculus sphingomyelin phosphodiesterase 3, neutral (Smpd3), mRNA [NM_021491]	0.588592
ENSMUST00000103392	gb|Mus musculus immunoglobulin kappa chain variable 8 (V8)-16, mRNA (cDNA clone IMAGE:3982614). [BC082779]	0.588639
AK043623	gb|Mus musculus 10 days neonate cortex cDNA, RIKEN full-length enriched library, clone:A830013A21 product:unclassifiable, full insert sequence. [AK043623]	0.588893
Fhit	ref|Mus musculus fragile histidine triad gene (Fhit), mRNA [NM_010210]	0.588903
Ptch1	ref|Mus musculus patched homolog 1 (Ptch1), mRNA [NM_008957]	0.589058
Rad50	ref|Mus musculus RAD50 homolog (S. cerevisiae) (Rad50), mRNA [NM_009012]	0.589076
Ppara	ref|Mus musculus peroxisome proliferator activated receptor alpha (Ppara), transcript variant 1, mRNA [NM_011144]	0.589274
Pcyox1l	ref|Mus musculus prenylcysteine oxidase 1 like (Pcyox1l), mRNA [NM_172832]	0.589383
AK003099	gb|Mus musculus adult male heart cDNA, RIKEN full-length enriched library, clone:1010001A17 product:unclassifiable, full insert sequence. [AK003099]	0.589445
Epha7	ref|Mus musculus Eph receptor A7 (Epha7), transcript variant 1, mRNA [NM_010141]	0.589668
Fut10	ref|Mus musculus fucosyltransferase 10 (Fut10), transcript variant A, mRNA [NM_001012517]	0.589735
Ccdc28a	gb|Mus musculus cDNA clone IMAGE:4237399, containing frame-shift errors. [BC013553]	0.589748
NAP069078-1	Unknown	0.59011
LOC100044027	ref|PREDICTED: Mus musculus similar to A430107P09Rik protein (LOC100044027), mRNA [XM_001478384]	0.590324
ENSMUST00000025618	ens|proprotein convertase subtilisin/kexin type 5 Gene [Source:MGI Symbol;Acc:MGI:97515] [ENSMUST00000025618]	0.590474
Popdc3	ref|Mus musculus popeye domain containing 3 (Popdc3), mRNA [NM_024286]	0.590811
Accn2	ref|Mus musculus amiloride-sensitive cation channel 2, neuronal (Accn2), mRNA [NM_009597]	0.59082
Apbb3	ref|Mus musculus amyloid beta (A4) precursor protein-binding, family B, member 3 (Apbb3), mRNA [NM_146085]	0.590899
Vangl2	ref|Mus musculus vang-like 2 (van gogh, Drosophila) (Vangl2), mRNA [NM_033509]	0.590948
Zdhhc15	ref|Mus musculus zinc finger, DHHC domain containing 15 (Zdhhc15), mRNA [NM_175358]	0.591027
NAP043587-1	Unknown	0.59104
B430218F22Rik	gb|Mus musculus 4 days neonate male adipose cDNA, RIKEN full-length enriched library, clone:B430218F22 product:hypothetical protein, full insert sequence. [AK046645]	0.591098
TC1633614	tc|1909362A ribosomal protein L27. {Pisum sativum} (exp=-1; wgp=-1; cg=-1), partial (20%) [TC1633614]	0.591343
Cbr3	ref|Mus musculus carbonyl reductase 3 (Cbr3), mRNA [NM_173047]	0.591747
AK081639	gb|Mus musculus 16 days embryo head cDNA, RIKEN full-length enriched library, clone:C130058D15 product:inferred: Pro-Pol-dUTPase polyprotein {Mus musculus}, full insert sequence. [AK081639]	0.591857
C030047K22Rik	gb|Mus musculus adult male corpus striatum cDNA, RIKEN full-length enriched library, clone:C030047K22 product:inferred: RIKEN cDNA C030047K22 gene, full insert sequence. [AK021157]	0.591961
Dnahc1	ref|Mus musculus dynein, axonemal, heavy chain 1 (Dnahc1), mRNA [NM_001033668]	0.592055
Olfr1141	ref|Mus musculus olfactory receptor 1141 (Olfr1141), mRNA [NM_146637]	0.592155
ENSMUST00000113904	ens|zinc finger, CCHC domain containing 4 Gene [Source:MGI (curated);Acc:MGI:1926046] [ENSMUST00000113904]	0.592183
Dgat2	ref|Mus musculus diacylglycerol O-acyltransferase 2 (Dgat2), mRNA [NM_026384]	0.592311
A930036M01Rik	gb|Mus musculus adult retina cDNA, RIKEN full-length enriched library, clone:A930036M01 product:unclassifiable, full insert sequence. [AK020936]	0.592404
Pthlh	ref|Mus musculus parathyroid hormone-like peptide (Pthlh), mRNA [NM_008970]	0.592752
Pnmal1	ref|Mus musculus PNMA-like 1 (Pnmal1), mRNA [NM_001007569]	0.592761
1700008O03Rik	ref|Mus musculus RIKEN cDNA 1700008O03 gene (1700008O03Rik), mRNA [NM_027049]	0.592826
Gnb5	ref|Mus musculus guanine nucleotide binding protein (G protein), beta 5 (Gnb5), transcript variant 1, mRNA [NM_010313]	0.59285
A_52_P1117723	Unknown	0.593232
Zfp760	gb|Mus musculus NOD-derived CD11c +ve dendritic cells cDNA, RIKEN full-length enriched library, clone:F630040N04 product:hypothetical protein, full insert sequence. [AK154502]	0.593248
4930538K18Rik	ref|Mus musculus RIKEN cDNA 4930538K18 gene (4930538K18Rik), mRNA [NM_029198]	0.593252
D2hgdh	ref|Mus musculus D-2-hydroxyglutarate dehydrogenase (D2hgdh), nuclear gene encoding mitochondrial protein, mRNA [NM_178882]	0.593265
Zfp354a	ref|Mus musculus zinc finger protein 354A (Zfp354a), mRNA [NM_009329]	0.593379
Tmem82	ref|Mus musculus transmembrane protein 82 (Tmem82), mRNA [NM_145987]	0.593467
Mgat4c	ref|Mus musculus mannosyl (alpha-1,3-)-glycoprotein beta-1,4-N-acetylglucosaminyltransferase, isozyme C (putative) (Mgat4c), transcript variant 2, mRNA [NM_026243]	0.593476
Fgf10	ref|Mus musculus fibroblast growth factor 10 (Fgf10), mRNA [NM_008002]	0.593669
Olfr1378	ref|Mus musculus olfactory receptor 1378 (Olfr1378), mRNA [NM_146910]	0.593727
Ap1s2	ref|Mus musculus adaptor-related protein complex 1, sigma 2 subunit (Ap1s2), mRNA [NM_026887]	0.593847
Heyl	ref|Mus musculus hairy/enhancer-of-split related with YRPW motif-like (Heyl), mRNA [NM_013905]	0.594001
Cited2	gb|Mus musculus msg-related gene 1 (mrg1) mRNA, complete cds. [U86445]	0.594005
Wfs1	ref|Mus musculus Wolfram syndrome 1 homolog (human) (Wfs1), mRNA [NM_011716]	0.594317
Ass1	gb|Mouse argininosuccinate synthetase (Ass) mRNA, complete cds. [M31690]	0.594488
1700016C15Rik	ref|Mus musculus RIKEN cDNA 1700016C15 gene (1700016C15Rik), mRNA [NM_027077]	0.594493
Chrna10	ref|Mus musculus cholinergic receptor, nicotinic, alpha polypeptide 10 (Chrna10), mRNA [NM_001081424]	0.594625
Itgb1bp1	gb|Mus musculus bodenin gene. [AJ001373]	0.594818
Fancg	ref|Mus musculus Fanconi anemia, complementation group G (Fancg), transcript variant 1, mRNA [NM_053081]	0.595076
AK053510	gb|Mus musculus 0 day neonate eyeball cDNA, RIKEN full-length enriched library, clone:E130103N17 product:unclassifiable, full insert sequence. [AK053510]	0.595223
Fam113a	gb|Mus musculus 8 days embryo whole body cDNA, RIKEN full-length enriched library, clone:5730591F07 product:hypothetical protein, full insert sequence. [AK077745]	0.595277
Fn3k	ref|Mus musculus fructosamine 3 kinase (Fn3k), transcript variant 2, mRNA [NM_001038699]	0.595717
AK051864	gb|Mus musculus 12 days embryo eyeball cDNA, RIKEN full-length enriched library, clone:D230012C07 product:unclassifiable, full insert sequence. [AK051864]	0.595728
2610029K11Rik	gb|Mus musculus 10 days embryo whole body cDNA, RIKEN full-length enriched library, clone:2610029K11 product:unclassifiable, full insert sequence. [AK011616]	0.595772
Slc25a15	ref|Mus musculus solute carrier family 25 (mitochondrial carrier ornithine transporter), member 15 (Slc25a15), nuclear gene encoding mitochondrial protein, transcript variant 1, mRNA [NM_181325]	0.595794
Adcy3	ref|Mus musculus adenylate cyclase 3 (Adcy3), transcript variant 1, mRNA [NM_138305]	0.595824
AK043740	gb|Mus musculus 10 days neonate cortex cDNA, RIKEN full-length enriched library, clone:A830027C02 product:unclassifiable, full insert sequence. [AK043740]	0.59583
Fbxl21	ref|Mus musculus F-box and leucine-rich repeat protein 21 (Fbxl21), mRNA [NM_178674]	0.59592
1700018A04Rik	ref|Mus musculus RIKEN cDNA 1700018A04 gene (1700018A04Rik), non-coding RNA [NR_029439]	0.596055
Grid1	ens|glutamate receptor, ionotropic, delta 1 Gene [Source:MGI (curated);Acc:MGI:95812] [ENSMUST00000043349]	0.596123
Robo2	ref|Mus musculus roundabout homolog 2 (Drosophila) (Robo2), mRNA [NM_175549]	0.596215
Olfr564	ref|Mus musculus olfactory receptor 564 (Olfr564), mRNA [NM_146359]	0.596239
Bmp2	ref|Mus musculus bone morphogenetic protein 2 (Bmp2), mRNA [NM_007553]	0.596319
Fastkd5	ref|Mus musculus FAST kinase domains 5 (Fastkd5), transcript variant 1, mRNA [NM_198176]	0.596588
Il17rc	ref|Mus musculus interleukin 17 receptor C (Il17rc), mRNA [NM_134159]	0.596705
Ptprz1	ref|Mus musculus protein tyrosine phosphatase, receptor type Z, polypeptide 1 (Ptprz1), mRNA [NM_001081306]	0.596748
Pml	ref|Mus musculus promyelocytic leukemia (Pml), transcript variant 1, mRNA [NM_008884]	0.596867
Ncrna00085	ref|Mus musculus non-protein coding RNA 85 (Ncrna00085), mRNA [NM_001162909]	0.597433
Dclk1	ref|Mus musculus doublecortin-like kinase 1 (Dclk1), transcript variant 1, mRNA [NM_019978]	0.597501
Tpbg	ref|Mus musculus trophoblast glycoprotein (Tpbg), transcript variant 1, mRNA [NM_011627]	0.597802
Pex10	ref|Mus musculus peroxisomal biogenesis factor 10 (Pex10), mRNA [NM_001042407]	0.597958
Plin4	ref|Mus musculus perilipin 4 (Plin4), mRNA [NM_020568]	0.597986
Clvs1	gb|Mus musculus 12 days embryo spinal ganglion cDNA, RIKEN full-length enriched library, clone:D130072G21 product:unclassifiable, full insert sequence. [AK083985]	0.598188
AK038433	gb|Mus musculus adult male hypothalamus cDNA, RIKEN full-length enriched library, clone:A230010G09 product:hypothetical protein, full insert sequence. [AK038433]	0.598197
Olfr288	ref|Mus musculus olfactory receptor 288 (Olfr288), mRNA [NM_001011733]	0.598218
Srgap1	gb|Mus musculus GAP1 mRNA, partial cds. [AY057898]	0.598246
Trhde	gb|Mus musculus 10 days lactation, adult female mammary gland cDNA, RIKEN full-length enriched library, clone:D730028C14 product:THYROTROPIN-RELEASING HORMONE DEGRADING ECTOENZYME (EC 3.4.19.6) (TRH- DEGRADING ECTOENZYME) (TRH-DE) (TRH-SPECIFIC AMINOPEPTI	0.59826
Mast3	ref|Mus musculus microtubule associated serine/threonine kinase 3 (Mast3), mRNA [NM_199308]	0.598278
Dlg2	ref|Mus musculus discs, large homolog 2 (Drosophila) (Dlg2), mRNA [NM_011807]	0.598381
2810454L23Rik	gb|Mus musculus 10, 11 days embryo whole body cDNA, RIKEN full-length enriched library, clone:2810454L23 product:weakly similar to KINETOPLAST MITOCHONDRIAL MURF2 PROTEIN [Leishmania tarentolae], full insert sequence. [AK013346]	0.598487
Smarcd3	ref|Mus musculus SWI/SNF related, matrix associated, actin dependent regulator of chromatin, subfamily d, member 3 (Smarcd3), mRNA [NM_025891]	0.598496
Degs2	ref|Mus musculus degenerative spermatocyte homolog 2 (Drosophila), lipid desaturase (Degs2), transcript variant 1, mRNA [NM_027299]	0.598508
Zfp3	ref|Mus musculus zinc finger protein 3 (Zfp3), mRNA [NM_177565]	0.598574
4930544O15Rik	ref|Mus musculus RIKEN cDNA 4930544O15 gene (4930544O15Rik), mRNA [NM_029196]	0.598662
Gsg1l	ref|Mus musculus GSG1-like (Gsg1l), mRNA [NM_001101488]	0.598733
Cpa3	ref|Mus musculus carboxypeptidase A3, mast cell (Cpa3), mRNA [NM_007753]	0.598871
1700019O17Rik	ref|Mus musculus RIKEN cDNA 1700019O17 gene (1700019O17Rik), mRNA [NM_027966]	0.599046
Coro1b	ref|Mus musculus coronin, actin binding protein 1B (Coro1b), mRNA [NM_011778]	0.59912
ENSMUST00000115059	ens|odd Oz/ten-m homolog 1 (Drosophila) Gene [Source:MGI (curated);Acc:MGI:1345185] [ENSMUST00000115059]	0.599133
Slc30a10	ref|Mus musculus solute carrier family 30, member 10 (Slc30a10), mRNA [NM_001033286]	0.599153
ENSMUST00000063656	ens|RIKEN cDNA A330070K13 gene Gene [Source:MGI Symbol;Acc:MGI:2685897] [ENSMUST00000063656]	0.599168
A130010J15Rik	ref|Mus musculus RIKEN cDNA A130010J15 gene (A130010J15Rik), transcript variant 1, mRNA [NM_181048]	0.599201
Fgf10	ref|Mus musculus fibroblast growth factor 10 (Fgf10), mRNA [NM_008002]	0.599669
Slc18a3	ref|Mus musculus solute carrier family 18 (vesicular monoamine), member 3 (Slc18a3), mRNA [NM_021712]	0.599684
Slc6a3	ref|Mus musculus solute carrier family 6 (neurotransmitter transporter, dopamine), member 3 (Slc6a3), mRNA [NM_010020]	0.599811
Heatr5b	gb|Mus musculus HEAT repeat containing 5B, mRNA (cDNA clone IMAGE:4237004), complete cds. [BC019508]	0.599828
Kbtbd3	ref|Mus musculus kelch repeat and BTB (POZ) domain containing 3 (Kbtbd3), transcript variant 1, mRNA [NM_026962]	0.599901
Spnb1	ref|Mus musculus spectrin beta 1 (Spnb1), mRNA [NM_013675]	0.600068
Gnat1	ref|Mus musculus guanine nucleotide binding protein, alpha transducing 1 (Gnat1), mRNA [NM_008140]	0.600139
Kctd14	ref|Mus musculus potassium channel tetramerisation domain containing 14 (Kctd14), transcript variant 2, mRNA [NM_001012434]	0.600182
Dgkb	ref|Mus musculus diacylglycerol kinase, beta (Dgkb), mRNA [NM_178681]	0.600215
A930011O12Rik	gb|Mus musculus RIKEN cDNA A930011O12 gene, mRNA (cDNA clone IMAGE:5357993), with apparent retained intron. [BC030402]	0.600343
D930043O14Rik	gb|Mus musculus adult male corpora quadrigemina cDNA, RIKEN full-length enriched library, clone:B230374E05 product:unclassifiable, full insert sequence. [AK046348]	0.600808
Palm	ref|Mus musculus paralemmin (Palm), transcript variant 1, mRNA [NM_023128]	0.600925
NAP055769-1	Unknown	0.600934
Zfp94	ref|Mus musculus zinc finger protein 94 (Zfp94), mRNA [NM_009568]	0.600949
Hyal4	ens|hyaluronoglucosaminidase 4 Gene [Source:MGI Symbol;Acc:MGI:1924292] [ENSMUST00000031691]	0.601168
Dsel	ref|Mus musculus dermatan sulfate epimerase-like (Dsel), mRNA [NM_001081316]	0.601192
Lrrc61	ref|Mus musculus leucine rich repeat containing 61 (Lrrc61), transcript variant 1, mRNA [NM_177736]	0.601269
Lrrc69	ref|Mus musculus leucine rich repeat containing 69 (Lrrc69), mRNA [NM_028499]	0.601281
Pthlh	ref|Mus musculus parathyroid hormone-like peptide (Pthlh), mRNA [NM_008970]	0.601347
Cbx6-Nptxr	ref|Mus musculus Cbx6-Nptxr readthrough transcripts (Cbx6-Nptxr), transcript variant 2, mRNA [NM_001013362]	0.601454
5730508B09Rik	ref|Mus musculus RIKEN cDNA 5730508B09 gene (5730508B09Rik), mRNA [NM_027482]	0.601575
Kcnh3	ref|Mus musculus potassium voltage-gated channel, subfamily H (eag-related), member 3 (Kcnh3), mRNA [NM_010601]	0.601755
Dlx6os1	ref|Mus musculus Dlx6 opposite strand transcript 1 (Dlx6os1), non-coding RNA [NR_015388]	0.601756
Abcb4	ref|Mus musculus ATP-binding cassette, sub-family B (MDR/TAP), member 4 (Abcb4), mRNA [NM_008830]	0.601807
ENSMUST00000115900	ref|PREDICTED: Mus musculus similar to D5Ertd577e protein (LOC625240), mRNA [XM_889788]	0.601911
Neurl1a	ref|Mus musculus neuralized homolog 1A (Drosophila) (Neurl1a), transcript variant 1, mRNA [NM_021360]	0.60196
P2ry1	ref|Mus musculus purinergic receptor P2Y, G-protein coupled 1 (P2ry1), mRNA [NM_008772]	0.602094
Myh6	ref|Mus musculus myosin, heavy polypeptide 6, cardiac muscle, alpha (Myh6), transcript variant 2, mRNA [NM_010856]	0.602141
B3gat2	ref|Mus musculus beta-1,3-glucuronyltransferase 2 (glucuronosyltransferase S) (B3gat2), mRNA [NM_172124]	0.602196
Aph1a	ref|Mus musculus anterior pharynx defective 1a homolog (C. elegans) (Aph1a), transcript variant 1, mRNA [NM_146104]	0.602204
Dcbld1	ref|Mus musculus discoidin, CUB and LCCL domain containing 1 (Dcbld1), mRNA [NM_025705]	0.602328
Plxnd1	ref|Mus musculus plexin D1 (Plxnd1), mRNA [NM_026376]	0.602366
Usp3	ref|Mus musculus ubiquitin specific peptidase 3 (Usp3), mRNA [NM_144937]	0.602411
Actr3b	gb|Mus musculus ARP3 actin-related protein 3 homolog B (yeast), mRNA (cDNA clone IMAGE:5685374). [BC053106]	0.602441
Fam102b	ref|Mus musculus family with sequence similarity 102, member B (Fam102b), mRNA [NM_001163567]	0.602674
Ppp1r1a	ref|Mus musculus protein phosphatase 1, regulatory (inhibitor) subunit 1A (Ppp1r1a), mRNA [NM_021391]	0.602688
Bmp2	ref|Mus musculus bone morphogenetic protein 2 (Bmp2), mRNA [NM_007553]	0.602689
Vangl2	ens|vang-like 2 (van gogh, Drosophila) Gene [Source:MGI (curated);Acc:MGI:2135272] [ENSMUST00000111263]	0.602704
Rad51l3	ref|Mus musculus RAD51-like 3 (S. cerevisiae) (Rad51l3), mRNA [NM_011235]	0.602828
NAP123115-1	Unknown	0.602883
1700031C06Rik	gb|Mus musculus adult male testis cDNA, RIKEN full-length enriched library, clone:1700031C06 product:inferred: protein phosphatase 3, catalytic subunit, gamma isoform, full insert sequence. [AK006576]	0.603089
Ppp1r9a	ref|Mus musculus protein phosphatase 1, regulatory (inhibitor) subunit 9A (Ppp1r9a), mRNA [NM_181595]	0.603105
Myadml2	ref|Mus musculus myeloid-associated differentiation marker-like 2 (Myadml2), mRNA [NM_026751]	0.603322
U07661	gb|Mus musculus SJL-4E3 T cell receptor beta chain mRNA, complete cds. [U07661]	0.603558
Susd3	ref|Mus musculus sushi domain containing 3 (Susd3), mRNA [NM_025491]	0.603636
6330549D23Rik	ref|Mus musculus RIKEN cDNA 6330549D23 gene (6330549D23Rik), non-coding RNA [NR_003619]	0.603867
Fam71e1	ref|Mus musculus family with sequence similarity 71, member E1 (Fam71e1), mRNA [NM_028169]	0.603932
Rcan3	ref|Mus musculus regulator of calcineurin 3 (Rcan3), mRNA [NM_022980]	0.604028
Ebf2	ref|Mus musculus early B-cell factor 2 (Ebf2), mRNA [NM_010095]	0.604379
Ttc15	ref|Mus musculus tetratricopeptide repeat domain 15 (Ttc15), transcript variant 1, mRNA [NM_178811]	0.604497
C2cd3	ref|Mus musculus C2 calcium-dependent domain containing 3 (C2cd3), mRNA [NM_001017985]	0.604501
9030407P20Rik	gb|Mus musculus adult male diencephalon cDNA, RIKEN full-length enriched library, clone:9330140P17 product:unclassifiable, full insert sequence. [AK034016]	0.604504
Derl3	ref|Mus musculus Der1-like domain family, member 3 (Derl3), mRNA [NM_024440]	0.604529
Ranbp17	ref|Mus musculus RAN binding protein 17 (Ranbp17), mRNA [NM_023146]	0.604545
A630033E08Rik	ref|Mus musculus RIKEN cDNA A630033E08 gene (A630033E08Rik), transcript variant 2, mRNA [NM_177358]	0.60469
4930441O14Rik	ref|Mus musculus RIKEN cDNA 4930441O14 gene (4930441O14Rik), non-coding RNA [NR_027969]	0.604855
Sntg2	ref|Mus musculus syntrophin, gamma 2 (Sntg2), mRNA [NM_172951]	0.605165
1700040L02Rik	ref|Mus musculus RIKEN cDNA 1700040L02 gene (1700040L02Rik), mRNA [NM_028491]	0.605348
Fat4	ref|Mus musculus FAT tumor suppressor homolog 4 (Drosophila) (Fat4), mRNA [NM_183221]	0.605508
ENSMUST00000097147	ens|Putative uncharacterized protein [Source:UniProtKB/TrEMBL;Acc:Q8VHM1] [ENSMUST00000097147]	0.605607
Fmo3	ref|Mus musculus flavin containing monooxygenase 3 (Fmo3), mRNA [NM_008030]	0.605735
Pcdhb12	ref|Mus musculus protocadherin beta 12 (Pcdhb12), mRNA [NM_053137]	0.605792
Cyp4a12a	ref|Mus musculus cytochrome P450, family 4, subfamily a, polypeptide 12a (Cyp4a12a), mRNA [NM_177406]	0.60605
Ccno	ref|Mus musculus cyclin O (Ccno), mRNA [NM_001081062]	0.606127
Cd4	ref|Mus musculus CD4 antigen (Cd4), mRNA [NM_013488]	0.606201
Th	ref|Mus musculus tyrosine hydroxylase (Th), mRNA [NM_009377]	0.606203
Pitpnc1	ref|Mus musculus phosphatidylinositol transfer protein, cytoplasmic 1 (Pitpnc1), mRNA [NM_145823]	0.606251
Efhc2	ref|Mus musculus EF-hand domain (C-terminal) containing 2 (Efhc2), mRNA [NM_028916]	0.606442
2610036D13Rik	ref|Mus musculus RIKEN cDNA 2610036D13 gene (2610036D13Rik), mRNA [NM_029282]	0.606512
Gm5101	gb|Mus musculus adult male urinary bladder cDNA, RIKEN full-length enriched library, clone:9530060I07 product:unclassifiable, full insert sequence. [AK035520]	0.606526
Slitrk2	ref|Mus musculus SLIT and NTRK-like family, member 2 (Slitrk2), transcript variant 1, mRNA [NM_001161431]	0.606546
Rab3b	ref|Mus musculus RAB3B, member RAS oncogene family (Rab3b), mRNA [NM_023537]	0.606744
Rab42-ps	ref|Mus musculus RAB42, member RAS oncogene family, pseudogene (Rab42-ps), mRNA [NM_001081651]	0.606809
Arhgef18	ref|Mus musculus rho/rac guanine nucleotide exchange factor (GEF) 18 (Arhgef18), mRNA [NM_133962]	0.606823
Fgf10	ref|Mus musculus fibroblast growth factor 10 (Fgf10), mRNA [NM_008002]	0.607005
Adarb2	ref|Mus musculus adenosine deaminase, RNA-specific, B2 (Adarb2), mRNA [NM_052977]	0.607158
Arhgef9	ref|Mus musculus CDC42 guanine nucleotide exchange factor (GEF) 9 (Arhgef9), mRNA [NM_001033329]	0.607214
2010300C02Rik	ref|Mus musculus RIKEN cDNA 2010300C02 gene (2010300C02Rik), mRNA [NM_028096]	0.607401
Cd4	ref|Mus musculus CD4 antigen (Cd4), mRNA [NM_013488]	0.607454
Fkbp14	ref|Mus musculus FK506 binding protein 14 (Fkbp14), mRNA [NM_153573]	0.607477
Rab42-ps	gb|Mus musculus adult male urinary bladder cDNA, RIKEN full-length enriched library, clone:9530096D07 product:unclassifiable, full insert sequence. [AK035722]	0.60756
Mtf1	ref|Mus musculus metal response element binding transcription factor 1 (Mtf1), mRNA [NM_008636]	0.607627
Ift140	ref|Mus musculus intraflagellar transport 140 homolog (Chlamydomonas) (Ift140), mRNA [NM_134126]	0.607687
Ptch1	ref|Mus musculus patched homolog 1 (Ptch1), mRNA [NM_008957]	0.6077
4930431P19Rik	ref|PREDICTED: Mus musculus RIKEN cDNA 4930431P19 gene (4930431P19Rik), misc RNA [XR_002355]	0.607776
Nt5e	ref|Mus musculus 5' nucleotidase, ecto (Nt5e), mRNA [NM_011851]	0.608012
Fmo5	ref|Mus musculus flavin containing monooxygenase 5 (Fmo5), transcript variant 3, mRNA [NM_010232]	0.608016
Cyp39a1	ref|Mus musculus cytochrome P450, family 39, subfamily a, polypeptide 1 (Cyp39a1), mRNA [NM_018887]	0.608069
Dcaf12l2	ref|Mus musculus DDB1 and CUL4 associated factor 12-like 2 (Dcaf12l2), mRNA [NM_175539]	0.608222
Ace	ref|Mus musculus angiotensin I converting enzyme (peptidyl-dipeptidase A) 1 (Ace), transcript variant 2, mRNA [NM_009598]	0.608324
Cdc45	ref|Mus musculus cell division cycle 45 homolog (S. cerevisiae) (Cdc45), transcript variant 1, mRNA [NM_009862]	0.608334
AK034317	gb|Mus musculus adult male diencephalon cDNA, RIKEN full-length enriched library, clone:9330176L01 product:unclassifiable, full insert sequence. [AK034317]	0.608528
Wdr8	ref|Mus musculus WD repeat domain 8 (Wdr8), mRNA [NM_021499]	0.608605
A_51_P440144	Unknown	0.608623
Arhgef38	ref|Mus musculus ho guanine nucleotide exchange factor (GEF) 38 (Arhgef38), mRNA [NM_029953]	0.6087
Xrn2	ref|Mus musculus 5'-3' exoribonuclease 2 (Xrn2), mRNA [NM_011917]	0.608714
Exd1	ref|Mus musculus exonuclease 3'-5' domain containing 1 (Exd1), mRNA [NM_172857]	0.608755
Pla2g2d	ref|Mus musculus phospholipase A2, group IID (Pla2g2d), mRNA [NM_011109]	0.609246
Cenpm	ref|Mus musculus centromere protein M (Cenpm), transcript variant 2, mRNA [NM_178269]	0.609287
Cdnf	ref|Mus musculus cerebral dopamine neurotrophic factor (Cdnf), mRNA [NM_177647]	0.60931
Sorbs2	ref|Mus musculus sorbin and SH3 domain containing 2 (Sorbs2), mRNA [NM_172752]	0.609402
Rbck1	ref|Mus musculus RanBP-type and C3HC4-type zinc finger containing 1 (Rbck1), transcript variant 2, mRNA [NM_019705]	0.609426
Ncapd2	ref|Mus musculus non-SMC condensin I complex, subunit D2 (Ncapd2), mRNA [NM_146171]	0.609687
Scaf1	ref|Mus musculus SR-related CTD-associated factor 1 (Scaf1), mRNA [NM_001008422]	0.609715
TC1646491	tc|MUSCNCG cGMP-gated cation channel protein {Mus musculus} (exp=-1; wgp=0; cg=0), partial (5%) [TC1646491]	0.610316
Rnf207	ref|Mus musculus ring finger protein 207 (Rnf207), mRNA [NM_001033489]	0.610548
Dclk1	ref|Mus musculus doublecortin-like kinase 1 (Dclk1), transcript variant 1, mRNA [NM_019978]	0.610802
P2ry12	ref|Mus musculus purinergic receptor P2Y, G-protein coupled 12 (P2ry12), mRNA [NM_027571]	0.610919
TC1647096	tc|Q38HW7_ANAPL (Q38HW7) Thyroid hormone responsive Spot 14 beta, partial (9%) [TC1647096]	0.611222
Id4	ref|Mus musculus inhibitor of DNA binding 4 (Id4), mRNA [NM_031166]	0.611242
Spnb1	ref|Mus musculus spectrin beta 1 (Spnb1), mRNA [NM_013675]	0.611275
Clec10a	ref|Mus musculus C-type lectin domain family 10, member A (Clec10a), mRNA [NM_010796]	0.611471
Cacng4	gb|Mus musculus mRNA for calcium channel gamma 4 subunit (CACNG4 gene). [AJ272045]	0.611475
Pde1c	ref|Mus musculus phosphodiesterase 1C (Pde1c), transcript variant 1, mRNA [NM_011054]	0.61152
Cyp46a1	ref|Mus musculus cytochrome P450, family 46, subfamily a, polypeptide 1 (Cyp46a1), mRNA [NM_010010]	0.611649
Thsd7b	ref|Mus musculus thrombospondin, type I, domain containing 7B (Thsd7b), mRNA [NM_172485]	0.612039
AK038904	gb|Mus musculus adult male hypothalamus cDNA, RIKEN full-length enriched library, clone:A230074A18 product:unclassifiable, full insert sequence. [AK038904]	0.612343
Zfp385a	ref|Mus musculus zinc finger protein 385A (Zfp385a), mRNA [NM_013866]	0.612561
Pdp1	ref|Mus musculus pyruvate dehyrogenase phosphatase catalytic subunit 1 (Pdp1), nuclear gene encoding mitochondrial protein, transcript variant 2, mRNA [NM_001098230]	0.612575
Aph1a	ref|Mus musculus anterior pharynx defective 1a homolog (C. elegans) (Aph1a), transcript variant 1, mRNA [NM_146104]	0.612628
Lrrc3b	ref|Mus musculus leucine rich repeat containing 3B (Lrrc3b), mRNA [NM_146052]	0.612681
1500009C09Rik	ens|RIKEN cDNA 1500009C09 gene Gene [Source:MGI Symbol;Acc:MGI:1923755] [ENSMUST00000136948]	0.612697
Zfp780b	ref|Mus musculus zinc finger protein 780B (Zfp780b), mRNA [NM_001081021]	0.612834
Abcd2	ref|Mus musculus ATP-binding cassette, sub-family D (ALD), member 2 (Abcd2), mRNA [NM_011994]	0.612937
Zfp57	ref|Mus musculus zinc finger protein 57 (Zfp57), transcript variant 1, mRNA [NM_001013745]	0.612976
Zswim3	ref|Mus musculus zinc finger, SWIM domain containing 3 (Zswim3), mRNA [NM_178375]	0.613107
Cpne5	ref|Mus musculus copine V (Cpne5), mRNA [NM_153166]	0.613213
Adck2	ref|Mus musculus aarF domain containing kinase 2 (Adck2), mRNA [NM_178873]	0.613268
Kirrel3	gb|Mus musculus adult male hypothalamus cDNA, RIKEN full-length enriched library, clone:A230001M06 product:weakly similar to NEPH1 [Homo sapiens], full insert sequence. [AK038385]	0.613346
1700019N19Rik	ref|Mus musculus RIKEN cDNA 1700019N19 gene (1700019N19Rik), mRNA [NM_026208]	0.613373
4922502B01Rik	gb|Mus musculus adult male hippocampus cDNA, RIKEN full-length enriched library, clone:2900056M07 product:hypothetical protein, full insert sequence. [AK013705]	0.61341
Tle4	ref|Mus musculus transducin-like enhancer of split 4, homolog of Drosophila E(spl) (Tle4), mRNA [NM_011600]	0.613451
AV039307	gb|Mus musculus adult male testis cDNA, RIKEN full-length enriched library, clone:1700016E02 product:hypothetical protein, full insert sequence. [AK006022]	0.613589
ENSMUST00000071067	ens|RIKEN cDNA C330011M18 gene Gene [Source:MGI Symbol;Acc:MGI:3045248] [ENSMUST00000071067]	0.613682
AK034079	gb|Mus musculus adult male diencephalon cDNA, RIKEN full-length enriched library, clone:9330154M02 product:Rho interacting protein 2, full insert sequence. [AK034079]	0.613759
ENSMUST00000068068	ens|RIKEN cDNA 1700041G16 gene Gene [Source:MGI Symbol;Acc:MGI:1920549] [ENSMUST00000068068]	0.613762
Grap2	ref|Mus musculus GRB2-related adaptor protein 2 (Grap2), mRNA [NM_010815]	0.613806
Ubl7	ref|Mus musculus ubiquitin-like 7 (bone marrow stromal cell-derived) (Ubl7), transcript variant 2, mRNA [NM_027086]	0.613881
Tmem69	ref|Mus musculus transmembrane protein 69 (Tmem69), mRNA [NM_177670]	0.613964
2810416G20Rik	ref|PREDICTED: Mus musculus similar to splicing coactivator subunit SRm300 (LOC100040353), mRNA [XM_001474539]	0.614036
AK076662	gb|Mus musculus adult male testis cDNA, RIKEN full-length enriched library, clone:4930405N22 product:peptidylprolyl isomerase A, full insert sequence. [AK076662]	0.614049
1500032F14Rik	gb|Mus musculus adult male cerebellum cDNA, RIKEN full-length enriched library, clone:1500032F14 product:unclassifiable, full insert sequence. [AK018780]	0.614065
Tbc1d30	ref|Mus musculus TBC1 domain family, member 30 (Tbc1d30), mRNA [NM_029057]	0.614174
Prtg	ref|Mus musculus protogenin homolog (Gallus gallus) (Prtg), mRNA [NM_175485]	0.614461
Nfx1	ref|Mus musculus nuclear transcription factor, X-box binding 1 (Nfx1), mRNA [NM_023739]	0.614491
Th	ref|Mus musculus tyrosine hydroxylase (Th), mRNA [NM_009377]	0.614557
Prtg	ref|Mus musculus protogenin homolog (Gallus gallus) (Prtg), mRNA [NM_175485]	0.614633
1700093C20Rik	gb|Mus musculus 10 days neonate cortex cDNA, RIKEN full-length enriched library, clone:A830083I15 product:unclassifiable, full insert sequence. [AK044044]	0.614663
Rpgr	ref|Mus musculus retinitis pigmentosa GTPase regulator (Rpgr), transcript variant 3, mRNA [NM_011285]	0.614663
Rad51l3	ref|Mus musculus RAD51-like 3 (S. cerevisiae) (Rad51l3), mRNA [NM_011235]	0.614764
Slc30a3	ref|Mus musculus solute carrier family 30 (zinc transporter), member 3 (Slc30a3), mRNA [NM_011773]	0.614871
4933425B07Rik	gb|Mus musculus adult male testis cDNA, RIKEN full-length enriched library, clone:4933425B07 product:unclassifiable, full insert sequence. [AK016907]	0.6149
Map3k10	ref|Mus musculus mitogen-activated protein kinase kinase kinase 10 (Map3k10), mRNA [NM_001081292]	0.614927
Ppara	ref|Mus musculus peroxisome proliferator activated receptor alpha (Ppara), transcript variant 1, mRNA [NM_011144]	0.614953
Fgf10	ref|Mus musculus fibroblast growth factor 10 (Fgf10), mRNA [NM_008002]	0.615089
Zfhx2	ref|Mus musculus zinc finger homeobox 2 (Zfhx2), mRNA [NM_001039198]	0.615397
Mettl13	ref|Mus musculus methyltransferase like 13 (Mettl13), mRNA [NM_144877]	0.615704
Lrrc1	ref|Mus musculus leucine rich repeat containing 1 (Lrrc1), transcript variant 2, mRNA [NM_172528]	0.615861
Endou	ref|Mus musculus endonuclease, polyU-specific (Endou), transcript variant 1, mRNA [NM_008902]	0.615937
6820445E23Rik	gb|Mus musculus 12 days embryo female mullerian duct includes surrounding region cDNA, RIKEN full-length enriched library, clone:6820445E23 product:hypothetical protein, full insert sequence. [AK135532]	0.61599
Nars2	ref|Mus musculus asparaginyl-tRNA synthetase 2 (mitochondrial)(putative) (Nars2), nuclear gene encoding mitochondrial protein, mRNA [NM_153591]	0.616029
Fam65b	ref|Mus musculus family with sequence similarity 65, member B (Fam65b), transcript variant 2, mRNA [NM_001080381]	0.616065
ENSMUST00000075859	ens|olfactory receptor 1354 Gene [Source:MGI Symbol;Acc:MGI:3031188] [ENSMUST00000075859]	0.616124
Bcas3	ref|Mus musculus breast carcinoma amplified sequence 3 (Bcas3), transcript variant 1, mRNA [NM_138681]	0.616402
Ncdn	ref|Mus musculus neurochondrin (Ncdn), mRNA [NM_011986]	0.616508
NAP053163-1	Unknown	0.616528
Atp13a5	ref|Mus musculus ATPase type 13A5 (Atp13a5), mRNA [NM_175650]	0.616599
Dido1	ref|Mus musculus death inducer-obliterator 1 (Dido1), transcript variant 1, mRNA [NM_011805]	0.616709
AK078689	gb|Mus musculus adult male eyeball cDNA, RIKEN full-length enriched library, clone:7530408K02 product:unclassifiable, full insert sequence. [AK078689]	0.616762
Otof	ref|Mus musculus otoferlin (Otof), transcript variant 2, mRNA [NM_031875]	0.616938
9330162012Rik	gb|Mus musculus adult male diencephalon cDNA, RIKEN full-length enriched library, clone:9330162O12 product:unclassifiable, full insert sequence. [AK034200]	0.617021
Masp2	ref|Mus musculus mannan-binding lectin serine peptidase 2 (Masp2), transcript variant 2, mRNA [NM_010767]	0.617046
Patz1	gb|Mus musculus mazr mRNA for transcription factor MAZR, complete cds. [AB029397]	0.617188
Sox6	ref|Mus musculus SRY-box containing gene 6 (Sox6), transcript variant 1, mRNA [NM_011445]	0.617269
4930415F15Rik	ref|Mus musculus RIKEN cDNA 4930415F15 gene (4930415F15Rik), mRNA [NM_028669]	0.617712
Slc9a9	ref|Mus musculus solute carrier family 9 (sodium/hydrogen exchanger), member 9 (Slc9a9), mRNA [NM_177909]	0.617838
Lor	ref|Mus musculus loricrin (Lor), mRNA [NM_008508]	0.618046
Amz1	ref|Mus musculus archaelysin family metallopeptidase 1 (Amz1), mRNA [NM_173405]	0.618122
Mapk3	ref|Mus musculus mitogen-activated protein kinase 3 (Mapk3), mRNA [NM_011952]	0.618388
Samm50	gb|Mus musculus 3 days neonate thymus cDNA, RIKEN full-length enriched library, clone:A630037B14 product:PROTEIN CGI-51 homolog [Homo sapiens], full insert sequence. [AK041783]	0.618551
S100pbp	ens|S100P binding protein Gene [Source:MGI (curated);Acc:MGI:1921898] [ENSMUST00000106061]	0.618692
A130010J15Rik	ref|Mus musculus RIKEN cDNA A130010J15 gene (A130010J15Rik), transcript variant 1, mRNA [NM_181048]	0.61885
Mapk3	ref|Mus musculus mitogen-activated protein kinase 3 (Mapk3), mRNA [NM_011952]	0.618854
Defb5	ref|Mus musculus defensin beta 5 (Defb5), mRNA [NM_030734]	0.618871
4930457A20Rik	gb|Mus musculus adult male testis cDNA, RIKEN full-length enriched library, clone:4930457A20 product:unclassifiable, full insert sequence. [AK015482]	0.618873
1700037H04Rik	ref|Mus musculus RIKEN cDNA 1700037H04 gene (1700037H04Rik), mRNA [NM_026091]	0.618885
Tox3	ref|Mus musculus TOX high mobility group box family member 3 (Tox3), mRNA [NM_172913]	0.618946
Ppp1r7	ref|Mus musculus protein phosphatase 1, regulatory (inhibitor) subunit 7 (Ppp1r7), mRNA [NM_023200]	0.619018
Med28	ref|Mus musculus mediator of RNA polymerase II transcription, subunit 28 homolog (yeast) (Med28), mRNA [NM_025895]	0.619037
Kcns2	ref|Mus musculus K+ voltage-gated channel, subfamily S, 2 (Kcns2), mRNA [NM_181317]	0.619253
Pla2g3	ref|Mus musculus phospholipase A2, group III (Pla2g3), mRNA [NM_172791]	0.619383
Btrc	ref|Mus musculus beta-transducin repeat containing protein (Btrc), transcript variant 2, mRNA [NM_009771]	0.619389
Gria2	ref|Mus musculus glutamate receptor, ionotropic, AMPA2 (alpha 2) (Gria2), transcript variant 2, mRNA [NM_013540]	0.619544
Macrod2	ref|Mus musculus MACRO domain containing 2 (Macrod2), transcript variant 2, mRNA [NM_028387]	0.619614
Scn3b	ref|Mus musculus sodium channel, voltage-gated, type III, beta (Scn3b), transcript variant 1, mRNA [NM_153522]	0.61977
Srst	gb|M.musculus T2 mRNA. [X67863]	0.619821
Foxa2	ref|Mus musculus forkhead box A2 (Foxa2), mRNA [NM_010446]	0.619967
A230107N01Rik	gb|Mus musculus adult male hypothalamus cDNA, RIKEN full-length enriched library, clone:A230107N01 product:unclassifiable, full insert sequence. [AK039207]	0.620003
Fam154a	ref|Mus musculus family with sequence similarity 154, member A (Fam154a), mRNA [NM_001081096]	0.620039
Mamstr	ref|Mus musculus MEF2 activating motif and SAP domain containing transcriptional regulator (Mamstr), mRNA [NM_172418]	0.620225
Nudt8	ref|Mus musculus nudix (nucleoside diphosphate linked moiety X)-type motif 8 (Nudt8), mRNA [NM_025529]	0.620254
AK034161	gb|Mus musculus adult male diencephalon cDNA, RIKEN full-length enriched library, clone:9330160L15 product:hypothetical protein, full insert sequence. [AK034161]	0.620471
Th	ref|Mus musculus tyrosine hydroxylase (Th), mRNA [NM_009377]	0.620702
C130030K03Rik	gb|Mus musculus 16 days embryo head cDNA, RIKEN full-length enriched library, clone:C130030K03 product:inferred: PROTEASOME SUBUNIT ALPHA TYPE 6 (EC 3.4.99.46) (PROTEASOME IOTA CHAIN) (MACROPAIN IOTA CHAIN) (MULTI, full insert sequence. [AK048022]	0.620735
TC1624228	tc|Q5JK17_ORYSA (Q5JK17) Transcription factor ICE1-like, partial (5%) [TC1624228]	0.620805
Dlgap3	ref|Mus musculus discs, large (Drosophila) homolog-associated protein 3 (Dlgap3), mRNA [NM_198618]	0.621014
Atp2b1	ref|Mus musculus ATPase, Ca++ transporting, plasma membrane 1 (Atp2b1), mRNA [NM_026482]	0.621081
Rin1	ref|Mus musculus Ras and Rab interactor 1 (Rin1), mRNA [NM_145495]	0.621333
9030224M15Rik	ref|Mus musculus RIKEN cDNA 9030224M15 gene (9030224M15Rik), mRNA [NM_177793]	0.621495
H2-DMa	ref|Mus musculus histocompatibility 2, class II, locus DMa (H2-DMa), mRNA [NM_010386]	0.621853
Camk2b	ref|Mus musculus calcium/calmodulin-dependent protein kinase II, beta (Camk2b), transcript variant 2, mRNA [NM_007595]	0.622006
Mapk3	ref|Mus musculus mitogen-activated protein kinase 3 (Mapk3), mRNA [NM_011952]	0.622059
Mapk3	ref|Mus musculus mitogen-activated protein kinase 3 (Mapk3), mRNA [NM_011952]	0.622107
Cyp4f15	ref|Mus musculus cytochrome P450, family 4, subfamily f, polypeptide 15 (Cyp4f15), mRNA [NM_134127]	0.622359
Tesc	ref|Mus musculus tescalcin (Tesc), mRNA [NM_021344]	0.622396
Zfp108	ref|Mus musculus zinc finger protein 108 (Zfp108), mRNA [NM_018791]	0.622541
5033417F24Rik	gb|Mus musculus adult male medulla oblongata cDNA, RIKEN full-length enriched library, clone:6330419D11 product:unclassifiable, full insert sequence. [AK018199]	0.622672
Zfp28	ref|Mus musculus zinc finger protein 28 (Zfp28), mRNA [NM_175247]	0.622719
1500002I01Rik	gb|Mus musculus adult male cerebellum cDNA, RIKEN full-length enriched library, clone:1500002I01 product:unclassifiable, full insert sequence. [AK005117]	0.622869
Btbd17	ref|Mus musculus BTB (POZ) domain containing 17 (Btbd17), mRNA [NM_028055]	0.623014
Rad18	gb|Mus musculus 0 day neonate skin cDNA, RIKEN full-length enriched library, clone:4632409J05 product:RAD18 homolog (S.cerevisiae), full insert sequence. [AK028505]	0.623099
2010007H06Rik	gb|Mus musculus 13 days embryo lung cDNA, RIKEN full-length enriched library, clone:D430021D02 product:unclassifiable, full insert sequence. [AK084979]	0.623423
Mapk3	ref|Mus musculus mitogen-activated protein kinase 3 (Mapk3), mRNA [NM_011952]	0.623557
Nol6	ref|Mus musculus nucleolar protein family 6 (RNA-associated) (Nol6), mRNA [NM_139236]	0.623572
9630001P10Rik	gb|Mus musculus 7 days neonate cerebellum cDNA, RIKEN full-length enriched library, clone:A730006F04 product:unclassifiable, full insert sequence. [AK080411]	0.623813
Gfra4	ref|Mus musculus glial cell line derived neurotrophic factor family receptor alpha 4 (Gfra4), transcript variant 2, mRNA [NM_020014]	0.623993
Tmem126b	ref|Mus musculus transmembrane protein 126B (Tmem126b), mRNA [NM_026734]	0.624001
Polr3g	ref|Mus musculus polymerase (RNA) III (DNA directed) polypeptide G (Polr3g), mRNA [NM_001081176]	0.624192
ENSMUST00000058162	ens|v-maf musculoaponeurotic fibrosarcoma oncogene family, protein G (avian) Gene [Source:MGI (curated);Acc:MGI:96911] [ENSMUST00000058162]	0.62424
Pfn3	ref|Mus musculus profilin 3 (Pfn3), mRNA [NM_029303]	0.624424
Heatr5b	ref|Mus musculus HEAT repeat containing 5B (Heatr5b), mRNA [NM_001081179]	0.624505
Jam3	gb|Mus musculus 8 days embryo whole body cDNA, RIKEN full-length enriched library, clone:5730470H08 product:junction cell adhesion molecule 3, full insert sequence. [AK017692]	0.62451
Gpt2	ref|Mus musculus glutamic pyruvate transaminase (alanine aminotransferase) 2 (Gpt2), mRNA [NM_173866]	0.624637
Selplg	ref|Mus musculus selectin, platelet (p-selectin) ligand (Selplg), mRNA [NM_009151]	0.624777
AK078314	gb|Mus musculus adult male olfactory brain cDNA, RIKEN full-length enriched library, clone:6430592J05 product:unclassifiable, full insert sequence. [AK078314]	0.625025
Zfp709	ref|Mus musculus zinc finger protein 709 (Zfp709), mRNA [NM_145624]	0.625082
Plcxd3	ref|Mus musculus phosphatidylinositol-specific phospholipase C, X domain containing 3 (Plcxd3), mRNA [NM_177355]	0.625091
Zfp2	ref|Mus musculus zinc finger protein 2 (Zfp2), transcript variant 3, mRNA [NM_001044697]	0.625151
Lmbr1	ref|Mus musculus limb region 1 (Lmbr1), mRNA [NM_020295]	0.625205
Synrg	ref|Mus musculus synergin, gamma (Synrg), transcript variant 2, mRNA [NM_194341]	0.625297
Zbtb34	ref|Mus musculus zinc finger and BTB domain containing 34 (Zbtb34), mRNA [NM_001085507]	0.625412
Nat14	ref|Mus musculus N-acetyltransferase 14 (Nat14), mRNA [NM_201355]	0.625416
Tcte2	ref|Mus musculus t-complex-associated testis expressed 2 (Tcte2), mRNA [NM_022311]	0.625494
Brf2	ref|Mus musculus BRF2, subunit of RNA polymerase III transcription initiation factor, BRF1-like (Brf2), mRNA [NM_025686]	0.62566
4930544O15Rik	ref|Mus musculus RIKEN cDNA 4930544O15 gene (4930544O15Rik), mRNA [NM_029196]	0.625687
Dzip1l	ref|Mus musculus DAZ interacting protein 1-like (Dzip1l), mRNA [NM_028258]	0.625827
Gria1	ref|Mus musculus glutamate receptor, ionotropic, AMPA1 (alpha 1) (Gria1), transcript variant 2, mRNA [NM_008165]	0.626559
Ndst4	ref|Mus musculus N-deacetylase/N-sulfotransferase (heparin glucosaminyl) 4 (Ndst4), mRNA [NM_022565]	0.626632
Nxf3	ref|Mus musculus nuclear RNA export factor 3 (Nxf3), mRNA [NM_001024141]	0.626649
Olfr568	ref|Mus musculus olfactory receptor 568 (Olfr568), mRNA [NM_147091]	0.626721
Slc30a10	ref|Mus musculus solute carrier family 30, member 10 (Slc30a10), mRNA [NM_001033286]	0.627255
Parp11	ref|Mus musculus poly (ADP-ribose) polymerase family, member 11 (Parp11), mRNA [NM_181402]	0.627392
ENSMUST00000067599	ens|Putative uncharacterized protein Fragment [Source:UniProtKB/TrEMBL;Acc:Q8BPS9] [ENSMUST00000067599]	0.627533
B930042K01Rik	gb|Mus musculus 0 day neonate thymus cDNA, RIKEN full-length enriched library, clone:A430085B12 product:unclassifiable, full insert sequence. [AK040303]	0.627546
Cybrd1	ref|Mus musculus cytochrome b reductase 1 (Cybrd1), mRNA [NM_028593]	0.627686
Fam110b	ref|Mus musculus family with sequence similarity 110, member B (Fam110b), mRNA [NM_173426]	0.627699
Rgs7bp	ref|Mus musculus regulator of G-protein signalling 7 binding protein (Rgs7bp), mRNA [NM_029879]	0.627763
Ydjc	ref|Mus musculus YdjC homolog (bacterial) (Ydjc), mRNA [NM_026940]	0.627822
Cux1	ref|Mus musculus cut-like homeobox 1 (Cux1), transcript variant 2, mRNA [NM_198602]	0.627929
Gucy1a3	ref|Mus musculus guanylate cyclase 1, soluble, alpha 3 (Gucy1a3), mRNA [NM_021896]	0.628154
Klhdc1	ref|Mus musculus kelch domain containing 1 (Klhdc1), mRNA [NM_178253]	0.62834
ENSMUST00000113364	ens|protocadherin 11 X-linked Gene [Source:MGI (curated);Acc:MGI:2442849] [ENSMUST00000113364]	0.628377
Mapkbp1	ref|Mus musculus mitogen-activated protein kinase binding protein 1 (Mapkbp1), mRNA [NM_011941]	0.628386
BC058422	gb|Mus musculus cDNA clone IMAGE:5689029, partial cds. [BC058422]	0.628478
2010107G23Rik	ref|Mus musculus RIKEN cDNA 2010107G23 gene (2010107G23Rik), mRNA [NM_027251]	0.628547
AK039803	gb|Mus musculus 0 day neonate thymus cDNA, RIKEN full-length enriched library, clone:A430002P21 product:unclassifiable, full insert sequence. [AK039803]	0.628655
Ptch1	ref|Mus musculus patched homolog 1 (Ptch1), mRNA [NM_008957]	0.628809
ENSMUST00000097319	ens|RIKEN cDNA B230354K17 gene Gene [Source:MGI Symbol;Acc:MGI:2443272] [ENSMUST00000097319]	0.628904
Cd4	ref|Mus musculus CD4 antigen (Cd4), mRNA [NM_013488]	0.628984
Tcf7	ref|Mus musculus transcription factor 7, T-cell specific (Tcf7), mRNA [NM_009331]	0.629494
4930568D16Rik	ens|RIKEN cDNA 4930568D16 gene Gene [Source:MGI Symbol;Acc:MGI:1923109] [ENSMUST00000028243]	0.629661
Itih5	ref|Mus musculus inter-alpha (globulin) inhibitor H5 (Itih5), mRNA [NM_172471]	0.629689
Trpt1	ref|Mus musculus tRNA phosphotransferase 1 (Trpt1), transcript variant 1, mRNA [NM_153597]	0.629743
Gpc6	ref|Mus musculus glypican 6 (Gpc6), transcript variant 1, mRNA [NM_001079844]	0.629786
Mex3b	ref|Mus musculus mex3 homolog B (C. elegans) (Mex3b), mRNA [NM_175366]	0.630122
Atp8a2	ref|Mus musculus ATPase, aminophospholipid transporter-like, class I, type 8A, member 2 (Atp8a2), mRNA [NM_015803]	0.63013
Fam171a1	ref|Mus musculus family with sequence similarity 171, member A1 (Fam171a1), mRNA [NM_001081161]	0.630139
Fntb	ref|Mus musculus farnesyltransferase, CAAX box, beta (Fntb), mRNA [NM_145927]	0.630187
3110049J23Rik	ref|Mus musculus RIKEN cDNA 3110049J23 gene (3110049J23Rik), mRNA [NM_026085]	0.630226
Th	ref|Mus musculus tyrosine hydroxylase (Th), mRNA [NM_009377]	0.630315
4930427A07Rik	ref|Mus musculus RIKEN cDNA 4930427A07 gene (4930427A07Rik), mRNA [NM_134041]	0.630403
Mrpl11	ref|Mus musculus mitochondrial ribosomal protein L11 (Mrpl11), nuclear gene encoding mitochondrial protein, mRNA [NM_025553]	0.630578
Mmp16	ref|Mus musculus matrix metallopeptidase 16 (Mmp16), mRNA [NM_019724]	0.630646
Ttyh1	ens|tweety homolog 1 (Drosophila) Gene [Source:MGI (curated);Acc:MGI:1889007] [ENSMUST00000129423]	0.630734
Gpr139	ref|Mus musculus G protein-coupled receptor 139 (Gpr139), mRNA [NM_001024138]	0.630819
Gm128	ref|Mus musculus predicted gene 128 (Gm128), mRNA [NM_001024841]	0.630833
Epha7	ref|Mus musculus Eph receptor A7 (Epha7), transcript variant 2, mRNA [NM_001122889]	0.63089
Dak	ref|Mus musculus dihydroxyacetone kinase 2 homolog (yeast) (Dak), mRNA [NM_145496]	0.630912
Gad2	ref|Mus musculus glutamic acid decarboxylase 2 (Gad2), mRNA [NM_008078]	0.631096
Harbi1	ref|Mus musculus harbinger transposase derived 1 (Harbi1), mRNA [NM_178724]	0.631109
Tecpr2	ref|Mus musculus tectonin beta-propeller repeat containing 2 (Tecpr2), mRNA [NM_001081057]	0.631323
Mapk3	ref|Mus musculus mitogen-activated protein kinase 3 (Mapk3), mRNA [NM_011952]	0.631427
4930579K19Rik	ref|Mus musculus RIKEN cDNA 4930579K19 gene (4930579K19Rik), non-coding RNA [NR_029444]	0.631455
Zfp329	ref|Mus musculus zinc finger protein 329 (Zfp329), mRNA [NM_026046]	0.63163
1110012J17Rik	ref|Mus musculus RIKEN cDNA 1110012J17 gene (1110012J17Rik), transcript variant 2, mRNA [NM_172963]	0.631858
Shh	ref|Mus musculus sonic hedgehog (Shh), mRNA [NM_009170]	0.63191
Fgf11	ens|fibroblast growth factor 11 Gene [Source:MGI (curated);Acc:MGI:109167] [ENSMUST00000102585]	0.631946
4921530D09Rik	ref|Mus musculus RIKEN cDNA 4921530D09 gene (4921530D09Rik), mRNA [NM_029859]	0.632058
Mapk3	ref|Mus musculus mitogen-activated protein kinase 3 (Mapk3), mRNA [NM_011952]	0.632295
Dnajc10	ref|Mus musculus DnaJ (Hsp40) homolog, subfamily C, member 10 (Dnajc10), mRNA [NM_024181]	0.632448
Gm10319	ref|Mus musculus predicted pseudogene 10319 (Gm10319), non-coding RNA [NR_003624]	0.63247
Cdh10	gb|Mus musculus T2-cadherin mRNA, partial cds. [U69137]	0.632588
Mapkap1	ref|Mus musculus mitogen-activated protein kinase associated protein 1 (Mapkap1), mRNA [NM_177345]	0.632609
Ppara	ref|Mus musculus peroxisome proliferator activated receptor alpha (Ppara), transcript variant 1, mRNA [NM_011144]	0.632726
C130026L21Rik	gb|Mus musculus 16 days embryo head cDNA, RIKEN full-length enriched library, clone:C130026L21 product:hypothetical protein, full insert sequence. [AK047985]	0.633049
Fam78a	ref|Mus musculus family with sequence similarity 78, member A (Fam78a), mRNA [NM_175511]	0.633364
Akap1	ref|Mus musculus A kinase (PRKA) anchor protein 1 (Akap1), nuclear gene encoding mitochondrial protein, transcript variant 2, mRNA [NM_001042541]	0.633373
Aldh1a1	ref|Mus musculus aldehyde dehydrogenase family 1, subfamily A1 (Aldh1a1), mRNA [NM_013467]	0.633549
Zfp560	ref|Mus musculus zinc finger protein 560 (Zfp560), mRNA [NM_001004190]	0.633663
Tbxa2r	ref|Mus musculus thromboxane A2 receptor (Tbxa2r), mRNA [NM_009325]	0.63371
Zfp689	ref|Mus musculus zinc finger protein 689 (Zfp689), mRNA [NM_175163]	0.633721
Fam198a	ref|Mus musculus family with sequence similarity 198, member A (Fam198a), mRNA [NM_177743]	0.633775
Camk4	gb|Mus musculus 7 days neonate cerebellum cDNA, RIKEN full-length enriched library, clone:A730097A20 product:CALCIUM/CALMODULIN-DEPENDENT PROTEIN KINASE TYPE IV CATALYTIC CHAIN (EC 2.7.1.123) (CAM KINASE-GR) (CAMK IV) [CONTAINS: CALSPERMIN] homolog [Mus m	0.633935
Bai3	ref|Mus musculus brain-specific angiogenesis inhibitor 3 (Bai3), mRNA [NM_175642]	0.634189
Prima1	ref|Mus musculus proline rich membrane anchor 1 (Prima1), mRNA [NM_133364]	0.634348
Ptch1	ref|Mus musculus patched homolog 1 (Ptch1), mRNA [NM_008957]	0.634659
Fgf14	ref|Mus musculus fibroblast growth factor 14 (Fgf14), transcript variant 1, mRNA [NM_010201]	0.634787
Vmac	ref|Mus musculus vimentin-type intermediate filament associated coiled-coil protein (Vmac), transcript variant 1, mRNA [NM_178926]	0.634934
Slc4a4	ref|Mus musculus solute carrier family 4 (anion exchanger), member 4 (Slc4a4), transcript variant 1, mRNA [NM_018760]	0.634949
Cacna1h	ref|Mus musculus calcium channel, voltage-dependent, T type, alpha 1H subunit (Cacna1h), transcript variant 1, mRNA [NM_021415]	0.635029
Mapk3	ref|Mus musculus mitogen-activated protein kinase 3 (Mapk3), mRNA [NM_011952]	0.635029
Mapk3	ref|Mus musculus mitogen-activated protein kinase 3 (Mapk3), mRNA [NM_011952]	0.63506
Epb4.9	ref|Mus musculus erythrocyte protein band 4.9 (Epb4.9), mRNA [NM_013514]	0.635066
Nup93	ref|Mus musculus nucleoporin 93 (Nup93), mRNA [NM_172410]	0.635122
Ttyh1	gb|Mus musculus 10 days embryo whole body cDNA, RIKEN full-length enriched library, clone:2610020P03 product:unclassifiable, full insert sequence. [AK011493]	0.635171
ENSMUST00000113472	ens|RAS, guanyl releasing protein 2 Gene [Source:MGI (curated);Acc:MGI:1333849] [ENSMUST00000113472]	0.635619
Dlx6os1	ref|Mus musculus Dlx6 opposite strand transcript 1 (Dlx6os1), non-coding RNA [NR_015388]	0.635753
Trak1	gb|Mus musculus 3 days neonate thymus cDNA, RIKEN full-length enriched library, clone:A630008O13 product:weakly similar to AMYOTROPHIC LATERAL SCLEROSIS 2 [Homo sapiens], full insert sequence. [AK041436]	0.635793
Clvs1	ref|Mus musculus clavesin 1 (Clvs1), mRNA [NM_028940]	0.63593
Plcb1	ref|Mus musculus phospholipase C, beta 1 (Plcb1), transcript variant 2, mRNA [NM_019677]	0.636
AK085515	gb|Mus musculus 0 day neonate kidney cDNA, RIKEN full-length enriched library, clone:D630036H03 product:unclassifiable, full insert sequence. [AK085515]	0.636086
TC1658980	Unknown	0.636191
NAP051706-1	Unknown	0.63626
Zfp239	ref|Mus musculus zinc finger protein 239 (Zfp239), transcript variant 1, mRNA [NM_001001792]	0.636294
Fat3	ref|Mus musculus FAT tumor suppressor homolog 3 (Drosophila) (Fat3), mRNA [NM_001080814]	0.636315
Ttpa	ref|Mus musculus tocopherol (alpha) transfer protein (Ttpa), mRNA [NM_015767]	0.636355
Pms1	ref|Mus musculus postmeiotic segregation increased 1 (S. cerevisiae) (Pms1), mRNA [NM_153556]	0.636488
ENSMUST00000155527	ens|cadherin 8 Gene [Source:MGI (curated);Acc:MGI:107434] [ENSMUST00000155527]	0.636711
Efhc2	ref|Mus musculus EF-hand domain (C-terminal) containing 2 (Efhc2), mRNA [NM_028916]	0.636738
Ppara	ref|Mus musculus peroxisome proliferator activated receptor alpha (Ppara), transcript variant 1, mRNA [NM_011144]	0.636744
BC027344	ref|Mus musculus cDNA sequence BC027344 (BC027344), mRNA [NM_173738]	0.636748
S1pr4	ref|Mus musculus sphingosine-1-phosphate receptor 4 (S1pr4), mRNA [NM_010102]	0.63675
AK081913	gb|Mus musculus 16 days embryo head cDNA, RIKEN full-length enriched library, clone:C130087B01 product:unclassifiable, full insert sequence. [AK081913]	0.636772
Rnf222	ref|Mus musculus ring finger protein 222 (Rnf222), mRNA [NM_177060]	0.636831
Mapk3	ref|Mus musculus mitogen-activated protein kinase 3 (Mapk3), mRNA [NM_011952]	0.637303
Pfn4	ref|Mus musculus profilin family, member 4 (Pfn4), mRNA [NM_028376]	0.637489
Psmc3ip	ref|Mus musculus proteasome (prosome, macropain) 26S subunit, ATPase 3, interacting protein (Psmc3ip), mRNA [NM_008949]	0.637817
Hsd3b5	ref|Mus musculus hydroxy-delta-5-steroid dehydrogenase, 3 beta- and steroid delta-isomerase 5 (Hsd3b5), mRNA [NM_008295]	0.637885
4632404H12Rik	gb|Mus musculus 16 days embryo head cDNA, RIKEN full-length enriched library, clone:C130034I06 product:unclassifiable, full insert sequence. [AK048101]	0.637994
Sh2d5	ref|Mus musculus SH2 domain containing 5 (Sh2d5), mRNA [NM_001099631]	0.638255
Mras	ref|Mus musculus muscle and microspikes RAS (Mras), mRNA [NM_008624]	0.638369
Pmfbp1	ref|Mus musculus polyamine modulated factor 1 binding protein 1 (Pmfbp1), mRNA [NM_019938]	0.638407
Dym	ref|Mus musculus dymeclin (Dym), mRNA [NM_027727]	0.638458
Hdac2	ref|Mus musculus histone deacetylase 2 (Hdac2), mRNA [NM_008229]	0.639145
Cmtm2b	ref|Mus musculus CKLF-like MARVEL transmembrane domain containing 2B (Cmtm2b), mRNA [NM_028524]	0.639287
Th	ref|Mus musculus tyrosine hydroxylase (Th), mRNA [NM_009377]	0.639354
D8Ertd82e	ref|Mus musculus DNA segment, Chr 8, ERATO Doi 82, expressed (D8Ertd82e), mRNA [NM_172911]	0.639387
Aire	ref|Mus musculus autoimmune regulator (autoimmune polyendocrinopathy candidiasis ectodermal dystrophy) (Aire), mRNA [NM_009646]	0.63953
Ptch1	ref|Mus musculus patched homolog 1 (Ptch1), mRNA [NM_008957]	0.639607
AK020571	gb|Mus musculus adult male urinary bladder cDNA, RIKEN full-length enriched library, clone:9530025I05 product:hypothetical protein, full insert sequence. [AK020571]	0.639805
Wdr54	ref|Mus musculus WD repeat domain 54 (Wdr54), mRNA [NM_023790]	0.639845
Suv39h1	ref|Mus musculus suppressor of variegation 3-9 homolog 1 (Drosophila) (Suv39h1), mRNA [NM_011514]	0.640013
E030031F02Rik	gb|Mus musculus 13 days embryo lung cDNA, RIKEN full-length enriched library, clone:D430048D17 product:hypothetical protein, full insert sequence. [AK142418]	0.640153
Actl6b	ref|Mus musculus actin-like 6B (Actl6b), mRNA [NM_031404]	0.640164
Sipa1l3	ref|Mus musculus signal-induced proliferation-associated 1 like 3 (Sipa1l3), mRNA [NM_001081028]	0.640205
AK047137	gb|Mus musculus 10 days neonate cerebellum cDNA, RIKEN full-length enriched library, clone:B930025L11 product:unclassifiable, full insert sequence. [AK047137]	0.640207
BC068157	ref|Mus musculus cDNA sequence BC068157 (BC068157), mRNA [NM_207203]	0.640301
Zfp641	ref|Mus musculus zinc finger protein 641 (Zfp641), mRNA [NM_173769]	0.640496
Zfhx3	ref|Mus musculus zinc finger homeobox 3 (Zfhx3), mRNA [NM_007496]	0.640607
AK036201	gb|Mus musculus 16 days neonate cerebellum cDNA, RIKEN full-length enriched library, clone:9630045G24 product:unclassifiable, full insert sequence. [AK036201]	0.640662
Vezt	ref|Mus musculus vezatin, adherens junctions transmembrane protein (Vezt), mRNA [NM_172538]	0.640693
Tpm1	ref|Mus musculus tropomyosin 1, alpha (Tpm1), transcript variant 9, mRNA [NM_001164255]	0.640721
Vrk1	ref|Mus musculus vaccinia related kinase 1 (Vrk1), transcript variant 3, mRNA [NM_001029844]	0.64082
Ppara	ref|Mus musculus peroxisome proliferator activated receptor alpha (Ppara), transcript variant 1, mRNA [NM_011144]	0.640825
Cspg4	ref|Mus musculus chondroitin sulfate proteoglycan 4 (Cspg4), mRNA [NM_139001]	0.640934
Chid1	ref|Mus musculus chitinase domain containing 1 (Chid1), transcript variant 2, mRNA [NM_026522]	0.641207
Astx6	gb|Mus musculus adult male testis cDNA, RIKEN full-length enriched library, clone:4930534N17 product:unclassifiable, full insert sequence. [AK076884]	0.641304
Krt32	ens|keratin 32 Gene [Source:MGI (curated);Acc:MGI:1309995] [ENSMUST00000107419]	0.641337
Fcho1	ref|Mus musculus FCH domain only 1 (Fcho1), transcript variant 1, mRNA [NM_028715]	0.641382
P2ry14	ref|Mus musculus purinergic receptor P2Y, G-protein coupled, 14 (P2ry14), transcript variant 1, mRNA [NM_133200]	0.641444
Glyctk	ref|Mus musculus glycerate kinase (Glyctk), transcript variant 1, mRNA [NM_174846]	0.641488
Tmem163	ref|Mus musculus transmembrane protein 163 (Tmem163), mRNA [NM_028135]	0.641645
4933433P14Rik	ref|Mus musculus RIKEN cDNA 4933433P14 gene (4933433P14Rik), mRNA [NM_178613]	0.641952
Cacna1e	ref|Mus musculus calcium channel, voltage-dependent, R type, alpha 1E subunit (Cacna1e), mRNA [NM_009782]	0.642068
Ubxn2b	ref|Mus musculus UBX domain protein 2B (Ubxn2b), mRNA [NM_026534]	0.642161
AK086440	gb|Mus musculus 15 days embryo head cDNA, RIKEN full-length enriched library, clone:D930028P13 product:unclassifiable, full insert sequence. [AK086440]	0.642254
Greb1l	ref|Mus musculus growth regulation by estrogen in breast cancer-like (Greb1l), mRNA [NM_001083628]	0.64229
Pacs1	ref|Mus musculus phosphofurin acidic cluster sorting protein 1 (Pacs1), mRNA [NM_153129]	0.642423
Rpgr	ref|Mus musculus retinitis pigmentosa GTPase regulator (Rpgr), transcript variant 3, mRNA [NM_011285]	0.642437
Wdr6	ref|Mus musculus WD repeat domain 6 (Wdr6), mRNA [NM_031392]	0.642585
Ipp	ref|Mus musculus IAP promoted placental gene (Ipp), mRNA [NM_008389]	0.642898
ENSMUST00000136903	ens|alpha globin regulatory element containing gene Gene [Source:MGI (curated);Acc:MGI:109258] [ENSMUST00000136903]	0.642905
1700096K18Rik	ref|Mus musculus RIKEN cDNA 1700096K18 gene (1700096K18Rik), non-coding RNA [NR_027388]	0.642908
Lrrn3	ref|Mus musculus leucine rich repeat protein 3, neuronal (Lrrn3), mRNA [NM_010733]	0.642921
D430019H16Rik	gb|Mus musculus RIKEN cDNA D430019H16 gene, mRNA (cDNA clone IMAGE:6834465), partial cds. [BC058677]	0.643348
Zfp677	ref|Mus musculus zinc finger protein 677 (Zfp677), mRNA [NM_172486]	0.643461
Fam65c	ref|Mus musculus family with sequence similarity 65, member C (Fam65c), mRNA [NM_001080708]	0.643504
Limd2	ref|Mus musculus LIM domain containing 2 (Limd2), mRNA [NM_172397]	0.643596
Rgs7bp	ref|Mus musculus regulator of G-protein signalling 7 binding protein (Rgs7bp), mRNA [NM_029879]	0.64363
Arid3b	ref|Mus musculus AT rich interactive domain 3B (BRIGHT-like) (Arid3b), mRNA [NM_019689]	0.643656
4833417J20Rik	gb|Mus musculus 0 day neonate head cDNA, RIKEN full-length enriched library, clone:4833417J20 product:unclassifiable, full insert sequence. [AK014716]	0.643786
Camk1g	ref|Mus musculus calcium/calmodulin-dependent protein kinase I gamma (Camk1g), mRNA [NM_144817]	0.643981
Dazl	ref|Mus musculus deleted in azoospermia-like (Dazl), mRNA [NM_010021]	0.644033
Foxo1	ref|Mus musculus forkhead box O1 (Foxo1), mRNA [NM_019739]	0.644345
Atf7ip	ref|Mus musculus activating transcription factor 7 interacting protein (Atf7ip), mRNA [NM_019426]	0.644424
Ptch1	ref|Mus musculus patched homolog 1 (Ptch1), mRNA [NM_008957]	0.644427
Ulk4	ref|Mus musculus unc-51-like kinase 4 (C. elegans) (Ulk4), mRNA [NM_177589]	0.644515
Ppara	ref|Mus musculus peroxisome proliferator activated receptor alpha (Ppara), transcript variant 1, mRNA [NM_011144]	0.644549
Fgf13	ref|Mus musculus fibroblast growth factor 13 (Fgf13), mRNA [NM_010200]	0.644698
Srgap1	ref|Mus musculus SLIT-ROBO Rho GTPase activating protein 1 (Srgap1), mRNA [NM_001081037]	0.644739
BC024814	ref|Mus musculus cDNA sequence BC024814 (BC024814), mRNA [NM_146247]	0.644796
8030453O22Rik	gb|Mus musculus 10 days neonate cerebellum cDNA, RIKEN full-length enriched library, clone:B930030E13 product:unclassifiable, full insert sequence. [AK047163]	0.645032
4930524J08Rik	ens|RIKEN cDNA 4930524J08 gene Gene [Source:MGI Symbol;Acc:MGI:1922379] [ENSMUST00000046721]	0.645125
ENSMUST00000117220	ens|activating transcription factor 7 interacting protein 2 Gene [Source:MGI (curated);Acc:MGI:1922579] [ENSMUST00000117220]	0.645383
Mapk1	ref|Mus musculus mitogen-activated protein kinase 1 (Mapk1), transcript variant 1, mRNA [NM_011949]	0.645743
Tmem119	ref|Mus musculus transmembrane protein 119 (Tmem119), mRNA [NM_146162]	0.645941
Gemin8	ref|Mus musculus gem (nuclear organelle) associated protein 8 (Gemin8), mRNA [NM_146238]	0.646042
Map2k6	ref|Mus musculus mitogen-activated protein kinase kinase 6 (Map2k6), mRNA [NM_011943]	0.646049
Slc9a1	gb|Mus musculus Na+/H+ exchanger (NHE-1) mRNA, complete cds. [U51112]	0.646327
Hsdl1	ref|Mus musculus hydroxysteroid dehydrogenase like 1 (Hsdl1), mRNA [NM_175185]	0.646451
Fbxl18	ref|Mus musculus F-box and leucine-rich repeat protein 18 (Fbxl18), mRNA [NM_001033312]	0.646582
Klf8	ref|Mus musculus Kruppel-like factor 8 (Klf8), mRNA [NM_173780]	0.646797
ENSMUST00000111866	ens|suppressor of fused homolog (Drosophila) Gene [Source:MGI (curated);Acc:MGI:1345643] [ENSMUST00000111866]	0.646817
9330168O09Rik	gb|Mus musculus adult male diencephalon cDNA, RIKEN full-length enriched library, clone:9330168O09 product:unclassifiable, full insert sequence. [AK034249]	0.646908
Unc5c	ref|Mus musculus unc-5 homolog C (C. elegans) (Unc5c), mRNA [NM_009472]	0.647122
Glra2	ref|Mus musculus glycine receptor, alpha 2 subunit (Glra2), mRNA [NM_183427]	0.647268
ENSMUST00000115014	ens|ATP/GTP binding protein-like 3 Gene [Source:MGI (curated);Acc:MGI:1923473] [ENSMUST00000115014]	0.647316
Klhl1	ref|Mus musculus kelch-like 1 (Drosophila) (Klhl1), mRNA [NM_053105]	0.647336
AK033311	gb|Mus musculus 15 days embryo male testis cDNA, RIKEN full-length enriched library, clone:8030491K24 product:unclassifiable, full insert sequence. [AK033311]	0.647703
Vac14	ref|Mus musculus Vac14 homolog (S. cerevisiae) (Vac14), mRNA [NM_146216]	0.647759
Cpne5	ref|Mus musculus copine V (Cpne5), mRNA [NM_153166]	0.647891
Chrm2	ref|Mus musculus cholinergic receptor, muscarinic 2, cardiac (Chrm2), mRNA [NM_203491]	0.64801
Trps1	ref|Mus musculus trichorhinophalangeal syndrome I (human) (Trps1), mRNA [NM_032000]	0.648223
4933424G06Rik	ref|PREDICTED: Mus musculus RIKEN cDNA 4933424G06 gene (4933424G06Rik), mRNA [XM_129743]	0.648354
Nlgn3	ref|Mus musculus neuroligin 3 (Nlgn3), mRNA [NM_172932]	0.648373
Itgbl1	ref|Mus musculus integrin, beta-like 1 (Itgbl1), mRNA [NM_145467]	0.648661
Shroom1	ref|Mus musculus shroom family member 1 (Shroom1), mRNA [NM_027917]	0.64876
Kcne1l	ref|Mus musculus potassium voltage-gated channel, Isk-related family, member 1-like, pseudogene (Kcne1l), mRNA [NM_021487]	0.648818
Srd5a3	ref|Mus musculus steroid 5 alpha-reductase 3 (Srd5a3), mRNA [NM_020611]	0.648841
Epb4.9	ref|Mus musculus erythrocyte protein band 4.9 (Epb4.9), mRNA [NM_013514]	0.649001
Tmem8b	ref|Mus musculus transmembrane protein 8B (Tmem8b), mRNA [NM_001085508]	0.649358
Sall3	ref|Mus musculus sal-like 3 (Drosophila) (Sall3), mRNA [NM_178280]	0.64941
2810429I04Rik	gb|Mus musculus 13 days embryo male testis cDNA, RIKEN full-length enriched library, clone:6030404L06 product:unclassifiable, full insert sequence. [AK031301]	0.649449
Apoc3	ref|Mus musculus apolipoprotein C-III (Apoc3), mRNA [NM_023114]	0.649468
AK077230	gb|Mus musculus 11 days pregnant adult female ovary and uterus cDNA, RIKEN full-length enriched library, clone:5031404K15 product:unclassifiable, full insert sequence. [AK077230]	0.649599
Orai3	ref|Mus musculus ORAI calcium release-activated calcium modulator 3 (Orai3), mRNA [NM_198424]	0.649759
Fbxo16	ref|Mus musculus F-box protein 16 (Fbxo16), mRNA [NM_015795]	0.649772
AK038605	gb|Mus musculus adult male hypothalamus cDNA, RIKEN full-length enriched library, clone:A230049N09 product:unclassifiable, full insert sequence. [AK038605]	0.649907
Klhl35	ref|Mus musculus kelch-like 35 (Drosophila) (Klhl35), mRNA [NM_028145]	0.650031
Th	ref|Mus musculus tyrosine hydroxylase (Th), mRNA [NM_009377]	0.650034
Arhgef17	ref|Mus musculus Rho guanine nucleotide exchange factor (GEF) 17 (Arhgef17), mRNA [NM_001081116]	0.650159
Per2	ref|Mus musculus period homolog 2 (Drosophila) (Per2), mRNA [NM_011066]	0.650177
Ccdc39	gb|Mus musculus adult male hippocampus cDNA, RIKEN full-length enriched library, clone:C630029J23 product:RIKEN cDNA 4921507O14 gene, full insert sequence. [AK083226]	0.650345
Diap2	ens|diaphanous homolog 2 (Drosophila) Gene [Source:MGI (curated);Acc:MGI:1858500] [ENSMUST00000113320]	0.650478
Ubl7	ref|Mus musculus ubiquitin-like 7 (bone marrow stromal cell-derived) (Ubl7), transcript variant 2, mRNA [NM_027086]	0.650597
Prrg3	ref|Mus musculus proline rich Gla (G-carboxyglutamic acid) 3 (transmembrane) (Prrg3), mRNA [NM_001081135]	0.650669
A_51_P200564	Unknown	0.65074
Notum	ref|Mus musculus notum pectinacetylesterase homolog (Drosophila) (Notum), mRNA [NM_175263]	0.650763
Gngt1	ref|Mus musculus guanine nucleotide binding protein (G protein), gamma transducing activity polypeptide 1 (Gngt1), mRNA [NM_010314]	0.650795
Zfp84	ref|Mus musculus zinc finger protein 84 (Zfp84), mRNA [NM_023750]	0.65097
Dclk1	ref|Mus musculus doublecortin-like kinase 1 (Dclk1), transcript variant 1, mRNA [NM_019978]	0.651207
Mex3b	ref|Mus musculus mex3 homolog B (C. elegans) (Mex3b), mRNA [NM_175366]	0.651443
Sema3a	ref|Mus musculus sema domain, immunoglobulin domain (Ig), short basic domain, secreted, (semaphorin) 3A (Sema3a), mRNA [NM_009152]	0.651461
Pxmp2	ref|Mus musculus peroxisomal membrane protein 2 (Pxmp2), mRNA [NM_008993]	0.651518
Lrrtm2	ref|Mus musculus leucine rich repeat transmembrane neuronal 2 (Lrrtm2), mRNA [NM_178005]	0.651595
Als2	ref|Mus musculus amyotrophic lateral sclerosis 2 (juvenile) homolog (human) (Als2), transcript variant 1, mRNA [NM_028717]	0.651699
Th	ref|Mus musculus tyrosine hydroxylase (Th), mRNA [NM_009377]	0.651747
1110034G24Rik	ref|Mus musculus RIKEN cDNA 1110034G24 gene (1110034G24Rik), mRNA [NM_028637]	0.651748
Scrt1	ref|Mus musculus scratch homolog 1, zinc finger protein (Drosophila) (Scrt1), mRNA [NM_130893]	0.651764
Cd4	ref|Mus musculus CD4 antigen (Cd4), mRNA [NM_013488]	0.652249
Cyp11a1	ref|Mus musculus cytochrome P450, family 11, subfamily a, polypeptide 1 (Cyp11a1), nuclear gene encoding mitochondrial protein, mRNA [NM_019779]	0.652894
Fam40b	ref|Mus musculus family with sequence similarity 40, member B (Fam40b), transcript variant 1, mRNA [NM_177204]	0.653172
A930001C03Rik	gb|Mus musculus adult retina cDNA, RIKEN full-length enriched library, clone:A930001C03 product:unclassifiable, full insert sequence. [AK044205]	0.653212
Hmgcs2	ref|Mus musculus 3-hydroxy-3-methylglutaryl-Coenzyme A synthase 2 (Hmgcs2), nuclear gene encoding mitochondrial protein, mRNA [NM_008256]	0.653263
Rgs4	ref|Mus musculus regulator of G-protein signaling 4 (Rgs4), mRNA [NM_009062]	0.653276
Rab3b	ref|Mus musculus RAB3B, member RAS oncogene family (Rab3b), mRNA [NM_023537]	0.653614
Ppara	ref|Mus musculus peroxisome proliferator activated receptor alpha (Ppara), transcript variant 1, mRNA [NM_011144]	0.653715
Mterfd3	ref|Mus musculus MTERF domain containing 3 (Mterfd3), mRNA [NM_028832]	0.653775
Dgat2	ref|Mus musculus diacylglycerol O-acyltransferase 2 (Dgat2), mRNA [NM_026384]	0.653794
1810014B01Rik	ref|Mus musculus RIKEN cDNA 1810014B01 gene (1810014B01Rik), non-coding RNA [NR_015572]	0.653984
Mcph1	ref|Mus musculus microcephaly, primary autosomal recessive 1 (Mcph1), mRNA [NM_173189]	0.654454
B930068K11Rik	gb|Mus musculus 16 days embryo head cDNA, RIKEN full-length enriched library, clone:C130074H15 product:unclassifiable, full insert sequence. [AK081758]	0.654499
NAP123919-1	Unknown	0.654716
A730011L01Rik	ref|Mus musculus RIKEN cDNA A730011L01 gene (A730011L01Rik), transcript variant 2, mRNA [NM_177394]	0.654763
ENSMUST00000092368	ens|RIKEN cDNA C330046G03 gene Gene [Source:MGI Symbol;Acc:MGI:2671932] [ENSMUST00000092368]	0.654776
Ppara	ref|Mus musculus peroxisome proliferator activated receptor alpha (Ppara), transcript variant 1, mRNA [NM_011144]	0.654967
Mtap1s	ref|Mus musculus microtubule-associated protein 1S (Mtap1s), mRNA [NM_173013]	0.655156
BC051142	ref|Mus musculus cDNA sequence BC051142 (BC051142), transcript variant 1, mRNA [NM_001001177]	0.655705
Ppara	ref|Mus musculus peroxisome proliferator activated receptor alpha (Ppara), transcript variant 1, mRNA [NM_011144]	0.655783
AK039663	gb|Mus musculus adult male spinal cord cDNA, RIKEN full-length enriched library, clone:A330080E05 product:unclassifiable, full insert sequence. [AK039663]	0.656002
Th	ref|Mus musculus tyrosine hydroxylase (Th), mRNA [NM_009377]	0.656038
Cyp2d22	ref|Mus musculus cytochrome P450, family 2, subfamily d, polypeptide 22 (Cyp2d22), transcript variant 1, mRNA [NM_001163472]	0.656215
AK136371	gb|Mus musculus 16 days embryo lung cDNA, RIKEN full-length enriched library, clone:8430408E23 product:unclassifiable, full insert sequence. [AK136371]	0.656258
Zfp280b	ref|Mus musculus zinc finger protein 280B (Zfp280b), mRNA [NM_177475]	0.656563
Ptch1	ref|Mus musculus patched homolog 1 (Ptch1), mRNA [NM_008957]	0.656737
Rtp1	ref|Mus musculus receptor transporter protein 1 (Rtp1), mRNA [NM_001004151]	0.656816
Baiap2	ref|Mus musculus brain-specific angiogenesis inhibitor 1-associated protein 2 (Baiap2), transcript variant 3, mRNA [NM_001037754]	0.656841
Vps52	ref|Mus musculus vacuolar protein sorting 52 (yeast) (Vps52), mRNA [NM_172620]	0.656969
1810012P15Rik	ref|Mus musculus RIKEN cDNA 1810012P15 gene (1810012P15Rik), mRNA [NM_001076681]	0.657424
Clcnka	ref|Mus musculus chloride channel Ka (Clcnka), transcript variant 1, mRNA [NM_024412]	0.657443
AK007113	gb|Mus musculus adult male testis cDNA, RIKEN full-length enriched library, clone:1700102N10 product:unclassifiable, full insert sequence. [AK007113]	0.657682
AK037397	gb|Mus musculus 16 days neonate thymus cDNA, RIKEN full-length enriched library, clone:A130014G12 product:unclassifiable, full insert sequence. [AK037397]	0.657689
ENSMUST00000065125	ens|RIKEN cDNA 4930451C15 gene Gene [Source:MGI Symbol;Acc:MGI:1921935] [ENSMUST00000065125]	0.658077
Anapc2	ref|Mus musculus anaphase promoting complex subunit 2 (Anapc2), mRNA [NM_175300]	0.658089
Lrch3	ref|Mus musculus leucine-rich repeats and calponin homology (CH) domain containing 3 (Lrch3), mRNA [NM_001081255]	0.658781
Trp53-ps	gb|Mus musculus p53-variant (p53) mRNA, partial cds. [U59758]	0.658973
5730508B09Rik	ref|Mus musculus RIKEN cDNA 5730508B09 gene (5730508B09Rik), mRNA [NM_027482]	0.659487
Pigx	ref|Mus musculus phosphatidylinositol glycan anchor biosynthesis, class X (Pigx), transcript variant 1, mRNA [NM_024464]	0.659651
Pddc1	ref|Mus musculus Parkinson disease 7 domain containing 1 (Pddc1), mRNA [NM_172116]	0.659681
Rpgr	ref|Mus musculus retinitis pigmentosa GTPase regulator (Rpgr), transcript variant 3, mRNA [NM_011285]	0.66005
Rbmx	ref|Mus musculus RNA binding motif protein, X chromosome (Rbmx), transcript variant 1, mRNA [NM_011252]	0.660219
Th	ref|Mus musculus tyrosine hydroxylase (Th), mRNA [NM_009377]	0.660313
2610110G12Rik	ref|Mus musculus RIKEN cDNA 2610110G12 gene (2610110G12Rik), transcript variant 3, mRNA [NM_028476]	0.660317
Igsf1	ref|Mus musculus immunoglobulin superfamily, member 1 (Igsf1), transcript variant 4, mRNA [NM_183336]	0.660339
D330040H18Rik	gb|Mus musculus 13 days embryo heart cDNA, RIKEN full-length enriched library, clone:D330040H18 product:unclassifiable, full insert sequence. [AK084765]	0.660459
Abca8b	ref|Mus musculus ATP-binding cassette, sub-family A (ABC1), member 8b (Abca8b), mRNA [NM_013851]	0.661202
Kif17	ref|Mus musculus kinesin family member 17 (Kif17), mRNA [NM_010623]	0.661208
Aldh18a1	ref|Mus musculus aldehyde dehydrogenase 18 family, member A1 (Aldh18a1), nuclear gene encoding mitochondrial protein, transcript variant 1, mRNA [NM_019698]	0.661338
Cited2	ref|Mus musculus Cbp/p300-interacting transactivator, with Glu/Asp-rich carboxy-terminal domain, 2 (Cited2), mRNA [NM_010828]	0.661391
Rogdi	ref|Mus musculus rogdi homolog (Drosophila) (Rogdi), mRNA [NM_133185]	0.661545
C030017B01Rik	gb|Mus musculus adult male cortex cDNA, RIKEN full-length enriched library, clone:B530033N09 product:unclassifiable, full insert sequence. [AK046738]	0.661763
Gtf3c1	ref|Mus musculus general transcription factor III C 1 (Gtf3c1), mRNA [NM_207239]	0.661876
Mpped2	ref|Mus musculus metallophosphoesterase domain containing 2 (Mpped2), transcript variant 1, mRNA [NM_001143683]	0.661876
Actl6b	ref|Mus musculus actin-like 6B (Actl6b), mRNA [NM_031404]	0.662173
Wdr62	ref|Mus musculus WD repeat domain 62 (Wdr62), mRNA [NM_146186]	0.662223
Olfr1359	ref|Mus musculus olfactory receptor 1359 (Olfr1359), mRNA [NM_001011820]	0.662231
Wipf3	ref|Mus musculus WAS/WASL interacting protein family, member 3 (Wipf3), transcript variant 1, mRNA [NM_001167860]	0.662425
Reln	ref|Mus musculus reelin (Reln), mRNA [NM_011261]	0.662553
AK086157	gb|Mus musculus 15 days embryo head cDNA, RIKEN full-length enriched library, clone:D930008M17 product:unclassifiable, full insert sequence. [AK086157]	0.662791
Abi2	ref|Mus musculus abl-interactor 2 (Abi2), mRNA [NM_198127]	0.662793
Med12l	ref|Mus musculus mediator of RNA polymerase II transcription, subunit 12 homolog (yeast)-like (Med12l), mRNA [NM_177855]	0.663115
Chst15	ref|Mus musculus carbohydrate (N-acetylgalactosamine 4-sulfate 6-O) sulfotransferase 15 (Chst15), mRNA [NM_029935]	0.663197
Foxp1	ref|Mus musculus forkhead box P1 (Foxp1), mRNA [NM_053202]	0.663422
AK010841	gb|Mus musculus 13 days embryo liver cDNA, RIKEN full-length enriched library, clone:2500001D14 product:hypothetical protein, full insert sequence. [AK010841]	0.663478
Gnal	ref|Mus musculus guanine nucleotide binding protein, alpha stimulating, olfactory type (Gnal), transcript variant 1, mRNA [NM_010307]	0.663543
Reln	ref|Mus musculus reelin (Reln), mRNA [NM_011261]	0.663763
Rgs8	ref|Mus musculus regulator of G-protein signaling 8 (Rgs8), mRNA [NM_026380]	0.663817
Cd4	ref|Mus musculus CD4 antigen (Cd4), mRNA [NM_013488]	0.66415
Atcay	ref|Mus musculus ataxia, cerebellar, Cayman type homolog (human) (Atcay), mRNA [NM_178662]	0.664177
Apoe	ref|Mus musculus apolipoprotein E (Apoe), mRNA [NM_009696]	0.664474
Tbc1d22b	ref|Mus musculus TBC1 domain family, member 22B (Tbc1d22b), mRNA [NM_198647]	0.6646
AI597468	ref|Mus musculus expressed sequence AI597468 (AI597468), mRNA [NM_001013028]	0.664605
AK048573	gb|Mus musculus 16 days embryo head cDNA, RIKEN full-length enriched library, clone:C130078G20 product:hypothetical protein, full insert sequence. [AK048573]	0.664643
Nmnat3	ref|Mus musculus nicotinamide nucleotide adenylyltransferase 3 (Nmnat3), mRNA [NM_144533]	0.664725
ENSMUST00000109112	ens|ankyrin repeat domain 60 Gene [Source:MGI (curated);Acc:MGI:1917315] [ENSMUST00000109112]	0.664848
ENSMUST00000061213	ens|ATP/GTP binding protein-like 5 Gene [Source:MGI (curated);Acc:MGI:2441745] [ENSMUST00000061213]	0.664901
A_51_P447568	Unknown	0.664922
AU023762	gb|Mus musculus adult male hippocampus cDNA, RIKEN full-length enriched library, clone:C630002N03 product:unclassifiable, full insert sequence. [AK049838]	0.665127
Ept1	ref|Mus musculus ethanolaminephosphotransferase 1 (CDP-ethanolamine-specific) (Ept1), mRNA [NM_027652]	0.665195
Krt10	gb|Mouse mRNA encoding epidermal keratin subunit. [V00830]	0.665217
Reln	ref|Mus musculus reelin (Reln), mRNA [NM_011261]	0.665311
Ddo	gb|Mus musculus 8 days embryo whole body cDNA, RIKEN full-length enriched library, clone:5730402C02 product:similar to D-ASPARTATE OXIDASE (EC 1.4.3.1) (FRAGMENT) [Bos taurus], full insert sequence. [AK017475]	0.66542
Reln	ref|Mus musculus reelin (Reln), mRNA [NM_011261]	0.665768
Ccdc18	gb|Mus musculus adult male testis cDNA, RIKEN full-length enriched library, clone:1700021E15 product:hypothetical protein, full insert sequence. [AK006197]	0.665908
Pknox2	ref|Mus musculus Pbx/knotted 1 homeobox 2 (Pknox2), transcript variant 2, mRNA [NM_001029838]	0.665976
Apoe	ref|Mus musculus apolipoprotein E (Apoe), mRNA [NM_009696]	0.666292
Arx	ref|Mus musculus aristaless related homeobox (Arx), mRNA [NM_007492]	0.666328
Olfr315	ref|Mus musculus olfactory receptor 315 (Olfr315), mRNA [NM_146538]	0.666805
Pcdhga9	ref|Mus musculus protocadherin gamma subfamily A, 9 (Pcdhga9), mRNA [NM_033592]	0.667145
Klhl23	ref|Mus musculus kelch-like 23 (Drosophila) (Klhl23), mRNA [NM_177784]	0.667189
LOC432500	gb|Mus musculus 10 days neonate cortex cDNA, RIKEN full-length enriched library, clone:A830020E24 product:unclassifiable, full insert sequence. [AK043688]	0.667331
Ccdc75	gb|Mus musculus adult male hippocampus cDNA, RIKEN full-length enriched library, clone:C630005A03 product:unclassifiable, full insert sequence. [AK049867]	0.667652
AK050604	gb|Mus musculus 2 days neonate thymus thymic cells cDNA, RIKEN full-length enriched library, clone:C920012J21 product:T-CELL RECEPTOR GAMMA CHAIN V REGION V108B PRECURSOR (FRAGMENT), full insert sequence. [AK050604]	0.667676
Cacnb1	ref|Mus musculus calcium channel, voltage-dependent, beta 1 subunit (Cacnb1), transcript variant 1, mRNA [NM_031173]	0.667801
ENSMUST00000054263	ens|transmembrane protein 164 Gene [Source:MGI (curated);Acc:MGI:2148020] [ENSMUST00000054263]	0.668489
Slc7a14	ref|Mus musculus solute carrier family 7 (cationic amino acid transporter, y+ system), member 14 (Slc7a14), mRNA [NM_172861]	0.668923
Usp21	ref|Mus musculus ubiquitin specific peptidase 21 (Usp21), mRNA [NM_013919]	0.669069
Cd4	ref|Mus musculus CD4 antigen (Cd4), mRNA [NM_013488]	0.669084
Selenbp1	ref|Mus musculus selenium binding protein 1 (Selenbp1), mRNA [NM_009150]	0.669307
Bbs2	ref|Mus musculus Bardet-Biedl syndrome 2 (human) (Bbs2), mRNA [NM_026116]	0.669417
AK051337	gb|Mus musculus 12 days embryo spinal ganglion cDNA, RIKEN full-length enriched library, clone:D130036D15 product:unclassifiable, full insert sequence. [AK051337]	0.669501
Ptprn	ref|Mus musculus protein tyrosine phosphatase, receptor type, N (Ptprn), mRNA [NM_008985]	0.669553
Gcnt2	ref|Mus musculus glucosaminyl (N-acetyl) transferase 2, I-branching enzyme (Gcnt2), transcript variant 3, mRNA [NM_133219]	0.669637
AV230399	gb|AV230399 RIKEN full-length enriched, 0 day neonate skin Mus musculus cDNA clone 4631429G01 3'. [AV230399]	0.669893
6430526N21Rik	ref|Mus musculus RIKEN cDNA 6430526N21 gene (6430526N21Rik), mRNA [NM_001033383]	0.669972
Slitrk5	ref|Mus musculus SLIT and NTRK-like family, member 5 (Slitrk5), mRNA [NM_198865]	0.669994
Dock2	ref|Mus musculus dedicator of cyto-kinesis 2 (Dock2), mRNA [NM_033374]	0.670151
Ccdc106	ref|Mus musculus coiled-coil domain containing 106 (Ccdc106), mRNA [NM_146178]	0.670267
Maf	ref|Mus musculus avian musculoaponeurotic fibrosarcoma (v-maf) AS42 oncogene homolog (Maf), mRNA [NM_001025577]	0.670937
AK049947	gb|Mus musculus adult male hippocampus cDNA, RIKEN full-length enriched library, clone:C630013O05 product:unclassifiable, full insert sequence. [AK049947]	0.671007
Eif2c3	ens|eukaryotic translation initiation factor 2C, 3 Gene [Source:MGI (curated);Acc:MGI:2446634] [ENSMUST00000069097]	0.67102
Tmem167	ref|Mus musculus transmembrane protein 167 (Tmem167), mRNA [NM_025335]	0.671165
Cacna2d2	ref|Mus musculus calcium channel, voltage-dependent, alpha 2/delta subunit 2 (Cacna2d2), transcript variant 2, mRNA [NM_020263]	0.671304
Prune2	ref|Mus musculus prune homolog 2 (Drosophila) (Prune2), mRNA [NM_181348]	0.671394
TC1671308	tc|O55214_RAT (O55214) Ribosomal protein S2, partial (69%) [TC1671308]	0.671436
Gatc	ref|Mus musculus glutamyl-tRNA(Gln) amidotransferase, subunit C homolog (bacterial) (Gatc), mRNA [NM_029645]	0.67157
Xrcc6	ref|Mus musculus X-ray repair complementing defective repair in Chinese hamster cells 6 (Xrcc6), mRNA [NM_010247]	0.671662
Fam150b	ref|Mus musculus family with sequence similarity 150, member B (Fam150b), mRNA [NM_001159743]	0.67168
Pars2	ref|Mus musculus prolyl-tRNA synthetase (mitochondrial)(putative) (Pars2), nuclear gene encoding mitochondrial protein, transcript variant 1, mRNA [NM_172272]	0.671889
ENSMUST00000119509	ens|sacsin Gene [Source:MGI (curated);Acc:MGI:1354724] [ENSMUST00000119509]	0.671967
AK047612	gb|Mus musculus adult male corpus striatum cDNA, RIKEN full-length enriched library, clone:C030001E24 product:unclassifiable, full insert sequence. [AK047612]	0.672815
Mapkap1	ref|Mus musculus mitogen-activated protein kinase associated protein 1 (Mapkap1), mRNA [NM_177345]	0.672877
Aldh2	ens|aldehyde dehydrogenase 2, mitochondrial Gene [Source:MGI (curated);Acc:MGI:99600] [ENSMUST00000031411]	0.673085
Fgfr3	ref|Mus musculus fibroblast growth factor receptor 3 (Fgfr3), transcript variant 1, mRNA [NM_008010]	0.673135
AK005221	gb|Mus musculus adult male cerebellum cDNA, RIKEN full-length enriched library, clone:1500011M10 product:hypothetical Arginine-rich region profile containing protein, full insert sequence. [AK005221]	0.673233
Rhbdd2	ref|Mus musculus rhomboid domain containing 2 (Rhbdd2), mRNA [NM_146002]	0.673274
Caly	ref|Mus musculus calcyon neuron-specific vesicular protein (Caly), transcript variant C, mRNA [NM_001190386]	0.673311
Pam	gb|Mus musculus 15 days embryo head cDNA, RIKEN full-length enriched library, clone:D930020N11 product:peptidylglycine alpha-amidating monooxygenase, full insert sequence. [AK053025]	0.673716
9530059O14Rik	gb|Mus musculus adult male urinary bladder cDNA, RIKEN full-length enriched library, clone:9530059O14 product:unclassifiable, full insert sequence. [AK079255]	0.673885
Bbx	ref|Mus musculus bobby sox homolog (Drosophila) (Bbx), mRNA [NM_027444]	0.673943
Prss45	ref|Mus musculus protease, serine, 45 (Prss45), mRNA [NM_153172]	0.67411
Agxt2l1	ref|Mus musculus alanine-glyoxylate aminotransferase 2-like 1 (Agxt2l1), transcript variant 1, mRNA [NM_027907]	0.674116
9030617O03Rik	ref|Mus musculus RIKEN cDNA 9030617O03 gene (9030617O03Rik), mRNA [NM_145448]	0.674121
Ptgr2	ref|Mus musculus prostaglandin reductase 2 (Ptgr2), mRNA [NM_029880]	0.67461
Csk	ref|Mus musculus c-src tyrosine kinase (Csk), mRNA [NM_007783]	0.674698
Parvg	ref|Mus musculus parvin, gamma (Parvg), transcript variant 2, mRNA [NM_022321]	0.675474
BC049349	gb|Mus musculus mRNA for mszf37, partial cds. [AB010354]	0.675858
Cpne4	ref|Mus musculus copine IV (Cpne4), mRNA [NM_028719]	0.676103
Pygm	ref|Mus musculus muscle glycogen phosphorylase (Pygm), mRNA [NM_011224]	0.676122
Mbd5	ref|Mus musculus methyl-CpG binding domain protein 5 (Mbd5), mRNA [NM_029924]	0.676336
2610100L16Rik	ref|Mus musculus RIKEN cDNA 2610100L16 gene (2610100L16Rik), non-coding RNA [NR_033490]	0.67685
Neu2	ref|Mus musculus neuraminidase 2 (Neu2), transcript variant 4, mRNA [NM_015750]	0.67714
NAP028040-1	Unknown	0.677176
3110047P20Rik	ref|Mus musculus RIKEN cDNA 3110047P20 gene (3110047P20Rik), mRNA [NM_177006]	0.677621
Slc9a1	ref|Mus musculus solute carrier family 9 (sodium/hydrogen exchanger), member 1 (Slc9a1), mRNA [NM_016981]	0.677632
ENSMUST00000106625	ens|RIKEN cDNA 5330417C22 gene Gene [Source:MGI Symbol;Acc:MGI:1923930] [ENSMUST00000106625]	0.677833
AK019605	gb|Mus musculus adult male testis cDNA, RIKEN full-length enriched library, clone:4930441F12 product:unclassifiable, full insert sequence. [AK019605]	0.677955
Samd12	ref|Mus musculus sterile alpha motif domain containing 12 (Samd12), mRNA [NM_177225]	0.678009
Zhx2	ref|Mus musculus zinc fingers and homeoboxes 2 (Zhx2), mRNA [NM_199449]	0.678028
Shoc2	ref|Mus musculus soc-2 (suppressor of clear) homolog (C. elegans) (Shoc2), transcript variant 1, mRNA [NM_019658]	0.678343
4930539E08Rik	ref|Mus musculus RIKEN cDNA 4930539E08 gene (4930539E08Rik), mRNA [NM_172450]	0.678545
Fam83d	ref|Mus musculus family with sequence similarity 83, member D (Fam83d), mRNA [NM_027975]	0.67858
Pard6g	ref|Mus musculus par-6 partitioning defective 6 homolog gamma (C. elegans) (Pard6g), mRNA [NM_053117]	0.678735
Zdhhc6	ref|Mus musculus zinc finger, DHHC domain containing 6 (Zdhhc6), transcript variant 1, mRNA [NM_001033573]	0.678751
Caskin2	ref|Mus musculus CASK-interacting protein 2 (Caskin2), mRNA [NM_080643]	0.678754
Zfp192	ref|Mus musculus zinc finger protein 192 (Zfp192), mRNA [NM_139141]	0.67887
BC017612	ref|Mus musculus cDNA sequence BC017612 (BC017612), mRNA [NM_133214]	0.679274
Snn	ref|Mus musculus stannin (Snn), mRNA [NM_009223]	0.679349
Ccnd2	ref|Mus musculus cyclin D2 (Ccnd2), mRNA [NM_009829]	0.679522
Ppif	ref|Mus musculus peptidylprolyl isomerase F (cyclophilin F) (Ppif), nuclear gene encoding mitochondrial protein, mRNA [NM_134084]	0.67956
Reln	ref|Mus musculus reelin (Reln), mRNA [NM_011261]	0.679982
Narf	ref|Mus musculus nuclear prelamin A recognition factor (Narf), mRNA [NM_026272]	0.680027
Chat	ref|Mus musculus choline acetyltransferase (Chat), mRNA [NM_009891]	0.680028
Ano8	ref|Mus musculus anoctamin 8 (Ano8), mRNA [NM_001164679]	0.680341
AK044575	gb|Mus musculus adult retina cDNA, RIKEN full-length enriched library, clone:A930024H23 product:actin-related protein 8 homolog (S. cerevisiae), full insert sequence. [AK044575]	0.681299
Magi3	ref|Mus musculus membrane associated guanylate kinase, WW and PDZ domain containing 3 (Magi3), transcript variant 2, mRNA [NM_133853]	0.681402
Mlh3	ref|Mus musculus mutL homolog 3 (E coli) (Mlh3), mRNA [NM_175337]	0.681411
Csdc2	ref|Mus musculus cold shock domain containing C2, RNA binding (Csdc2), mRNA [NM_145473]	0.681522
Pde9a	ref|Mus musculus phosphodiesterase 9A (Pde9a), transcript variant 1, mRNA [NM_008804]	0.681943
Dpy19l3	gb|Mus musculus 7 days neonate cerebellum cDNA, RIKEN full-length enriched library, clone:A730035O05 product:unclassifiable, full insert sequence. [AK042892]	0.681959
Map2k7	ref|Mus musculus mitogen-activated protein kinase kinase 7 (Map2k7), transcript variant 1, mRNA [NM_001042557]	0.682294
Apoe	ref|Mus musculus apolipoprotein E (Apoe), mRNA [NM_009696]	0.682461
Krt1	ref|Mus musculus keratin 1 (Krt1), mRNA [NM_008473]	0.683012
Maz	ref|Mus musculus MYC-associated zinc finger protein (purine-binding transcription factor) (Maz), mRNA [NM_010772]	0.683334
Apoe	ref|Mus musculus apolipoprotein E (Apoe), mRNA [NM_009696]	0.684141
Slc7a4	ref|Mus musculus solute carrier family 7 (cationic amino acid transporter, y+ system), member 4 (Slc7a4), mRNA [NM_144852]	0.684858
Tmem163	ref|Mus musculus transmembrane protein 163 (Tmem163), mRNA [NM_028135]	0.685149
Tbc1d5	ref|Mus musculus TBC1 domain family, member 5 (Tbc1d5), mRNA [NM_028162]	0.685197
Usp2	ref|Mus musculus ubiquitin specific peptidase 2 (Usp2), transcript variant 3, mRNA [NM_198092]	0.685478
Dnajc13	ref|Mus musculus DnaJ (Hsp40) homolog, subfamily C, member 13 (Dnajc13), mRNA [NM_001163026]	0.685501
Sh2d5	ref|Mus musculus SH2 domain containing 5 (Sh2d5), mRNA [NM_001099631]	0.685826
A830036E02Rik	gb|Mus musculus 10 days neonate cortex cDNA, RIKEN full-length enriched library, clone:A830036E02 product:unclassifiable, full insert sequence. [AK043817]	0.68633
Mospd3	ref|Mus musculus motile sperm domain containing 3 (Mospd3), mRNA [NM_030037]	0.686518
Rbbp4	gb|Mus musculus 10 days neonate cerebellum cDNA, RIKEN full-length enriched library, clone:B930061B17 product:unclassifiable, full insert sequence. [AK140625]	0.686558
E430025E21Rik	ref|Mus musculus RIKEN cDNA E430025E21 gene (E430025E21Rik), mRNA [NM_153548]	0.687039
Cdc42se2	ref|Mus musculus CDC42 small effector 2 (Cdc42se2), mRNA [NM_178626]	0.687152
Robo1	ref|Mus musculus roundabout homolog 1 (Drosophila) (Robo1), mRNA [NM_019413]	0.687813
Syne2	ref|Mus musculus synaptic nuclear envelope 2 (Syne2), mRNA [NM_001005510]	0.687953
TC1638315	tc|OR4P4_HUMAN (Q8NGL7) Olfactory receptor 4P4, partial (44%) [TC1638315]	0.688318
Apoe	ref|Mus musculus apolipoprotein E (Apoe), mRNA [NM_009696]	0.689529
Ly6g5c	ref|Mus musculus lymphocyte antigen 6 complex, locus G5C (Ly6g5c), mRNA [NM_148947]	0.690334
1110014N23Rik	gb|Mus musculus 18-day embryo whole body cDNA, RIKEN full-length enriched library, clone:1110014N23 product:SIMILAR TO CHROMOSOME 11 OPEN READING FRAME2 (FRAGMENT) homolog [Homo sapiens], full insert sequence. [AK003717]	0.69037
Zfp318	ref|Mus musculus zinc finger protein 318 (Zfp318), transcript variant 2, mRNA [NM_021346]	0.690534
Tctn3	ref|Mus musculus tectonic family member 3 (Tctn3), mRNA [NM_026260]	0.690784
Grid2ip	ref|Mus musculus glutamate receptor, ionotropic, delta 2 (Grid2) interacting protein 1 (Grid2ip), transcript variant 2, mRNA [NM_133355]	0.693074
Ccnyl1	ref|Mus musculus cyclin Y-like 1 (Ccnyl1), mRNA [NM_001097644]	0.693294
1110002L01Rik	ref|Mus musculus RIKEN cDNA 1110002L01 gene (1110002L01Rik), non-coding RNA [NR_030694]	0.693587
Bhlhe22	ref|Mus musculus basic helix-loop-helix family, member e22 (Bhlhe22), mRNA [NM_021560]	0.693728
Hdgfl1	ref|Mus musculus hepatoma derived growth factor-like 1 (Hdgfl1), mRNA [NM_008232]	0.694139
AK079835	gb|Mus musculus 0 day neonate thymus cDNA, RIKEN full-length enriched library, clone:A430079E08 product:hypothetical protein, full insert sequence. [AK079835]	0.69459
Zfp182	ref|Mus musculus zinc finger protein 182 (Zfp182), transcript variant 2, mRNA [NM_001111076]	0.695003
A_52_P139439	Unknown	0.695796
Usp11	ref|Mus musculus ubiquitin specific peptidase 11 (Usp11), mRNA [NM_145628]	0.696093
Zfp658	ref|Mus musculus zinc finger protein 658 (Zfp658), mRNA [NM_001008549]	0.696984
Cpsf3	ref|Mus musculus cleavage and polyadenylation specificity factor 3 (Cpsf3), mRNA [NM_018813]	0.697448
Sprr3	ref|Mus musculus small proline-rich protein 3 (Sprr3), mRNA [NM_011478]	0.698048
Myocd	ref|Mus musculus myocardin (Myocd), transcript variant A, mRNA [NM_145136]	0.698553
Cntnap1	gb|Mus musculus neurexin IV mRNA, complete cds. [AF039833]	0.698667
Pigv	ens|phosphatidylinositol glycan anchor biosynthesis, class V Gene [Source:MGI (curated);Acc:MGI:2442480] [ENSMUST00000062118]	0.698822
Cnnm3	ref|Mus musculus cyclin M3 (Cnnm3), transcript variant 2, mRNA [NM_001039551]	0.69891
Tmem41a	ref|Mus musculus transmembrane protein 41a (Tmem41a), mRNA [NM_025693]	0.699391
ENSMUST00000068960	ens|RIKEN cDNA D830050J10 gene Gene [Source:MGI Symbol;Acc:MGI:2444203] [ENSMUST00000068960]	0.700071
Cnot1	ref|Mus musculus CCR4-NOT transcription complex, subunit 1 (Cnot1), transcript variant 1, mRNA [NM_153164]	0.704389
Mro	ref|Mus musculus maestro (Mro), mRNA [NM_027741]	0.704623
