# Supplementary material for: Unraveling the Specific Ischemic Core and Penumbra Transcriptome in the Permanent Middle Cerebral Artery Occlusion Mouse Model Brain Treated with the Neuropeptide PACAP38
Source: Microarrays (Basel). 2015 Jan 21;4(1):2–24. doi: 10.3390/microarrays4010002 (PMC4996388; doi:10.3390/microarrays4010002)
Supplement: Supplementary File 1 [file microarrays-04-00002-s001.zip › SUPP DATA/Suppl Table 9.xlsx]

## Sheet: Suppl Table 9
Supplementary Table 9. Common ischemic core (IC) up-regulated genes at 6 h.
		Ischemia Core PACAP 6h Up		Penumbra PACAP 6h Up
GeneName	Description	ProbeName	Average Fold	ProbeName	Average Fold
Odf2	gb|Mus musculus 0 day neonate lung cDNA, RIKEN full-length enriched library, clone:E030004E15 product:unclassifiable, full insert sequence. [AK086843]	A_51_P113162	1.84919	A_51_P113162	1.49149
Cyp3a13	ref|Mus musculus cytochrome P450, family 3, subfamily a, polypeptide 13 (Cyp3a13), mRNA [NM_007819]	A_51_P114941	1.91164	A_51_P114941	1.49174
Ddx23	gb|Mus musculus DEAD (Asp-Glu-Ala-Asp) box polypeptide 23, mRNA (cDNA clone IMAGE:5321607), with apparent retained intron. [BC049928]	A_51_P133327	1.94032	A_51_P133327	1.67298
Spna2	gb|Mus musculus 16 days neonate thymus cDNA, RIKEN full-length enriched library, clone:A130037F24 product:weakly similar to SPECTRIN ALPHA CHAIN, BRAIN (SPECTRIN, NON-ERYTHROID ALPHA CHAIN) (ALPHA-II SPECTRIN) (FODRIN ALPHA CHAIN) [Rattus norvegicus], ful	A_51_P140000	1.76558	A_51_P140000	1.79719
5031426D15Rik	ref|Mus musculus RIKEN cDNA 5031426D15 gene (5031426D15Rik), non-coding RNA [NR_027890]	A_51_P149579	1.85342	A_51_P149579	1.46578
AK035967	gb|Mus musculus 16 days neonate cerebellum cDNA, RIKEN full-length enriched library, clone:9630022C18 product:unclassifiable, full insert sequence. [AK035967]	A_51_P158462	1.58541	A_51_P158462	1.67239
Oca2	ref|Mus musculus oculocutaneous albinism II (Oca2), mRNA [NM_021879]	A_51_P162144	1.65182	A_51_P162144	1.66933
AK083797	gb|Mus musculus 12 days embryo spinal ganglion cDNA, RIKEN full-length enriched library, clone:D130011K04 product:unclassifiable, full insert sequence. [AK083797]	A_51_P180505	1.73124	A_51_P180505	1.46062
AK053596	gb|Mus musculus 0 day neonate eyeball cDNA, RIKEN full-length enriched library, clone:E130112N23 product:hypothetical protein, full insert sequence. [AK053596]	A_51_P188501	2.07248	A_51_P188501	1.85919
Pinx1	ref|Mus musculus PIN2/TERF1 interacting, telomerase inhibitor 1 (Pinx1), mRNA [NM_028228]	A_51_P192089	1.64954	A_51_P192089	1.55418
Il1b	ref|Mus musculus interleukin 1 beta (Il1b), mRNA [NM_008361]	A_51_P212782	1.69086	A_51_P212782	1.66819
	ref|Mus musculus interleukin 1 beta (Il1b), mRNA [NM_008361]	A_51_P212782	1.74096	A_51_P212782	1.63969
	ref|Mus musculus interleukin 1 beta (Il1b), mRNA [NM_008361]	A_51_P212782	1.6821	A_51_P212782	1.61113
	ref|Mus musculus interleukin 1 beta (Il1b), mRNA [NM_008361]	A_51_P212782	1.80893	A_51_P212782	1.88357
	ref|Mus musculus interleukin 1 beta (Il1b), mRNA [NM_008361]	A_51_P212782	1.71256	A_51_P212782	1.71142
	ref|Mus musculus interleukin 1 beta (Il1b), mRNA [NM_008361]	A_51_P212782	1.77999	A_51_P212782	1.75606
	ref|Mus musculus interleukin 1 beta (Il1b), mRNA [NM_008361]	A_51_P212782	1.75548	A_51_P212782	1.81098
	ref|Mus musculus interleukin 1 beta (Il1b), mRNA [NM_008361]	A_51_P212782	1.73189	A_51_P212782	1.69498
	ref|Mus musculus interleukin 1 beta (Il1b), mRNA [NM_008361]	A_51_P212782	1.71996	A_51_P212782	1.70232
Galntl4	gb|Mus musculus 13 days embryo heart cDNA, RIKEN full-length enriched library, clone:D330027L06 product:hypothetical protein, full insert sequence. [AK084671]	A_51_P213223	1.56914	A_51_P213223	1.57881
AK084043	gb|Mus musculus 12 days embryo spinal ganglion cDNA, RIKEN full-length enriched library, clone:D130079A10 product:hypothetical protein, full insert sequence. [AK084043]	A_51_P244234	1.73451	A_51_P244234	1.76912
D19Ertd652e	ens|Putative uncharacterized protein [Source:UniProtKB/TrEMBL;Acc:Q9D669] [ENSMUST00000099350]	A_51_P247172	2.14903	A_51_P247168	1.58952
Unc80	gb|Mus musculus 0 day neonate cerebellum cDNA, RIKEN full-length enriched library, clone:C230061B10 product:unclassifiable, full insert sequence. [AK021165]	A_51_P256427	1.61794	A_51_P256427	1.4681
AK037381	gb|Mus musculus 16 days neonate thymus cDNA, RIKEN full-length enriched library, clone:A130012N23 product:unclassifiable, full insert sequence. [AK037381]	A_51_P263496	1.49428	A_51_P263496	1.52021
Akr1c14	ref|Mus musculus aldo-keto reductase family 1, member C14 (Akr1c14), mRNA [NM_134072]	A_51_P284177	1.53571	A_51_P284177	1.62092
AK085216	gb|Mus musculus 13 days embryo stomach cDNA, RIKEN full-length enriched library, clone:D530020G24 product:unclassifiable, full insert sequence. [AK085216]	A_51_P299485	2.09013	A_51_P299485	4.36116
AK047604	gb|Mus musculus 10 days neonate cerebellum cDNA, RIKEN full-length enriched library, clone:B930097J01 product:hypothetical protein, full insert sequence. [AK047604]	A_51_P301627	1.49391	A_51_P301627	1.50786
Plekha6	gb|Mus musculus adult male urinary bladder cDNA, RIKEN full-length enriched library, clone:9530076E24 product:unclassifiable, full insert sequence. [AK020645]	A_51_P305008	1.75286	A_51_P305008	1.867
AK047015	gb|Mus musculus 10 days neonate cerebellum cDNA, RIKEN full-length enriched library, clone:B930011I04 product:unclassifiable, full insert sequence. [AK047015]	A_51_P310886	1.75291	A_51_P310886	1.57716
AK043660	gb|Mus musculus 10 days neonate cortex cDNA, RIKEN full-length enriched library, clone:A830016G09 product:similar to TYROSINE-PROTEIN KINASE JAK3 (EC 2.7.1.112) (JANUS KINASE 3) (JAK-3) [Mus musculus], full insert sequence. [AK043660]	A_51_P311566	1.53679	A_51_P311566	1.4285
2900006A17Rik	gb|Mus musculus adult male hippocampus cDNA, RIKEN full-length enriched library, clone:2900006A17 product:unclassifiable, full insert sequence. [AK013487]	A_51_P334532	1.60417	A_51_P334532	1.54923
Slco1a4	ref|Mus musculus solute carrier organic anion transporter family, member 1a4 (Slco1a4), mRNA [NM_030687]	A_51_P335569	1.66082	A_51_P335569	1.51355
D830015G02Rik	ref|Mus musculus RIKEN cDNA D830015G02 gene (D830015G02Rik), non-coding RNA [NR_033497]	A_51_P338183	1.8385	A_51_P338183	1.5603
Slc16a4	ref|Mus musculus solute carrier family 16 (monocarboxylic acid transporters), member 4 (Slc16a4), mRNA [NM_146136]	A_51_P340653	1.98447	A_51_P340653	1.86007
	ref|Mus musculus solute carrier family 16 (monocarboxylic acid transporters), member 4 (Slc16a4), mRNA [NM_146136]	A_52_P598885	1.85842	A_52_P598885	1.79313
Gm3560	gb|Mus musculus 7 days neonate cerebellum cDNA, RIKEN full-length enriched library, clone:A730006P06 product:unclassifiable, full insert sequence. [AK042572]	A_51_P363123	1.91972	A_51_P363123	1.59211
Tnf	ref|Mus musculus tumor necrosis factor (Tnf), mRNA [NM_013693]	A_51_P385099	2.13577	A_51_P385099	1.84207
	ref|Mus musculus tumor necrosis factor (Tnf), mRNA [NM_013693]	A_51_P385099	2.43168	A_51_P385099	1.69085
	ref|Mus musculus tumor necrosis factor (Tnf), mRNA [NM_013693]	A_51_P385099	2.03884	A_51_P385099	1.77877
	ref|Mus musculus tumor necrosis factor (Tnf), mRNA [NM_013693]	A_51_P385099	1.82081	A_51_P385099	1.66805
	ref|Mus musculus tumor necrosis factor (Tnf), mRNA [NM_013693]	A_51_P385099	1.88185
	ref|Mus musculus tumor necrosis factor (Tnf), mRNA [NM_013693]	A_51_P385099	2.0188
	ref|Mus musculus tumor necrosis factor (Tnf), mRNA [NM_013693]	A_51_P385099	1.94401
	ref|Mus musculus tumor necrosis factor (Tnf), mRNA [NM_013693]	A_51_P385099	2.43255
	ref|Mus musculus tumor necrosis factor (Tnf), mRNA [NM_013693]	A_51_P385099	1.69204
Fryl	gb|Mus musculus adult male tongue cDNA, RIKEN full-length enriched library, clone:2310004H21 product:hypothetical protein, full insert sequence. [AK009138]	A_51_P394745	1.51264	A_51_P394745	1.60487
Slc38a5	ref|Mus musculus solute carrier family 38, member 5 (Slc38a5), mRNA [NM_172479]	A_51_P400269	1.99547	A_51_P400269	1.9814
Hecw2	ref|Mus musculus HECT, C2 and WW domain containing E3 ubiquitin protein ligase 2 (Hecw2), transcript variant 2, mRNA [NM_172655]	A_51_P406306	2.00103	A_51_P406306	1.71048
AK048117	gb|Mus musculus 16 days embryo head cDNA, RIKEN full-length enriched library, clone:C130035O18 product:unclassifiable, full insert sequence. [AK048117]	A_51_P426055	2.00773	A_51_P426055	2.03527
Ppbp	ref|Mus musculus pro-platelet basic protein (Ppbp), mRNA [NM_023785]	A_51_P428372	2.22658	A_51_P428372	1.49474
Cxcl10	ref|Mus musculus chemokine (C-X-C motif) ligand 10 (Cxcl10), mRNA [NM_021274]	A_51_P432641	2.68559	A_51_P432641	1.82869
Flnb	gb|Mus musculus adult male liver tumor cDNA, RIKEN full-length enriched library, clone:C730006K15 product:filamin, beta, full insert sequence. [AK050046]	A_51_P446856	1.80158	A_51_P446856	1.82313
Gk5	gb|Mus musculus 0 day neonate cortex cDNA, RIKEN full-length enriched library, clone:G630024A14 product:unclassifiable, full insert sequence. [AK090238]	A_51_P468352	2.07375	A_51_P468352	2.19183
Stra6	ref|Mus musculus stimulated by retinoic acid gene 6 (Stra6), transcript variant 2, mRNA [NM_009291]	A_51_P471177	1.79725	A_51_P471177	1.70478
5330430C04Rik	gb|Mus musculus adult male pituitary gland cDNA, RIKEN full-length enriched library, clone:5330430C04 product:hypothetical protein, full insert sequence. [AK019921]	A_51_P473554	2.15481	A_51_P473554	1.68112
AK038909	gb|Mus musculus adult male hypothalamus cDNA, RIKEN full-length enriched library, clone:A230074D19 product:unclassifiable, full insert sequence. [AK038909]	A_51_P474261	1.61592	A_51_P474261	1.82447
AK042617	gb|Mus musculus 7 days neonate cerebellum cDNA, RIKEN full-length enriched library, clone:A730011C06 product:unclassifiable, full insert sequence. [AK042617]	A_51_P479255	1.83848	A_51_P479255	1.63948
AK038328	gb|Mus musculus 16 days neonate thymus cDNA, RIKEN full-length enriched library, clone:A130096B12 product:unclassifiable, full insert sequence. [AK038328]	A_51_P505974	1.67266	A_51_P505974	1.68796
Mitf	ref|Mus musculus microphthalmia-associated transcription factor (Mitf), transcript variant 2, mRNA [NM_008601]	A_52_P100140	1.76053	A_52_P100140	1.6343
AK084651	gb|Mus musculus 13 days embryo heart cDNA, RIKEN full-length enriched library, clone:D330025L05 product:unclassifiable, full insert sequence. [AK084651]	A_52_P1012430	1.86711	A_52_P1012430	1.63698
AK036140	gb|Mus musculus 16 days neonate cerebellum cDNA, RIKEN full-length enriched library, clone:9630039A10 product:unclassifiable, full insert sequence. [AK036140]	A_52_P1019844	2.04531	A_52_P1019844	1.54489
AK083869	gb|Mus musculus 12 days embryo spinal ganglion cDNA, RIKEN full-length enriched library, clone:D130032O11 product:unclassifiable, full insert sequence. [AK083869]	A_52_P1052436	1.806	A_52_P1052436	1.4938
A_52_P1053544	Unknown	A_52_P1053544	1.6562	A_52_P1053544	1.58801
AK049026	gb|Mus musculus 0 day neonate cerebellum cDNA, RIKEN full-length enriched library, clone:C230092M11 product:unclassifiable, full insert sequence. [AK049026]	A_52_P1060162	1.60941	A_52_P1060162	1.71897
AK049436	gb|Mus musculus 7 days embryo whole body cDNA, RIKEN full-length enriched library, clone:C430010C20 product:unclassifiable, full insert sequence. [AK049436]	A_52_P1060180	2.19929	A_52_P1060180	1.49141
TC1704781	Unknown	A_52_P1069484	1.43619	A_52_P1069484	1.67202
AK087404	gb|Mus musculus 0 day neonate eyeball cDNA, RIKEN full-length enriched library, clone:E130008D02 product:unclassifiable, full insert sequence. [AK087404]	A_52_P1076447	1.99331	A_52_P1076447	2.29917
AK046494	gb|Mus musculus adult male corpora quadrigemina cDNA, RIKEN full-length enriched library, clone:B230398J20 product:unclassifiable, full insert sequence. [AK046494]	A_52_P1083914	2.05617	A_52_P1083914	1.77201
AK035003	gb|Mus musculus 12 days embryo embryonic body between diaphragm region and neck cDNA, RIKEN full-length enriched library, clone:9430072L09 product:unclassifiable, full insert sequence. [AK035003]	A_52_P1091593	1.48428	A_52_P1091593	2.10201
3110037B15Rik	gb|Mus musculus 13 days embryo head cDNA, RIKEN full-length enriched library, clone:3110037B15 product:unclassifiable, full insert sequence. [AK014129]	A_52_P1114735	1.63875	A_52_P1114735	1.46973
AK082532	gb|Mus musculus 0 day neonate cerebellum cDNA, RIKEN full-length enriched library, clone:C230059K22 product:unclassifiable, full insert sequence. [AK082532]	A_52_P1124437	1.55287	A_52_P1124437	1.7401
AK083553	gb|Mus musculus 9 days embryo whole body cDNA, RIKEN full-length enriched library, clone:D030044A08 product:unclassifiable, full insert sequence. [AK083553]	A_52_P1132360	1.56656	A_52_P1132360	1.57077
AK048977	gb|Mus musculus 0 day neonate cerebellum cDNA, RIKEN full-length enriched library, clone:C230087J06 product:unclassifiable, full insert sequence. [AK048977]	A_52_P1156435	1.60402	A_52_P1156435	1.42507
C230094B09Rik	gb|Mus musculus 0 day neonate cerebellum cDNA, RIKEN full-length enriched library, clone:C230094B09 product:unclassifiable, full insert sequence. [AK082713]	A_52_P1172895	1.62241	A_52_P1172895	1.51169
AK039493	gb|Mus musculus adult male spinal cord cDNA, RIKEN full-length enriched library, clone:A330050D14 product:unclassifiable, full insert sequence. [AK039493]	A_52_P1180340	1.93727	A_52_P1180340	1.57386
AK039199	gb|Mus musculus adult male hypothalamus cDNA, RIKEN full-length enriched library, clone:A230106P21 product:unclassifiable, full insert sequence. [AK039199]	A_52_P1187697	1.47364	A_52_P1187697	1.4652
AK035753	gb|Mus musculus 16 days neonate cerebellum cDNA, RIKEN full-length enriched library, clone:9630001H01 product:unclassifiable, full insert sequence. [AK035753]	A_52_P1187863	1.80464	A_52_P1187863	1.78791
Myct1	ref|Mus musculus myc target 1 (Myct1), mRNA [NM_026793]	A_52_P13389	1.73427	A_52_P13389	2.03514
Rnf214	gb|Mus musculus 2 days neonate thymus thymic cells cDNA, RIKEN full-length enriched library, clone:C920026L21 product:unclassifiable, full insert sequence. [AK050638]	A_52_P134874	1.73116	A_52_P134874	1.50012
AK032599	gb|Mus musculus adult male olfactory brain cDNA, RIKEN full-length enriched library, clone:6430630B04 product:serine/arginine repetitive matrix 1, full insert sequence. [AK032599]	A_52_P135424	1.67649	A_52_P135424	1.62818
TC1633545	tc|Q7TPY4_MOUSE (Q7TPY4) LOC384077 protein (Fragment), partial (5%) [TC1633545]	A_52_P17466	1.74101	A_52_P17466	1.72131
Gle1	gb|Mus musculus 0 day neonate head cDNA, RIKEN full-length enriched library, clone:4833429F02 product:RIKEN cDNA 4933405K21 gene, full insert sequence. [AK029395]	A_52_P198875	1.51603	A_52_P198875	1.47437
Cog5	gb|Mus musculus 3 days neonate thymus cDNA, RIKEN full-length enriched library, clone:A630038L12 product:unclassifiable, full insert sequence. [AK041796]	A_52_P207261	1.82809	A_52_P207261	1.5792
TC1655445	tc|Q8VEL1_MOUSE (Q8VEL1) Erythroid differentiation regulator 1, partial (19%) [TC1655445]	A_52_P207654	1.89449	A_52_P207654	1.90086
LOC100045515	ref|PREDICTED: Mus musculus hypothetical protein LOC100045515 (LOC100045515), mRNA [XM_001474431]	A_52_P236398	1.88866	A_52_P236398	1.56966
Jarid2	gb|Mus musculus 9.5 days embryo parthenogenote cDNA, RIKEN full-length enriched library, clone:B130010D11 product:jumonji, full insert sequence. [AK044888]	A_52_P244712	2.31538	A_52_P244712	1.69062
Mgat5	gb|Mus musculus adult male bone cDNA, RIKEN full-length enriched library, clone:9830134K01 product:ALPHA-1,3(6)-MANNOSYLGLYCOPROTEIN BETA-1,6-N-ACETYL- GLUCOSAMINYLTRANSFERASE V (EC 2.4.1.155) (ALPHA-MANNOSIDE BETA-1,6-N-ACETYLGLUCOSAMINYLTRANSFERASE) (N-	A_52_P24696	1.62325	A_52_P24696	1.50349
Khdrbs1	gb|Mus musculus 16 days neonate thymus cDNA, RIKEN full-length enriched library, clone:A130015L03 product:src associated in mitosis, 68 kDa, full insert sequence. [AK037411]	A_52_P250167	2.50563	A_52_P250167	1.71299
Negr1	ref|Mus musculus neuronal growth regulator 1 (Negr1), transcript variant 2, mRNA [NM_177274]	A_52_P2632	2.02769	A_52_P2632	1.58772
	ref|Mus musculus neuronal growth regulator 1 (Negr1), transcript variant 2, mRNA [NM_177274]	A_52_P332081	1.72573
Fyco1	gb|Mus musculus 10, 11 days embryo whole body cDNA, RIKEN full-length enriched library, clone:2810409M01 product:FYVE and coiled-coil domain containing 1, full insert sequence. [AK013060]	A_52_P265666	1.59132	A_52_P265666	1.44207
Snap91	gb|Mus musculus 12 days embryo spinal ganglion cDNA, RIKEN full-length enriched library, clone:D130011L12 product:synaptosomal-associated protein, 91 kDa, full insert sequence. [AK051176]	A_52_P266466	1.45648	A_52_P266466	1.58359
AK084088	gb|Mus musculus 12 days embryo spinal ganglion cDNA, RIKEN full-length enriched library, clone:D130085P11 product:unclassifiable, full insert sequence. [AK084088]	A_52_P266587	3.14387	A_52_P266587	1.86648
ENSMUST00000100875	ens|WSC domain containing 2 Gene [Source:MGI Symbol;Acc:MGI:2445030] [ENSMUST00000100875]	A_52_P267736	1.76302	A_52_P267736	1.70077
Nfib	gb|Mus musculus 12 days embryo embryonic body between diaphragm region and neck cDNA, RIKEN full-length enriched library, clone:9430039I15 product:nuclear factor I/B, full insert sequence. [AK034793]	A_52_P282494	1.54566	A_52_P282494	1.51181
Gcn1l1	gb|Mus musculus 3 days neonate thymus cDNA, RIKEN full-length enriched library, clone:A630031O15 product:Translational activator GCN1 (Fragment) homolog [Homo sapiens], full insert sequence. [AK041717]	A_52_P285100	1.71715	A_52_P285100	1.67145
Pcdh15	gb|Mus musculus 7 days neonate cerebellum cDNA, RIKEN full-length enriched library, clone:A730032K02 product:protocadherin 15, full insert sequence. [AK042869]	A_52_P311941	1.7551	A_52_P311941	2.14924
LOC100044228	ref|PREDICTED: Mus musculus hypothetical protein LOC100044228 (LOC100044228), mRNA [XM_001471920]	A_52_P330524	1.6887	A_52_P330524	1.74873
ENSMUST00000147333	ens|a disintegrin and metallopeptidase domain 33 Gene [Source:MGI (curated);Acc:MGI:1341813] [ENSMUST00000147333]	A_52_P333567	1.92832	A_52_P333567	2.1545
E330037M01Rik	gb|Mus musculus 15 days embryo male testis cDNA, RIKEN full-length enriched library, clone:8030490B12 product:unclassifiable, full insert sequence. [AK033305]	A_52_P343787	2.03788	A_52_P343787	1.90106
	gb|Mus musculus 15 days embryo male testis cDNA, RIKEN full-length enriched library, clone:8030490B12 product:unclassifiable, full insert sequence. [AK033305]	A_52_P672437	1.87717	A_52_P672437	1.97593
AK042543	gb|Mus musculus 7 days neonate cerebellum cDNA, RIKEN full-length enriched library, clone:A730003G23 product:unclassifiable, full insert sequence. [AK042543]	A_52_P35468	1.50903	A_52_P35468	1.42627
TC1677116	tc|Q4QRG7_BRARE (Q4QRG7) Zgc:113884, partial (10%) [TC1677116]	A_52_P355480	1.70739	A_52_P355480	1.60171
App	gb|Mus musculus 0 day neonate lung cDNA, RIKEN full-length enriched library, clone:E030013M08 product:unclassifiable, full insert sequence. [AK086946]	A_52_P381311	1.44298	A_52_P110982	1.54734
AK039987	gb|Mus musculus 0 day neonate thymus cDNA, RIKEN full-length enriched library, clone:A430040A19 product:baculoviral IAP repeat-containing 6, full insert sequence. [AK039987]	A_52_P386932	1.76106	A_52_P386932	1.88845
Malat1	ref|Mus musculus metastasis associated lung adenocarcinoma transcript 1 (non-coding RNA) (Malat1), non-coding RNA [NR_002847]	A_52_P392598	1.50987	A_52_P392598	1.45585
Dync2h1	gb|Mus musculus 9.5 days embryo parthenogenote cDNA, RIKEN full-length enriched library, clone:B130054H15 product:unclassifiable, full insert sequence. [AK045270]	A_52_P405605	1.56572	A_52_P405605	1.68368
BG083441	gb|H3089B12-5 NIA Mouse 15K cDNA Clone Set Mus musculus cDNA clone H3089B12 5', mRNA sequence [BG083441]	A_52_P420234	1.48471	A_52_P420234	2.00152
AK086129	gb|Mus musculus 15 days embryo head cDNA, RIKEN full-length enriched library, clone:D930007H16 product:unclassifiable, full insert sequence. [AK086129]	A_52_P448994	1.75869	A_52_P448994	1.65641
NAP032887-1	Unknown	A_52_P462669	1.74261	A_52_P462669	1.66531
Auts2	gb|Mus musculus 4 days neonate male adipose cDNA, RIKEN full-length enriched library, clone:B430214E22 product:unclassifiable, full insert sequence. [AK080938]	A_52_P474024	2.11188	A_52_P255693	1.5476
Kdr	ref|Mus musculus kinase insert domain protein receptor (Kdr), mRNA [NM_010612]	A_52_P478193	1.82829	A_51_P316553	1.55245
	ref|Mus musculus kinase insert domain protein receptor (Kdr), mRNA [NM_010612]			A_51_P316553	1.54581
	ref|Mus musculus kinase insert domain protein receptor (Kdr), mRNA [NM_010612]			A_51_P316553	1.52378
	ref|Mus musculus kinase insert domain protein receptor (Kdr), mRNA [NM_010612]			A_51_P316553	1.50982
	ref|Mus musculus kinase insert domain protein receptor (Kdr), mRNA [NM_010612]			A_51_P316553	1.52546
	ref|Mus musculus kinase insert domain protein receptor (Kdr), mRNA [NM_010612]			A_51_P316553	1.52771
	ref|Mus musculus kinase insert domain protein receptor (Kdr), mRNA [NM_010612]			A_51_P316553	1.50861
	ref|Mus musculus kinase insert domain protein receptor (Kdr), mRNA [NM_010612]			A_51_P316553	1.5311
	ref|Mus musculus kinase insert domain protein receptor (Kdr), mRNA [NM_010612]			A_51_P316553	1.53928
	ref|Mus musculus kinase insert domain protein receptor (Kdr), mRNA [NM_010612]			A_51_P316553	1.54317
	gb|Mus musculus 2 days pregnant adult female ovary cDNA, RIKEN full-length enriched library, clone:E330034B14 product:kinase insert domain protein receptor, full insert sequence. [AK054510]			A_52_P478193	1.61943
AK086528	gb|Mus musculus 15 days embryo head cDNA, RIKEN full-length enriched library, clone:D930034N17 product:unclassifiable, full insert sequence. [AK086528]	A_52_P481097	1.86968	A_52_P481097	1.61911
AK038030	gb|Mus musculus 16 days neonate thymus cDNA, RIKEN full-length enriched library, clone:A130072N04 product:unclassifiable, full insert sequence. [AK038030]	A_52_P494405	2.36581	A_52_P494405	1.85744
Prickle1	ref|Mus musculus prickle homolog 1 (Drosophila) (Prickle1), mRNA [NM_001033217]	A_52_P503849	1.93009	A_52_P503849	1.82736
Dstyk	gb|Mus musculus 7 days neonate cerebellum cDNA, RIKEN full-length enriched library, clone:A730069A04 product:HDCMD38P homolog [Homo sapiens], full insert sequence. [AK043199]	A_52_P505062	1.87339	A_52_P505062	1.81767
Mapk10	gb|Mus musculus 0 day neonate cerebellum cDNA, RIKEN full-length enriched library, clone:C230027O20 product:mitogen activated protein kinase 10, full insert sequence. [AK082242]	A_52_P537438	1.51938	A_52_P537438	1.63413
AK040413	gb|Mus musculus 0 day neonate thymus cDNA, RIKEN full-length enriched library, clone:A430092J05 product:syntrophin, basic 2, full insert sequence. [AK040413]	A_52_P553100	1.62082	A_52_P553100	1.54652
BC057602	gb|Mus musculus cDNA clone MGC:67258 IMAGE:6413648, complete cds. [BC057602]	A_52_P568200	2.02408	A_52_P568200	1.73317
Gm3626	gb|Mus musculus 16 days embryo head cDNA, RIKEN full-length enriched library, clone:C130039D07 product:unclassifiable, full insert sequence. [AK140834]	A_52_P577291	1.50333	A_52_P577291	1.46733
ENSMUST00000117847	ens|coiled-coil domain containing 64 Gene [Source:MGI (curated);Acc:MGI:1922915] [ENSMUST00000117847]	A_52_P596450	1.82687	A_52_P596450	1.74717
LOC320062	gb|Mus musculus adult male corpora quadrigemina cDNA, RIKEN full-length enriched library, clone:B230339C16 product:similar to L1 REPEAT, TF SUBFAMILY, MEMBER 30 [Mus musculus], full insert sequence. [AK046061]	A_52_P623080	1.49297	A_52_P623080	1.78058
AK080997	gb|Mus musculus 10 days neonate cerebellum cDNA, RIKEN full-length enriched library, clone:B930007O10 product:glutamate receptor, ionotropic, NMDA2A (epsilon 1), full insert sequence. [AK080997]	A_52_P62744	2.11118	A_52_P62744	1.98407
B230206H07Rik	ref|Mus musculus RIKEN cDNA B230206H07 gene (B230206H07Rik), non-coding RNA [NR_033532]	A_52_P634098	1.63256	A_52_P634098	1.53156
AK084936	gb|Mus musculus 13 days embryo lung cDNA, RIKEN full-length enriched library, clone:D430015D21 product:hypothetical protein, full insert sequence. [AK084936]	A_52_P65295	1.92269	A_52_P65295	1.76022
Man2a2	ref|Mus musculus mannosidase 2, alpha 2 (Man2a2), mRNA [NM_172903]	A_52_P659270	1.72544	A_52_P659270	1.63266
Nav3	gb|Mus musculus 16 days neonate cerebellum cDNA, RIKEN full-length enriched library, clone:9630020C08 product:unclassifiable, full insert sequence. [AK035945]	A_52_P662134	2.48309	A_52_P662134	1.65788
Ncam1	gb|Mus musculus 10 days embryo whole body cDNA, RIKEN full-length enriched library, clone:2610206P12 product:hypothetical protein, full insert sequence. [AK011905]	A_52_P668157	1.72193	A_52_P668157	1.59329
D930015E06Rik	gb|Mus musculus 2 days neonate thymus thymic cells cDNA, RIKEN full-length enriched library, clone:E430020C19 product:hypothetical protein, full insert sequence. [AK153996]	A_52_P668882	1.82168	A_52_P668882	1.67272
Tmcc1	gb|Mus musculus 0 day neonate lung cDNA, RIKEN full-length enriched library, clone:E030038D23 product:hypothetical protein, full insert sequence. [AK087243]	A_52_P674386	1.78823	A_52_P674386	1.67635
NAP026474-1	Unknown	A_52_P68244	1.58538	A_52_P68244	1.60994
AK039599	gb|Mus musculus adult male spinal cord cDNA, RIKEN full-length enriched library, clone:A330069O07 product:unclassifiable, full insert sequence. [AK039599]	A_52_P738859	1.82101	A_52_P738859	1.75541
AK036293	gb|Mus musculus 16 days neonate cerebellum cDNA, RIKEN full-length enriched library, clone:9630054E03 product:unclassifiable, full insert sequence. [AK036293]	A_52_P763332	1.60039	A_52_P763332	1.45783
AI592835	gb|vr92d12.y1 Barstead mouse irradiated colon MPLRB7 Mus musculus cDNA clone IMAGE:1136183 5'. [AI592835]	A_52_P764573	1.76099	A_52_P764573	1.57142
AK043448	gb|Mus musculus 7 days neonate cerebellum cDNA, RIKEN full-length enriched library, clone:A730096G18 product:unclassifiable, full insert sequence. [AK043448]	A_52_P803348	1.47115	A_52_P803348	1.4457
AK085108	gb|Mus musculus 13 days embryo lung cDNA, RIKEN full-length enriched library, clone:D430037I24 product:unclassifiable, full insert sequence. [AK085108]	A_52_P803797	1.86581	A_52_P803797	1.69779
AK141415	gb|Mus musculus 12 days embryo spinal cord cDNA, RIKEN full-length enriched library, clone:C530009I05 product:calcium/calmodulin-dependent protein kinase ID, full insert sequence. [AK141415]	A_52_P804224	1.6253	A_52_P804224	1.65062
L3mbtl2	ref|Mus musculus l(3)mbt-like 2 (Drosophila) (L3mbtl2), mRNA [NM_145993]	A_52_P84415	1.75995	A_52_P84415	1.61895
Sez6	gb|Mus musculus adult male olfactory brain cDNA, RIKEN full-length enriched library, clone:6430514K24 product:seizure related gene 6, full insert sequence. [AK032277]	A_52_P871	2.1397	A_52_P871	1.65658
AK040215	gb|Mus musculus 0 day neonate thymus cDNA, RIKEN full-length enriched library, clone:A430077O10 product:unclassifiable, full insert sequence. [AK040215]	A_52_P891888	3.08521	A_52_P891888	2.3438
AK084716	gb|Mus musculus 13 days embryo heart cDNA, RIKEN full-length enriched library, clone:D330035F15 product:unclassifiable, full insert sequence. [AK084716]	A_52_P900135	1.50348	A_52_P900135	1.76383
AK083952	gb|Mus musculus 12 days embryo spinal ganglion cDNA, RIKEN full-length enriched library, clone:D130069E17 product:unclassifiable, full insert sequence. [AK083952]	A_52_P900164	1.48329	A_52_P900164	1.623
Atxn2	gb|Mus musculus 16 days neonate cerebellum cDNA, RIKEN full-length enriched library, clone:9630045M23 product:spinocerebellar ataxia 2 homolog (human), full insert sequence. [AK036209]	A_52_P90101	1.67903	A_52_P644692	1.48965
	gb|Mus musculus 16 days neonate cerebellum cDNA, RIKEN full-length enriched library, clone:9630045M23 product:spinocerebellar ataxia 2 homolog (human), full insert sequence. [AK036209]			A_52_P90101	1.53914
C130079B09Rik	gb|Mus musculus 16 days embryo head cDNA, RIKEN full-length enriched library, clone:C130079B09 product:unclassifiable, full insert sequence. [AK048576]	A_52_P907845	1.52875	A_52_P907845	1.57162
AK053534	gb|Mus musculus 0 day neonate eyeball cDNA, RIKEN full-length enriched library, clone:E130106I15 product:unclassifiable, full insert sequence. [AK053534]	A_52_P923486	1.44003	A_52_P923486	1.65671
AK039229	gb|Mus musculus adult male spinal cord cDNA, RIKEN full-length enriched library, clone:A330001K16 product:unclassifiable, full insert sequence. [AK039229]	A_52_P955515	1.90524	A_52_P955515	1.92419
A_52_P957260	Unknown	A_52_P957260	1.81748	A_52_P957260	1.44282
Wdfy3	gb|Mus musculus 7 days embryo whole body cDNA, RIKEN full-length enriched library, clone:C430014K22 product:NEPRILYSIN-LIKE PEPTIDASE GAMMA homolog [Mus musculus], full insert sequence. [AK049456]	A_52_P987564	1.6605	A_52_P987564	1.61814
